# Supplementary material for: Temporal transcriptomics identifies early-response and infection-condition-specific modules guiding host-directed anti-EBOV therapeutics
Source: Microbiol Spectr. 2026 Apr 30;14(6):e03608-25. doi: 10.1128/spectrum.03608-25 (PMC13228025; doi:10.1128/spectrum.03608-25)
Supplement: Table S1 — Gene expression matrix and differentially expressed genes across time points in EBOV-infected Huh7 cells (RNA-seq). [file spectrum.03608-25-s0005.xlsx]

## Sheet: Raw Count
gene_id	EBOV_120_R1	EBOV_120_R2	EBOV_120_R3	EBOV_24_R1	EBOV_24_R2	EBOV_24_R3	EBOV_3_R1	EBOV_3_R2	EBOV_3_R3	EBOV_48_R1	EBOV_48_R2	EBOV_48_R3	EBOV_72_R1	EBOV_72_R2	EBOV_72_R3	EBOV_96_R1	EBOV_96_R2	EBOV_96_R3	Mock_120_R1	Mock_120_R2	Mock_120_R3	Mock_24_R1	Mock_24_R2	Mock_24_R3	Mock_3_R1	Mock_3_R2	Mock_3_R3	Mock_48_R1	Mock_48_R2	Mock_48_R3	Mock_72_R1	Mock_72_R2	Mock_72_R3	Mock_96_R1	Mock_96_R2	Mock_96_R3
ENSG00000000003	705	730	671	2615	2159	1942	1921	2174	2075	1477	1618	1879	1862	1565	1451	1566	1674	2052	2781	1699	1606	1769	1753	2059	1807	1912	2133	1752	1561	1662	2297	1894	1820	1793	2046	1826
ENSG00000000005	0	0	4	0	2	0	2	0	0	0	0	1	0	0	0	2	0	0	0	0	0	0	0	0	2	0	3	0	1	0	0	0	0	2	0	1
ENSG00000000419	1649	1675	1735	2096	1782	1571	1289	1517	1370	1252	1273	1550	1595	1278	1319	1600	1637	1982	1684	1337	1235	1490	1491	1776	1189	1279	1411	1556	1316	1530	2183	1552	1651	1334	1758	1445
ENSG00000000457	264	314	279	675	489	493	406	386	488	370	363	428	566	434	429	553	549	860	833	557	553	455	436	535	416	410	403	410	427	308	431	478	484	465	495	596
ENSG00000000460	275	325	308	1053	883	749	349	364	326	619	636	682	789	640	564	647	658	765	867	603	552	777	772	786	301	352	372	726	710	542	892	862	712	664	715	892
ENSG00000000938	1	0	0	0	0	1	0	0	0	0	0	0	0	2	0	0	0	0	0	0	0	0	0	0	0	0	0	0	0	0	0	0	0	0	0	0
ENSG00000000971	2107	2260	2187	2327	1996	1773	1031	1125	1208	2121	2193	2428	3564	2747	1840	4231	4561	5331	8582	5503	5141	1433	1377	1258	889	1056	1153	1919	1581	1287	2287	2232	1534	3427	3652	4488
ENSG00000001036	1678	1674	1449	4761	4068	3635	3053	3410	3183	2797	2698	3126	2612	2625	2928	2284	2191	2218	2770	2359	2131	3342	3514	3975	2793	2867	2729	3161	2891	3039	3652	3193	3460	2488	2952	2488
ENSG00000001084	587	670	776	1697	1357	1304	1880	1548	2014	838	910	1045	891	873	840	758	699	925	814	636	659	1238	1211	1258	1645	1864	1968	944	917	671	969	1040	925	711	675	835
ENSG00000001167	741	758	855	2548	2535	2066	1977	1705	2330	1617	1832	1918	2000	1667	1830	1245	1177	1518	1539	1341	1231	2220	2149	1997	1804	2111	1972	2066	1868	1305	2008	2220	1949	1576	1392	1939
ENSG00000001460	301	371	293	193	200	148	106	102	100	79	97	140	122	105	126	283	221	255	382	368	312	175	161	183	104	103	57	127	97	97	146	133	151	140	191	95
ENSG00000001461	372	430	413	545	607	408	316	267	328	288	294	361	365	289	427	509	388	503	870	874	728	413	441	413	309	372	326	381	376	252	366	422	391	406	414	524
ENSG00000001497	842	926	946	2888	2271	2222	1620	1944	1665	1728	1734	2025	1615	1571	1680	1313	1152	1402	1492	1412	1267	1984	1954	2293	1467	1477	1158	2168	1812	2007	2615	2219	2280	1518	1774	1477
ENSG00000001561	675	680	687	269	268	233	164	118	181	165	208	225	303	211	267	344	387	621	1044	536	524	204	237	257	123	144	192	190	199	144	185	243	229	309	274	363
ENSG00000001617	190	192	162	215	187	128	101	112	109	146	120	156	150	142	261	193	196	214	358	372	316	137	137	148	114	105	77	168	162	147	215	235	243	221	281	172
ENSG00000001626	12	15	19	37	42	37	41	19	42	19	28	30	19	28	24	15	29	22	44	23	14	30	36	17	32	26	33	28	41	9	26	26	21	23	21	29
ENSG00000001629	1607	1584	1840	1787	1680	1370	884	671	1102	1026	1300	1495	1848	1409	1574	2401	2176	3201	2661	1971	1814	1464	1521	1333	855	932	963	1428	1337	748	1255	1669	1576	1323	1145	1900
ENSG00000001630	4055	3857	3767	11241	9168	8521	10230	10223	11593	6111	6395	7283	7172	6196	4761	10381	10167	14532	8174	5092	5105	8931	9185	9757	9595	10748	11120	7484	6678	5890	7751	7486	6328	5003	5210	5820
ENSG00000001631	903	943	1000	1057	913	865	584	565	727	608	651	793	1030	754	830	1126	1170	1623	1569	978	979	849	836	861	573	549	693	756	707	546	782	836	725	772	774	979
ENSG00000002016	180	293	252	382	308	294	121	121	132	245	214	254	311	252	250	316	234	394	482	347	327	245	300	262	117	166	135	267	260	176	306	296	274	274	293	300
ENSG00000002079	1	5	12	4	1	0	4	6	5	0	2	2	3	3	2	2	5	1	0	4	2	3	7	1	1	9	1	1	4	0	1	1	2	3	0	1
ENSG00000002330	160	223	156	404	303	301	200	334	210	237	254	218	213	215	197	134	161	193	240	276	227	266	248	372	200	196	158	284	230	348	420	252	368	243	331	127
ENSG00000002549	625	643	605	5691	4742	4482	3003	3920	3282	3329	3309	3744	2739	2698	2826	2053	1916	1920	1664	1593	1498	4066	3998	4689	2960	3107	3024	3914	3315	3762	4553	3700	3894	2428	2837	2488
ENSG00000002586	840	835	705	1633	1230	1189	1069	1545	1091	964	963	1179	695	780	839	815	727	767	1219	1198	1345	1078	951	1295	1062	1005	817	1025	1023	1384	1645	1065	1236	1017	1205	787
ENSG00000002587	112	136	130	66	72	59	156	169	160	29	40	33	42	28	50	53	44	75	80	127	76	47	78	55	140	127	133	40	66	32	19	31	49	29	32	42
ENSG00000002726	0	0	0	3	0	1	1	1	0	0	0	0	4	0	0	0	0	0	0	3	6	0	0	0	1	1	1	0	0	0	0	0	1	0	1	6
ENSG00000002745	4	0	2	1	3	0	0	0	1	0	0	0	0	2	0	0	1	2	0	0	0	0	0	0	1	0	0	3	0	0	2	4	0	0	1	2
ENSG00000002746	79	71	86	206	222	178	77	54	78	111	114	133	118	141	97	97	102	135	138	117	103	208	190	166	60	59	54	145	122	69	104	151	174	87	84	122
ENSG00000002822	300	352	305	1081	840	837	380	483	379	723	644	733	489	466	604	437	386	438	378	458	424	753	761	906	331	387	295	740	628	876	1074	788	842	523	640	373
ENSG00000002834	3627	3416	3485	10949	9415	8518	9043	9042	10526	6067	5921	6754	4491	4597	4936	3425	2979	2984	2981	3773	3400	8235	8094	8701	9392	9707	7305	6960	6137	4795	6875	6901	6978	3743	3450	3721
ENSG00000002919	498	520	505	890	700	656	773	828	799	533	518	523	486	458	443	576	500	665	534	509	413	576	551	671	695	750	567	581	494	502	671	581	585	486	506	396
ENSG00000002933	42	50	44	33	24	30	24	34	17	28	33	39	43	40	57	28	53	84	183	123	123	23	14	23	27	27	9	22	33	25	48	31	36	71	83	42
ENSG00000003056	2844	3058	2804	5665	4817	4334	3055	3496	3327	3589	3637	4395	3295	3144	4544	2726	2559	3073	2892	2366	2148	3897	3986	4598	3031	3312	2958	4099	3692	3277	4592	3725	4452	2580	2969	2810
ENSG00000003096	210	215	200	635	578	458	306	261	291	366	426	409	386	387	325	312	249	369	482	313	332	506	532	464	283	299	321	472	404	271	385	380	404	320	309	428
ENSG00000003137	1284	1318	1276	1520	1307	1220	941	799	1096	1096	1158	1198	1217	1045	1246	1032	1035	1105	1386	1412	1240	1197	1202	1180	991	1049	736	1272	1251	897	1357	1499	1461	1185	1083	1053
ENSG00000003147	537	580	446	297	263	243	144	228	167	194	183	241	177	207	298	358	328	404	843	603	578	240	211	264	114	132	145	204	192	184	224	176	266	212	264	254
ENSG00000003249	385	407	434	648	532	522	369	400	407	494	435	517	528	511	498	497	423	410	471	590	564	510	489	496	390	393	251	489	484	467	945	699	642	797	965	593
ENSG00000003393	1137	1107	1196	1791	1621	1415	1026	950	1186	1008	1061	1192	1356	1079	1187	1412	1325	1567	1361	1120	1034	1411	1557	1373	978	1051	996	1118	1083	657	1017	1412	1301	1049	863	1341
ENSG00000003400	295	322	259	576	484	476	405	415	499	360	361	402	464	406	340	516	477	741	429	355	329	466	473	422	370	388	380	382	367	246	424	479	447	344	340	429
ENSG00000003402	807	786	939	1500	1302	1193	1611	1545	1859	913	880	1113	972	831	954	1061	991	1207	1347	1244	1133	1121	1195	1157	1504	1597	1492	1047	940	683	1025	1128	1100	767	801	988
ENSG00000003436	3909	3750	3795	2965	2457	2331	1793	1900	2182	1659	1834	2185	3188	2176	2029	4463	4522	6546	7802	4280	4214	2254	2335	2367	1609	1821	2163	2126	1960	1705	2622	2405	2171	3062	3626	3853
ENSG00000003509	232	264	223	485	351	369	190	279	234	273	292	301	340	239	304	327	295	327	315	250	216	315	290	375	211	255	248	353	282	296	409	313	280	298	332	357
ENSG00000003756	920	1067	1094	1721	1321	1246	993	906	960	936	959	1029	1058	979	1083	1223	1141	1519	1463	1306	1150	1216	1149	1190	878	982	790	1083	907	889	1274	1118	1100	938	1071	1080
ENSG00000003987	151	203	153	138	112	119	96	65	98	62	64	62	100	96	101	237	262	398	350	196	156	105	94	92	62	64	68	56	78	69	94	110	85	127	124	135
ENSG00000003989	13526	13026	14201	8314	7911	6831	8450	5828	10409	5384	6216	7139	8910	7105	9096	13300	12359	17177	30456	22620	20500	7136	7517	5807	7627	8955	9017	6810	6418	3088	5873	9244	7427	8681	6761	12653
ENSG00000004059	1712	2066	1687	2948	2243	2233	1960	2921	2155	1912	1798	2006	1792	1821	1821	1608	1715	1961	2549	2551	2256	1949	1999	2545	1854	2120	1551	2057	1829	2436	3341	2018	2413	2243	3182	1925
ENSG00000004139	51	85	74	154	108	62	160	112	119	76	74	69	72	68	103	126	89	79	102	76	140	135	98	93	119	172	106	62	87	24	54	96	77	37	60	67
ENSG00000004142	1358	1515	1417	7146	5910	5533	4227	5548	4740	4293	4256	4833	3759	3572	3902	2751	2523	2480	2989	2818	2561	4877	5021	5677	4305	4619	3514	4828	4262	4750	5773	4625	4899	3084	3913	3100
ENSG00000004399	685	566	657	376	360	294	132	159	205	207	271	300	409	398	526	533	546	517	669	831	861	316	325	267	165	187	163	290	334	194	401	499	545	556	589	557
ENSG00000004455	1542	1552	1528	4337	3613	3495	1678	2139	1986	2792	2742	3007	2957	2627	2514	2818	2682	3028	3505	2987	2533	2957	3011	3368	1717	1928	1682	3133	2649	2718	4003	3428	3417	3246	3519	3354
ENSG00000004468	417	413	448	943	809	755	846	750	998	648	722	723	930	695	481	1121	1101	1453	3005	2252	1979	584	684	601	830	886	818	744	593	403	721	792	566	1129	1001	1683
ENSG00000004478	2778	2808	2742	8360	6973	6264	3579	4511	4082	5571	5356	5898	5126	5011	4604	3597	3375	3986	3282	2824	2546	5603	5625	6572	3871	3773	3088	6292	5317	5789	9570	7348	7778	5276	5819	4701
ENSG00000004487	2370	2448	2302	5236	4516	3994	2368	2648	2785	3865	4114	4588	5149	4771	4140	4168	4139	4905	5519	3774	3641	3867	4033	4213	2412	2510	2288	4604	4172	4104	6608	6185	5711	5070	5997	5471
ENSG00000004534	676	724	803	1699	1435	1232	776	814	878	1050	1111	1159	1078	966	1179	1100	1066	1027	937	895	864	1116	1111	1213	713	801	671	1207	1010	982	1490	1286	1285	1208	1148	1063
ENSG00000004660	7	17	5	3	10	17	12	8	4	8	8	10	6	4	2	7	8	0	16	16	7	12	15	4	7	5	6	7	3	7	13	15	9	10	8	8
ENSG00000004700	1625	1589	1910	2285	2094	1831	1228	1187	1560	1170	1290	1435	1744	1340	1304	1675	1689	2515	2435	1479	1373	1793	1878	1861	1131	1270	1536	1466	1342	1078	1456	1491	1558	1555	1526	1865
ENSG00000004766	514	489	592	943	831	782	419	320	443	578	578	649	807	626	666	693	780	917	1004	524	598	695	818	711	295	365	410	657	630	493	682	673	642	540	566	744
ENSG00000004776	13	15	18	19	19	14	8	14	14	14	16	21	26	23	27	18	16	9	37	63	37	25	29	5	11	10	8	18	29	12	31	19	25	29	33	15
ENSG00000004777	227	223	266	117	110	109	88	87	84	82	98	110	77	93	88	166	145	149	170	254	188	96	84	100	93	88	50	105	101	66	133	100	116	112	147	123
ENSG00000004779	913	970	876	2682	2169	1898	1412	2070	1606	1772	1589	1785	1938	1502	1391	1323	1527	1928	1663	1143	992	1802	1749	2328	1498	1462	1288	1930	1530	2394	2857	1784	2021	1676	2350	1489
ENSG00000004799	132	102	145	34	43	26	33	23	28	5	14	16	31	24	18	41	43	36	188	114	117	36	34	36	34	23	34	13	17	19	21	23	12	52	29	54
ENSG00000004809	0	0	0	1	0	0	0	0	0	0	0	0	0	0	0	0	1	0	2	2	2	0	0	0	0	0	0	0	0	0	0	0	0	2	0	0
ENSG00000004838	5	5	9	21	10	7	10	3	0	9	12	13	18	9	9	13	3	4	11	9	13	15	7	8	1	8	2	21	12	9	9	16	19	11	16	8
ENSG00000004846	3	0	3	0	1	0	1	1	2	0	0	0	0	0	2	0	0	0	17	1	6	0	1	1	0	3	1	0	1	2	1	0	1	1	0	2
ENSG00000004848	11	10	9	0	0	0	4	0	0	0	0	1	0	0	0	0	0	4	0	0	1	0	0	0	0	0	0	0	0	1	0	1	0	0	0	0
ENSG00000004864	2027	2097	1940	5528	4851	4097	3267	3306	3898	3341	3696	4267	3839	3548	4357	3698	3724	4365	4362	3300	2860	4399	4518	4512	3317	3542	3607	4196	3898	3050	4142	4548	4312	3160	3160	3537
ENSG00000004866	207	213	194	1061	876	852	641	653	633	759	724	815	846	738	731	747	593	665	695	489	377	715	765	854	574	730	613	846	758	755	949	971	819	590	644	611
ENSG00000004897	1211	1127	1299	3222	2926	2584	1820	1497	2171	2113	2345	2490	3298	2659	2189	2925	2732	4403	2928	1880	1536	2713	2637	2429	1629	1836	2138	2733	2585	1681	2611	3076	2546	2336	2105	3223
ENSG00000004939	0	2	1	0	0	0	0	0	0	0	0	0	0	0	0	0	0	0	0	2	0	0	0	0	0	0	0	0	0	0	0	0	0	0	0	0
ENSG00000004948	51	35	50	28	23	21	21	20	20	9	15	26	21	21	14	26	39	43	57	30	37	22	26	13	15	21	26	22	6	9	15	21	12	15	13	28
ENSG00000004961	396	436	375	736	664	651	590	643	664	425	490	496	494	399	435	443	366	439	401	335	254	501	536	676	557	597	603	575	469	506	651	487	533	349	412	357
ENSG00000004975	1558	1596	1398	3210	2723	2716	1637	1636	1848	2039	2103	2460	1783	1694	2274	1894	1664	1850	1554	1948	1728	2413	2415	2560	1633	1640	1348	2422	2256	1829	2620	2350	2828	1636	1831	1559
ENSG00000005001	6	9	1	0	0	0	0	2	1	1	1	0	0	0	4	0	0	1	0	36	2	0	0	0	0	0	0	0	0	0	0	0	0	0	0	0
ENSG00000005007	5738	5902	5443	9908	8547	7908	6235	5603	7022	6492	6736	7587	6227	5694	5839	3826	3833	4419	4002	4564	4288	7509	7593	7539	6420	6856	4940	7649	7337	5138	8267	8058	8832	4598	4688	4731
ENSG00000005020	1470	1417	1498	1058	924	840	516	409	606	574	565	740	675	602	758	838	785	1159	1262	903	835	918	817	898	474	530	561	713	626	539	581	563	646	486	439	681
ENSG00000005022	3652	3534	3240	14445	11913	10936	8255	10435	8844	9361	9177	10516	8777	8237	9680	6274	6730	8249	13248	9595	9179	9872	10131	12396	8015	8285	7359	10683	9118	11522	14861	10916	12077	9269	11482	7978
ENSG00000005059	121	150	131	128	101	98	67	86	74	73	69	69	96	56	61	78	88	133	162	145	126	105	95	98	75	84	51	86	79	66	84	90	74	94	132	88
ENSG00000005073	259	203	211	50	44	31	20	19	15	34	33	37	69	58	44	55	86	70	181	199	160	40	26	55	18	27	14	39	40	36	98	80	55	101	107	68
ENSG00000005075	1191	1296	1054	2712	2085	2135	1616	2492	1616	1680	1747	2064	1464	1272	1456	1258	1064	787	1271	1465	1389	1635	1704	2389	1504	1701	1278	1963	1634	2317	2937	1660	2158	1759	2132	1208
ENSG00000005100	403	394	430	2164	1786	1677	1124	919	1253	1426	1449	1546	1709	1471	1525	907	874	1090	1215	976	911	1612	1567	1517	1091	1171	1143	1742	1583	883	1602	1916	1758	1055	1021	1271
ENSG00000005102	1	0	0	0	0	0	0	0	0	0	1	0	1	0	0	0	2	1	0	2	0	0	0	2	0	0	0	2	0	0	0	0	0	0	0	0
ENSG00000005108	146	146	179	123	143	144	73	65	91	80	98	91	98	82	103	149	95	177	176	158	129	141	161	113	71	96	73	100	123	35	58	115	84	68	51	84
ENSG00000005156	1135	1246	1205	2068	1830	1719	1085	1014	1192	1403	1490	1690	1685	1511	1557	1742	1637	1970	1629	1445	1439	1556	1634	1575	1053	1153	971	1665	1519	1139	1881	2123	1855	1455	1468	1846
ENSG00000005175	758	722	814	1873	1620	1384	870	859	1030	1131	1160	1346	1739	1412	1237	1259	1281	1800	1667	1092	965	1437	1514	1517	742	862	1073	1355	1182	1056	1615	1525	1450	1208	1314	1554
ENSG00000005187	357	342	436	477	427	349	334	324	389	345	334	348	430	361	323	391	372	456	1452	1077	1144	430	439	415	319	401	423	370	334	320	505	488	316	493	568	549
ENSG00000005189	71	111	88	210	205	205	112	149	119	129	179	159	240	205	131	143	161	212	351	225	213	167	149	182	117	129	123	162	144	175	279	212	206	254	285	248
ENSG00000005194	735	749	673	1973	1570	1529	1182	1442	1305	1275	1235	1342	1352	1197	1097	947	890	1182	1051	935	841	1377	1460	1604	1153	1139	966	1332	1178	1490	1962	1423	1460	1131	1389	1068
ENSG00000005206	1168	1293	1057	1988	1684	1614	922	1079	1077	1275	1168	1359	1166	1079	1200	1131	1076	1177	1517	1984	1858	1327	1406	1552	985	1042	699	1403	1299	1249	1778	1246	1550	1349	1439	959
ENSG00000005238	327	310	331	220	198	194	183	221	206	97	90	122	112	91	135	405	331	411	166	143	184	170	190	202	213	223	135	94	106	107	107	100	121	128	104	113
ENSG00000005243	14	13	23	4	12	3	2	14	8	5	6	5	0	1	2	6	8	12	6	28	7	2	7	5	1	4	5	2	10	4	4	1	5	2	12	1
ENSG00000005249	366	345	355	1334	1224	1109	1857	1743	1996	894	849	1037	1108	914	661	614	574	765	1964	1237	1175	1002	966	1026	1781	1916	2034	1007	841	687	1143	1186	947	946	938	1257
ENSG00000005302	128	153	123	255	237	200	168	130	155	117	132	152	161	135	152	225	184	247	242	196	179	211	194	208	150	139	170	175	120	132	174	144	152	151	160	178
ENSG00000005339	718	707	757	1685	1772	1457	1412	1002	1725	1139	1360	1494	1559	1262	1424	1282	976	1193	1375	1877	1535	1466	1573	1140	1447	1673	1276	1574	1532	613	1090	1716	1484	863	774	1081
ENSG00000005379	14	9	6	4	4	5	6	16	1	7	2	3	7	5	11	1	5	2	14	35	41	4	5	0	3	7	3	2	3	5	6	4	1	4	12	7
ENSG00000005381	3	2	0	0	0	0	1	1	0	0	0	0	0	0	0	0	0	0	2	0	1	0	0	0	0	1	0	0	0	0	0	0	1	1	0	0
ENSG00000005421	45	87	51	115	121	112	155	152	134	145	140	127	184	143	147	148	160	151	576	428	448	120	128	111	126	169	130	174	124	144	306	231	213	234	353	251
ENSG00000005436	162	177	193	506	405	367	226	207	234	248	335	409	467	345	320	376	347	564	674	377	377	356	332	357	184	212	215	373	355	276	457	428	370	348	368	465
ENSG00000005448	121	137	91	74	106	84	37	57	50	56	68	67	71	52	49	141	170	195	296	330	240	67	73	96	49	38	30	66	63	67	112	85	53	183	243	127
ENSG00000005469	97	89	110	510	465	446	189	180	244	280	289	337	315	269	275	163	159	119	276	194	233	422	431	458	171	211	225	337	299	261	313	303	324	236	294	365
ENSG00000005471	520	518	434	345	323	234	121	139	134	230	237	264	325	289	371	397	380	458	1089	900	908	275	267	277	139	134	140	273	259	212	302	389	351	353	377	412
ENSG00000005483	1692	1576	1852	2176	2140	1813	2021	1309	2574	1432	1693	1861	2660	1900	1971	3083	2722	3692	2639	2298	2067	1943	2144	1487	1753	2216	2200	1939	1876	768	1426	2549	1924	1727	1251	2876
ENSG00000005486	1741	1804	1678	2002	1604	1569	1448	1924	1588	1364	1194	1353	1370	1237	1417	1558	1571	2226	2218	1744	1823	1400	1438	1620	1388	1435	1103	1237	1183	1372	1855	1429	1498	1380	1925	1169
ENSG00000005513	39	25	31	1	5	2	1	0	3	4	3	5	7	10	2	7	10	3	7	15	19	4	1	4	1	4	0	1	5	4	10	4	12	6	2	4
ENSG00000005700	1872	1869	1952	2098	2076	1721	1793	1402	2104	1299	1298	1614	1857	1491	1786	2428	2417	3474	3165	1963	1765	1868	1926	1791	1536	1716	1952	1459	1477	909	1281	1570	1487	1272	1235	1952
ENSG00000005801	253	299	305	758	568	598	663	572	607	411	466	543	621	494	512	464	449	780	775	485	442	557	592	513	510	553	648	558	463	380	633	614	513	424	493	485
ENSG00000005810	1503	1392	1893	1997	2214	1865	797	433	938	1350	1676	1847	2470	1734	1838	2195	1723	2494	1886	1721	1428	1949	2142	1449	737	917	848	1840	1745	634	1188	2575	2040	1339	1027	2396
ENSG00000005812	994	968	969	1404	1215	1071	1218	1215	1463	859	794	917	1084	984	886	1254	1144	1930	1497	1083	921	1068	1056	1108	1150	1440	1350	970	900	717	1013	987	961	862	986	930
ENSG00000005844	209	226	248	337	235	251	74	96	99	158	189	213	189	182	164	206	205	227	393	356	387	187	239	249	81	112	56	187	167	174	280	242	247	222	213	246
ENSG00000005882	102	87	70	77	89	74	63	70	69	68	92	93	55	96	57	73	55	64	192	203	200	66	67	104	60	59	37	54	70	68	128	74	79	120	167	103
ENSG00000005884	57	38	39	6	5	14	13	9	19	7	8	5	3	1	12	13	7	5	25	649	43	6	9	10	10	16	7	5	6	11	10	7	7	4	4	10
ENSG00000005889	298	332	319	914	750	648	573	429	698	518	552	592	802	615	596	660	640	807	920	614	583	731	779	713	491	522	675	623	628	392	526	722	593	474	420	632
ENSG00000005893	6407	6181	6723	5129	4645	3903	3110	2686	3645	3313	3386	4156	4587	3606	5191	6100	5790	8268	6607	4239	4169	4199	4363	4110	2858	3240	3657	4046	3704	2814	3772	4070	4163	3050	3009	4117
ENSG00000005961	12	18	27	4	4	1	1	0	2	0	2	2	5	1	0	3	1	10	21	15	28	1	0	6	3	0	1	0	0	0	1	1	3	4	4	3
ENSG00000005981	13	8	9	5	0	7	0	1	4	1	2	1	4	6	2	3	2	10	24	8	11	3	4	1	4	2	1	2	0	0	3	2	7	4	10	17
ENSG00000006007	909	825	858	1294	1077	879	687	719	687	801	827	899	1070	985	892	842	875	1106	1674	1180	1163	882	912	931	635	638	644	922	821	831	1279	1106	1078	1078	1311	1101
ENSG00000006015	767	943	592	2212	1727	1811	1478	2508	1476	1456	1364	1493	881	890	1026	501	575	607	703	1184	1037	1380	1289	2003	1426	1492	1171	1460	1174	1965	2337	1029	1679	960	1272	565
ENSG00000006016	182	203	157	118	104	85	94	95	125	78	87	92	83	70	136	81	75	106	358	360	368	83	80	92	96	90	75	75	65	80	154	89	128	126	172	98
ENSG00000006025	19	11	10	11	6	6	2	3	3	4	5	4	4	6	13	7	5	1	2	16	27	13	4	12	0	6	6	6	6	2	6	1	5	9	10	4
ENSG00000006042	521	595	517	1238	961	837	514	652	578	775	793	850	983	772	930	809	930	1047	1274	975	935	812	853	973	497	487	419	854	737	825	1241	992	1069	993	1246	851
ENSG00000006047	11	4	13	1	5	2	4	0	1	2	4	1	4	1	3	6	4	2	75	35	21	3	3	2	0	2	0	1	0	1	1	1	1	4	4	1
ENSG00000006059	0	0	0	0	0	0	0	2	0	0	0	0	0	0	0	0	0	0	0	0	0	0	0	0	0	0	0	0	0	0	0	0	0	0	0	0
ENSG00000006062	209	235	198	336	278	238	515	464	559	139	118	148	143	109	133	160	119	156	55	67	55	220	200	227	495	532	404	166	141	148	157	126	136	78	102	67
ENSG00000006071	0	0	0	0	0	3	1	0	3	0	0	0	0	0	0	0	0	0	0	5	1	0	0	0	0	1	0	0	0	0	0	0	0	0	0	0
ENSG00000006116	0	0	0	0	0	0	0	0	0	0	0	0	0	0	0	0	0	0	0	0	0	0	0	0	0	0	0	0	0	0	0	0	0	0	0	0
ENSG00000006118	3629	3687	3396	6246	4931	5056	3867	4513	4225	4379	4315	4720	4530	4515	5100	3191	3149	3497	5151	6298	6323	4157	4340	5073	3868	3967	2889	4712	4417	4810	7134	5541	6747	4824	5533	3728
ENSG00000006125	5345	5599	5450	9256	8947	7341	5210	4585	6358	6273	6756	7630	9303	8066	7379	10897	9844	12220	9816	7596	6703	7686	8128	7124	4861	5388	5157	7340	7288	4870	8067	10307	8204	7835	7802	9960
ENSG00000006128	0	0	1	0	0	0	0	0	0	0	0	0	0	0	0	0	0	0	0	0	0	0	0	0	0	0	0	0	0	0	0	0	0	0	0	0
ENSG00000006194	536	526	472	713	613	591	783	859	887	510	551	585	501	407	542	521	455	757	618	528	521	536	503	664	720	774	596	596	500	551	743	568	648	505	544	459
ENSG00000006210	759	799	687	2592	2165	2036	2571	3073	2859	1224	1021	1308	732	727	1119	654	569	601	675	702	696	1989	1907	2079	2830	3129	2071	1245	1244	1191	1155	939	1236	536	682	557
ENSG00000006282	1252	1350	1176	1860	1591	1526	1238	1436	1352	1181	1117	1371	962	875	1319	768	716	781	1443	1547	1517	1345	1381	1664	1150	1333	887	1268	1259	1233	1531	1159	1338	823	940	704
ENSG00000006283	58	45	70	24	16	25	20	12	12	22	22	19	21	22	24	25	18	19	52	84	103	32	31	13	19	13	15	24	15	12	24	18	27	23	20	30
ENSG00000006327	3378	3397	2631	2176	1697	1627	2603	3165	2596	1075	938	1253	653	556	1115	1290	1281	1638	670	1067	805	1327	1299	1785	2588	2545	1830	1114	970	1111	1071	557	1105	426	472	314
ENSG00000006377	196	248	194	259	207	230	70	93	67	219	216	247	278	296	259	249	216	177	375	355	318	206	199	228	77	91	81	266	250	213	381	333	297	288	364	251
ENSG00000006432	579	527	562	343	378	259	288	224	371	238	209	240	235	212	253	425	343	498	236	267	205	269	308	254	306	358	309	299	267	124	169	310	286	162	132	295
ENSG00000006451	974	1051	871	1496	1306	1127	1029	1202	1272	1034	969	1142	971	796	979	1134	1109	1334	1158	1045	855	1026	1061	1286	964	1193	1263	1003	966	934	1310	1067	1092	811	907	932
ENSG00000006453	3046	3211	2948	3341	2828	2664	2039	2246	2297	2183	2083	2342	2220	1963	2744	2866	2542	3050	3503	3034	2929	2469	2590	2744	1982	2256	1810	2344	2311	2347	2709	2337	2753	1965	2299	2067
ENSG00000006459	1201	1119	1378	423	429	415	440	351	594	285	304	416	508	406	441	1179	1001	1711	1061	758	576	395	408	278	421	477	526	359	371	167	283	531	383	348	264	535
ENSG00000006468	648	721	751	598	577	491	200	204	282	469	527	493	840	616	548	868	683	1070	1626	1080	966	498	500	499	218	222	254	566	504	360	685	851	673	811	770	1055
ENSG00000006530	309	340	343	888	800	748	478	459	547	610	606	663	662	572	717	542	517	663	648	629	552	749	726	732	489	543	509	652	621	521	828	717	693	635	625	722
ENSG00000006534	821	758	644	325	357	251	199	202	208	137	169	207	137	126	262	264	255	270	642	675	659	273	249	335	167	192	132	182	189	156	176	160	196	191	218	133
ENSG00000006555	93	83	58	204	184	150	109	116	155	107	87	124	79	81	124	50	46	46	106	147	115	132	134	146	129	105	106	121	100	81	116	120	115	100	67	72
ENSG00000006576	803	845	896	905	842	683	430	431	509	505	529	686	842	626	560	963	965	1311	1071	643	614	752	769	717	397	421	466	596	594	369	536	679	589	591	554	816
ENSG00000006606	0	0	0	0	0	1	11	1	4	0	0	0	0	0	1	0	0	0	0	0	0	1	0	1	2	3	3	0	0	1	2	0	1	0	0	0
ENSG00000006607	540	573	591	1115	1120	901	919	669	1055	665	831	926	890	802	806	803	680	1003	677	693	588	955	1034	804	899	1029	935	846	899	522	773	1123	957	761	660	935
ENSG00000006611	621	721	659	2873	2320	2198	1555	1902	1667	1509	1591	1807	1291	1230	1288	1084	1175	1069	1632	1557	1464	1928	1914	2366	1452	1546	1205	1704	1570	1770	2021	1621	1743	1411	1720	1234
ENSG00000006625	397	398	423	1736	1428	1343	739	1019	756	1015	1086	1133	950	898	1170	614	642	851	1620	1112	1054	1181	1123	1531	774	801	757	1226	1052	1328	1725	1059	1450	1044	1295	939
ENSG00000006634	756	806	748	1812	1466	1383	1355	1284	1428	1251	1227	1288	1633	1289	1261	1338	1211	1914	1971	1112	1052	1382	1364	1415	1133	1277	1417	1330	1168	1244	1640	1491	1398	1168	1410	1399
ENSG00000006638	40	37	35	37	28	27	26	11	12	16	12	24	31	17	20	6	23	25	38	41	38	13	20	20	19	10	8	25	27	20	30	26	39	27	33	15
ENSG00000006652	1506	1720	1311	2780	2265	2088	1579	1729	1727	1662	1652	1896	2290	1828	2754	5070	4571	6227	3758	2759	2464	1854	1879	2154	1511	1565	1701	1748	1533	1605	2065	1594	1843	1414	1539	1566
ENSG00000006659	29	44	28	17	24	10	14	15	9	2	12	6	8	20	0	72	82	65	269	141	157	11	18	11	13	11	8	5	1	11	6	4	1	48	82	49
ENSG00000006695	560	521	513	1149	977	877	536	560	622	710	673	843	698	691	709	715	712	968	908	786	719	852	919	850	542	509	506	813	699	607	777	872	822	565	594	652
ENSG00000006704	693	575	638	804	728	592	419	397	477	524	532	683	596	536	699	710	633	900	1080	1053	985	594	537	598	428	464	307	562	534	475	673	654	782	575	573	490
ENSG00000006712	1540	1734	1470	2505	1906	1814	1378	1799	1476	1525	1533	1696	1411	1385	1411	1488	1289	1178	1336	1514	1458	1698	1645	1929	1287	1411	1034	1753	1534	1852	2564	1873	1875	1604	2035	1457
ENSG00000006715	560	549	574	1462	1177	1071	542	502	722	811	900	1038	974	893	1142	983	915	1220	1030	672	616	1117	1047	1004	558	577	674	1039	910	669	907	1067	974	648	678	927
ENSG00000006740	56	49	81	69	47	27	31	20	16	26	30	42	24	32	27	31	46	67	166	126	134	43	31	34	27	28	19	29	29	26	35	30	42	40	34	50
ENSG00000006744	790	877	795	5490	4601	4081	2994	3382	3531	3556	3456	3610	3257	3014	2595	1720	1713	1923	1450	1595	1445	4070	3855	4169	3104	3198	2449	3763	3451	3329	4620	4365	3908	2661	3079	2672
ENSG00000006747	59	50	55	97	86	71	102	68	93	67	46	80	72	70	52	88	52	57	248	186	229	68	80	68	74	75	98	59	49	52	82	57	47	78	58	110
ENSG00000006756	446	399	420	247	266	202	192	170	245	145	169	200	169	165	270	322	313	367	594	623	545	226	260	233	189	220	172	195	153	166	155	242	218	233	251	230
ENSG00000006757	136	141	101	126	134	113	75	97	90	55	86	114	47	70	65	85	69	83	214	172	151	83	145	152	85	76	78	95	66	114	98	64	68	69	99	76
ENSG00000006788	5	3	7	0	0	0	0	0	0	2	0	1	0	0	0	0	5	0	0	7	1	0	1	1	0	0	0	0	0	1	0	0	0	0	5	0
ENSG00000006831	2930	3045	3074	4696	4180	3605	3736	3622	4214	3105	3041	3583	3655	3086	2906	4034	3451	4637	3882	3187	3143	3510	3605	3646	3546	3832	3436	3438	3184	2616	3945	4148	3770	3337	3190	3717
ENSG00000006837	19	26	24	23	20	15	5	11	7	19	13	4	14	11	14	17	33	34	69	22	22	7	7	14	7	7	9	17	7	9	17	18	18	8	21	20
ENSG00000007001	0	1	2	0	0	0	1	1	0	2	0	0	0	0	2	0	2	2	0	1	0	1	1	0	0	0	3	0	1	0	1	0	0	0	0	1
ENSG00000007038	0	0	0	0	0	0	0	0	0	0	0	0	0	0	0	0	0	0	0	7	0	0	0	0	0	0	0	0	0	0	0	0	0	0	0	0
ENSG00000007047	828	855	799	712	584	537	296	326	342	459	535	645	404	438	613	616	532	656	720	828	808	430	479	557	245	301	244	531	541	470	693	567	634	381	417	303
ENSG00000007062	1809	1821	1821	2948	2612	2144	1210	1093	1322	1963	2050	2350	2944	2473	2908	2679	2539	3290	4027	2651	2508	2240	2148	2277	1030	1162	1229	2100	2050	1535	2387	2636	2572	2387	2257	2822
ENSG00000007080	1474	1321	1037	3309	2488	2539	1679	2382	1707	2108	2053	2388	1273	1357	1519	749	713	521	899	1477	1328	2110	1993	2896	1787	1674	1296	2359	2062	3019	3566	2102	2639	1403	1857	830
ENSG00000007129	0	0	0	0	0	0	0	1	0	0	0	0	0	0	0	0	0	0	0	0	0	0	0	0	0	0	0	0	0	0	0	0	0	0	0	0
ENSG00000007168	2759	2886	2907	4864	4331	3683	3932	3607	4467	2918	3305	3421	4175	3658	3513	3919	3749	5090	5744	4251	3537	3897	3954	3833	3745	3915	4049	3505	3383	2554	3891	4192	3755	3255	3408	3951
ENSG00000007171	2	11	7	19	12	18	24	45	60	8	3	4	2	8	8	17	4	23	16	32	17	8	8	6	28	46	29	9	9	2	13	11	10	8	3	8
ENSG00000007174	0	3	0	0	0	0	0	1	0	0	0	0	0	0	0	0	3	0	0	0	0	0	0	0	0	0	0	0	0	0	0	0	0	0	0	0
ENSG00000007202	2267	2199	2418	8229	7726	6411	4137	3101	5199	5091	5321	5819	6382	5517	5452	5237	4325	5488	4238	4332	3902	7068	7103	5788	4121	4507	3606	6050	5595	3316	5648	8291	6808	5216	4485	6468
ENSG00000007216	0	0	0	0	0	2	9	7	4	1	2	0	0	0	0	0	2	0	0	0	0	2	0	0	4	2	2	1	1	1	2	1	0	0	0	0
ENSG00000007237	93	78	56	31	30	43	16	7	12	25	16	28	27	51	25	104	111	139	66	48	51	32	35	33	17	23	5	27	34	17	22	30	39	21	35	28
ENSG00000007255	348	377	318	493	382	420	282	554	290	299	335	389	230	203	345	223	248	178	517	662	644	308	348	491	267	299	235	368	357	457	537	256	442	355	496	234
ENSG00000007264	0	0	0	0	0	0	0	0	0	0	0	0	0	0	0	0	0	1	0	0	0	0	0	0	1	0	0	0	0	0	0	0	0	0	0	0
ENSG00000007306	0	1	0	0	0	0	2	0	0	0	0	0	0	0	0	0	0	0	0	0	0	0	0	0	0	0	0	2	0	0	0	0	0	0	0	0
ENSG00000007312	0	2	0	0	0	0	0	0	0	0	0	0	0	0	0	0	0	0	0	0	0	0	0	0	0	0	0	0	0	0	0	0	1	0	0	0
ENSG00000007314	45	32	46	2	2	0	2	3	0	1	1	4	1	6	7	4	12	10	119	171	176	3	6	1	0	0	4	0	1	1	2	2	4	4	3	4
ENSG00000007341	88	89	84	308	274	265	177	176	172	173	154	193	210	174	201	183	211	265	251	159	155	221	203	228	175	187	148	185	207	182	226	247	184	149	142	170
ENSG00000007350	0	1	1	0	0	0	0	0	0	0	0	0	0	0	0	0	0	0	0	0	0	0	0	0	0	0	0	0	0	0	0	0	0	0	0	0
ENSG00000007372	496	527	603	243	238	178	231	195	256	106	159	183	207	181	259	380	294	441	830	642	555	159	154	141	193	233	193	161	156	123	215	215	253	280	231	340
ENSG00000007376	115	125	105	563	418	464	191	330	248	396	329	405	266	304	338	138	114	152	241	215	222	411	414	514	276	238	156	435	377	444	549	387	433	221	315	179
ENSG00000007384	288	356	294	271	212	168	205	224	276	137	149	175	177	162	153	234	177	256	203	215	163	188	150	184	196	232	167	176	136	132	161	119	166	127	112	121
ENSG00000007392	155	179	150	788	612	599	376	495	406	510	475	574	486	457	375	276	280	307	258	284	248	496	526	629	367	362	398	503	435	555	901	539	582	461	527	373
ENSG00000007402	6	4	18	0	1	1	0	0	3	2	0	1	2	1	4	1	2	7	8	6	7	3	5	0	2	1	2	1	4	3	3	1	2	3	2	1
ENSG00000007516	34	65	58	22	14	16	12	22	11	11	10	15	15	10	9	8	10	14	50	46	51	13	20	23	9	17	3	21	9	12	11	11	3	13	8	17
ENSG00000007520	277	287	258	852	678	666	434	737	487	561	506	609	334	402	412	223	250	270	337	451	360	497	496	758	465	442	302	577	579	803	755	481	727	321	505	226
ENSG00000007541	158	162	197	410	297	303	222	285	237	235	262	271	225	204	279	229	194	231	255	327	290	265	254	355	198	219	153	270	271	265	357	222	314	237	261	146
ENSG00000007545	369	394	395	340	339	340	339	282	384	236	250	275	280	261	331	398	357	360	299	395	298	308	273	282	310	348	272	338	257	165	288	396	348	217	196	272
ENSG00000007866	401	404	390	826	690	598	458	449	513	488	519	573	491	488	519	454	364	427	483	527	490	599	602	618	452	441	296	559	524	388	714	586	682	459	575	441
ENSG00000007908	18	13	6	2	3	0	9	13	6	2	2	3	2	1	0	3	10	3	28	21	17	2	5	2	13	6	6	1	3	4	0	2	1	12	3	3
ENSG00000007923	848	928	851	3771	3233	2948	1929	2248	2234	2474	2397	2596	2343	2284	2299	1631	1414	1436	1289	1367	1333	2745	2838	3054	2047	2007	1596	2668	2578	2415	3224	2862	2857	2088	2166	1936
ENSG00000007933	2	0	0	0	0	1	1	0	0	2	2	1	0	0	0	0	0	0	2	2	2	2	0	0	1	0	4	0	1	0	3	1	0	0	1	2
ENSG00000007944	196	204	134	141	107	91	103	106	117	105	166	139	233	173	147	128	131	174	317	257	281	109	97	91	92	87	109	166	151	86	291	285	250	197	235	243
ENSG00000007952	2	1	1	31	12	10	14	11	17	17	19	16	19	15	28	14	11	12	17	12	20	11	14	13	11	13	12	18	14	12	20	16	16	12	26	7
ENSG00000007968	190	178	203	807	692	635	324	303	363	468	552	527	532	446	456	277	211	238	511	516	373	603	691	644	333	337	294	579	509	405	538	742	671	482	500	451
ENSG00000008018	2965	3119	2626	6839	5346	4860	4625	6828	5040	4254	4106	4449	3951	3669	3510	3666	4198	4730	3250	2450	2296	4460	4366	5858	4444	4653	4969	4670	3904	5624	7160	4453	4895	4259	5686	3484
ENSG00000008056	0	0	0	2	0	0	0	0	0	1	0	3	0	0	0	0	0	0	0	0	0	0	1	0	0	1	0	0	0	1	0	0	0	0	0	1
ENSG00000008083	585	538	498	736	710	627	589	479	748	491	478	629	682	615	496	610	526	753	739	751	722	617	661	602	627	704	594	583	545	365	645	796	693	607	496	705
ENSG00000008086	525	426	513	786	801	713	664	450	808	442	497	655	665	477	436	558	467	662	578	404	344	767	774	555	615	721	737	657	628	263	365	645	443	342	226	504
ENSG00000008118	0	0	0	0	0	0	0	0	0	0	0	0	0	0	0	0	0	0	0	2	0	0	0	0	0	0	0	0	0	0	0	0	0	0	0	0
ENSG00000008128	632	654	564	1689	1325	1319	876	886	930	939	962	1084	687	668	800	639	585	620	497	680	618	1110	1076	1297	783	881	700	1119	979	981	1390	956	1147	833	896	653
ENSG00000008130	1546	1730	1602	3170	2561	2517	1620	1952	1819	1930	1892	2196	1935	1666	1840	1452	1441	1616	2157	2109	1961	2380	2318	2688	1633	1726	1320	2260	1972	2071	2928	2392	2293	1728	1999	1552
ENSG00000008196	11	10	14	2	0	3	0	1	1	0	0	1	0	3	2	10	4	0	15	24	24	2	0	2	2	0	2	2	2	1	8	1	2	6	8	2
ENSG00000008197	0	0	0	0	0	0	0	0	0	0	0	0	0	0	0	0	0	0	0	0	0	0	0	0	0	0	0	0	0	0	0	0	0	0	0	0
ENSG00000008226	9	8	7	5	4	7	11	0	12	3	0	3	4	5	3	4	1	1	7	13	17	5	4	2	7	7	5	6	4	3	4	3	3	1	0	4
ENSG00000008256	227	212	232	132	105	89	97	126	148	89	90	96	110	74	108	136	131	176	131	135	111	76	89	92	107	146	96	114	68	64	120	114	133	108	115	97
ENSG00000008277	311	263	366	456	446	406	261	204	332	301	312	344	473	354	401	439	298	407	724	527	466	412	519	414	258	297	264	362	340	204	283	392	369	315	240	457
ENSG00000008282	2433	2386	2533	2992	2542	2298	1838	1991	2175	1739	1808	1967	2204	1815	1958	2001	2184	2928	3547	2553	2377	2184	2268	2643	1781	1895	2132	2100	1849	1760	2339	2168	2106	1919	2122	2288
ENSG00000008283	90	93	82	57	46	44	48	39	16	23	24	20	28	20	30	45	44	47	51	88	32	47	33	36	34	34	24	27	32	20	37	37	27	19	29	17
ENSG00000008294	5390	5406	6321	4532	4508	3701	3901	2749	4644	2661	3116	3568	3836	3302	3451	6074	5503	7427	5403	3896	3748	3905	4150	3536	3502	4043	3970	3380	3176	1834	2859	3778	3338	2731	2583	4027
ENSG00000008300	473	485	461	94	83	61	117	83	124	70	79	95	79	74	147	213	167	241	450	706	567	71	54	70	97	126	94	79	91	37	70	76	93	116	63	110
ENSG00000008311	923	988	1151	747	670	610	424	313	399	476	625	591	1010	832	950	1384	1399	2136	2075	1254	1174	587	701	552	364	366	380	664	559	295	734	897	837	1001	967	1439
ENSG00000008323	664	611	596	1340	1162	1057	1397	1783	1559	695	704	824	474	454	749	409	433	477	813	836	806	1039	1087	1245	1545	1550	1118	820	784	791	755	668	764	545	726	483
ENSG00000008324	494	534	415	874	704	681	502	750	540	462	550	563	457	436	395	449	523	640	490	457	398	534	510	766	418	486	529	656	440	698	982	553	716	548	687	445
ENSG00000008382	265	351	220	1437	1110	1057	818	1312	868	886	813	1010	734	689	679	557	641	721	947	852	840	947	886	1115	887	926	621	957	771	1036	1435	995	1087	816	1185	579
ENSG00000008394	3247	3421	3309	11568	9551	8239	6695	8208	7543	6813	6724	7374	8102	6119	6608	5935	6269	8143	8346	5303	5099	7707	8255	9690	6263	6816	7653	8009	6551	8443	10380	7081	8057	6679	8931	7002
ENSG00000008405	917	856	971	1604	1377	1287	1745	1600	1935	1017	1082	1199	1323	1199	1313	1480	1364	1760	1078	944	966	1205	1278	1326	1630	1712	1687	1111	1155	859	1374	1309	1403	1051	1059	1166
ENSG00000008438	0	0	0	0	0	0	0	0	0	0	0	0	0	0	0	0	0	0	0	2	0	0	0	0	0	0	0	0	0	0	0	3	0	0	0	0
ENSG00000008441	806	797	751	821	722	612	333	275	484	608	533	699	606	529	903	604	479	617	745	969	869	611	690	612	380	415	296	692	669	380	723	781	954	461	409	446
ENSG00000008513	1296	1226	1268	802	840	703	1303	997	1494	511	586	567	571	524	780	979	786	1159	1352	1370	1316	775	793	672	1343	1393	1051	625	601	376	487	801	696	667	662	828
ENSG00000008516	4	6	3	0	2	1	7	8	10	0	0	0	1	0	0	0	1	4	0	10	5	1	0	1	7	8	5	2	1	1	1	0	2	0	1	0
ENSG00000008517	5798	6472	5087	6411	5004	5004	3212	4698	3415	2180	1887	2427	1416	1372	1652	2421	2326	2946	1906	1835	1745	4154	4134	5466	2993	3188	2482	2369	2069	2613	2459	1438	1943	1027	1431	758
ENSG00000008710	2352	2497	2890	1770	1725	1479	1284	777	1558	1014	1189	1385	1238	1153	1536	1567	1566	2063	1769	2727	2271	1566	1597	1393	1194	1445	1001	1299	1350	543	943	1396	1458	879	635	941
ENSG00000008735	777	781	666	93	76	97	121	168	113	60	50	61	58	48	84	140	120	113	69	139	112	82	64	86	130	173	116	48	49	47	57	58	59	39	46	41
ENSG00000008838	785	848	813	2288	1976	1796	1327	1465	1570	1585	1537	1694	1680	1614	1560	1303	1091	1380	1243	1178	1215	1843	1893	1877	1401	1475	1044	1750	1691	1510	2081	1976	1945	1361	1459	1338
ENSG00000008853	347	386	410	842	675	609	644	617	661	571	542	683	411	426	678	304	255	334	567	598	585	566	666	638	687	624	521	649	616	482	580	636	672	391	379	359
ENSG00000008869	660	611	733	697	718	634	356	226	416	412	500	546	638	523	483	679	601	781	740	583	497	611	644	516	303	355	316	570	493	239	394	582	511	405	332	562
ENSG00000008952	3635	3396	3741	4664	3947	3392	3142	3107	3792	2748	2909	3356	4045	3154	2934	4079	4109	5752	5344	3785	3322	3326	3526	3564	2899	3211	3618	3434	2934	2467	3639	3707	3304	2816	2732	3548
ENSG00000008988	7755	7926	6387	15366	12057	11594	9312	14112	10208	9865	9420	10537	9647	8134	9028	7800	8378	11024	13507	11064	10699	9437	9329	12919	8837	9661	9879	11048	8536	13192	17551	10539	12755	9177	13288	7873
ENSG00000009307	10430	9999	10108	15191	13468	11486	10709	10186	12117	9961	10094	11816	12752	11350	12103	13154	12380	15584	17149	12615	11896	12388	12540	12007	9929	11108	11719	11789	10541	8855	12915	13992	12336	9878	10168	11995
ENSG00000009335	1822	1834	1830	4322	3915	3467	2487	2228	3047	2799	2885	3204	3382	2933	2766	3262	3121	3560	2493	2269	2108	3620	3714	3360	2506	2806	2607	3340	3140	1914	3326	3703	3249	2407	2246	2960
ENSG00000009413	453	437	621	767	740	658	701	486	863	412	498	583	797	591	664	677	646	877	726	541	382	768	812	620	559	712	793	593	581	271	416	704	528	426	360	771
ENSG00000009694	7	7	8	1	2	0	0	0	1	0	0	2	1	0	1	6	0	7	4	4	3	1	2	0	0	0	0	0	4	0	1	1	0	0	0	0
ENSG00000009709	0	0	0	4	0	0	1	1	0	0	0	0	0	0	0	0	0	0	0	0	0	0	0	0	0	0	0	0	2	2	0	0	0	0	0	0
ENSG00000009724	11	14	14	24	23	26	9	5	21	26	26	25	31	31	29	36	38	33	43	57	31	22	32	12	24	19	16	18	16	9	33	35	19	34	14	31
ENSG00000009765	0	0	1	1	4	2	0	1	4	1	1	1	0	2	0	1	0	0	0	3	3	0	2	4	4	2	3	1	0	0	0	4	2	1	0	1
ENSG00000009780	300	330	287	295	246	194	296	290	308	129	132	167	157	121	165	242	231	327	232	183	164	215	194	220	250	254	323	157	143	135	134	142	141	129	132	100
ENSG00000009790	2	9	13	0	0	6	0	0	0	0	0	0	2	0	0	5	6	6	2	1	0	0	0	0	0	0	0	0	0	0	0	0	0	5	0	2
ENSG00000009830	274	250	263	774	645	620	427	462	497	434	378	421	362	325	457	365	334	371	292	244	277	611	559	591	451	443	317	474	407	341	458	469	497	259	276	266
ENSG00000009844	1003	1076	1049	2161	1846	1614	1107	1084	1177	1301	1357	1411	1839	1593	1247	1438	1456	1992	1969	1218	1191	1615	1638	1796	983	1113	1179	1488	1370	1182	1752	1575	1507	1481	1644	1848
ENSG00000009950	452	472	533	432	278	303	193	176	156	212	257	257	217	172	495	180	188	160	714	1008	989	258	301	294	120	153	126	267	258	221	253	204	346	246	282	205
ENSG00000009954	2487	2524	2539	6126	5664	4907	3019	2336	3418	4180	4446	4916	5207	4927	5012	4453	4149	5084	4810	3844	3427	4914	5182	4658	2865	3100	2941	4867	4545	2684	4546	6309	5513	4007	3429	5247
ENSG00000010017	680	658	659	1191	1108	1035	895	807	1079	807	815	925	1201	989	917	1302	1076	1711	1564	1012	955	1016	989	1057	850	903	879	986	866	667	1164	1034	1016	885	877	1021
ENSG00000010030	5	1	2	0	1	0	4	7	1	0	1	0	1	1	1	5	3	14	1	6	4	1	1	1	7	3	1	0	3	0	0	4	1	1	2	5
ENSG00000010072	273	354	330	816	815	605	645	534	703	499	593	592	706	494	458	445	407	638	511	410	341	643	667	642	539	648	612	632	506	363	616	644	537	457	452	516
ENSG00000010165	428	481	402	1587	1358	1282	806	890	882	979	955	1177	856	822	756	596	518	624	712	612	597	1108	1092	1293	790	851	715	1133	1020	1057	1293	1130	1229	787	892	774
ENSG00000010219	153	142	109	62	75	77	33	53	40	42	50	44	60	40	54	51	66	54	112	144	111	48	64	47	32	26	20	47	30	54	96	68	64	51	66	38
ENSG00000010244	2668	2597	2915	5242	4470	3964	4029	3892	4539	3563	3706	3833	4890	4006	3173	3357	3453	4683	4123	2634	2260	3798	3948	3959	3558	3980	3729	4103	3542	2991	4928	4628	3856	3586	3912	4146
ENSG00000010256	4399	4843	4012	10556	8216	7936	6604	8945	7204	7057	6527	7587	6635	6852	5955	5753	5842	7118	8614	6450	6104	6957	6908	9016	6942	6682	5040	7497	6520	8717	11298	7819	8344	6583	8860	5460
ENSG00000010270	827	790	903	1174	1002	836	736	861	810	644	741	793	729	622	743	919	876	995	1150	790	782	811	814	962	706	764	845	729	639	705	1006	805	755	728	756	791
ENSG00000010278	249	250	182	112	105	93	142	190	178	76	63	73	95	75	50	121	98	187	238	233	153	86	101	104	134	142	125	80	59	65	112	71	73	119	134	134
ENSG00000010282	3	0	0	0	0	0	0	0	0	0	0	0	0	0	0	0	0	0	0	0	0	0	0	0	0	0	0	0	0	0	0	0	1	0	0	0
ENSG00000010292	3142	3050	3184	6936	6173	5435	3276	2998	3829	4978	5390	5776	6585	5894	4727	6280	6121	7045	5808	5172	5100	5442	5670	5126	3218	3669	3029	6010	5482	3809	6894	8108	6311	6305	6088	7403
ENSG00000010295	541	553	513	1156	1007	974	429	463	483	704	684	800	527	505	654	431	397	428	516	587	550	804	811	961	444	447	329	733	732	692	1006	747	783	600	652	466
ENSG00000010310	82	88	89	9	8	10	5	4	6	2	4	4	9	14	8	16	23	28	85	103	116	4	6	7	4	7	8	7	4	1	17	6	10	15	21	24
ENSG00000010318	14	21	21	53	51	38	33	16	30	21	22	32	26	24	33	29	27	36	47	32	26	40	49	33	33	27	16	21	19	24	42	38	28	49	51	30
ENSG00000010319	5	2	6	15	7	7	1	3	2	3	6	2	2	12	9	7	0	5	37	15	16	7	8	17	8	3	4	7	12	5	24	15	14	8	9	8
ENSG00000010322	667	643	707	780	695	708	429	313	460	545	614	673	717	616	647	533	622	724	654	705	631	715	729	665	359	481	291	703	614	565	732	876	703	659	740	605
ENSG00000010327	0	0	1	0	0	0	0	0	0	0	0	0	0	0	0	0	2	0	1	2	1	0	0	0	0	0	0	0	0	0	0	0	0	2	0	0
ENSG00000010361	0	2	3	0	0	0	0	1	0	0	1	0	0	0	0	0	2	0	3	9	1	0	0	1	2	1	0	1	0	2	0	0	0	0	1	3
ENSG00000010379	21	17	19	22	16	17	12	25	13	9	10	14	17	12	16	10	20	28	25	28	22	20	13	13	14	14	15	14	11	21	14	12	11	10	24	3
ENSG00000010404	1809	1705	1932	483	487	372	140	152	219	239	204	315	319	212	470	737	726	1002	879	848	773	476	423	409	166	185	189	293	258	165	203	268	228	277	248	330
ENSG00000010438	4	2	2	7	6	2	13	10	4	3	2	4	4	4	6	0	0	13	9	16	12	8	2	8	2	6	2	2	3	8	5	2	5	10	16	5
ENSG00000010539	181	174	185	282	267	214	253	287	281	185	179	191	187	155	186	215	220	340	269	227	137	219	224	233	269	271	262	171	190	146	261	257	209	195	253	206
ENSG00000010610	1	0	4	0	2	1	0	0	1	2	0	0	2	0	0	0	1	4	9	4	11	4	0	0	0	1	0	0	0	2	3	0	2	0	2	3
ENSG00000010626	146	159	134	220	147	162	84	81	107	129	100	103	72	63	122	121	97	77	228	267	258	143	143	189	94	81	55	124	78	152	131	111	134	118	135	96
ENSG00000010671	8	2	3	0	1	3	0	1	0	1	1	1	4	2	2	4	5	12	15	12	13	4	3	4	0	1	0	1	1	0	4	2	1	1	3	2
ENSG00000010704	58	65	45	401	379	353	168	236	219	258	260	295	268	225	239	155	180	226	292	242	247	305	324	325	208	225	207	286	261	225	398	378	305	226	250	271
ENSG00000010803	682	679	696	1182	1042	978	643	582	695	813	853	960	878	752	1076	811	667	754	1062	1098	996	911	969	918	627	685	541	971	844	594	927	1020	1059	621	682	707
ENSG00000010810	762	827	769	343	306	252	261	275	301	245	227	265	339	278	391	586	587	701	1139	1106	1039	265	243	371	242	260	235	241	241	224	408	358	378	403	427	401
ENSG00000010818	1199	1165	1341	527	508	404	1201	761	1389	346	377	475	578	384	502	1544	1215	1648	714	732	619	489	526	371	1016	1316	1100	364	405	154	268	471	372	374	275	540
ENSG00000010932	2	0	3	27	31	26	48	32	38	10	12	18	11	4	19	11	14	0	13	4	15	18	33	31	33	42	27	14	21	11	8	5	12	13	12	15
ENSG00000011007	413	408	412	1043	940	847	841	765	934	678	752	726	762	703	479	507	549	621	461	429	388	811	784	815	736	933	715	781	716	607	856	838	735	623	545	701
ENSG00000011009	1668	1824	1448	4547	3568	3511	2651	3498	2780	2812	2794	3034	2256	2193	2111	1852	1737	1815	1565	1828	1799	2755	2892	3816	2588	2688	2040	3098	2794	3443	4408	2942	3334	2525	3105	1929
ENSG00000011021	1206	1143	1156	1065	892	843	876	796	890	593	657	797	918	732	851	1410	1281	1614	928	903	1010	774	799	714	724	958	657	777	753	462	741	737	810	723	718	760
ENSG00000011028	110	119	119	0	0	0	0	3	4	0	0	0	0	0	1	2	0	1	10	14	26	0	0	1	0	0	0	3	0	0	1	3	0	3	0	0
ENSG00000011052	311	348	334	660	463	418	394	658	562	429	465	473	633	474	407	481	403	627	545	594	496	433	359	397	507	483	319	430	333	586	899	512	599	510	803	409
ENSG00000011083	0	0	0	0	0	0	0	3	1	0	1	0	0	0	0	0	0	0	0	2	0	0	0	0	0	0	1	0	0	0	0	0	0	0	0	0
ENSG00000011105	1124	1114	1016	2179	1728	1708	1373	1394	1523	1137	1138	1404	1062	1016	1138	912	895	845	1514	1929	1610	1564	1437	1703	1357	1417	1014	1258	1230	1168	1579	1416	1636	1205	1297	1127
ENSG00000011114	378	444	412	895	920	730	813	551	891	510	612	654	838	619	571	709	608	882	573	447	407	849	862	592	686	841	786	661	654	296	480	857	652	447	335	571
ENSG00000011132	680	653	623	986	763	806	566	670	563	667	539	713	584	585	559	706	672	843	479	592	542	729	710	746	567	549	388	655	604	633	841	671	709	488	550	370
ENSG00000011143	214	217	214	467	367	321	147	188	130	210	241	269	255	214	299	268	304	286	443	409	326	369	313	393	139	175	137	277	276	262	325	317	302	286	319	299
ENSG00000011198	511	585	517	803	748	640	585	544	685	494	492	563	553	475	486	635	582	741	549	407	397	662	613	738	504	582	607	579	507	427	491	486	474	419	415	496
ENSG00000011201	6	5	1	0	0	0	1	0	0	0	0	0	0	0	0	0	0	0	0	1	1	0	0	0	0	0	0	2	0	1	0	0	0	0	2	0
ENSG00000011243	3778	3965	3262	2139	1459	1611	1321	1771	1410	1372	1210	1328	1220	1222	1228	1555	1506	1410	1735	2196	2228	1395	1364	1649	1313	1500	1071	1368	1262	1527	2227	1533	1644	1279	1613	1092
ENSG00000011258	379	407	413	673	722	651	512	479	672	472	494	628	852	666	804	978	940	1384	1368	1017	920	643	673	602	456	525	598	636	594	371	708	783	694	823	723	1112
ENSG00000011260	868	998	867	2359	1893	1828	1144	1415	1241	1519	1541	1665	1647	1545	1447	1276	1272	1492	1372	1207	1024	1684	1615	1964	1075	1118	1179	1822	1443	1705	2327	1933	1929	1302	1565	1310
ENSG00000011275	1015	1068	1029	1401	1209	1046	784	822	888	858	969	1023	991	859	1021	1018	935	1112	1092	1131	937	1037	1075	1127	781	797	797	1008	848	777	1214	1098	1105	840	790	858
ENSG00000011295	814	913	826	1147	950	867	998	1024	1051	793	788	858	890	777	954	1125	1008	1378	1742	1327	1194	815	829	964	872	1009	937	821	761	733	1013	914	1004	778	946	805
ENSG00000011304	9145	8904	8356	18540	16255	15186	11492	11616	13046	12760	12665	13924	12726	11564	11042	8993	8419	8982	10630	12246	11304	13684	13949	14334	11371	12271	9927	14327	13349	10440	16558	15841	14716	9948	10308	9737
ENSG00000011332	53	48	28	97	55	61	51	53	40	77	68	92	51	55	50	39	58	39	50	42	43	56	72	96	44	58	36	79	67	81	140	79	105	84	104	69
ENSG00000011347	2048	1810	1721	1215	1161	992	858	787	878	647	675	809	598	555	1119	888	757	978	1576	1513	1399	891	1051	1041	826	921	702	804	737	588	657	784	889	701	612	626
ENSG00000011376	516	545	552	1671	1499	1383	833	760	955	1080	1184	1217	1137	1086	1058	874	753	877	744	749	663	1393	1364	1209	781	856	654	1311	1186	940	1514	1672	1388	928	957	1049
ENSG00000011405	1293	1205	1607	1538	1398	1292	1237	850	1470	916	1133	1385	1935	1316	1446	2321	2091	3260	2082	1521	1364	1467	1573	1106	957	1089	1274	1203	1251	528	887	1629	1147	1051	836	2031
ENSG00000011422	59	48	68	21	13	19	13	15	8	9	5	22	13	17	24	44	18	31	63	85	50	21	11	14	4	5	9	15	19	20	50	21	32	31	31	37
ENSG00000011426	2101	1883	2364	4266	3805	3460	2303	1822	2661	2612	2691	3219	4092	3351	2474	3270	3088	4321	2980	1776	1607	3463	3689	3206	1988	2349	2505	3358	3068	1978	2873	3636	3128	2839	2643	3856
ENSG00000011451	1259	1379	1316	2868	2609	2358	2593	2592	2932	2012	2091	2206	2019	1830	1793	1391	1235	1396	1489	2024	1916	2166	2406	2435	2535	2679	1893	2256	2240	1656	2554	2447	2343	1522	1569	1367
ENSG00000011454	2185	2155	2251	1863	1704	1446	930	706	1031	1214	1357	1602	1739	1579	1637	2115	1802	2335	2363	1992	1754	1611	1614	1499	780	915	955	1533	1397	891	1574	1916	1686	1438	1366	2036
ENSG00000011465	0	1	0	2	0	0	0	0	0	0	1	0	1	0	0	0	5	1	0	1	0	0	0	0	0	0	1	0	0	0	0	3	3	0	0	0
ENSG00000011478	238	264	228	475	374	417	262	355	294	360	333	366	346	290	297	260	234	248	443	489	489	294	336	456	281	297	245	397	335	433	618	390	543	459	610	370
ENSG00000011485	983	1034	922	2353	2018	2019	1505	1728	1662	1564	1528	1750	1260	1208	1282	984	839	903	1405	1411	1267	1819	1785	2124	1409	1533	1192	1760	1606	1490	2286	1567	1855	1302	1480	1228
ENSG00000011523	440	440	468	519	462	338	401	463	544	332	313	330	362	371	397	302	348	489	510	431	321	394	413	389	454	429	397	398	345	268	455	453	408	360	346	400
ENSG00000011566	785	766	860	1488	1281	1121	850	744	1022	902	919	1080	1422	1015	1099	1419	1456	2062	1830	1254	1087	1143	1216	1087	814	946	1073	1049	935	602	1101	1204	1151	962	980	1428
ENSG00000011590	5	9	3	10	6	1	0	0	2	2	3	3	4	7	1	0	0	1	5	7	8	1	4	3	0	5	1	1	1	0	3	0	5	4	0	1
ENSG00000011600	0	0	0	0	0	0	0	0	0	0	0	0	0	0	0	0	0	0	0	0	0	0	0	0	0	0	2	0	0	0	0	0	0	0	0	0
ENSG00000011638	112	133	137	37	25	15	9	14	9	13	20	19	35	17	15	39	45	29	99	74	92	17	17	25	24	13	26	14	14	23	28	22	13	25	31	45
ENSG00000011677	0	0	5	4	6	5	5	3	1	0	0	2	0	4	2	1	6	1	0	3	1	9	5	4	6	6	4	3	0	1	2	4	0	1	0	0
ENSG00000012048	733	686	811	2206	1912	1730	373	346	479	1086	1188	1559	1802	1459	1662	1712	1543	2052	2630	1879	1621	1963	1951	1794	410	444	448	1466	1394	936	1425	1830	1493	1429	1485	1992
ENSG00000012061	504	462	410	910	782	742	677	889	662	582	539	620	456	443	551	580	485	561	702	658	581	686	638	810	580	634	482	617	591	712	997	615	795	480	565	383
ENSG00000012124	0	0	2	0	0	0	2	0	1	1	0	0	0	0	0	0	0	3	0	3	0	0	2	2	0	0	2	0	0	0	0	0	0	0	0	0
ENSG00000012171	337	413	342	95	51	50	65	103	73	67	48	65	48	62	116	139	128	165	267	417	305	42	41	63	52	54	57	60	40	44	91	60	97	83	78	47
ENSG00000012174	515	579	565	1034	975	823	531	477	666	591	696	849	842	708	713	839	760	1156	1955	1240	1064	842	881	865	459	560	619	724	746	452	688	874	746	729	616	941
ENSG00000012211	554	500	486	575	489	464	244	271	263	367	375	381	512	382	422	524	425	467	421	478	472	402	414	425	222	230	179	417	385	316	617	519	536	514	493	450
ENSG00000012223	0	0	1	0	1	2	3	2	3	0	3	0	3	1	1	0	0	0	3	3	2	0	1	0	3	0	3	1	0	2	5	3	3	1	1	2
ENSG00000012232	2271	2207	2115	1995	1857	1504	970	879	1149	1337	1389	1512	1860	1669	1598	2080	1972	2471	2160	2033	1902	1601	1758	1459	1008	1067	790	1542	1557	1055	1897	2331	1990	1613	1686	1972
ENSG00000012504	399	465	433	808	589	557	128	195	173	463	472	508	497	483	592	522	492	643	2468	1694	1581	561	536	581	112	177	167	450	462	448	642	508	609	687	906	753
ENSG00000012660	2988	2914	2989	4332	3943	3207	3273	3233	3772	2709	3016	3623	3637	3118	2960	4173	3944	4549	4887	3805	3440	3357	3267	3518	3057	3523	3703	3426	3140	2400	3793	3858	3767	2893	2698	3433
ENSG00000012779	0	1	1	1	0	0	0	0	0	0	0	0	0	0	0	0	0	0	6	12	5	0	0	0	0	0	0	0	0	0	0	1	0	3	0	0
ENSG00000012817	0	0	0	0	0	0	0	0	0	0	0	0	0	0	0	0	0	0	0	0	0	0	0	0	1	0	0	0	0	0	0	0	0	0	1	0
ENSG00000012822	999	1063	1043	578	551	450	379	392	395	267	316	366	329	303	329	510	521	641	778	804	839	439	405	456	345	386	291	389	333	258	462	409	405	411	512	460
ENSG00000012963	407	436	452	920	725	713	345	414	423	504	492	521	581	504	505	417	489	555	715	510	487	712	649	703	352	408	366	609	562	404	699	649	618	523	612	657
ENSG00000012983	554	566	558	839	742	659	637	492	796	536	620	669	883	658	693	880	728	1118	1244	748	683	675	704	661	545	618	691	658	638	360	702	770	670	567	561	764
ENSG00000013016	18	17	6	15	22	6	5	2	1	5	10	12	5	5	10	6	11	26	15	32	17	11	8	12	0	0	3	8	12	11	11	11	12	14	13	15
ENSG00000013275	2748	3064	2513	13697	11373	10903	8769	11656	9628	7820	7384	8439	8231	7454	5392	5588	5696	6399	3273	2318	2243	9216	9232	11344	8397	9311	6979	8679	7191	8693	12247	8443	8856	6301	7922	5520
ENSG00000013288	816	789	728	2325	2187	1912	1221	1203	1387	1285	1349	1559	1398	1245	1755	1150	1028	1191	1263	1244	1228	1829	1918	1748	1395	1366	1063	1449	1496	1031	1435	1685	1805	1131	1118	1180
ENSG00000013293	1	0	0	0	1	1	0	0	0	0	0	0	0	0	0	0	0	0	0	0	0	1	0	1	0	0	0	0	1	0	0	1	0	1	0	0
ENSG00000013297	9	6	20	14	12	7	5	7	6	10	10	9	13	16	21	18	14	6	51	37	41	12	8	15	6	6	2	20	22	5	14	16	25	19	19	32
ENSG00000013306	1323	1430	1205	4052	3421	3327	2040	2693	2304	2466	2575	2781	2078	2079	2304	1467	1479	1692	2059	2020	2021	2760	2901	3563	2130	2067	1634	2754	2617	3223	4032	2896	3215	2101	2761	1640
ENSG00000013364	485	598	456	261	235	171	210	285	237	158	135	196	83	100	341	182	194	210	427	509	466	143	180	203	246	257	187	182	156	174	123	103	170	101	100	86
ENSG00000013374	1465	1576	1481	1632	1380	1142	1377	1499	1571	923	905	1082	1064	997	1067	1336	1277	1490	2037	1621	1407	1163	1151	1246	1183	1326	1300	1022	956	978	1241	1098	1093	1046	1150	1099
ENSG00000013375	2765	2867	3035	2759	2530	2190	1748	1620	2069	1861	1913	2084	2793	2273	1878	3067	3067	4160	3281	2374	2151	2222	2382	2122	1493	1726	1870	2184	1966	1480	2236	2574	2045	1914	2050	2721
ENSG00000013392	255	231	240	195	154	137	85	113	98	93	118	123	147	125	125	214	194	351	331	246	226	133	127	155	83	81	90	113	113	118	161	142	167	163	208	202
ENSG00000013441	2215	2143	2250	908	763	710	970	913	1102	571	550	640	910	656	729	1496	1561	2230	1767	1154	1065	687	660	707	816	926	1006	659	514	522	817	572	638	815	812	840
ENSG00000013503	342	347	334	1319	1206	1050	953	849	1166	886	896	1009	1149	1009	930	896	808	941	1162	786	679	1012	1090	1105	906	998	1001	961	968	665	1091	1212	1087	790	868	1117
ENSG00000013523	300	285	298	403	351	294	194	145	225	236	237	261	269	242	275	248	213	209	469	489	355	335	323	288	227	235	183	308	321	153	292	374	365	276	248	320
ENSG00000013561	494	533	530	1033	863	810	574	624	678	607	571	683	686	655	810	787	648	986	883	647	529	759	863	868	561	583	565	724	645	654	730	722	668	480	513	535
ENSG00000013563	168	181	176	263	216	198	168	192	149	182	197	226	214	192	304	271	275	245	337	339	293	203	193	222	141	145	93	223	172	195	284	209	328	249	287	217
ENSG00000013573	441	550	481	2210	1796	1626	764	727	866	1215	1342	1356	1203	1089	1171	712	623	843	838	912	816	1477	1371	1569	747	825	637	1492	1305	1149	1740	1432	1448	1162	1146	1031
ENSG00000013583	542	528	556	994	878	754	563	790	683	561	526	601	508	459	552	364	370	457	786	621	607	718	721	917	611	619	594	690	580	690	850	667	768	541	590	448
ENSG00000013588	164	153	150	39	24	27	38	37	41	14	13	18	22	14	32	66	45	78	24	159	29	33	23	27	42	31	34	14	15	15	18	24	21	17	10	8
ENSG00000013619	37	39	64	64	41	41	27	14	22	27	17	28	35	31	66	16	26	17	47	51	56	38	45	34	41	35	23	36	48	20	50	32	46	32	28	27
ENSG00000013725	0	1	0	1	0	0	0	0	0	0	0	0	0	0	0	0	0	0	0	1	0	0	0	0	0	0	0	0	0	0	0	0	0	0	0	0
ENSG00000013810	1670	1868	1739	6153	4814	4565	3090	3814	3373	4633	4319	4729	4282	4483	3201	3085	2759	3241	2725	2764	2794	4155	4162	4745	3069	3150	2238	4788	4511	5163	7693	5935	5648	4608	5616	3868
ENSG00000014123	1185	1096	1212	988	927	791	717	562	816	581	571	706	1109	809	789	1173	1201	1705	2225	1348	1435	839	905	809	613	668	793	717	714	419	740	915	734	723	677	1050
ENSG00000014138	303	293	306	1500	1209	1071	399	515	377	653	821	819	865	735	657	501	479	508	666	567	481	969	962	1236	411	449	349	900	749	856	1192	890	946	781	1079	922
ENSG00000014164	327	331	326	854	741	731	599	641	692	608	574	622	553	538	421	336	357	299	329	434	463	617	632	671	655	621	420	649	604	594	798	724	703	476	544	428
ENSG00000014216	1306	1407	1182	3896	2971	2989	2693	3167	3073	2598	2519	2783	2394	2535	2095	1756	1682	1875	1702	2071	1751	2687	2722	3031	2653	2893	2077	2666	2592	2599	3608	3190	3168	2218	2731	1950
ENSG00000014257	0	1	1	1	0	1	3	1	1	2	0	3	2	1	3	0	1	3	17	3	2	2	2	0	3	2	0	2	0	2	0	0	2	2	2	4
ENSG00000014641	4057	4192	3776	8770	7132	6394	4374	5534	4952	5550	5498	5946	6111	5227	6061	6167	5996	7160	6093	4381	4180	6048	6417	7332	4204	4417	4365	6112	5346	6863	8711	6357	6604	6365	8407	6630
ENSG00000014824	1068	1148	1194	2274	1899	1782	1313	1152	1463	1345	1554	1686	1893	1587	1567	1998	1860	2295	2895	1947	1750	1766	1848	1860	1169	1266	1427	1631	1536	1249	1768	1954	1667	1631	1566	2124
ENSG00000014914	49	49	75	7	8	11	6	10	20	8	2	8	7	2	5	14	8	28	39	30	16	8	7	2	10	13	5	11	7	4	12	13	10	11	17	13
ENSG00000014919	704	659	711	1953	1585	1437	935	892	1078	1285	1285	1481	1623	1394	1217	1359	1295	1723	1669	1209	1141	1461	1451	1453	852	999	914	1492	1323	1074	1732	1814	1518	1446	1472	1666
ENSG00000015133	265	300	253	582	539	508	242	226	374	409	392	493	442	361	429	273	276	268	287	373	298	445	472	462	261	312	208	451	438	222	437	591	582	307	275	368
ENSG00000015153	496	507	515	473	395	392	460	441	472	317	326	312	482	377	419	402	548	779	806	461	366	359	366	415	361	449	469	374	289	284	429	450	403	305	402	407
ENSG00000015171	464	604	594	1373	1207	1074	661	617	816	808	861	1047	1112	872	1128	804	873	1009	1205	943	760	1143	1213	1084	672	732	795	960	971	634	838	1030	1003	622	637	756
ENSG00000015285	136	169	137	36	33	28	23	22	25	18	16	19	20	15	19	36	27	38	136	159	147	24	26	29	25	24	18	27	20	32	47	20	24	17	11	27
ENSG00000015413	7	3	2	27	14	9	21	32	25	7	2	5	5	6	3	0	3	0	3	3	8	18	12	12	27	25	17	5	4	8	1	3	2	7	3	2
ENSG00000015475	393	423	395	2348	1871	1785	1400	1824	1501	1373	1185	1451	1204	1033	1171	637	671	856	954	784	727	1570	1478	2057	1466	1442	1233	1511	1191	1550	2054	1344	1671	1022	1313	855
ENSG00000015479	4056	3948	4254	7680	7253	6348	7602	7340	8845	6016	6293	7031	9412	7523	6713	6831	7450	9965	10152	4722	4576	6526	6441	7149	6966	7773	8627	6794	6211	5365	7763	8136	6872	6776	7676	8679
ENSG00000015520	123	147	121	164	135	123	117	134	156	104	114	81	128	86	96	214	245	218	216	241	204	124	131	103	153	139	115	89	83	82	116	130	132	149	161	161
ENSG00000015532	1499	1351	1293	1060	941	909	343	432	434	712	736	858	780	782	916	725	758	726	1248	1436	1286	799	748	902	369	394	250	804	783	680	1200	1113	1237	927	1005	806
ENSG00000015568	1268	1424	1857	473	458	585	563	346	607	471	89	567	565	263	553	345	507	685	758	819	741	485	456	182	221	674	502	365	326	233	221	163	386	318	214	233
ENSG00000015592	9	13	6	1	0	0	0	0	0	0	0	1	0	0	0	1	0	0	0	3	0	0	0	0	0	0	0	0	0	0	0	1	0	0	0	0
ENSG00000015676	1584	1557	1415	1791	1595	1420	843	933	986	1157	1167	1285	1002	992	1226	1176	1024	1222	1057	1101	958	1377	1391	1544	844	825	645	1340	1208	1092	1549	1460	1542	972	1014	987
ENSG00000016082	1	0	0	0	0	0	1	0	0	0	1	0	1	2	0	4	0	0	2	4	1	0	1	0	1	0	2	0	0	0	0	0	0	0	0	2
ENSG00000016391	185	215	184	1260	1075	1070	847	749	971	654	785	814	673	529	822	374	346	387	517	591	553	1019	1062	975	837	902	755	949	889	481	814	878	957	541	562	587
ENSG00000016402	9	3	16	4	13	5	2	1	2	1	2	9	5	9	8	10	9	3	60	69	32	2	6	10	1	4	1	12	4	4	3	8	11	12	11	21
ENSG00000016490	0	1	3	0	0	0	0	0	0	0	0	0	0	0	0	0	0	0	1	0	0	0	0	0	0	0	0	0	0	0	0	0	0	0	0	0
ENSG00000016602	0	0	0	0	0	0	0	0	0	0	0	0	0	0	0	0	0	0	0	0	0	0	0	0	0	0	0	0	0	0	0	2	0	0	0	0
ENSG00000016864	164	198	221	502	411	402	205	229	243	284	266	379	410	312	330	446	419	499	722	418	388	308	273	403	165	221	193	329	280	312	461	362	414	445	564	455
ENSG00000017260	2193	2224	2289	4595	3853	3221	2228	2034	2735	2401	2733	3021	3725	3164	3254	3943	3646	4633	4337	2941	2652	3541	3782	3553	2076	2345	2495	3086	2828	2073	3366	3574	3209	2836	2768	3824
ENSG00000017427	1	2	0	5	0	1	2	3	0	1	1	0	0	0	7	3	8	3	8	5	9	5	0	3	1	1	1	4	1	1	3	1	0	1	5	3
ENSG00000017483	4	4	7	13	10	9	3	8	4	6	1	3	3	4	1	6	3	6	7	15	7	5	3	4	1	7	1	8	1	6	7	8	4	7	7	2
ENSG00000017797	2508	2459	2445	4609	3863	3429	2765	2926	3138	2824	2909	3338	3486	3125	2959	3424	3182	4187	4480	3205	3006	3441	3482	3418	2691	2929	2771	3281	2919	2524	3961	4156	3687	3049	3296	3613
ENSG00000018189	604	619	679	1099	929	860	494	399	577	629	703	814	829	730	1027	811	731	1011	1539	1198	955	840	811	895	452	477	548	820	756	510	784	867	906	666	695	867
ENSG00000018236	84	75	105	10	8	9	4	5	6	8	11	9	12	15	24	31	39	44	179	162	161	8	7	13	10	11	11	12	19	2	5	11	24	40	24	32
ENSG00000018280	12	6	13	10	2	5	3	5	4	5	4	0	3	3	3	1	5	9	10	10	8	2	3	5	10	3	4	3	3	3	7	2	2	1	0	0
ENSG00000018408	1687	1639	1707	1272	1156	1021	736	601	959	761	775	906	1026	868	886	1346	1370	1875	2135	1516	1237	1033	1065	1044	643	729	753	844	819	520	836	1014	957	966	833	1192
ENSG00000018510	3394	3348	3610	7389	6815	5596	3941	3202	4757	4750	5017	5726	6884	5734	4937	6454	6089	8378	8133	5454	4710	6262	6500	5687	3787	4193	4556	5780	5550	3312	5432	6983	5865	4426	4177	6387
ENSG00000018607	0	1	0	0	1	0	0	0	0	0	1	0	0	0	0	0	0	0	0	0	1	0	1	0	0	0	0	0	0	0	0	0	0	0	0	0
ENSG00000018610	211	248	221	828	673	622	587	687	580	528	477	590	441	461	487	351	300	332	464	391	391	537	549	736	588	566	586	623	457	586	845	604	599	412	544	384
ENSG00000018625	5	8	2	0	1	2	2	1	6	1	1	0	0	4	4	0	1	0	0	2	0	0	0	0	6	3	2	3	2	0	2	0	0	0	0	0
ENSG00000018699	285	352	281	1022	831	791	447	464	504	559	652	662	689	707	592	595	576	742	824	505	450	723	714	805	405	366	414	710	568	582	835	747	695	584	688	704
ENSG00000018869	41	63	46	108	81	99	68	76	98	63	43	50	63	62	72	64	48	100	103	92	85	105	66	104	78	75	57	43	66	66	94	69	68	48	55	48
ENSG00000019102	0	2	0	0	1	0	0	0	0	0	0	0	0	0	0	0	0	0	0	6	0	0	0	0	0	0	0	0	0	0	2	0	0	0	0	2
ENSG00000019144	319	371	373	1252	1108	1110	809	755	937	659	658	713	503	496	709	415	380	405	326	471	337	1109	1107	1059	767	907	584	770	715	523	788	704	746	428	440	437
ENSG00000019169	0	0	1	13	8	2	12	20	12	7	6	9	0	2	4	0	2	1	8	2	4	7	4	9	5	13	11	5	4	3	9	2	8	2	3	0
ENSG00000019186	0	0	0	0	0	0	1	0	1	1	0	0	0	0	0	0	0	2	0	11	1	0	0	0	0	2	0	0	0	1	1	0	0	0	0	0
ENSG00000019485	46	48	43	109	113	65	71	97	66	52	64	77	51	55	75	41	40	56	50	87	34	87	79	80	110	89	66	72	43	56	67	56	91	40	32	36
ENSG00000019505	0	0	2	0	0	0	0	0	0	0	0	0	0	0	0	0	0	0	0	1	0	0	0	0	0	0	0	0	0	0	0	0	0	0	0	0
ENSG00000019549	12	10	10	6	7	9	3	7	2	6	5	4	4	3	3	7	5	7	21	49	14	10	10	6	14	7	7	11	5	4	19	4	3	8	11	14
ENSG00000019582	21	15	11	11	13	10	7	23	12	7	14	12	7	4	12	13	13	12	21	46	38	6	23	19	13	13	6	14	3	11	18	14	19	12	15	17
ENSG00000019991	1	0	2	1	0	0	0	0	1	0	1	0	3	0	0	1	0	0	1	3	0	1	0	0	0	0	0	0	0	0	0	4	0	2	0	1
ENSG00000019995	715	660	729	704	693	582	675	606	645	491	514	551	689	561	724	862	757	1189	1132	767	778	681	558	604	559	655	674	588	566	427	572	749	649	539	541	790
ENSG00000020129	682	699	607	2086	1666	1658	1396	1446	1533	1471	1344	1526	1203	1198	990	693	641	854	543	787	724	1379	1562	1602	1436	1499	1120	1503	1505	1167	1738	1458	1582	926	973	740
ENSG00000020181	93	62	104	5	6	7	4	1	6	8	1	4	7	1	9	0	0	7	18	57	50	2	7	6	1	2	1	4	4	7	2	1	6	5	6	1
ENSG00000020219	0	4	0	0	0	0	0	0	0	0	0	1	0	0	0	0	0	0	0	0	2	0	0	0	0	0	0	0	0	0	0	0	0	0	0	0
ENSG00000020256	650	689	710	875	676	629	434	413	493	549	544	528	605	562	696	678	694	722	1138	1033	1056	675	698	630	478	453	390	568	598	512	781	806	767	628	746	619
ENSG00000020426	654	700	636	765	633	579	387	457	438	431	455	550	738	564	533	850	856	1107	1064	752	711	488	530	566	357	361	439	507	459	560	845	580	642	607	918	631
ENSG00000020577	1771	1817	1925	610	664	548	1594	1268	1744	369	382	451	418	296	423	1014	862	1307	502	491	419	565	524	485	1542	1712	1356	364	377	197	255	335	376	188	163	245
ENSG00000020633	4	4	1	0	0	0	0	0	0	0	0	0	0	0	0	2	0	0	0	0	0	1	1	0	0	1	2	0	0	0	0	0	0	0	0	0
ENSG00000020922	424	472	452	1043	935	825	429	361	454	559	662	784	935	726	797	865	782	995	1392	982	799	783	878	882	356	399	376	786	699	485	880	1075	824	764	810	1160
ENSG00000021300	29	29	17	116	93	94	95	124	95	64	56	82	85	71	118	48	59	43	51	58	39	74	76	78	105	83	72	86	72	73	145	77	149	62	65	70
ENSG00000021355	1402	1453	1381	2667	2168	1913	1656	2173	1984	1556	1542	1695	1698	1486	1515	1468	1314	1820	5323	4075	4240	1723	1726	1976	1663	1778	1902	1861	1529	1764	2357	1681	1681	2044	2604	2030
ENSG00000021461	1	3	0	3	0	0	0	0	0	0	1	1	0	0	2	0	3	5	6	13	4	0	1	0	1	0	1	1	0	0	3	0	3	3	4	2
ENSG00000021488	12	8	7	26	14	15	18	16	14	11	10	15	10	16	18	11	6	11	47	28	23	24	17	23	22	19	14	19	16	14	7	11	16	9	11	11
ENSG00000021574	508	473	473	967	735	725	554	473	690	531	601	672	800	615	661	599	695	926	1038	625	575	754	791	772	557	592	618	676	649	444	657	730	664	528	508	670
ENSG00000021645	178	208	189	390	322	318	183	136	141	240	280	309	361	296	351	246	266	283	380	269	246	277	288	282	135	170	181	322	285	193	296	375	308	268	321	394
ENSG00000021762	0	0	1	0	0	0	0	0	1	0	0	0	0	0	0	0	0	0	0	15	0	0	0	0	0	1	0	0	0	0	1	2	0	0	0	0
ENSG00000021776	813	862	906	2767	2732	2294	1408	1205	1665	1731	1926	2213	2951	2408	2178	2429	2249	2895	2281	1497	1458	2428	2450	2082	1370	1409	1548	2349	2063	1131	2084	2925	2333	2095	1852	3157
ENSG00000021826	24	9	25	99	109	82	124	88	186	99	80	90	80	86	95	34	32	42	44	26	49	96	112	103	145	159	129	113	113	50	100	115	91	56	51	75
ENSG00000021852	26	31	26	30	45	37	18	30	19	37	36	43	31	26	44	48	47	60	473	555	552	25	18	24	15	32	11	36	16	24	45	18	33	61	106	57
ENSG00000022267	14	8	15	0	2	1	1	2	1	0	0	1	3	0	4	0	6	0	5	57	0	2	0	0	3	0	2	4	3	0	3	0	2	3	3	2
ENSG00000022277	1260	1393	1274	3191	2803	2536	1892	2258	2202	1982	1836	2097	1912	1843	1889	1784	1747	1705	1916	1554	1447	2265	2216	2723	1899	1994	1805	2108	1741	2123	2842	2184	2357	1742	2171	1697
ENSG00000022355	0	0	0	0	0	0	0	1	0	0	0	0	0	0	0	0	0	1	0	1	0	0	0	0	0	0	0	0	1	0	0	1	0	0	0	0
ENSG00000022556	1	1	3	0	1	0	0	0	0	0	0	0	0	0	0	0	0	0	1	0	1	0	1	2	0	0	0	0	0	0	0	0	0	2	0	0
ENSG00000022567	874	915	824	1517	1344	1187	689	670	747	887	1037	1062	1121	993	1034	787	744	1002	1081	1129	1044	1159	1204	1269	684	805	593	1169	1079	826	1416	1412	1345	831	861	864
ENSG00000022840	3271	3178	3091	4843	4098	3727	2492	2611	2954	3299	3221	3465	3779	3522	3909	4182	3828	4333	3871	3040	2906	3711	3855	3935	2515	2641	2128	3420	3425	3217	4259	4200	3887	3068	3508	3028
ENSG00000022976	246	267	231	302	224	232	185	162	137	163	177	178	157	185	165	213	276	219	332	368	304	170	173	228	144	126	115	167	200	171	305	235	230	187	206	193
ENSG00000023041	414	484	465	1636	1408	1234	602	658	739	951	894	1016	1091	858	1085	895	846	1135	1285	928	775	1220	1321	1272	600	642	634	1009	916	870	1228	1036	1189	916	1027	1064
ENSG00000023171	0	0	0	3	1	0	0	0	0	1	0	0	0	0	0	0	0	0	0	1	0	0	0	0	0	0	0	0	1	0	0	0	0	0	0	0
ENSG00000023191	1909	2205	1754	3781	3105	2817	1861	2677	2125	2217	2130	2497	1816	1877	2192	1466	1424	1512	1775	1936	1677	2499	2431	3036	1913	1996	1489	2255	2288	2754	3296	2233	2710	1630	2216	1287
ENSG00000023228	1605	1671	1732	4525	4227	3686	2327	2255	2810	2779	3067	3228	3543	3060	3068	3280	3245	3901	3956	3149	2886	3558	3876	3544	2148	2460	2554	3336	3100	2030	3488	4106	3503	2748	2761	3739
ENSG00000023287	755	735	713	844	813	649	896	715	1260	412	495	616	829	674	720	1232	1131	1657	1574	994	785	696	802	625	801	963	1143	574	575	327	460	708	561	550	543	850
ENSG00000023318	2940	3026	2835	2602	2173	1928	1483	1743	1599	1597	1727	1877	2487	1981	1683	3034	3079	4100	3731	2584	2466	1843	1923	2081	1381	1575	1682	1832	1744	1805	2408	2028	2008	1980	2370	2228
ENSG00000023330	1894	1859	1678	4626	3955	3346	2766	3012	3284	2606	2589	2880	2598	2376	2039	3048	2782	3115	2289	2066	1862	3331	3456	3944	2761	2991	2546	2737	2692	2623	3311	2709	2564	2184	2563	2099
ENSG00000023445	1014	971	1037	862	867	632	2738	2200	3315	340	318	523	435	351	396	1606	1437	2317	963	541	510	753	865	721	2417	2695	3317	400	448	258	222	285	314	347	299	514
ENSG00000023516	725	696	831	1032	1014	934	436	279	495	519	699	791	1061	780	948	815	827	1265	1573	1035	851	909	988	752	418	457	539	708	746	321	489	904	759	681	429	1105
ENSG00000023572	629	693	571	1101	860	803	601	669	747	588	508	602	660	469	577	574	606	912	922	616	556	688	731	889	565	563	648	694	562	686	895	641	737	469	652	495
ENSG00000023608	1065	1038	994	465	383	333	371	405	384	223	251	322	381	292	266	556	546	744	467	350	284	329	302	384	326	318	388	280	228	242	357	329	329	267	342	285
ENSG00000023697	1880	1952	1839	2937	2396	2268	1544	1960	1814	1673	1715	2006	1909	1735	2147	2058	2068	2396	3238	2472	2238	2098	2227	2574	1554	1655	1798	1975	1763	1921	2604	2182	2167	2095	2404	1992
ENSG00000023734	3996	4435	4088	8270	6729	5976	4550	5589	5182	5137	4942	5566	5323	5074	4670	5463	5396	6849	6540	4222	3990	5378	5513	6783	4212	4873	4934	5750	5096	5581	7530	5927	6072	4734	5735	5145
ENSG00000023839	620	679	756	3848	3479	3048	1614	1385	1912	1865	2014	2452	2222	1815	2766	1496	1370	1667	1891	1350	1241	3171	3221	2799	1588	1765	1586	2424	2308	1248	1794	2183	2332	1377	1211	1640
ENSG00000023892	167	168	196	220	190	181	105	132	94	180	164	204	182	140	203	141	171	132	284	292	235	164	152	195	97	115	75	176	153	229	309	220	260	190	262	141
ENSG00000023902	493	445	400	620	495	437	447	568	392	451	392	458	398	416	499	319	412	455	264	245	254	413	416	558	416	429	327	440	373	577	658	512	623	364	477	293
ENSG00000023909	670	637	716	3320	2850	2533	3752	3276	4377	1628	1703	1951	1953	1621	2002	1149	1283	1488	1310	875	819	2580	2638	2659	3338	3603	4136	1893	1818	1263	1745	1737	1951	1109	1121	1461
ENSG00000024048	964	1029	1159	1250	1145	968	701	547	811	724	849	1002	1258	969	896	1366	1236	1788	1628	1156	1015	1072	1155	1009	582	755	783	994	1000	494	845	1255	1002	1014	825	1307
ENSG00000024422	83	82	104	1	0	1	0	1	0	4	0	0	3	6	6	13	12	24	24	114	34	0	0	3	0	0	0	2	2	4	4	3	4	14	8	1
ENSG00000024526	716	650	711	1050	932	828	559	441	721	774	799	908	1379	997	777	1307	1293	1876	2117	1254	1228	769	795	786	493	559	611	957	885	573	958	1186	1014	1030	982	1467
ENSG00000024862	332	371	337	246	215	190	126	162	155	121	174	159	161	152	160	269	228	356	331	237	239	183	189	212	128	112	131	160	147	154	231	149	198	191	251	184
ENSG00000025039	1464	1362	1277	564	483	413	437	391	425	365	343	483	382	386	1013	784	718	1090	1329	797	731	416	424	434	382	421	415	423	395	358	385	373	633	391	443	433
ENSG00000025156	740	663	736	406	370	340	318	373	378	258	280	314	432	353	338	514	608	854	797	470	398	346	345	354	318	312	330	298	261	247	379	306	353	338	450	426
ENSG00000025293	1387	1356	1520	1203	1118	961	710	581	717	761	830	1002	1091	932	911	1603	1457	1988	1591	1184	1054	934	1055	895	610	692	726	964	911	606	962	1182	1058	894	904	1238
ENSG00000025423	30	14	23	29	17	12	23	10	14	18	13	16	18	12	18	19	14	13	47	32	43	11	14	11	17	12	17	6	13	9	32	16	17	24	22	24
ENSG00000025434	304	325	265	1040	849	791	459	618	476	610	567	639	655	588	629	476	471	481	1145	953	853	689	712	775	438	463	365	656	564	748	1019	780	773	679	990	534
ENSG00000025708	267	281	196	388	288	334	192	396	208	210	187	234	120	131	149	94	118	130	197	272	233	221	178	365	225	172	134	218	186	280	382	125	237	140	208	64
ENSG00000025770	678	760	632	4084	3029	2914	2092	2875	2183	2403	2178	2447	1874	2068	1900	1527	1662	1987	1587	1331	1316	2656	2485	3151	2035	2154	1508	2544	2369	2957	3345	2392	2703	1800	2412	1474
ENSG00000025772	774	818	782	2154	1914	1632	1196	1537	1396	1371	1419	1511	1468	1363	1523	975	1019	970	1043	944	915	1567	1531	1783	1174	1392	1008	1518	1433	1610	2173	1662	1821	1111	1490	1218
ENSG00000025796	3083	3166	3210	2955	2556	2409	2091	1921	2519	2100	2161	2439	2798	2460	2430	3720	3394	4287	5537	4041	3782	2367	2457	2397	1806	2136	2207	2544	2040	1704	2514	2777	2407	1986	2099	2624
ENSG00000025800	3081	2819	3251	4576	4537	3735	2793	2331	3197	3205	3570	3895	4014	3485	3549	3808	3517	4110	3716	3380	3114	4054	4160	3418	2618	2963	2529	3690	3595	2132	3793	4684	4087	3150	2883	4321
ENSG00000026025	18728	18625	16782	39031	31524	29377	22271	26211	24896	22880	20716	24051	21183	19972	21741	21802	21652	26010	27379	21810	22035	27808	29030	33085	21502	22364	20009	23277	22434	25452	27036	22361	23424	17380	21754	14995
ENSG00000026036	83	58	54	152	124	144	149	107	198	124	126	126	88	112	84	39	54	32	62	93	99	163	111	110	101	115	113	108	150	83	117	133	123	93	71	67
ENSG00000026103	11	10	7	5	6	1	40	34	36	4	2	1	6	2	0	7	12	18	8	21	17	4	3	2	25	34	51	1	3	3	7	2	2	11	4	5
ENSG00000026297	132	172	130	289	297	233	187	258	216	224	208	198	158	146	205	98	150	110	322	320	254	208	196	267	215	205	174	203	183	231	313	203	263	186	223	158
ENSG00000026508	75	76	72	142	143	117	212	135	214	68	67	70	56	60	78	93	68	89	56	138	60	99	120	119	151	176	189	52	62	63	52	58	46	43	46	49
ENSG00000026559	0	0	4	0	0	0	0	0	0	0	0	0	0	0	0	0	0	0	0	11	2	0	0	0	0	3	0	0	0	0	0	0	0	1	0	0
ENSG00000026652	119	142	126	3	8	8	3	0	2	0	2	2	5	5	5	26	43	75	68	72	47	4	8	1	4	0	2	2	0	0	3	6	1	4	12	10
ENSG00000026751	0	0	0	0	0	0	0	0	0	0	0	0	0	0	0	0	0	0	0	4	0	0	0	0	0	0	0	0	0	0	0	0	0	0	0	0
ENSG00000026950	395	450	453	250	272	241	78	61	87	178	175	199	196	180	259	274	217	277	503	404	480	210	254	226	59	82	53	199	195	112	213	219	219	251	280	267
ENSG00000027001	130	121	121	560	539	449	220	327	330	309	345	376	385	339	349	329	333	338	359	261	199	440	412	453	241	263	269	393	311	314	404	407	396	281	391	341
ENSG00000027075	30	37	33	8	6	9	8	6	13	1	2	3	1	1	6	3	8	13	33	23	23	2	5	3	8	10	8	4	5	2	5	5	4	12	5	14
ENSG00000027644	0	0	0	0	0	0	0	2	0	0	0	1	0	0	0	0	0	0	0	1	0	0	0	0	0	0	0	0	3	0	0	0	0	0	0	0
ENSG00000027697	1077	1073	1113	1842	1593	1452	1665	1886	1859	1057	1136	1309	1254	1013	1387	1446	1508	2005	2126	1504	1409	1190	1245	1342	1437	1581	1729	1187	986	1033	1225	1039	1090	1029	1174	1071
ENSG00000027847	505	536	502	1136	891	806	514	752	569	716	695	759	661	623	708	541	567	695	671	766	706	718	736	915	523	594	393	736	670	770	1164	773	954	696	907	578
ENSG00000027869	33	49	35	17	21	7	9	17	14	5	13	7	5	4	25	7	8	9	11	21	20	15	16	9	9	8	7	12	5	11	15	9	10	9	4	11
ENSG00000028116	327	312	321	796	727	618	407	434	483	390	412	532	598	495	567	573	575	746	757	442	434	626	705	651	351	422	434	534	468	342	416	570	482	331	378	476
ENSG00000028137	24	19	18	0	0	1	0	0	1	0	0	0	0	0	0	1	0	0	1	5	2	0	0	0	0	0	2	0	0	0	0	0	0	0	0	2
ENSG00000028203	1279	1397	1322	2035	1730	1697	1701	1697	2002	1138	1252	1457	1745	1466	1405	1724	1730	2301	2752	1722	1522	1604	1693	1596	1583	1822	1847	1416	1263	1013	1453	1489	1400	1339	1363	1677
ENSG00000028277	6	6	13	17	17	8	14	17	23	5	6	14	16	6	8	2	0	8	3	4	4	9	14	22	22	15	9	7	11	13	13	11	15	7	20	8
ENSG00000028310	276	255	288	1019	906	850	525	585	550	590	580	668	606	549	614	520	455	530	382	391	386	733	715	729	543	537	421	666	583	573	767	660	713	504	575	493
ENSG00000028528	1913	1938	1968	3851	3532	3084	2137	2165	2450	2571	2529	2865	2895	2433	2506	2954	2852	3134	3169	2696	2617	2906	2905	3032	2169	2282	2053	2919	2699	2239	3390	3242	3187	2810	2841	3301
ENSG00000028839	280	272	289	478	381	337	281	292	314	276	265	300	388	329	253	387	377	460	468	350	349	311	281	352	259	303	328	283	262	294	423	374	326	330	384	424
ENSG00000029153	540	613	503	1012	1017	876	814	745	930	631	665	706	700	685	734	726	769	824	1005	735	590	945	1017	933	792	781	889	775	707	504	875	1026	752	581	631	870
ENSG00000029363	955	940	1132	5086	4592	3958	4312	3378	4897	3160	3313	4040	4826	3920	3173	3554	3390	3960	1905	1397	1231	4251	4562	3825	3773	4164	4610	3981	3624	2145	3584	4368	3575	2803	2556	4124
ENSG00000029364	1363	1279	1424	2712	2445	2009	1867	1805	2138	1552	1713	1895	2123	1778	1532	1851	1705	2359	2284	1669	1532	2097	2228	1986	1823	2011	1948	1837	1676	1290	1916	2055	1892	1548	1585	1946
ENSG00000029534	1	2	2	0	2	0	0	5	1	1	0	0	2	1	5	0	0	0	1	47	1	0	4	1	4	0	3	3	0	0	0	0	2	0	0	0
ENSG00000029559	2	0	1	23	7	15	4	2	2	3	9	5	11	13	17	11	11	0	14	11	9	6	10	8	9	2	4	5	4	9	13	6	14	5	8	8
ENSG00000029639	299	223	250	466	374	328	151	205	147	279	316	318	363	334	309	416	437	536	542	361	311	325	322	391	145	165	134	351	323	282	516	413	421	353	413	376
ENSG00000029725	1271	1270	1325	2669	2248	1976	1295	1009	1575	1590	1744	2029	2157	1917	2229	1794	1696	2229	2260	1800	1473	2258	2149	2096	1146	1260	1289	1986	1885	1174	1889	2314	2170	1539	1415	2157
ENSG00000029993	876	935	934	1945	1570	1498	1324	1619	1371	1423	1476	1617	1521	1501	1243	1328	1306	1394	1283	1130	1026	1304	1322	1521	1210	1273	1217	1635	1331	1615	2361	1944	1768	1857	2087	1851
ENSG00000030066	1330	1256	1338	2611	2503	2200	1246	953	1347	1667	1748	2194	2417	1997	1933	2249	1803	2753	2803	2258	1959	2112	2265	1939	1144	1293	1245	2101	1902	1241	2151	2459	2072	1862	1671	2379
ENSG00000030110	888	805	774	1399	1137	1112	709	917	821	841	808	1033	672	641	706	692	709	766	621	739	659	925	873	1122	703	738	614	971	875	863	1270	908	1147	658	864	644
ENSG00000030304	0	0	0	0	0	0	0	0	0	0	0	0	0	0	0	0	0	0	0	1	0	0	0	1	0	0	0	0	0	0	0	0	0	0	0	0
ENSG00000030419	50	43	69	43	40	43	13	13	14	14	14	24	15	24	20	27	41	47	98	61	50	16	41	14	21	32	23	23	20	6	17	27	30	23	8	37
ENSG00000030582	4432	4530	3882	6843	5593	5348	4596	5812	5029	4526	4165	4909	4506	4171	5171	4664	4647	5346	6538	6245	6046	4939	5146	5812	4552	4845	3564	4810	4699	5326	6628	4778	5770	5059	6360	3958
ENSG00000031003	179	168	156	594	540	468	535	345	604	367	350	382	465	345	322	335	289	427	283	191	181	480	491	442	448	475	583	450	400	207	299	328	347	208	203	396
ENSG00000031081	14	19	29	17	20	23	25	13	31	14	12	5	24	12	11	29	35	34	39	26	21	15	28	15	27	25	15	15	13	6	21	31	24	23	15	20
ENSG00000031691	443	413	476	293	267	242	182	219	199	203	182	215	301	234	229	302	332	522	564	337	286	247	248	243	180	173	214	193	177	196	256	180	272	239	279	325
ENSG00000031698	4052	4070	3629	1900	1568	1513	974	1132	1013	1178	1085	1498	1160	1172	2442	2591	2454	2976	4220	3460	3193	1385	1337	1537	876	931	772	1294	1085	1251	1623	1317	1671	1097	1528	1272
ENSG00000031823	1441	1581	1330	3160	2622	2468	1787	2154	2018	2120	2046	2338	1981	1971	1880	1720	1616	1565	1621	1759	1572	2221	2301	2520	1752	1905	1287	2462	2154	2127	3044	2519	2596	1753	2115	1701
ENSG00000032219	754	842	916	863	785	723	672	579	813	521	617	730	903	754	607	1193	1089	1644	1219	865	750	731	781	727	667	687	725	670	688	369	651	774	684	692	570	998
ENSG00000032389	286	356	286	1016	802	811	450	624	454	592	541	688	528	561	620	485	454	547	822	613	556	650	671	838	507	521	380	678	530	705	845	672	719	535	666	471
ENSG00000032444	1366	1222	1157	3501	2704	2764	1832	2069	2145	2037	1826	2031	2087	1913	1858	1425	1631	1984	1900	2148	2049	2478	2543	2782	2014	2206	1540	2166	2014	1895	2829	2534	2509	1987	2126	1650
ENSG00000032742	73	103	72	297	208	212	114	125	128	168	152	163	228	179	174	208	189	276	386	232	201	208	210	226	91	96	131	170	153	149	202	197	154	217	218	240
ENSG00000033011	360	371	366	1662	1407	1267	1128	1222	1215	1138	1051	1117	997	882	781	568	584	683	676	550	509	1133	1185	1304	1119	1180	953	1262	1181	1359	1539	1139	1132	748	897	651
ENSG00000033030	734	790	887	1072	963	843	885	861	966	613	651	741	898	694	926	915	1035	1385	1243	920	940	846	839	817	782	890	818	840	698	596	876	846	851	644	650	841
ENSG00000033050	441	495	465	2215	1766	1594	934	1198	1072	1333	1184	1507	1390	1147	964	697	718	832	827	717	587	1272	1472	1537	882	994	718	1450	1287	1511	1870	1486	1401	939	1203	972
ENSG00000033100	317	364	351	978	854	741	662	701	754	538	596	641	568	560	504	480	499	537	224	357	348	724	756	726	671	700	580	662	618	594	776	720	716	507	516	424
ENSG00000033122	5	2	2	4	4	4	4	4	4	5	10	8	3	6	8	3	1	7	18	7	4	4	5	4	2	2	1	9	2	4	3	4	5	3	10	15
ENSG00000033170	321	301	273	246	216	203	90	48	88	203	204	192	285	240	276	342	322	348	372	303	268	218	216	192	69	65	96	238	200	170	272	254	263	233	209	238
ENSG00000033178	1721	1715	1899	1879	1820	1567	1131	786	1266	1090	1243	1485	1972	1682	1408	2305	2288	3309	2627	1650	1438	1640	1733	1544	868	1065	1182	1418	1373	873	1270	1704	1367	1487	1299	2074
ENSG00000033327	824	800	782	429	358	337	411	413	516	261	284	321	232	241	387	663	468	563	567	577	668	287	345	278	368	437	310	308	281	163	264	370	361	242	232	281
ENSG00000033627	2828	2569	2685	3171	2644	2429	1947	1919	2315	1706	1750	2086	2132	1820	2194	2499	2380	3059	2756	2065	2063	2297	2338	2168	1802	2040	1764	2031	1911	1543	2087	2107	2041	1651	1640	1739
ENSG00000033800	788	665	778	1117	955	884	603	548	692	717	757	884	1202	832	715	1015	955	1282	1266	977	805	894	878	834	572	639	666	914	813	567	902	1086	806	942	912	1279
ENSG00000033867	2833	2618	3311	2530	2524	2116	1401	803	1694	1540	1750	2002	2549	2083	2226	2694	2736	4037	5003	3348	2749	2321	2411	2062	1183	1321	1526	2057	1951	791	1490	2373	2101	1779	1341	2877
ENSG00000034053	205	209	156	348	301	255	139	196	172	188	209	218	206	206	234	186	186	201	223	301	232	258	260	317	181	146	103	236	241	211	304	271	333	190	244	234
ENSG00000034152	937	851	844	1916	1669	1580	1653	1913	1845	1283	1323	1435	1281	1256	1016	833	786	910	809	864	824	1486	1455	1652	1581	1658	1301	1527	1399	1358	2060	1682	1720	1289	1636	1038
ENSG00000034239	0	0	0	0	0	0	0	0	0	0	0	0	0	0	0	0	0	0	0	0	0	0	0	0	0	0	0	0	0	0	0	0	0	2	0	0
ENSG00000034510	11288	11218	8870	30368	23601	23116	16221	26919	15369	16504	15992	18942	8244	8272	11514	7303	6920	6019	4513	8821	7899	17722	17249	27480	14239	15982	11621	18294	14358	23476	27628	13887	20484	12175	14656	7289
ENSG00000034533	115	89	94	234	197	197	145	200	164	174	154	171	170	137	134	146	92	168	200	139	92	240	206	221	154	145	203	193	140	147	166	220	195	152	202	223
ENSG00000034677	1427	1256	1374	710	617	531	1157	1077	1377	444	425	551	674	514	812	1585	1579	2327	1396	919	829	614	626	563	1051	1185	1292	532	494	315	391	561	475	445	429	573
ENSG00000034693	226	245	200	499	413	383	194	229	254	309	272	304	410	349	305	387	413	475	517	323	277	335	335	395	204	248	246	399	303	284	421	311	367	378	436	465
ENSG00000034713	2219	2022	2001	1970	1501	1440	1082	1344	1202	1113	1023	1300	1257	1030	1264	1681	1574	2013	2040	1538	1534	1195	1298	1625	1067	1070	1140	1226	1069	1313	1744	1228	1392	1416	1854	1246
ENSG00000034971	0	0	0	0	0	0	0	0	0	0	0	0	0	0	0	0	0	0	0	1	0	0	0	0	0	0	0	0	0	0	0	0	0	0	0	0
ENSG00000035115	94	87	96	97	77	85	45	31	62	52	52	71	80	63	56	70	90	121	148	137	122	73	67	71	36	59	47	51	60	41	64	76	45	57	50	54
ENSG00000035141	1362	1474	1231	4209	3398	3170	1942	2389	2200	2612	2645	2915	2384	2287	2341	1504	1558	1670	2752	2152	2073	2703	2740	3453	1947	2018	1915	2937	2643	2857	4220	3036	3393	2274	2577	2291
ENSG00000035403	5715	5648	6176	6717	6559	5516	6045	4728	7395	3990	4183	4847	4154	3538	3882	5172	4738	6296	2409	2133	1859	5829	6174	5098	6015	6565	5943	4803	4567	2447	3113	4294	3960	2253	2026	2715
ENSG00000035499	601	538	535	1830	1591	1394	902	888	1056	1188	1219	1493	1788	1435	1147	1366	1395	1613	1720	1116	1010	1280	1333	1495	902	1005	1059	1456	1265	1205	1830	1510	1566	1540	1614	1913
ENSG00000035664	110	141	114	79	71	85	64	64	88	63	55	86	57	53	103	61	61	83	227	197	156	54	55	86	67	74	58	71	77	77	79	49	97	61	65	63
ENSG00000035681	136	141	94	341	335	269	186	168	225	243	261	281	344	255	336	208	248	246	332	237	195	274	317	301	160	198	161	256	235	183	281	308	304	223	266	266
ENSG00000035687	1242	1324	1248	3282	2862	2593	1915	1779	2109	1987	2005	2124	2303	1852	2092	1640	1657	1892	2351	1599	1437	2432	2626	2684	1724	1797	2120	2272	1991	1766	2630	2494	2537	1838	1974	1970
ENSG00000035720	0	1	0	0	1	0	0	0	0	0	0	0	0	0	0	1	0	2	0	0	0	0	0	0	0	0	0	0	2	0	0	0	0	0	0	0
ENSG00000035862	1909	2024	1954	1387	1334	1160	881	994	982	749	784	918	869	797	1160	1221	1167	1483	1337	1143	1109	1116	1165	1191	899	966	786	866	825	821	937	898	964	930	1060	1051
ENSG00000035928	2292	2290	2549	2646	2362	2136	1262	1098	1513	1628	1702	1991	2481	2084	2208	2697	2573	3096	3603	2798	2672	2217	2280	2142	1207	1302	1440	1985	1851	1328	2108	2466	2248	2147	1987	2795
ENSG00000036054	1659	1576	1806	1336	1096	1123	1144	978	1243	739	798	897	1132	920	849	1640	1644	2294	1661	1147	1127	1034	1079	1079	898	1014	1195	950	836	673	992	989	928	962	941	1177
ENSG00000036257	1294	1286	1357	2345	2072	1945	1512	1601	1810	1545	1542	1702	2153	1961	1570	2177	2126	2626	2106	1464	1280	1867	1915	1820	1438	1545	1734	1813	1660	1388	2110	2192	1806	1608	1808	2160
ENSG00000036448	0	0	0	0	1	0	0	0	0	0	0	0	0	1	1	0	0	0	0	2	0	0	0	1	0	0	0	0	0	0	0	0	0	0	0	0
ENSG00000036473	6	7	0	2	1	0	3	5	3	0	2	1	3	2	8	3	3	1	12	6	5	0	5	5	3	4	5	8	2	6	4	9	9	11	2	1
ENSG00000036530	0	2	1	1	2	1	0	0	0	2	1	0	0	0	0	0	0	0	2	4	1	0	1	2	2	0	0	0	3	0	0	0	1	0	2	4
ENSG00000036549	747	827	965	1013	939	854	656	614	881	587	695	850	1070	873	1033	1176	1141	1687	1974	1122	1084	911	892	881	596	738	791	798	734	516	773	946	840	794	708	1173
ENSG00000036565	0	0	1	0	0	1	3	0	0	0	0	0	0	0	0	0	0	0	0	1	1	0	0	0	0	1	1	0	0	0	0	0	0	0	0	0
ENSG00000036672	193	193	235	136	116	89	87	82	87	89	97	114	130	107	113	105	143	93	163	157	144	102	111	106	66	89	53	115	97	82	143	137	141	97	126	134
ENSG00000036828	1	2	1	0	0	0	0	1	0	0	0	0	0	0	0	0	0	0	2	4	1	0	0	0	0	2	0	0	0	0	3	0	0	0	0	1
ENSG00000037042	295	307	350	259	201	182	107	163	125	174	121	124	161	161	137	195	165	201	260	261	303	164	147	181	132	130	90	156	141	136	202	144	178	248	257	165
ENSG00000037241	774	823	723	1803	1508	1374	1076	1427	1073	1059	1049	1053	928	899	887	756	825	764	695	729	628	1257	1286	1598	968	990	988	1153	951	1371	1628	1018	1017	945	1265	885
ENSG00000037280	0	0	0	0	0	2	0	0	0	0	0	1	0	0	0	0	0	2	0	1	0	0	1	0	0	0	0	0	0	0	0	0	1	0	2	0
ENSG00000037474	711	839	861	3254	2736	2451	2067	2054	2251	2138	2060	2465	2412	2088	2157	1929	1666	2061	1793	1453	1298	2372	2417	2604	2002	2238	2055	2344	2181	1849	2743	2591	2623	1896	1911	2016
ENSG00000037637	901	917	913	1011	838	798	545	570	645	654	624	799	805	736	701	1254	1116	1789	1278	983	930	756	899	781	541	622	516	766	665	542	789	870	764	642	762	758
ENSG00000037749	1307	1284	1255	1370	1394	1187	1007	733	1024	895	1015	1142	1421	1122	964	1524	1362	2034	1497	1111	1018	1306	1313	1071	828	906	988	1032	1020	569	1049	1344	1078	1014	841	1437
ENSG00000037757	572	649	558	2160	1854	1717	1024	1224	1215	1452	1421	1604	1407	1313	1134	818	833	735	944	1158	970	1405	1457	1761	977	1025	886	1622	1427	1432	2304	1939	1826	1322	1483	1274
ENSG00000037897	133	117	146	994	780	704	622	757	660	628	540	618	521	476	479	310	318	375	284	247	235	621	688	801	545	582	417	662	582	755	820	639	626	427	610	386
ENSG00000037965	65	59	73	197	165	146	99	120	134	131	126	188	152	118	107	79	103	98	167	105	95	142	162	208	117	125	118	136	119	129	179	143	134	111	130	133
ENSG00000038002	513	619	573	657	515	465	384	396	451	396	419	457	388	405	527	576	523	631	1381	1120	996	426	472	515	347	399	364	437	383	404	552	490	466	462	606	557
ENSG00000038210	1660	1522	1563	3705	3336	2888	2854	2546	3357	2173	2318	2664	2825	2316	2601	2607	2699	3696	4070	2630	2204	3115	3104	3107	2520	2854	3213	2681	2477	1977	2698	2755	2928	2278	2343	2893
ENSG00000038219	2323	2315	2744	2682	2750	2336	2725	1697	3374	1617	1864	2161	2732	2066	2415	3632	2932	3794	3339	2899	2715	2400	2558	1866	2559	2966	2891	2249	2213	805	1383	2768	2045	1836	1328	3163
ENSG00000038274	741	785	763	1637	1360	1285	866	965	1024	1065	1150	1137	1540	1214	1101	1241	1293	1457	1714	1195	1079	1239	1278	1375	842	951	1051	1242	1120	1083	1662	1389	1336	1306	1539	1489
ENSG00000038295	11	19	7	6	2	2	7	5	15	2	0	1	3	3	1	7	2	7	17	9	6	5	6	4	5	8	27	0	2	0	3	0	0	2	7	2
ENSG00000038358	1591	1732	1640	4070	3422	3195	2268	2254	2471	2828	2856	3061	3256	3083	2484	2640	2528	2999	2024	2085	1977	3024	3049	2995	2281	2398	1719	3076	3010	2508	3878	3516	3494	2608	3005	2629
ENSG00000038382	1877	1990	1980	1899	1821	1597	911	601	1210	1043	1263	1440	1573	1151	1434	2132	1668	2300	1620	1798	1400	1682	1761	1276	979	1076	836	1382	1373	539	961	1611	1474	941	689	1420
ENSG00000038427	2162	2074	2657	1719	1666	1375	798	499	960	1121	1261	1458	2199	1584	2394	2213	1872	2705	4240	3196	2953	1359	1503	1133	753	778	824	1388	1371	551	1149	2091	1842	1451	1154	2439
ENSG00000038532	645	660	627	818	743	660	229	216	265	533	521	554	659	504	584	608	532	749	661	626	504	644	789	635	229	254	214	626	614	443	592	708	676	455	406	518
ENSG00000038945	14	17	21	5	2	2	2	0	0	1	1	5	4	2	4	4	2	9	22	9	14	2	3	3	0	1	0	2	1	1	1	3	3	4	1	2
ENSG00000039068	2461	2106	2347	4819	4406	3872	3349	2790	3862	2785	3035	3333	2793	2684	3045	2338	2380	2360	6256	5296	4884	4010	4272	3767	3374	3588	3344	3345	3346	2089	2593	3569	3147	2499	2365	3088
ENSG00000039123	1492	1532	1492	2695	2283	2241	1160	1078	1339	1855	1849	2194	3062	2372	1954	2658	2651	3617	3380	1966	1909	2253	2281	2175	996	1171	1255	2254	1870	1554	2415	2695	2191	2032	2198	2810
ENSG00000039139	67	47	62	46	44	44	25	38	45	22	21	26	35	11	27	28	41	37	79	84	51	47	28	28	30	30	30	14	21	10	15	16	18	20	19	25
ENSG00000039319	1127	1238	1417	1767	1740	1465	1005	701	1183	1138	1220	1595	1970	1538	1528	1916	1753	2808	2646	1614	1474	1597	1854	1360	928	1130	1131	1399	1390	704	1206	1749	1374	1308	1078	2096
ENSG00000039523	2391	2393	2329	1497	1229	1100	1147	1148	1243	1050	1046	1242	1208	1086	1484	1752	1653	1790	1809	1954	1877	1096	1129	1126	1154	1308	869	1162	1196	990	1371	1387	1503	1146	1345	1129
ENSG00000039537	1	0	1	16	21	16	13	19	15	5	6	6	7	3	8	10	3	3	22	20	24	11	10	9	17	8	22	6	6	3	10	5	5	4	14	11
ENSG00000039560	1772	1879	1918	3253	2929	2590	1325	1084	1553	2206	2363	2741	3302	2836	3019	2707	2503	3544	4517	2935	2636	2726	2691	2621	1205	1368	1348	2860	2535	1774	2803	3214	3194	2338	2436	3151
ENSG00000039600	2	1	3	2	0	2	0	1	1	0	0	0	0	0	0	0	0	0	3	4	2	0	0	0	0	0	0	0	0	0	2	1	1	0	0	0
ENSG00000039650	290	283	238	909	739	710	402	548	412	581	539	568	460	457	503	412	468	401	467	635	595	570	577	714	409	349	303	575	453	559	928	594	703	594	741	424
ENSG00000039987	1	0	0	1	4	0	1	1	0	0	2	0	0	0	2	0	0	0	0	2	0	0	0	0	3	0	0	0	0	0	2	2	0	0	0	0
ENSG00000040199	951	872	1000	642	592	521	767	567	880	419	450	491	622	460	493	893	689	1032	729	604	520	554	574	453	716	821	718	464	448	211	404	578	509	340	335	512
ENSG00000040275	885	940	929	2098	1752	1606	947	926	1042	1338	1383	1639	2426	1767	1470	1996	1941	2662	2463	1515	1279	1553	1626	1592	783	956	1048	1625	1413	1329	2125	1874	1857	1866	2156	2446
ENSG00000040341	689	668	671	959	808	710	470	438	573	533	570	596	768	676	723	797	722	887	1422	1048	876	774	751	747	446	493	564	713	634	442	705	768	805	702	626	834
ENSG00000040487	575	659	497	1131	930	866	595	826	729	654	604	697	500	457	812	510	554	556	441	374	358	787	822	875	607	657	424	647	684	715	655	572	688	330	420	298
ENSG00000040531	601	684	526	1170	959	861	662	706	707	622	665	794	611	519	928	518	481	659	526	479	440	821	852	979	623	623	486	799	721	720	848	633	739	447	436	428
ENSG00000040608	456	421	430	208	152	180	242	342	296	116	118	143	118	134	191	185	181	174	204	218	256	166	156	184	258	252	244	155	130	161	144	143	157	162	140	104
ENSG00000040633	647	696	675	2144	1722	1663	1468	1879	1698	1303	1296	1455	1142	1076	1131	804	835	1021	1004	939	842	1333	1380	1769	1350	1516	1109	1454	1243	1521	2029	1428	1663	1158	1400	988
ENSG00000040731	0	0	0	0	0	0	0	0	0	0	0	0	0	0	0	0	0	0	2	1	0	0	0	0	0	0	1	0	0	0	0	0	0	1	0	3
ENSG00000040933	522	475	585	1116	1051	936	530	414	610	590	684	811	827	646	820	624	628	825	1021	854	740	952	973	790	453	511	483	732	752	411	663	832	852	578	522	833
ENSG00000041353	83	77	90	35	35	28	33	25	35	35	36	34	61	52	75	51	37	71	148	151	106	18	23	30	29	30	41	44	33	18	32	48	39	43	37	73
ENSG00000041357	1643	1828	1637	8098	6180	5783	4734	6525	5361	4713	4609	4889	5221	4871	3899	4041	4254	4336	3597	2396	2081	5338	5262	6420	4351	4819	5215	5080	4287	6026	7865	5297	5443	4559	6250	4681
ENSG00000041515	19	22	26	26	10	9	2	6	3	13	9	12	10	7	3	14	4	8	20	18	10	20	19	7	2	4	4	8	10	2	5	3	3	6	5	10
ENSG00000041802	284	314	262	1889	1705	1425	1204	1280	1360	1046	1133	1247	1247	1187	1133	748	660	927	819	564	523	1398	1370	1453	1061	1265	1159	1332	1163	1020	1436	1356	1315	846	960	993
ENSG00000041880	75	99	69	129	113	102	66	62	84	78	52	66	48	73	97	60	90	76	118	162	98	69	102	111	73	56	42	97	68	62	73	72	84	40	61	47
ENSG00000041982	10	15	9	3	5	7	0	1	2	0	2	0	1	0	0	0	1	0	3	12	1	7	2	4	1	1	1	2	4	0	2	0	1	0	0	3
ENSG00000041988	340	371	332	639	466	526	227	394	224	434	358	483	311	324	307	290	323	369	346	357	339	397	368	493	242	232	134	431	364	567	676	376	498	340	499	246
ENSG00000042062	28	27	30	38	23	32	29	20	28	15	15	7	14	12	9	9	19	23	52	48	36	14	32	30	18	16	23	15	14	14	21	17	14	14	20	30
ENSG00000042088	232	272	271	583	509	446	326	280	280	430	444	425	492	440	405	519	443	498	556	477	417	446	500	448	283	290	232	432	360	373	589	508	529	492	548	524
ENSG00000042286	526	691	466	2850	2398	2296	1731	2374	1995	1553	1528	1848	1081	1182	1450	645	660	878	625	640	517	1939	1909	2436	1779	1859	1480	1776	1528	1788	2012	1478	1792	853	1002	715
ENSG00000042304	0	3	0	0	0	0	1	0	0	3	0	1	0	0	0	0	0	0	0	0	1	0	0	0	0	0	0	0	0	0	0	3	1	0	0	2
ENSG00000042317	86	98	71	109	77	85	48	56	67	72	52	84	106	74	86	101	126	160	218	145	137	82	94	96	51	66	62	50	43	55	75	56	93	82	97	80
ENSG00000042429	291	311	327	896	808	770	888	885	883	578	643	678	837	602	635	654	584	893	582	500	367	727	800	825	841	940	893	752	561	525	831	719	709	505	532	528
ENSG00000042445	1536	1461	1377	2088	1826	1665	1570	1597	1689	1233	1181	1333	1084	960	1101	1311	1119	1578	1843	1654	1580	1547	1556	1735	1577	1627	1339	1413	1332	1031	1320	1387	1318	1005	933	929
ENSG00000042493	1087	1245	1061	1885	1538	1515	1093	1637	1163	1176	1228	1387	916	875	1419	1010	1024	1285	1337	1261	1126	1310	1373	1673	1022	1151	829	1409	1151	1727	1903	1286	1817	1046	1496	868
ENSG00000042753	717	817	678	2554	1951	2028	1422	2461	1555	1725	1534	1813	1402	1355	1227	919	895	928	957	1035	958	1680	1680	2331	1446	1525	1261	1733	1562	2415	2822	1710	2021	1560	2210	1143
ENSG00000042781	8	4	8	1	5	9	10	13	3	5	1	3	7	6	3	2	4	6	8	5	9	4	7	3	2	6	8	2	4	1	3	9	4	4	2	6
ENSG00000042813	0	0	0	0	0	0	0	0	0	0	0	0	0	0	0	0	0	0	0	0	0	0	0	0	0	0	0	0	0	0	0	0	0	0	0	0
ENSG00000042832	11	16	16	10	18	12	6	17	14	18	11	17	24	7	16	17	14	24	3	10	10	17	22	14	13	18	11	8	15	5	19	16	15	12	14	9
ENSG00000042980	12	6	4	13	21	17	6	5	10	13	5	7	20	4	13	21	9	24	36	24	16	9	24	15	8	4	8	9	15	11	13	15	11	22	8	13
ENSG00000043039	16	15	24	3	7	1	9	14	12	4	2	1	0	0	1	2	9	10	4	30	5	2	6	1	4	13	6	1	1	0	1	0	3	0	0	0
ENSG00000043093	924	846	881	1240	992	896	947	801	1163	814	768	825	1035	855	897	999	961	1303	1726	1061	896	943	1029	947	809	914	1196	868	833	633	954	992	938	830	933	1167
ENSG00000043143	385	418	387	1595	1380	1297	815	757	909	1059	1100	1246	892	883	958	532	497	559	640	678	663	1155	1252	1213	755	865	638	1275	1136	848	1262	1448	1440	701	664	746
ENSG00000043355	211	199	190	141	110	83	179	187	174	91	70	92	111	125	121	106	117	155	324	308	283	89	94	119	163	191	183	118	111	89	164	174	166	160	188	145
ENSG00000043462	0	0	0	0	0	0	0	0	0	0	0	0	0	0	0	0	0	0	0	1	0	0	0	0	1	0	0	0	0	0	1	0	0	0	0	0
ENSG00000043514	550	641	521	767	693	575	445	477	468	466	484	600	628	621	536	698	647	879	799	631	661	561	565	687	369	453	407	582	480	547	786	610	639	620	746	715
ENSG00000043591	60	56	67	28	32	21	51	51	53	14	18	19	25	10	53	19	27	25	24	29	11	31	29	18	24	48	54	26	10	15	21	24	21	24	30	27
ENSG00000044012	0	1	0	0	0	2	1	3	1	0	0	0	0	0	0	0	0	0	0	0	0	0	0	0	1	1	3	0	0	0	0	0	0	0	0	0
ENSG00000044090	2229	2287	2091	2377	2070	1973	1272	1269	1489	1322	1359	1503	1265	1155	1397	1891	1804	2157	1950	2050	2221	1792	1953	1764	1367	1365	931	1522	1379	1080	1584	1493	1615	1205	1276	1299
ENSG00000044115	5387	5755	5361	9102	7867	7209	6233	6329	7245	5615	5709	6314	6907	5956	5660	7823	7329	8585	7323	5678	5138	7182	7315	7396	6030	6773	6063	6202	5712	5185	7005	7284	6382	6149	6666	6561
ENSG00000044446	790	779	841	1542	1367	1133	825	782	897	973	988	1079	1194	1017	1135	1263	1152	1394	1858	1542	1449	1249	1268	1112	813	853	658	1075	968	758	1243	1211	1121	1379	1306	1451
ENSG00000044459	247	299	300	536	477	402	263	208	308	358	403	469	534	468	503	535	552	628	949	546	472	481	413	385	240	254	253	458	454	283	490	558	509	467	461	683
ENSG00000044524	2	4	4	0	0	1	0	0	0	0	0	0	0	0	0	4	0	0	1	2	1	0	0	0	0	0	0	0	0	2	0	0	0	0	0	0
ENSG00000044574	27421	29675	27847	32815	26598	24932	21782	24452	24521	24177	23522	24764	33461	29738	19607	57206	55851	69312	33620	24034	23995	21913	22315	24741	20318	22020	21125	25585	22649	24384	34507	30585	26766	28047	36009	30275
ENSG00000046604	2519	2338	2677	1811	1604	1445	1009	668	1115	1020	1084	1305	1648	1335	1791	2497	2364	3356	3598	2761	2425	1418	1465	1323	893	912	1088	1223	1198	608	1078	1385	1334	1313	981	1890
ENSG00000046647	196	179	199	376	317	268	121	165	134	188	167	208	214	167	246	203	220	268	348	274	288	249	201	326	86	124	120	220	161	213	301	214	248	174	285	198
ENSG00000046651	413	375	411	757	659	643	496	458	607	431	478	515	549	565	690	713	622	777	800	675	570	620	617	503	440	478	473	563	463	427	608	569	574	517	481	578
ENSG00000046653	6	13	13	24	33	30	17	12	30	23	22	13	32	28	29	22	37	24	30	25	18	28	26	20	26	28	33	16	21	8	17	23	21	23	9	11
ENSG00000046774	1	0	0	0	0	0	0	1	0	0	0	0	0	0	0	0	0	0	0	0	0	0	0	0	0	0	0	1	0	0	0	0	0	0	0	0
ENSG00000046889	58	77	115	111	94	136	61	35	62	71	88	94	127	87	84	147	125	179	159	113	121	93	118	115	47	61	50	94	93	40	70	127	91	86	83	123
ENSG00000047056	192	209	208	448	352	340	313	303	377	236	270	309	356	315	235	263	224	346	295	325	257	322	353	316	329	375	296	313	274	246	331	341	313	257	227	315
ENSG00000047188	375	438	447	1201	1147	1015	697	471	853	750	776	825	1057	921	876	780	775	1100	1077	774	636	979	1091	954	563	756	672	885	850	493	773	955	880	708	568	1039
ENSG00000047230	537	613	594	851	756	620	339	341	416	566	689	721	723	692	835	695	675	828	1200	1052	867	680	674	699	282	403	338	682	632	489	814	934	839	749	748	823
ENSG00000047249	388	437	360	507	381	350	417	407	372	279	262	340	358	305	343	421	394	580	353	308	260	393	383	431	393	369	372	312	304	364	425	364	357	210	380	322
ENSG00000047315	2818	2730	2971	4857	4409	3869	3208	2862	3795	3255	3328	3726	4634	3905	3311	4628	4413	5210	3347	2559	2338	4166	4130	4015	3026	3245	3396	3998	3520	2625	4213	4483	3851	3701	3525	4732
ENSG00000047346	342	398	437	626	551	524	578	401	601	353	332	478	595	441	503	789	764	1259	1093	625	597	505	576	533	477	567	601	405	431	251	378	512	424	396	396	579
ENSG00000047365	67	54	80	54	36	47	34	43	28	27	46	41	39	32	29	67	43	74	78	81	53	31	44	36	17	40	32	33	30	17	36	37	21	26	34	43
ENSG00000047410	2520	2527	3030	3876	3602	3188	1926	1320	2244	2448	2785	3292	4532	3676	3474	4919	4157	5255	4727	3431	3109	3597	3904	2848	1625	1973	1884	3225	2983	1601	2739	4699	3234	3543	3037	5600
ENSG00000047457	2422	2505	2283	1663	1501	1320	1144	960	1434	1139	1327	1541	2338	1612	2190	4124	4253	5089	11363	7844	6882	1426	1432	1242	995	1120	1236	1461	1302	889	1658	1873	1642	3147	3294	4457
ENSG00000047578	333	361	280	610	619	522	335	266	351	407	380	463	459	384	424	530	374	586	352	399	413	535	466	493	307	302	264	455	444	289	414	497	491	342	259	386
ENSG00000047579	215	225	165	222	178	184	82	141	100	121	123	149	83	111	190	111	96	159	289	286	236	123	159	149	107	128	100	141	104	157	172	113	164	108	158	76
ENSG00000047597	1	0	0	0	0	0	0	0	0	0	0	0	0	0	0	0	0	0	0	4	0	0	0	0	0	0	0	0	0	0	0	0	0	0	0	0
ENSG00000047617	0	0	1	2	0	1	0	3	0	0	3	0	0	0	0	0	0	0	8	5	0	2	0	0	0	0	0	0	0	0	0	0	0	0	6	0
ENSG00000047621	245	321	317	1157	1056	966	561	511	588	711	847	808	1112	847	707	799	791	1119	1096	618	549	999	1014	903	453	525	602	888	835	649	817	833	818	598	762	824
ENSG00000047634	0	0	0	4	3	5	3	0	0	6	5	1	2	4	1	1	0	0	0	31	0	5	0	0	3	5	1	0	1	7	0	0	3	0	0	1
ENSG00000047644	1	5	2	0	0	0	2	0	2	0	0	0	0	1	2	0	0	0	0	0	0	0	0	1	1	4	0	0	0	3	0	1	1	0	0	1
ENSG00000047648	0	2	0	1	0	1	0	0	0	0	0	0	0	0	2	0	0	0	0	1	0	0	0	0	0	0	0	0	0	0	0	0	0	2	0	3
ENSG00000047662	2	8	7	38	34	19	17	10	18	42	27	32	22	15	5	25	32	38	0	15	9	14	29	30	9	23	23	47	14	20	22	59	24	61	13	36
ENSG00000047849	10512	10572	10813	10842	9821	8602	4843	4535	5962	7107	7282	8533	7960	7524	8167	11026	9704	10917	9741	9794	9279	8670	9194	8317	5003	5071	4149	7974	7533	5543	8249	9553	9035	7001	6745	8002
ENSG00000047932	1396	1389	1591	1663	1438	1344	765	595	920	1051	1105	1277	1649	1318	1332	1998	1776	2639	2317	1655	1431	1293	1339	1290	685	813	816	1369	1187	795	1395	1494	1387	1395	1305	1712
ENSG00000047936	102	99	124	13	22	19	18	9	18	13	16	10	37	21	9	161	148	180	193	181	136	10	23	19	17	36	23	15	27	4	22	39	23	56	20	90
ENSG00000048028	325	396	349	449	504	372	206	169	245	352	333	374	492	458	428	543	514	677	644	514	429	375	415	406	189	210	190	397	376	233	421	504	471	386	445	566
ENSG00000048052	939	960	1011	227	198	159	146	85	190	83	85	102	121	105	149	458	370	698	123	93	74	177	206	139	119	157	150	95	83	75	53	60	91	30	47	53
ENSG00000048140	637	695	560	1259	1054	1047	687	934	751	734	734	860	537	533	747	463	549	490	574	640	574	818	825	1001	672	689	565	877	758	772	970	753	916	629	690	520
ENSG00000048162	333	408	349	1708	1397	1327	948	1299	926	1152	1060	1090	813	810	785	389	397	406	422	503	414	1091	1117	1541	879	858	663	1211	1002	1301	1697	1052	1357	774	943	588
ENSG00000048342	131	125	132	187	197	139	72	65	92	160	149	187	203	181	238	149	174	222	260	232	250	149	207	142	67	73	80	173	157	109	245	221	195	129	120	207
ENSG00000048392	666	572	729	685	570	547	582	569	765	364	419	468	524	407	441	563	585	957	982	685	605	556	542	588	518	573	752	466	433	310	392	545	423	459	418	586
ENSG00000048405	346	354	354	498	435	410	435	338	553	319	357	348	523	381	389	477	464	664	646	448	322	466	450	409	420	457	517	415	403	231	352	466	461	294	316	419
ENSG00000048462	0	0	0	0	0	0	0	0	0	1	0	0	0	0	0	0	1	0	0	0	0	0	0	0	0	0	2	0	0	0	0	0	0	0	0	0
ENSG00000048471	198	243	237	297	260	208	160	128	238	162	150	207	224	168	169	223	237	288	207	194	224	209	206	179	141	173	114	202	208	103	165	275	214	151	150	221
ENSG00000048540	36	35	45	59	42	42	17	29	31	31	40	37	57	58	67	60	68	52	127	75	91	39	51	53	29	31	30	50	39	31	74	51	55	56	41	80
ENSG00000048544	566	532	520	1996	1528	1487	911	1101	974	1170	1131	1319	1432	1145	1245	1114	1080	1434	1559	972	859	1541	1447	1613	807	917	1006	1215	1126	1221	1626	1331	1342	982	1298	1260
ENSG00000048545	3	0	1	2	2	3	1	0	0	1	0	1	0	0	1	0	0	0	0	1	0	4	0	1	3	1	0	0	0	0	2	2	1	3	2	0
ENSG00000048649	1011	1022	1063	959	887	863	743	564	941	651	675	905	1258	909	929	1654	1424	1986	1568	1166	1060	970	970	738	677	775	828	914	790	415	782	1166	852	921	825	1388
ENSG00000048707	760	714	869	1205	1325	1007	772	536	834	838	821	991	1016	748	1040	1091	843	1059	1057	1020	922	1024	1137	812	671	852	751	928	914	434	605	1189	1006	636	487	1121
ENSG00000048740	0	1	0	0	0	0	0	1	0	0	0	0	0	0	0	0	0	0	0	3	0	0	0	0	0	0	0	0	0	0	0	0	0	0	0	2
ENSG00000048828	2051	2075	2081	7638	7059	5794	3106	2566	3699	4884	5334	5967	6147	5144	5037	4129	3764	4800	4959	3986	3497	6012	6331	6070	3110	3312	3100	5983	5784	3537	5862	6846	6112	4111	3769	4838
ENSG00000048991	1056	1113	1157	2140	1935	1676	808	802	1028	1444	1513	1596	2296	1860	1802	2224	1931	2289	2317	1824	1736	1682	1864	1498	771	875	855	1710	1620	972	1761	2285	1802	1453	1454	2035
ENSG00000049089	868	916	797	750	611	553	499	550	445	514	485	585	574	583	666	682	591	607	920	1341	1149	515	400	605	475	494	366	642	508	602	1065	786	1039	804	894	631
ENSG00000049130	2539	2461	2829	2658	2538	2324	1251	859	1377	1791	1975	2114	3098	2408	2307	2283	2218	3526	5759	3603	3197	2104	2104	1917	1038	1111	1215	2046	1885	1097	1960	2472	2128	2086	1915	3216
ENSG00000049167	295	269	318	935	819	635	427	412	532	578	565	667	734	654	705	733	718	979	996	655	648	729	749	644	387	426	479	650	607	509	722	1006	732	529	586	808
ENSG00000049192	193	189	217	83	91	114	47	23	72	58	61	86	132	105	95	200	233	270	316	231	223	80	90	59	30	46	46	77	59	34	86	88	84	132	86	169
ENSG00000049239	3735	3714	3711	2638	2625	2279	1464	1170	1839	1852	2077	2431	2299	2014	2779	3195	3092	4142	7327	7670	7353	2141	2286	1982	1558	1577	1328	2322	2053	1227	2383	2819	2659	3140	2862	3716
ENSG00000049245	2032	2175	2097	4014	3300	2850	2264	2638	2564	2320	2268	2437	2949	2484	2418	2972	2909	3813	3971	2389	2286	2783	2965	3243	2234	2378	2508	2648	2343	2350	3075	2608	2474	2552	3041	2929
ENSG00000049246	10	6	26	13	14	3	11	8	6	1	6	5	4	3	3	3	5	2	5	4	5	19	9	7	7	4	8	6	3	5	8	10	8	2	3	8
ENSG00000049247	0	0	0	1	0	0	1	1	0	0	0	1	3	0	0	1	0	0	0	1	0	1	0	1	2	0	0	0	3	0	0	0	0	0	0	0
ENSG00000049249	408	476	404	45	36	15	50	52	54	17	10	32	23	9	25	130	129	176	116	88	87	38	33	25	45	63	50	12	14	14	10	14	18	3	17	7
ENSG00000049283	5	0	2	3	6	6	2	4	1	3	10	5	11	10	6	2	8	0	1	35	3	5	4	7	1	4	6	5	10	10	7	6	13	6	10	4
ENSG00000049323	1560	1670	1826	397	331	291	111	94	142	156	213	232	302	229	538	519	579	693	468	463	396	310	367	306	102	115	101	255	226	126	242	287	305	183	205	211
ENSG00000049449	2378	2549	2476	3595	2660	2546	1620	1943	1806	1695	1728	2175	1941	1722	5112	2294	2346	2767	6312	4549	4302	2388	2460	2778	1675	1644	1649	1849	1723	1901	2262	1886	3076	1738	2079	1900
ENSG00000049540	0	0	0	0	0	0	1	0	0	0	0	0	0	0	0	0	1	0	0	0	0	0	0	0	0	0	1	0	0	0	0	1	0	0	0	0
ENSG00000049541	586	610	530	2388	1980	1803	1244	1659	1270	1545	1433	1509	1448	1311	1303	1131	1112	1342	1579	1116	973	1577	1599	1967	1188	1273	1204	1614	1405	1723	2253	1546	1651	1250	1763	1245
ENSG00000049618	750	732	913	1527	1456	1249	745	646	886	1049	1168	1261	1274	1112	1256	1127	933	1341	1312	1403	1255	1317	1392	993	704	768	708	1202	1221	578	1089	1624	1375	881	768	1045
ENSG00000049656	1150	1303	1151	4027	3322	3129	2127	2686	2438	2465	2380	2697	2443	2204	2218	1890	1944	2403	1925	1848	1743	2835	2807	3277	2192	2259	1901	2740	2580	2754	3472	2801	2883	1953	2382	1816
ENSG00000049759	2996	2972	2917	4356	3719	3265	4798	4194	5412	2498	2509	3045	3165	2777	2734	3650	3115	4141	3092	2461	2299	3357	3405	3051	4437	5044	4738	2926	2816	1995	2818	3252	2850	2066	2085	2751
ENSG00000049768	3	14	4	5	7	5	11	6	6	7	1	2	7	1	6	1	6	4	11	8	9	4	15	7	1	1	5	5	8	6	12	1	12	2	8	2
ENSG00000049769	307	306	287	401	290	287	270	265	245	230	261	248	193	188	173	231	246	272	342	446	397	244	211	338	206	253	166	278	229	224	311	249	275	229	267	168
ENSG00000049860	3435	3609	3277	3829	3121	2846	1532	1838	1782	2217	2412	2692	2319	2235	3019	2878	3070	3590	4003	2622	2697	2589	2694	2927	1349	1611	1487	2636	2243	2555	2885	2255	2606	2237	2626	2316
ENSG00000049883	171	183	217	483	423	339	235	174	168	268	266	301	425	286	247	407	233	433	510	379	360	375	385	339	190	230	184	322	325	172	374	441	327	300	331	457
ENSG00000050030	0	1	1	0	0	0	0	1	1	1	0	1	0	0	0	0	0	0	0	3	0	0	0	0	0	0	1	0	0	0	0	0	0	0	1	2
ENSG00000050130	929	866	916	1948	1725	1472	1160	1234	1234	1037	1088	1230	1415	1113	955	1320	1301	1669	1405	915	812	1442	1455	1573	1134	1174	1338	1258	1032	1046	1496	1265	1227	1173	1294	1264
ENSG00000050165	284	264	268	182	126	121	136	119	101	91	71	99	136	114	151	174	180	207	192	203	180	129	125	149	98	114	100	107	91	85	140	102	135	169	160	155
ENSG00000050327	180	188	199	280	259	202	298	263	329	149	169	183	144	138	179	212	132	210	167	184	222	183	231	193	294	262	215	174	163	138	158	183	178	139	138	137
ENSG00000050344	883	847	757	1395	1223	1067	723	631	792	798	803	930	1120	886	1045	1321	1319	1453	1249	877	793	1171	1092	1182	652	699	721	958	874	794	1099	1044	1114	1010	1231	1174
ENSG00000050393	638	677	649	2327	2037	1759	1580	1667	1782	1303	1355	1522	1454	1334	1420	1101	1114	1287	1794	1160	1123	1743	1949	1852	1521	1618	1588	1572	1494	1216	1684	1593	1567	1075	1233	1240
ENSG00000050405	5238	5153	5504	4324	3815	3257	3711	3139	4212	2266	2213	2546	2316	2174	2394	3349	3374	4761	2842	1878	1563	3304	3273	3355	3000	3439	3692	2508	2254	1766	2016	2120	2289	1547	1494	1849
ENSG00000050426	981	1034	1022	1058	849	906	392	430	364	709	613	778	777	695	978	911	803	985	2807	2273	2313	790	655	828	316	354	340	793	675	710	978	793	903	897	996	874
ENSG00000050438	3	2	7	0	0	0	0	0	2	0	0	1	1	3	0	0	1	3	0	2	1	0	0	1	0	0	1	0	0	0	0	0	0	1	2	2
ENSG00000050555	0	0	0	0	0	0	0	0	0	0	0	0	1	0	0	0	0	0	0	2	0	0	0	0	0	0	0	0	0	0	1	1	0	0	0	0
ENSG00000050628	3	0	0	0	0	5	1	0	1	0	1	0	0	0	0	2	3	0	0	0	0	0	0	0	2	1	0	0	0	0	0	1	0	0	1	0
ENSG00000050730	0	2	0	1	0	0	1	0	0	0	0	0	0	0	0	0	0	0	0	0	0	0	0	0	0	0	0	0	0	0	0	0	0	0	0	0
ENSG00000050748	871	955	1014	1828	1608	1386	825	863	882	1045	1171	1319	1570	1215	1337	1377	1332	1762	2389	1586	1503	1412	1399	1400	755	939	880	1204	1132	942	1536	1409	1552	1221	1431	1529
ENSG00000050767	0	0	0	0	0	0	4	0	0	0	0	0	0	0	0	0	1	0	0	0	1	0	0	0	0	0	0	0	0	0	0	0	0	0	0	0
ENSG00000050820	2390	2518	2246	4647	3671	3612	5092	5854	5798	2788	2543	3097	2260	2093	2457	2330	2124	2265	1264	1672	1453	3276	3604	3846	5055	5463	4045	2787	2790	2756	3183	2526	2830	1619	1760	1220
ENSG00000051009	324	376	281	649	587	544	487	478	534	360	404	477	395	364	347	363	340	454	407	429	362	493	520	490	465	521	408	451	403	324	420	379	477	364	362	367
ENSG00000051108	4542	4683	4534	2402	1882	1663	1700	2004	1968	1283	1282	1507	1539	1288	1758	3600	3502	4799	3123	2457	2421	1577	1639	1884	1640	1790	1520	1362	1307	1281	1404	1324	1314	1127	1354	1104
ENSG00000051128	1278	1287	1077	629	486	578	509	762	536	472	468	548	527	533	712	500	470	501	907	1251	1304	408	492	590	467	480	342	564	453	745	990	640	900	706	983	507
ENSG00000051180	292	370	306	1274	1033	894	546	661	567	649	677	802	653	597	715	581	527	654	688	517	475	871	818	1065	535	602	548	769	734	875	1105	811	862	679	904	707
ENSG00000051341	415	422	483	1366	1239	1048	520	340	594	785	869	970	1209	883	922	828	719	997	845	679	615	1178	1168	1008	470	584	506	1036	953	507	829	1144	956	853	756	1264
ENSG00000051382	1171	1109	1156	1739	1495	1312	830	794	1033	1011	1112	1210	1473	1281	1220	1530	1469	1974	1789	1259	1116	1389	1571	1440	861	994	1059	1214	1171	759	1070	1318	1243	995	1019	1345
ENSG00000051523	3176	3497	2527	8350	6425	7125	5208	8651	5249	5293	4953	6195	3136	3148	3484	2022	2061	1750	1998	3733	3436	5160	5017	7750	5170	5457	3782	5935	4791	7297	8789	4589	6678	3711	4784	2147
ENSG00000051596	1500	1448	1324	4428	3587	3466	2280	2403	2612	2739	2884	3290	2414	2269	2599	1848	1594	2111	2537	2151	2312	2972	3083	3598	2406	2359	2089	3134	2905	3101	4250	3174	3786	2623	3358	2742
ENSG00000051620	710	824	673	1323	1181	1061	696	1047	782	930	831	1092	869	811	843	695	862	868	1063	1023	884	869	835	1199	712	772	620	1032	913	1111	1560	1102	1194	875	1012	827
ENSG00000051825	699	595	763	562	588	467	285	190	358	357	396	504	754	535	465	943	882	1263	961	652	593	528	498	473	270	269	323	449	481	244	462	610	471	486	378	772
ENSG00000052126	970	1023	1161	1381	1173	1121	656	637	769	789	840	1055	1251	1047	1192	1436	1272	1850	2034	1482	1295	1123	1124	997	624	645	749	1021	898	583	924	1124	1077	972	968	1369
ENSG00000052344	0	4	0	2	0	0	1	0	0	1	0	1	0	0	0	0	1	4	1	15	0	0	0	1	2	1	0	0	1	0	0	1	0	2	1	0
ENSG00000052723	1041	917	1057	1811	1536	1406	852	716	976	1043	1243	1310	1843	1420	1439	1730	1825	2432	2378	1564	1538	1528	1512	1402	829	884	968	1317	1256	822	1405	1574	1333	1357	1232	1787
ENSG00000052749	984	983	883	2297	1998	1877	1143	1148	1286	1563	1376	1539	1274	1342	1262	906	867	1037	740	697	619	1680	1723	1903	1072	1241	801	1545	1484	1426	1736	1810	1654	813	988	827
ENSG00000052795	1290	1144	1384	1959	1752	1559	1580	978	1906	1011	1172	1428	1420	1221	1711	1553	1406	2081	1467	1112	1019	1731	1751	1515	1510	1701	1682	1421	1402	681	973	1547	1476	941	747	1343
ENSG00000052802	4763	3966	4592	6942	5634	5000	6244	7057	6579	3525	3600	4401	4062	3641	2744	5792	5788	7688	6726	4350	4997	5314	5350	5891	5444	6280	6989	4170	3722	3770	4905	3958	3806	4298	5156	5539
ENSG00000052841	1424	1510	1569	1947	1775	1548	1095	1024	1298	1237	1214	1493	1745	1416	1704	2039	1840	2246	2920	2413	2318	1517	1608	1366	994	1142	1043	1615	1298	945	1595	1900	1534	1342	1247	1676
ENSG00000052850	1	0	1	0	1	0	0	0	0	1	0	0	0	2	0	0	0	0	0	2	1	0	0	0	0	0	0	0	0	0	0	0	1	0	0	4
ENSG00000053108	4	2	0	2	3	4	4	2	7	3	2	4	1	1	1	0	0	9	30	19	13	1	2	1	3	2	2	0	7	1	1	0	2	4	5	1
ENSG00000053254	1223	1306	1311	1278	1155	985	659	481	765	868	1024	1223	1367	1146	1585	1592	1432	1961	2151	1777	1453	1121	1180	898	561	677	687	1222	1049	554	955	1530	1402	1028	791	1445
ENSG00000053328	17	14	22	25	17	19	13	7	9	13	16	37	35	18	61	33	18	32	89	63	62	22	27	16	10	12	7	19	22	8	17	34	35	21	23	34
ENSG00000053371	617	665	574	1842	1480	1428	895	1141	949	1205	1127	1199	893	933	994	593	583	705	1095	1268	1130	1252	1318	1651	938	900	722	1335	1253	1589	1908	1291	1556	950	1250	776
ENSG00000053372	744	785	690	4157	3318	2945	1828	2477	1892	2794	2692	2795	2509	2375	2361	1235	1362	1569	1684	1505	1197	2853	2728	3383	1792	1824	1604	2907	2466	3204	4339	3055	3124	2096	2502	1776
ENSG00000053438	3	1	1	4	5	6	5	2	4	4	2	4	5	4	4	4	6	0	2	6	0	7	6	4	9	13	5	4	4	1	1	9	7	6	5	1
ENSG00000053501	387	419	325	585	537	520	556	867	583	398	347	478	260	312	409	221	231	293	329	318	325	474	414	536	517	565	435	458	368	538	576	330	474	256	299	212
ENSG00000053524	32	42	34	23	17	18	29	21	14	16	19	19	16	20	25	33	38	55	47	42	61	20	25	15	19	25	21	12	16	16	23	20	12	12	6	18
ENSG00000053702	10	6	17	26	19	13	9	7	15	13	12	7	13	2	21	4	13	12	7	19	8	10	14	7	17	14	8	10	12	9	15	23	13	11	5	15
ENSG00000053747	75	74	92	73	50	45	18	14	24	26	35	44	29	28	55	31	41	63	36	166	54	50	40	49	13	21	21	43	48	17	18	27	40	29	9	25
ENSG00000053770	828	792	1073	1869	1791	1553	1264	953	1441	1237	1224	1441	2005	1652	1375	2071	1947	2915	2173	1467	1186	1624	1750	1541	1097	1241	1357	1478	1315	896	1415	1765	1500	1315	1219	1943
ENSG00000053900	402	372	456	2149	1870	1683	847	881	958	1190	1207	1407	1652	1297	1334	1120	1222	1383	1331	769	746	1599	1627	1642	792	872	917	1427	1305	1239	1683	1394	1386	1148	1360	1438
ENSG00000053918	2	0	1	0	0	1	3	6	6	0	0	5	0	0	0	0	0	0	0	1	0	0	0	1	2	3	2	0	0	1	0	0	0	0	2	0
ENSG00000054116	1377	1493	1230	2416	2073	2000	1371	1923	1561	1574	1447	1810	1304	1309	1326	1218	1342	1504	1228	1175	1051	1715	1664	2161	1338	1333	1266	1711	1469	1925	2396	1704	1763	1245	1610	1146
ENSG00000054118	1857	2063	1986	5933	5511	4806	4688	4573	5306	3883	4255	5096	4058	3678	3932	3765	3412	3727	2466	2517	2353	4706	4877	4630	4550	5102	4448	4758	4258	3282	4711	5185	4786	3423	3229	3995
ENSG00000054148	1457	1394	1112	5429	4267	4468	3876	6042	3839	3362	3331	3752	2380	2147	2477	1352	1518	1406	2046	2421	2142	3057	3097	5000	3793	4036	2792	3871	2968	4368	6294	3057	4387	2811	3221	1536
ENSG00000054179	271	251	247	44	28	36	51	49	54	31	44	28	70	29	31	76	91	76	321	403	372	32	25	34	45	42	42	42	34	43	72	47	87	100	127	78
ENSG00000054219	3	0	11	1	0	0	0	0	0	0	0	1	0	1	0	0	0	0	2	9	0	0	0	2	0	0	0	0	0	0	0	0	0	1	0	0
ENSG00000054267	1166	1154	1288	1315	1157	1036	1212	956	1478	858	871	1030	1379	1135	974	1836	1673	2608	1789	1325	1033	1040	1057	997	1092	1312	1407	1103	1021	580	1052	1416	1027	945	907	1509
ENSG00000054277	963	934	925	2002	1648	1489	1352	1379	1489	878	930	1121	1180	857	1074	1084	1043	1453	1215	1010	979	1403	1340	1593	1340	1455	1517	985	896	852	1322	1109	1215	912	1041	855
ENSG00000054282	288	329	299	335	285	252	102	113	95	194	203	212	220	193	243	301	306	387	547	413	386	262	234	268	67	89	93	211	199	209	243	259	209	226	288	230
ENSG00000054356	2	0	0	0	0	0	0	0	0	0	0	0	0	0	0	0	0	2	0	0	1	0	1	1	2	1	0	0	0	0	0	0	0	0	1	0
ENSG00000054392	29	26	21	52	47	39	20	23	20	16	29	21	22	19	36	26	36	15	59	51	51	41	36	35	19	27	29	21	24	16	31	32	35	23	18	23
ENSG00000054523	4205	3837	4385	5027	5058	4249	3550	2526	4437	3241	3592	4015	5188	4162	3880	5348	4876	6426	5345	4334	3801	4451	4701	3592	3167	3798	3486	3923	3970	1760	3564	5739	4511	3495	2895	5488
ENSG00000054598	420	420	442	127	118	101	114	126	163	97	106	111	101	94	98	142	77	159	360	422	275	84	90	118	94	158	137	95	77	90	143	128	138	114	150	116
ENSG00000054611	482	506	430	1368	1123	1087	636	874	783	812	792	933	761	745	766	673	739	812	873	687	791	1002	996	1190	701	693	582	874	847	882	1146	863	958	710	822	657
ENSG00000054654	494	507	788	990	1053	925	430	309	596	581	762	828	994	760	915	916	741	1113	1169	1094	932	969	1130	680	375	496	506	894	897	308	499	1119	860	666	503	1292
ENSG00000054690	167	175	202	240	157	146	103	80	105	129	137	137	151	113	183	200	197	219	201	212	190	182	172	128	83	108	95	141	125	91	121	157	181	100	111	145
ENSG00000054793	1414	1466	1528	2877	2865	2442	1587	1138	2056	1727	2027	2383	2263	1766	2419	2214	1998	2164	2911	2988	2813	2577	2807	2154	1604	1787	1594	2307	2170	1041	1591	2728	2328	1589	1280	2338
ENSG00000054796	0	0	0	0	0	0	0	0	0	0	0	0	0	0	0	0	0	0	0	0	0	0	0	0	0	0	0	0	0	0	0	0	0	0	0	0
ENSG00000054803	0	0	0	0	0	1	0	0	0	0	0	0	0	0	0	0	0	0	0	1	0	0	0	0	0	0	0	0	0	0	0	0	0	0	0	0
ENSG00000054938	0	0	1	0	0	0	0	0	0	0	0	2	0	0	0	0	0	0	0	0	0	0	0	0	0	0	0	0	0	0	0	1	0	0	0	0
ENSG00000054965	1399	1436	1512	1102	990	948	641	470	691	712	804	935	1053	950	996	1442	1281	1667	1723	1500	1365	942	965	840	670	746	580	879	879	487	865	1149	1242	933	853	1247
ENSG00000054967	591	555	485	599	480	502	811	922	923	379	385	421	341	303	293	379	374	618	145	167	151	457	413	492	837	852	657	449	384	385	417	319	404	320	312	268
ENSG00000054983	1744	1820	1703	2590	2258	2041	1511	1441	1830	1720	1659	1996	2197	1906	1960	2339	2392	3359	4138	2740	2698	2016	2117	2127	1409	1728	1652	1928	1862	1289	1893	2127	2014	1906	1837	2491
ENSG00000055044	1033	1341	1094	3901	3087	2861	2412	2667	2648	2479	2424	2676	3051	2472	2287	1714	1783	2078	2613	1789	1659	2720	2724	3048	2141	2419	2440	2937	2488	2660	3576	2883	2947	1983	2296	2162
ENSG00000055070	3667	3530	3254	7275	6268	5511	4803	5133	5414	4639	4702	5104	3913	3816	3876	3406	3053	3304	2775	3489	3315	5215	5157	5791	4848	4849	3966	5314	4869	4563	6097	5471	5469	3408	3981	3290
ENSG00000055118	73	60	79	5	7	6	2	6	6	3	0	7	13	5	3	9	11	15	66	78	76	1	1	3	2	2	5	4	2	4	15	8	9	25	30	18
ENSG00000055130	430	477	492	2290	1956	1758	1414	1340	1414	1348	1373	1623	1814	1595	1408	1245	1293	1448	1371	968	847	1697	1696	1784	1174	1371	1357	1621	1404	1332	1824	1723	1613	1336	1475	1423
ENSG00000055147	287	333	354	560	504	391	250	326	315	303	317	365	392	348	324	460	457	697	855	602	623	420	400	453	203	218	285	431	383	272	402	399	438	350	474	470
ENSG00000055163	41	45	50	35	31	35	21	46	30	8	7	10	9	11	17	14	5	10	55	46	46	21	15	29	34	30	11	13	9	14	15	11	6	10	10	17
ENSG00000055208	1088	1069	1037	1107	945	821	911	918	1091	745	730	850	1155	911	979	1456	1404	2127	2368	1639	1340	860	943	872	815	887	929	827	800	542	872	1039	871	937	833	1271
ENSG00000055211	452	517	415	452	357	320	296	310	314	252	266	269	335	296	306	419	370	423	584	405	426	275	275	335	267	260	286	314	259	264	370	305	322	301	398	378
ENSG00000055332	601	642	782	877	942	724	550	478	726	633	671	676	836	729	840	798	733	966	1468	1123	979	764	786	631	490	630	695	639	632	304	642	906	750	658	624	1076
ENSG00000055483	1796	1781	1774	2332	2253	2026	2845	2624	3195	1632	1719	1809	1702	1519	1730	1678	1357	1894	1339	1384	1226	1779	1849	1752	2747	2910	2304	1849	1783	1250	1720	1978	1911	1158	1031	1258
ENSG00000055609	1466	1363	1767	1225	1169	966	1096	709	1511	707	913	974	1357	960	1057	1640	1414	1987	1210	1144	975	1052	1168	767	1133	1256	1130	961	942	341	602	1334	955	763	511	1335
ENSG00000055732	89	63	95	13	15	13	22	18	13	13	6	12	14	17	39	27	27	35	42	51	44	11	8	8	18	35	16	18	20	7	10	15	12	9	7	7
ENSG00000055813	0	0	0	0	0	0	3	0	1	0	0	0	0	0	0	0	0	0	0	0	0	0	0	0	0	0	1	0	0	0	0	0	0	0	0	0
ENSG00000055917	1702	1564	1843	2695	2527	2219	1699	1369	2239	1609	1858	2032	2719	2165	2181	2551	2407	3655	3556	2384	2106	2246	2394	2149	1700	2027	2030	2097	2042	1152	1908	2609	2020	1922	1714	2538
ENSG00000055950	659	701	581	1678	1352	1214	841	1231	954	1035	971	1108	931	788	811	640	556	641	669	771	721	982	1095	1362	809	900	677	1126	967	1284	1664	982	1170	936	1208	747
ENSG00000055955	0	0	3	2	0	4	0	6	7	1	0	6	0	5	1	3	0	3	19	5	8	0	1	2	3	2	4	2	1	4	5	3	1	2	8	0
ENSG00000055957	2	3	0	5	6	12	11	11	22	8	4	8	8	5	4	3	0	3	9	19	14	6	8	8	22	6	9	3	8	7	11	3	4	5	10	1
ENSG00000056050	244	255	216	535	411	401	187	247	195	316	359	374	425	333	357	360	402	466	714	475	412	320	344	512	212	200	234	385	318	356	548	421	464	460	605	465
ENSG00000056097	2717	2483	2809	3819	3498	3016	3372	2746	3712	2593	2720	2917	3921	3333	2721	4320	4016	5208	4513	3035	2784	3321	3359	3013	3045	3361	3523	3189	2852	1760	3108	3841	3002	2577	2195	3361
ENSG00000056277	470	362	433	194	229	167	148	120	156	127	137	197	253	167	175	297	301	471	367	233	244	173	218	162	156	155	161	162	173	73	150	214	165	174	144	253
ENSG00000056291	114	103	88	31	22	19	24	6	8	11	5	11	6	10	10	35	36	55	15	21	13	14	20	32	8	13	15	13	9	15	18	8	8	19	17	8
ENSG00000056487	5	8	2	0	0	0	1	2	0	0	0	0	0	0	0	0	0	0	1	1	4	0	0	0	0	0	0	0	0	0	0	0	0	1	0	2
ENSG00000056558	142	107	124	90	64	52	35	27	50	35	51	34	54	32	64	82	84	73	131	146	131	38	52	44	35	30	38	37	29	37	66	49	42	47	60	38
ENSG00000056586	1970	1842	2122	2129	1925	1639	1836	1325	2135	1251	1365	1521	2035	1637	1926	2674	2529	3662	2279	1680	1459	1857	1940	1560	1727	1877	2032	1486	1582	805	1279	1787	1629	1258	1093	1973
ENSG00000056736	152	192	165	1654	1370	1192	1127	1323	1360	795	873	843	1072	792	552	479	437	548	642	512	462	1192	1191	1289	1149	1337	1238	1086	898	906	1190	952	849	700	849	726
ENSG00000056972	144	125	139	152	113	97	86	100	124	72	90	76	66	77	120	134	92	104	313	215	260	123	119	137	83	98	63	90	68	83	114	95	130	124	147	116
ENSG00000056998	250	298	277	1265	1004	958	508	619	609	798	876	932	816	856	919	614	537	585	816	762	744	958	896	1093	503	531	476	971	896	822	1137	1059	1052	757	780	785
ENSG00000057019	1108	1156	1245	1865	1511	1333	800	654	1006	1036	1178	1273	1597	1317	1335	1458	1375	1804	1910	1681	1262	1479	1598	1332	730	889	958	1271	1223	734	1367	1652	1349	1149	1146	1477
ENSG00000057149	0	0	0	0	0	0	0	0	0	0	0	0	0	0	2	0	0	0	0	0	0	0	0	0	0	0	0	0	0	0	0	0	0	0	0	0
ENSG00000057252	1176	1280	1275	2758	2463	2072	1456	1567	1866	1712	1857	1998	2456	2038	1948	2169	2225	2667	3069	2140	1833	2101	2191	2197	1502	1630	1720	2063	1938	1488	2204	2415	2104	1909	1911	2439
ENSG00000057294	1076	980	1001	2645	2351	2248	1182	1008	1222	1656	1891	1931	2330	1826	1841	1448	1456	1763	2173	1636	1433	2038	2153	1991	1063	1118	1098	2051	1797	1158	1865	1984	1945	1586	1391	1854
ENSG00000057468	1	0	2	6	0	3	4	0	0	6	1	0	2	4	2	3	1	2	4	0	0	3	5	0	0	2	2	2	0	1	2	3	0	0	1	0
ENSG00000057593	291	298	293	632	552	506	279	308	311	461	438	525	414	348	731	382	423	470	1684	1569	1507	461	444	553	263	284	235	490	454	436	611	500	612	488	562	444
ENSG00000057608	6463	6350	6301	12543	10958	9322	6524	7087	7653	7952	7920	8890	9558	8501	7999	9600	9289	12605	14181	8324	7764	9461	9712	10568	6237	6805	7331	9122	8118	7555	10757	10423	9301	7767	8321	8665
ENSG00000057657	56	55	62	171	147	118	81	67	98	118	109	111	145	113	107	71	68	87	137	144	118	147	145	127	61	98	85	117	104	84	117	140	106	96	84	99
ENSG00000057663	876	734	788	1117	879	768	623	665	711	648	672	703	955	786	788	966	974	1477	1674	977	918	817	765	901	547	589	786	771	650	692	981	868	743	743	989	913
ENSG00000057704	430	489	437	346	287	293	681	483	728	226	211	292	323	299	301	498	465	543	528	399	390	321	301	281	674	765	695	266	275	163	237	293	319	286	245	361
ENSG00000057757	496	554	502	1036	834	785	660	788	696	593	683	731	531	513	651	399	368	472	513	440	386	611	618	853	603	663	620	795	683	763	1029	666	804	454	605	443
ENSG00000057935	463	485	449	581	582	495	262	299	312	420	461	537	622	513	622	663	583	628	1191	878	747	428	415	460	243	238	258	496	456	443	801	664	678	649	816	676
ENSG00000058056	325	269	331	917	803	772	510	394	671	621	693	861	1012	785	788	707	608	800	1062	867	724	781	812	689	470	524	496	793	773	399	742	1132	1016	729	662	1164
ENSG00000058063	1511	1501	1729	2042	1868	1693	1539	1042	1857	1179	1444	1673	1869	1421	1824	2177	2025	2667	2636	1659	1510	1732	1838	1506	1392	1608	1728	1720	1516	820	1117	1704	1452	1098	937	1832
ENSG00000058085	383	428	394	88	124	67	67	40	80	35	20	30	23	27	52	86	72	87	58	166	43	97	108	80	58	58	61	33	37	26	18	29	21	12	8	16
ENSG00000058091	775	814	817	1253	1191	1032	621	573	787	792	838	930	1103	885	969	1152	1014	1312	1438	1147	1008	1155	1109	902	607	661	635	967	904	552	890	1221	981	750	718	1035
ENSG00000058262	9136	9773	9133	21602	18346	16479	14170	15860	16455	14810	14371	15578	15335	13836	12868	11854	10980	13153	11582	11420	10913	15874	15663	16633	14324	15121	12754	16478	14728	14080	19124	18205	16745	11076	11982	11044
ENSG00000058272	1718	1649	2050	2203	2074	1828	1917	1324	2276	1396	1513	1773	2346	1907	1834	2540	2360	3119	2802	1818	1630	2051	1943	1724	1671	1859	2044	1784	1710	967	1665	2182	1748	1657	1590	2485
ENSG00000058335	1	3	4	2	1	1	0	4	0	0	0	1	0	0	0	0	3	0	0	18	2	0	2	3	3	0	1	0	0	0	2	0	1	0	0	0
ENSG00000058404	2	1	0	0	1	0	0	1	0	1	0	0	0	0	0	0	1	0	4	0	0	0	0	0	0	0	0	0	1	0	0	0	0	0	0	0
ENSG00000058453	159	188	230	311	235	214	159	146	168	196	173	206	171	178	224	178	148	175	238	320	272	202	220	239	116	157	105	194	212	147	361	203	271	243	275	145
ENSG00000058600	490	480	472	1507	1320	1157	734	767	849	1022	943	1124	872	797	904	604	603	704	764	898	763	1095	1056	1311	708	815	563	1118	929	965	1311	1112	1240	759	726	679
ENSG00000058668	432	356	478	288	271	225	127	70	139	144	190	230	238	223	189	392	330	430	925	758	695	241	272	155	122	179	115	181	200	90	168	270	175	313	209	405
ENSG00000058673	2292	2782	2623	2170	1631	1566	1671	1385	1944	1590	1365	1609	2605	2013	1942	3053	2934	3847	4976	2904	2900	1555	1494	1705	1588	1698	1734	1716	1644	1255	2151	2069	2168	2332	2239	2913
ENSG00000058729	339	393	359	1074	845	830	621	639	676	664	617	782	807	731	569	638	706	972	733	462	448	777	842	863	571	620	661	745	695	681	930	814	768	578	719	728
ENSG00000058799	284	329	285	556	408	359	336	369	323	324	265	318	383	323	390	348	383	525	811	477	467	349	386	438	299	335	280	326	261	333	461	380	334	350	550	404
ENSG00000058804	718	683	680	3314	2907	2611	1456	1346	1679	2113	2233	2472	3111	2559	2128	2000	2055	2742	3083	1882	1675	2500	2690	2540	1330	1568	1555	2519	2241	1701	2609	2826	2557	2094	2082	2849
ENSG00000058866	2	0	1	0	0	0	0	0	0	0	0	0	2	1	0	0	1	0	1	5	3	2	2	0	2	0	0	0	0	0	0	0	0	2	1	0
ENSG00000059122	1054	1046	952	1813	1515	1510	859	896	1003	1016	1021	1263	884	871	955	730	723	916	607	841	734	1263	1288	1486	858	900	650	1049	1064	1038	1378	1122	1323	810	908	712
ENSG00000059145	184	147	167	1010	808	848	736	687	694	547	571	680	548	572	446	202	202	257	188	189	145	643	714	813	626	735	564	599	549	562	834	587	771	406	402	362
ENSG00000059377	0	1	1	8	20	10	6	1	6	10	6	5	3	10	4	1	2	6	9	5	6	10	3	8	5	2	5	11	8	6	11	5	10	3	12	15
ENSG00000059378	315	387	362	933	683	648	587	703	592	442	435	477	479	411	564	392	372	380	736	662	630	681	675	688	519	585	536	544	471	487	509	465	528	365	415	394
ENSG00000059573	3735	3548	3625	5505	4600	4291	3597	3799	4472	3639	3797	4074	4327	3930	3404	4459	4553	4920	5842	4789	4797	4077	4306	4409	3875	4170	3632	4094	3748	3256	5150	5024	4605	4519	4948	4937
ENSG00000059588	286	360	380	865	750	703	377	332	367	569	622	688	779	719	839	664	603	586	932	847	742	678	723	684	362	379	342	699	627	468	713	751	906	569	584	784
ENSG00000059691	281	278	218	913	810	700	533	658	620	556	671	724	575	516	558	584	533	522	579	452	435	724	636	880	567	552	459	692	551	697	966	674	683	520	713	545
ENSG00000059728	1684	1590	1779	903	828	701	1464	1198	1619	512	604	627	541	436	531	1113	1063	1568	464	513	413	753	774	679	1409	1631	1567	607	585	353	477	533	501	289	254	356
ENSG00000059758	910	828	882	918	864	770	876	757	1049	586	645	734	1060	831	808	1043	973	1563	1882	1171	967	768	843	694	812	990	1052	785	680	464	764	918	730	715	706	958
ENSG00000059769	217	251	253	825	728	642	747	875	868	449	480	576	593	487	396	438	394	551	470	361	266	539	575	725	725	836	846	563	515	436	701	500	589	438	567	434
ENSG00000059804	7	1	2	3	1	3	0	0	0	0	2	0	2	0	4	4	0	1	11	5	5	0	0	0	2	0	0	0	1	0	1	1	1	5	1	6
ENSG00000059915	28	21	26	12	6	17	9	9	11	3	12	7	6	3	12	10	6	4	17	18	24	5	3	9	11	10	4	7	6	10	6	5	9	5	4	2
ENSG00000060069	651	668	591	1214	957	990	921	1005	1050	756	773	899	773	707	657	706	707	717	442	597	558	850	884	1037	942	1032	798	871	844	759	1175	1049	1084	687	809	627
ENSG00000060138	3739	3543	3465	5591	4305	4249	3653	4092	4028	3309	3133	3295	3600	3355	2967	2913	2738	3497	4002	3497	3364	3890	4150	4429	3483	3599	3107	3396	3263	3322	4645	4163	3597	3399	4008	3010
ENSG00000060140	19	25	31	51	32	37	40	49	52	17	20	24	33	30	13	24	14	20	5	9	18	28	16	29	33	30	33	24	17	27	45	35	32	31	27	25
ENSG00000060237	5710	5213	6294	8147	8274	6818	3120	2028	4007	5562	6432	7122	9355	7268	7934	10196	8562	10353	10291	9560	8170	7344	8394	5481	3118	3482	3328	7135	7005	2551	4901	10357	8078	6091	4516	9905
ENSG00000060303	0	0	0	0	0	0	0	0	0	0	0	0	0	0	0	0	0	0	0	0	0	0	0	0	0	0	0	0	0	0	0	0	0	0	0	0
ENSG00000060339	1544	1656	1782	2580	2267	2038	1426	1253	1751	1711	1817	1998	2900	2233	1824	2357	2334	2955	3357	2020	1860	2255	2158	2107	1091	1352	1519	2255	1869	1374	2378	2408	1984	1825	1860	2378
ENSG00000060491	1117	1168	963	2580	2058	1965	1114	1376	1169	1617	1622	1875	1117	1306	1209	835	728	703	1132	1768	1638	1558	1698	2049	1088	1168	888	1804	1576	1923	2801	1949	2074	1555	1989	1193
ENSG00000060558	1	0	1	0	0	0	2	9	2	1	0	3	0	0	2	0	0	0	0	15	0	1	1	0	7	5	6	0	0	0	0	0	0	0	0	0
ENSG00000060566	925	836	782	3112	2721	2293	2614	2808	3073	1383	1497	1858	1423	1166	1056	1085	1032	908	1424	1512	1529	2152	2382	2282	2760	2984	2123	1643	1453	1399	1558	1596	1454	1509	1873	1398
ENSG00000060642	253	240	253	410	382	315	177	174	198	219	265	267	250	207	288	295	258	358	520	431	397	335	372	354	175	153	151	277	313	257	320	283	320	276	289	285
ENSG00000060656	1012	855	941	664	608	567	537	456	633	539	622	651	610	594	684	699	652	718	1124	1307	1234	514	618	478	576	561	409	552	598	397	711	757	733	681	687	714
ENSG00000060688	869	960	887	3280	2771	2464	1176	1485	1420	1981	2129	2262	2199	2077	1960	1746	1662	1921	1828	1431	1345	2293	2252	2647	1197	1328	1132	2237	2089	2301	3310	2528	2574	2090	2660	1963
ENSG00000060709	0	3	1	0	2	0	0	0	0	0	0	1	0	0	0	0	0	0	0	0	0	0	0	0	1	0	0	0	0	0	0	0	0	0	0	0
ENSG00000060718	27	34	28	0	1	1	1	1	0	0	1	3	2	0	1	7	9	20	25	29	21	1	0	1	0	1	0	3	0	0	0	0	1	2	2	2
ENSG00000060749	1070	1153	1296	1547	1555	1258	1032	656	1285	967	1162	1363	2131	1582	1370	2517	2047	3381	2403	1653	1340	1360	1468	1069	963	987	1132	1407	1318	645	1171	1897	1473	1168	949	2001
ENSG00000060762	603	653	570	1571	1303	1242	1239	1798	1358	1080	1210	1203	1111	965	809	783	830	1110	1332	709	790	1039	1136	1413	1246	1323	1381	1244	1049	1441	1657	1011	1301	893	1080	703
ENSG00000060971	576	550	488	5507	4388	4116	2515	3353	2752	2794	2681	2935	1540	1569	1761	870	763	923	1025	1127	1073	3717	3479	4860	2494	2499	2031	3014	2637	3097	3101	2382	2732	1327	1513	1014
ENSG00000060982	4010	3873	4597	4007	3668	3054	1848	1532	2200	2445	2656	3345	4403	3495	5762	5374	5031	7478	14097	8793	7755	3004	3374	3085	1755	1926	2264	3178	2835	1935	3572	4123	4446	3352	3177	4880
ENSG00000061273	463	504	502	1218	1024	926	725	651	806	717	702	784	650	551	870	461	414	597	678	813	666	913	985	956	656	689	495	755	766	641	889	778	894	512	613	490
ENSG00000061337	2	1	3	2	1	3	5	5	4	4	3	3	1	3	0	3	3	0	0	0	3	3	6	0	6	6	2	4	0	3	1	3	1	1	0	2
ENSG00000061455	10	7	8	3	1	1	3	0	0	0	2	1	5	0	0	0	0	2	0	5	8	5	3	3	1	2	4	1	4	4	4	9	4	7	0	1
ENSG00000061492	0	0	0	0	0	0	0	0	0	0	0	0	0	0	0	0	0	0	0	1	0	0	0	0	0	0	0	0	0	0	0	0	0	0	0	0
ENSG00000061656	308	360	247	52	38	39	20	17	15	32	31	37	103	59	28	383	375	434	567	602	581	22	24	25	22	25	12	32	21	41	104	56	47	311	381	204
ENSG00000061676	3009	3088	3559	4657	4028	3597	2922	2543	3525	2750	3058	3485	4514	3442	3841	3922	4110	5700	7305	4375	4226	3622	3850	3655	2682	3030	3575	3647	3200	2040	3133	3750	3625	3033	2939	4209
ENSG00000061794	1498	1562	1467	5555	4351	3887	3491	3854	3926	3103	3290	3483	4035	3453	3513	2519	2864	3224	3980	2813	2588	4045	4099	4455	3156	3384	3903	3726	3387	3592	4674	3780	3984	2999	3438	3081
ENSG00000061918	3	1	2	0	2	0	0	0	0	1	0	1	0	0	2	0	0	1	0	1	3	0	1	0	0	0	0	2	0	0	2	0	1	0	5	0
ENSG00000061936	720	670	651	1286	1094	971	896	1055	1004	806	840	995	934	823	714	748	676	849	886	815	875	981	942	999	925	945	712	916	899	864	1241	1125	1051	833	950	800
ENSG00000061938	413	420	355	306	240	231	131	116	122	187	192	262	221	196	279	234	200	214	345	513	442	214	182	221	127	116	98	229	221	205	283	242	280	232	274	203
ENSG00000061987	1642	1540	1892	1985	1875	1651	1098	801	1358	1212	1451	1592	2231	1646	1497	2452	2236	3468	2671	1950	1679	1664	1797	1438	996	1109	1088	1582	1571	740	1335	1885	1640	1543	1277	2277
ENSG00000062038	1	5	1	0	0	0	0	0	0	1	0	0	0	0	0	0	0	0	4	18	3	0	0	1	0	0	0	0	0	0	0	0	0	0	0	0
ENSG00000062096	0	0	0	0	0	0	0	0	0	0	0	0	0	0	0	0	0	0	0	0	0	0	0	0	0	0	0	0	0	0	0	0	0	0	0	0
ENSG00000062194	1358	1407	1529	1718	1445	1259	1500	1525	1824	1096	1061	1300	1789	1415	1260	2399	2296	3465	2888	1800	1657	1339	1355	1414	1366	1507	1780	1282	1138	1123	1639	1433	1330	1337	1696	1635
ENSG00000062282	249	263	253	1098	938	887	570	747	629	763	663	947	567	501	793	275	224	364	847	820	792	913	856	1049	583	678	440	908	912	902	955	796	979	444	552	446
ENSG00000062370	59	66	74	117	82	99	76	51	73	76	54	54	58	67	97	131	103	125	70	100	79	92	100	93	61	82	91	78	68	61	51	95	74	73	86	101
ENSG00000062485	3681	3696	3889	7834	6721	6133	4641	4563	5613	5585	5673	5981	6096	5160	5442	4773	4713	5459	6526	5653	5266	5766	6414	6138	4642	4861	4244	6318	6138	4728	7040	7164	6646	5440	5734	5957
ENSG00000062524	33	46	21	15	8	6	7	7	8	9	7	3	12	8	14	10	22	6	71	48	59	10	12	15	4	7	5	13	4	9	9	8	8	11	16	7
ENSG00000062582	766	842	617	2589	2105	1943	1544	2524	1613	1598	1644	1803	1304	1158	1226	740	786	1005	931	1077	982	1611	1463	2334	1643	1605	1247	1842	1478	2177	2743	1550	2071	1144	1679	823
ENSG00000062598	688	729	673	1127	894	878	645	616	690	622	626	721	673	648	731	786	593	782	801	666	606	890	863	806	597	715	533	665	597	540	697	715	689	608	556	619
ENSG00000062650	1276	1266	1385	2192	1965	1754	1585	1187	1902	1372	1412	1661	2128	1747	1575	2045	1770	2789	2608	1845	1570	1746	1799	1646	1477	1627	1810	1680	1601	1012	1671	2162	1822	1505	1381	2172
ENSG00000062716	3545	3808	3542	5723	4732	4114	3921	4162	4123	3456	3425	3915	4343	3309	3338	4896	5143	6722	5719	4167	3982	4025	3837	4433	3540	3838	4280	3940	3371	3309	4482	3719	3673	3896	4269	3857
ENSG00000062725	1757	1747	1908	1287	1109	1050	690	675	896	745	873	897	1257	930	998	1547	1353	2059	2175	1612	1434	1016	1095	1029	612	763	911	976	908	626	1044	1132	932	895	841	1263
ENSG00000062822	636	690	594	2914	2505	2425	1291	1484	1422	1918	1891	2092	1818	1859	1811	1152	1159	1282	1390	1618	1388	2150	2154	2548	1198	1341	901	2112	1989	2082	3030	2340	2559	1826	2446	1476
ENSG00000063015	0	1	0	0	0	0	0	1	0	0	0	3	0	0	0	0	0	0	0	2	0	0	0	0	0	0	0	0	0	0	0	1	0	0	0	0
ENSG00000063046	13000	12156	12278	14646	13006	11490	8777	8533	9890	9490	10139	12553	10427	9970	15124	14430	13697	16151	23984	19325	19443	11471	11661	12251	8574	9426	8390	12081	10713	8950	13559	13848	14637	12205	12730	13537
ENSG00000063127	33	37	36	6	7	16	8	11	10	8	10	16	11	8	6	20	26	40	43	45	42	4	7	8	16	5	2	3	8	6	13	9	13	28	31	28
ENSG00000063169	386	456	449	581	474	415	519	503	579	433	429	474	418	370	387	387	338	329	285	453	440	501	447	415	498	580	423	460	461	289	518	585	462	423	340	345
ENSG00000063176	125	109	90	436	334	357	195	250	211	274	239	274	221	180	208	129	100	139	130	170	145	309	313	379	165	218	122	285	241	273	338	286	317	153	207	123
ENSG00000063177	10532	10959	8645	18792	14434	14199	13024	20291	13721	13119	11899	13213	11920	11640	13185	9951	9934	11743	14874	16017	15465	12003	12278	16135	12584	12689	10008	13528	11782	18638	23089	13830	17606	13435	18834	10345
ENSG00000063180	48	51	45	3	3	5	0	0	4	2	0	4	0	6	2	14	14	11	48	61	77	4	0	5	4	4	0	4	4	2	5	19	4	6	11	3
ENSG00000063241	563	635	559	1850	1339	1429	1070	1732	1126	1253	1244	1320	1107	1109	1142	667	719	817	1208	1241	1188	1178	1182	1702	1117	1083	840	1312	1080	1695	2043	1279	1601	1096	1586	735
ENSG00000063244	2020	2108	1752	7722	6464	6196	5231	5890	5789	5423	5294	5902	4011	3975	3969	2287	2331	2384	1731	2554	2122	5232	5301	6276	5477	5468	3974	5982	5298	4956	7580	6043	6618	3745	3879	3015
ENSG00000063245	1573	1454	1260	4165	3191	3317	2268	2889	2474	2781	2672	2975	2096	2347	2165	1403	1463	1385	1857	2171	2128	2849	2882	3494	2285	2327	1770	2899	2735	3292	3890	3154	3229	1970	2461	1530
ENSG00000063322	1479	1615	1507	2499	2003	1629	1235	1297	1434	1479	1454	1581	1452	1353	1351	1477	1318	1774	1521	1371	1320	1714	1804	1890	1232	1244	1057	1624	1565	1353	1934	1686	1550	1306	1405	1306
ENSG00000063438	76	85	80	40	43	35	86	91	77	18	28	17	1	4	2	15	14	5	12	31	15	7	3	38	90	113	52	19	19	31	20	25	36	12	13	9
ENSG00000063515	3	0	0	0	0	0	0	2	0	0	0	0	0	0	0	0	0	0	0	2	0	0	0	0	0	0	0	0	0	0	0	0	0	0	0	0
ENSG00000063587	226	189	249	194	168	133	194	143	229	151	147	167	232	197	239	273	240	356	245	208	164	174	184	160	187	225	174	164	181	83	144	261	229	178	168	252
ENSG00000063601	287	298	274	716	648	584	357	397	446	486	498	534	583	515	580	614	518	566	663	541	491	612	511	581	358	408	362	563	530	373	589	638	589	449	435	561
ENSG00000063660	154	171	162	52	14	36	20	18	13	14	4	8	4	4	23	9	20	22	36	135	40	14	21	19	23	29	16	9	12	3	4	7	9	14	20	2
ENSG00000063761	46	57	46	100	78	92	48	57	47	55	53	50	47	43	67	30	48	45	64	36	40	60	73	65	50	53	24	77	62	70	74	44	47	28	37	38
ENSG00000063854	663	720	491	950	713	688	576	792	567	506	464	703	377	304	592	414	444	481	521	688	566	594	582	829	547	586	433	622	510	651	788	460	735	466	531	350
ENSG00000063978	2139	2144	2243	3074	2758	2471	2470	2605	2863	2160	2142	2338	2805	2270	2027	2476	2333	2775	2515	1921	1917	2316	2274	2486	2438	2705	2248	2428	2178	1911	3023	2926	2671	2384	2653	2605
ENSG00000064012	541	537	546	1218	1027	868	548	490	652	644	579	793	627	513	711	627	599	765	654	512	470	865	926	1029	463	478	570	733	649	499	719	601	657	444	544	578
ENSG00000064042	259	255	324	208	199	196	103	84	120	128	148	174	225	193	239	335	306	355	626	416	409	196	191	165	87	93	128	162	175	100	136	216	190	243	198	385
ENSG00000064102	625	670	716	1882	1612	1495	663	674	843	1203	1115	1210	1632	1370	1203	1659	1620	2262	1704	889	812	1477	1514	1503	567	640	715	1287	1189	1153	1642	1615	1359	1215	1358	1430
ENSG00000064115	1272	1254	1241	2770	2550	2248	1379	1578	1437	1792	1820	2091	2102	1738	2017	1790	1711	2011	3102	2452	2123	2142	2339	2378	1378	1438	1401	2048	1987	1735	2500	2284	2300	1855	2122	2248
ENSG00000064195	0	0	0	0	0	0	0	0	0	0	0	0	0	0	0	0	2	0	0	0	0	0	0	0	0	0	0	0	0	0	0	0	0	0	0	0
ENSG00000064199	51	52	64	70	83	88	50	43	57	76	53	71	81	53	59	91	64	83	93	109	76	67	66	66	38	37	48	67	70	51	91	86	85	93	125	95
ENSG00000064201	0	0	0	0	0	0	0	0	0	0	0	0	0	0	0	0	0	0	0	1	0	0	0	0	0	0	0	0	0	0	0	0	0	0	0	0
ENSG00000064205	0	0	0	0	0	0	0	0	0	0	0	0	0	0	0	0	0	0	0	0	0	0	0	0	0	0	0	0	0	0	1	0	0	0	0	0
ENSG00000064218	0	3	0	0	0	0	0	0	0	0	0	0	1	1	0	0	0	0	0	0	0	0	0	0	0	0	0	0	0	0	0	0	0	0	0	0
ENSG00000064225	314	335	349	1169	922	860	660	722	706	759	741	888	1047	888	868	830	908	1040	1546	1069	908	859	862	917	532	664	738	861	817	764	1139	1009	986	1049	1192	1333
ENSG00000064270	0	0	0	0	0	0	1	0	0	0	0	0	0	0	0	0	3	0	0	9	0	1	0	0	0	0	1	0	0	0	0	0	1	0	1	0
ENSG00000064300	505	466	409	1	5	8	2	2	5	0	1	1	8	2	3	9	5	0	23	29	38	4	2	3	8	8	2	1	0	3	2	1	4	4	2	0
ENSG00000064309	323	227	369	275	270	204	172	166	219	147	155	183	180	132	200	202	154	295	363	358	291	219	222	153	177	200	190	174	143	41	134	197	181	124	95	181
ENSG00000064313	688	679	707	1311	1075	969	641	454	709	837	835	990	1212	906	898	1171	1163	1727	1529	937	814	1033	1152	900	519	606	668	900	893	538	935	1191	927	799	792	1156
ENSG00000064393	1662	1451	1810	2828	3091	2557	2047	1371	2886	1898	2362	2785	2520	1896	3106	2399	1848	2500	2887	2915	2420	2909	3135	2010	2155	2545	2060	2737	2819	866	1764	3484	2821	1472	1149	2497
ENSG00000064419	2360	2575	2456	3832	3641	3082	2084	1830	2386	2561	2652	2977	2962	2882	2823	2590	2550	3150	3318	2747	2542	3173	3148	3085	2095	2266	1964	3088	2794	1945	2876	3518	3240	2336	2360	2701
ENSG00000064489	46	66	135	120	122	52	67	74	62	103	108	121	166	43	152	118	41	54	48	146	135	101	128	107	55	18	45	49	49	181	147	48	72	71	85	103
ENSG00000064490	656	689	536	1855	1396	1524	786	1301	857	1126	1146	1393	903	920	1125	663	755	796	1342	1478	1357	1164	1169	1573	807	813	623	1412	1155	1831	2114	1236	1533	999	1412	783
ENSG00000064545	1796	2007	1613	5046	3907	3877	1958	2595	2193	2923	2774	3126	2387	2434	2485	2000	1941	1973	2495	2811	2596	3246	3325	4209	1954	2086	1510	3104	2762	3633	4609	3250	3611	2278	3023	1774
ENSG00000064547	81	91	64	26	29	31	27	29	27	14	17	31	33	47	30	44	35	41	37	86	75	26	28	25	32	11	15	37	19	25	42	38	43	47	61	48
ENSG00000064601	2569	2751	2463	9057	7402	7101	5402	6575	5993	6107	5684	6557	4607	4785	6664	3499	3257	3633	2833	2758	2810	6196	6597	7402	5502	5821	4370	6550	6247	6661	7506	5689	6846	3965	4612	3371
ENSG00000064607	3483	3429	3824	7286	6172	5619	3430	3534	3878	4164	4295	4958	5165	4304	4919	4182	3906	4727	4349	3944	4008	5287	5296	5407	3334	3626	2912	4884	4456	3700	6024	5593	5924	4663	5014	4741
ENSG00000064651	1072	1079	1211	5364	4917	4275	4006	3296	4955	2835	2884	3647	3127	2648	2538	2710	2296	3309	2776	2014	1546	4588	4957	4466	3940	4281	4468	3463	3201	2068	2404	3105	2791	1506	1255	1915
ENSG00000064652	356	321	399	541	486	431	286	266	307	324	337	364	405	275	333	389	347	493	820	563	511	372	445	444	230	289	326	374	326	383	457	366	433	384	419	448
ENSG00000064655	0	0	0	1	0	0	0	0	0	0	0	0	0	0	0	0	0	0	0	2	0	0	0	0	0	0	0	0	0	0	0	0	0	0	0	0
ENSG00000064666	10759	10759	9696	15406	13029	11713	9811	11022	10801	8968	8438	10014	7157	7196	7515	7418	6669	6898	4090	4916	4670	10382	11054	12442	9588	10348	7504	9400	8610	8843	10216	8767	9358	6013	6807	5217
ENSG00000064687	325	377	309	356	261	263	162	158	180	173	190	199	226	187	173	195	209	262	364	490	432	250	207	202	184	164	106	168	229	149	210	172	232	265	260	223
ENSG00000064692	498	494	521	1391	1254	1178	923	783	918	798	906	1083	1218	1032	1261	1079	925	1205	3140	2270	2332	912	953	862	674	676	636	858	798	556	971	981	928	1306	1442	1632
ENSG00000064703	187	268	219	879	787	730	687	671	744	575	583	678	651	553	606	462	401	557	593	382	352	658	727	711	658	731	735	726	631	573	803	790	700	485	637	658
ENSG00000064726	1031	1101	1045	2005	1751	1610	1586	1551	1860	1395	1374	1482	1740	1379	1434	1265	1380	1966	2171	1430	1146	1466	1684	1676	1483	1667	1702	1614	1451	1183	1813	1722	1687	1303	1491	1488
ENSG00000064763	26	36	50	92	72	63	28	28	26	55	53	64	71	71	83	77	70	121	117	132	101	71	53	67	19	24	37	53	54	53	85	83	67	83	84	107
ENSG00000064787	17	20	8	157	132	134	153	215	204	132	115	151	118	122	121	57	80	59	63	75	76	162	131	154	151	234	176	138	152	138	217	191	190	134	172	165
ENSG00000064835	0	1	0	0	0	0	0	0	0	0	1	0	0	0	0	1	0	0	0	0	0	0	0	0	0	0	0	0	0	0	0	0	0	1	0	0
ENSG00000064886	5	2	1	5	0	0	6	3	2	4	0	2	0	0	2	0	0	0	0	2	0	1	2	0	4	1	1	1	1	3	9	2	0	0	0	0
ENSG00000064932	2413	2440	2072	3003	2497	2512	2990	3061	3348	1859	1840	2134	1997	1821	1648	2234	2084	2523	1883	2283	2044	2099	2238	2244	2921	3256	2344	1944	1936	1531	2218	2165	2210	1849	1905	1557
ENSG00000064933	282	294	331	698	639	603	151	157	206	397	446	504	780	565	560	523	540	816	928	551	491	493	615	623	143	166	178	497	473	391	685	659	574	535	656	784
ENSG00000064961	894	865	750	2394	1863	1908	1304	1846	1382	1599	1482	1649	1326	1297	1543	1365	1247	1253	1545	1895	1849	1658	1594	2067	1299	1348	1027	1672	1624	1911	2689	1560	2041	1906	2532	1375
ENSG00000064989	18	18	12	4	7	3	0	0	2	5	2	7	8	1	7	22	22	19	24	15	15	10	6	1	0	4	0	1	6	4	3	3	8	8	6	5
ENSG00000064995	548	588	569	1261	1036	937	646	738	716	829	799	896	863	816	819	758	789	905	879	723	682	865	881	1063	651	680	701	928	756	928	1265	1065	993	956	1190	975
ENSG00000064999	680	722	738	921	875	753	356	281	412	593	602	764	651	657	606	633	784	890	694	615	659	742	745	763	340	358	319	754	690	423	658	863	762	608	551	754
ENSG00000065000	4213	4565	4219	9903	8311	7887	5649	5630	6466	7085	7183	8199	7669	6978	7314	7252	6848	7633	5529	5586	5391	7429	7778	7868	5843	6149	4544	7985	7459	6430	9114	9254	8901	5729	6252	5621
ENSG00000065029	244	320	294	829	675	651	618	605	679	501	470	555	406	388	464	256	223	293	403	442	385	607	590	629	602	652	472	584	478	481	589	504	627	344	362	305
ENSG00000065054	433	423	402	1321	880	989	727	1024	781	839	799	771	578	593	621	288	322	295	483	706	627	816	775	1102	772	795	520	806	704	1043	1236	893	913	612	820	447
ENSG00000065057	146	142	107	825	632	612	310	545	298	507	432	516	281	322	339	137	169	197	306	339	311	432	472	645	324	302	228	499	430	606	869	466	597	390	462	258
ENSG00000065060	1805	1703	1862	1515	1629	1366	1045	746	1429	918	1222	1540	1245	1116	1773	2040	1692	2290	2454	2240	1947	1307	1482	1180	1132	1151	1040	1251	1150	465	846	1497	1417	871	733	1366
ENSG00000065135	1846	1839	1870	2943	2484	2196	2123	2196	2359	1845	1893	2073	2261	2143	1799	2633	2494	3358	2895	1691	1540	2099	2292	2377	2029	2101	2280	1995	1936	1772	2497	2503	2208	2007	2241	2317
ENSG00000065150	4237	4283	4488	9539	8632	7376	5466	4878	6231	6480	6816	7432	10300	8477	7637	7576	7378	9437	12692	8479	7792	7893	8069	7362	4887	5569	5855	7728	7045	5241	8631	10089	8323	7707	7476	9462
ENSG00000065154	1717	1613	1650	2378	1950	1722	3344	3588	3712	1916	1959	2226	2151	1979	1663	2070	1935	2222	1727	1423	1389	1841	1932	2147	3173	3330	3483	2237	1951	2110	2769	2238	1953	1738	1864	1806
ENSG00000065183	779	735	753	2129	1861	1591	834	774	965	1279	1512	1501	1582	1482	1296	1029	946	1128	1454	1089	930	1654	1662	1654	826	916	918	1590	1445	1075	1743	1908	1685	1237	1206	1558
ENSG00000065243	1210	1136	1309	1843	1781	1555	1307	958	1491	1182	1262	1524	1970	1542	1439	2076	2027	2865	2662	1771	1522	1688	1770	1521	1114	1315	1529	1536	1451	724	1293	1876	1542	1469	1256	2109
ENSG00000065268	665	745	469	3427	2818	2659	2317	3156	2322	2390	2366	2697	1865	1902	1838	983	1118	1054	1183	1438	1232	2348	2161	3005	2033	2292	1657	2826	2257	3245	4107	2761	2933	1840	2234	1159
ENSG00000065308	902	901	1017	2537	2416	2029	1485	1126	1641	1581	1618	1925	1787	1483	1685	1101	1172	1250	1184	1296	1135	2050	2042	1758	1514	1541	1227	1944	1777	940	1405	2224	1960	1072	913	1382
ENSG00000065320	863	798	754	454	439	383	247	236	307	233	227	287	202	203	326	200	218	271	274	324	330	373	422	420	286	318	185	303	314	194	336	259	373	184	162	247
ENSG00000065325	1	0	0	0	0	0	0	0	0	1	0	0	0	0	0	0	0	0	0	2	0	0	0	0	0	2	0	0	0	0	1	0	0	0	0	0
ENSG00000065328	425	481	524	2960	2597	2214	996	944	1189	1706	1863	1890	2243	1978	1660	1205	1094	1076	1090	773	729	2427	2138	2222	940	1089	988	2166	1950	1424	2370	2514	2189	1705	1693	2063
ENSG00000065357	209	167	208	34	31	14	9	15	10	26	20	15	35	35	38	105	71	108	151	216	170	11	25	22	12	4	5	13	23	21	29	33	36	52	70	56
ENSG00000065361	3321	3275	3224	5548	4838	4358	3724	3113	4347	3694	3929	4422	4109	4034	5476	5247	5014	5564	8825	8640	7868	4184	4346	3966	3727	4004	3163	4330	4132	2637	4916	5714	5274	4435	4258	5463
ENSG00000065371	1	0	0	0	0	0	0	0	0	0	0	0	0	0	0	0	0	0	0	0	0	0	0	0	0	0	0	0	0	0	0	0	0	0	0	0
ENSG00000065413	46	58	91	60	55	58	40	28	42	29	35	48	34	36	53	56	36	42	91	94	48	45	80	49	25	38	59	44	34	28	30	55	55	38	25	58
ENSG00000065427	5309	5495	4863	9634	7967	7385	4782	6332	5650	6316	6300	6922	7168	6745	5973	6182	6194	7261	7402	5218	5158	6939	7134	7976	4673	4963	4710	7115	6152	7089	9360	7904	7106	5868	7396	5788
ENSG00000065457	215	300	253	814	839	659	356	290	384	459	482	594	564	501	621	506	499	599	698	634	527	655	762	622	338	405	370	568	547	314	559	658	632	424	376	558
ENSG00000065485	1598	1645	1513	1461	1392	1227	1036	1219	1115	1148	1214	1382	1398	1116	1077	1601	1506	1605	2326	1962	2034	1068	977	1313	957	1089	964	1403	1277	1310	1882	1356	1621	1552	1793	1427
ENSG00000065491	319	358	303	365	304	236	238	255	300	223	208	276	234	255	234	359	377	484	341	323	303	285	235	298	259	266	210	281	204	186	277	326	237	257	267	295
ENSG00000065518	2141	2383	2167	4771	4135	3602	2686	3599	2803	2944	2885	3441	3034	2325	2533	2715	2687	2544	2492	2332	2196	3078	2972	4023	2708	2788	2399	3617	2581	3390	5111	3193	3563	3161	3929	2923
ENSG00000065526	2555	2344	2802	3505	3420	2837	2903	1813	3881	2218	2667	2923	3591	2688	2906	3540	2655	3223	2374	2754	2453	3184	3350	2190	2759	3288	2574	2852	2854	1000	2096	4107	3059	2163	1852	3396
ENSG00000065534	334	263	304	1619	1678	1353	879	649	1051	814	907	1014	902	747	930	525	552	615	699	666	564	1425	1530	1201	840	964	822	1085	933	452	595	1051	990	496	372	776
ENSG00000065548	1946	2084	2235	3523	2928	2819	2403	2498	2617	2397	2207	2645	3165	2514	2475	2514	2633	3383	3603	2342	2149	2631	2705	2922	2191	2281	2607	2768	2286	2388	3378	2796	2812	2139	2608	2749
ENSG00000065559	798	809	819	1570	1504	1257	1093	1030	1181	1039	1083	1208	1521	1231	1098	1312	1288	1654	1678	1033	987	1274	1326	1311	983	1097	1160	1218	1127	909	1189	1462	1191	1039	1071	1268
ENSG00000065600	434	426	436	242	214	171	109	111	95	172	164	169	199	154	191	262	275	328	308	243	229	204	188	183	98	89	95	192	197	153	254	205	204	216	222	223
ENSG00000065609	39	51	51	0	0	0	0	0	1	0	0	0	1	0	0	0	1	1	3	1	4	0	0	0	0	0	0	0	0	0	0	0	0	0	0	0
ENSG00000065613	847	863	888	1569	1426	1137	1214	906	1510	806	980	1063	1377	1087	1276	1318	1295	1663	1720	1157	938	1367	1256	1273	1028	1283	1460	1129	1076	625	964	1324	1178	918	829	1325
ENSG00000065615	248	278	268	513	530	462	344	376	424	293	296	336	399	280	285	370	376	501	497	302	273	430	447	422	323	371	347	333	258	255	337	401	306	277	327	396
ENSG00000065618	0	0	0	1	0	1	0	4	0	0	0	0	0	0	0	0	2	0	0	223	0	0	0	0	2	0	0	0	0	0	0	1	0	0	0	0
ENSG00000065621	27	23	23	38	20	30	15	8	8	15	12	25	26	22	41	26	20	6	67	83	51	11	15	13	11	13	5	12	12	19	37	29	22	32	22	26
ENSG00000065665	554	574	522	664	580	491	414	497	517	392	375	431	403	413	399	462	461	519	414	415	352	461	543	509	403	441	445	520	448	371	496	506	425	370	356	429
ENSG00000065675	0	0	1	0	0	0	0	0	0	0	0	0	0	0	0	0	1	0	0	1	1	0	0	0	1	3	0	0	0	0	2	0	0	0	0	3
ENSG00000065717	709	643	599	192	179	159	150	177	134	188	186	220	249	233	190	471	371	457	1299	1275	1403	158	157	160	175	178	117	186	207	204	364	297	271	550	675	494
ENSG00000065802	412	381	405	1235	957	951	912	821	1064	705	726	884	749	661	721	700	588	806	682	659	602	827	952	924	953	973	870	801	765	601	924	1013	920	746	694	726
ENSG00000065809	1092	1083	1048	3604	3121	2705	5358	4893	6162	2046	1955	2223	2116	1988	2149	1759	1750	2195	2528	1687	1443	2891	3026	2935	4904	5338	5975	2310	2188	1912	2003	2207	2129	1609	1518	1843
ENSG00000065833	788	877	935	1999	1582	1403	1274	1370	1563	1009	1071	1210	1479	1224	1135	1239	1241	1647	1458	842	779	1346	1400	1532	1297	1467	1488	1119	986	967	1414	1374	1427	1027	1152	1173
ENSG00000065882	2041	2027	1953	1913	1661	1408	1305	1327	1613	1361	1349	1504	1904	1775	1746	2585	2359	2900	4164	2975	3113	1391	1629	1465	1296	1347	1380	1659	1511	1256	2051	2296	1939	2223	2421	2599
ENSG00000065883	619	566	668	1261	1122	1017	708	540	814	799	900	984	1135	918	961	968	906	1265	1311	1102	919	1141	1087	969	653	748	635	1089	1009	515	892	1290	1167	864	734	1128
ENSG00000065911	2909	2927	3002	3458	3014	2618	1759	1682	1841	1933	1951	2827	2119	1888	4347	2562	2411	3441	11114	8021	7170	2569	2692	2946	1594	1778	1925	2234	2025	1785	2454	2122	2900	1780	2125	1956
ENSG00000065923	278	270	304	247	245	200	152	108	162	145	169	180	196	183	256	182	170	240	294	359	324	173	205	182	131	133	135	185	131	92	167	258	240	190	156	232
ENSG00000065970	419	406	402	115	120	112	47	40	45	99	120	140	107	127	143	236	181	188	362	381	309	86	127	96	57	59	43	105	98	81	109	162	125	116	99	186
ENSG00000065978	10263	10484	9302	54860	45192	42302	36519	43152	41257	37776	35801	40855	27169	29989	28787	20652	18378	13027	15735	21168	19326	38759	39221	45719	36118	38016	32094	41387	37596	40933	55847	48732	43496	30901	33993	27297
ENSG00000065989	447	442	495	153	115	119	56	66	67	81	83	103	161	112	163	251	241	351	456	454	473	114	131	113	53	60	37	95	119	81	171	179	161	224	239	224
ENSG00000066027	1703	1636	1588	818	740	671	437	481	539	503	518	613	773	559	1026	1269	1190	1684	1838	1403	1352	598	639	659	468	477	507	569	598	483	745	736	806	612	692	750
ENSG00000066032	0	1	0	0	1	0	0	0	0	0	0	0	0	0	0	0	0	0	0	2	0	1	0	0	0	0	0	0	0	0	0	0	0	0	0	0
ENSG00000066044	3109	3268	2931	5514	4392	4195	2956	3138	3275	3556	3603	3911	4090	3701	3418	3030	2911	3476	3745	3614	3181	3857	4218	4335	3029	3277	2812	3953	3685	3547	5306	4685	4416	3397	3904	3475
ENSG00000066056	1	2	1	0	0	0	1	2	1	0	1	0	2	0	0	1	0	0	0	3	1	0	1	0	0	0	2	0	0	0	0	0	0	0	0	0
ENSG00000066084	2360	2283	2546	4174	4115	3380	3244	2186	3922	2485	2947	3440	3867	2975	2894	3748	3289	4284	3404	2537	2105	3604	3863	2942	3045	3515	3238	3220	3218	1358	2506	4143	3399	2302	1743	3465
ENSG00000066117	1971	2181	2026	4928	4227	3765	3476	3573	3890	3213	3342	3634	3872	3397	3704	3416	2925	3692	3954	3381	3082	3746	3870	3952	3297	3691	2748	3705	3514	2865	4542	4388	4187	3180	3409	3492
ENSG00000066135	1535	1664	1522	2692	2332	2070	1819	1489	2111	1533	1621	1825	1811	1579	2288	2821	2651	3521	2759	2271	2214	2195	2223	1925	1639	1765	1532	1748	1782	1361	1753	2098	1946	1525	1488	1709
ENSG00000066136	900	972	789	1597	1413	1281	1051	1093	1092	982	1007	1119	1048	892	932	686	794	946	1318	1336	1185	1169	1198	1396	971	1051	914	1164	991	950	1382	1014	1079	824	974	783
ENSG00000066185	6	19	7	5	3	1	6	4	2	1	1	1	5	0	1	4	0	2	5	7	10	1	3	2	0	0	5	2	0	1	4	1	1	1	2	7
ENSG00000066230	92	74	58	120	120	112	63	62	76	69	55	92	74	66	101	37	14	31	78	59	69	94	76	103	101	82	89	95	75	67	115	75	146	72	79	54
ENSG00000066248	156	164	158	491	404	386	196	219	215	244	263	303	292	239	451	256	257	245	624	607	550	355	339	390	192	225	129	316	301	293	387	373	406	343	420	310
ENSG00000066279	1266	1196	1412	4176	3953	3597	1855	1278	2297	3012	3442	3753	5618	4214	3090	3537	3303	4303	3222	2105	1937	3506	3707	2924	1686	1849	2077	3904	3875	1871	3166	5154	3732	3475	3174	5750
ENSG00000066294	0	0	0	0	0	0	1	0	2	0	0	0	0	0	0	0	0	0	0	3	0	0	0	0	1	0	0	0	0	0	0	0	0	0	0	1
ENSG00000066322	1987	2044	1846	3974	3417	3190	2330	3110	2655	2319	2056	2397	1859	1631	1654	1806	1723	2114	1445	1321	1367	2638	2890	3227	2486	2606	2020	2390	2190	2413	2792	2147	2348	1662	1937	1538
ENSG00000066336	0	0	0	0	0	0	0	0	0	0	0	0	0	0	0	0	0	0	0	1	0	0	0	0	0	2	0	0	0	0	0	0	0	0	0	0
ENSG00000066379	338	371	277	408	349	322	240	417	256	240	284	279	200	165	218	228	199	283	299	295	294	262	253	385	239	257	228	272	233	341	516	275	322	245	272	192
ENSG00000066382	8	4	7	0	1	1	0	1	0	1	0	0	1	0	1	6	1	7	18	21	12	2	0	3	1	1	1	0	2	0	2	3	2	4	3	3
ENSG00000066405	1	3	11	8	0	5	0	0	3	0	2	1	6	3	8	1	4	0	4	4	3	1	3	1	0	1	4	4	2	0	1	9	0	0	1	5
ENSG00000066422	1004	945	1157	1228	1059	979	851	610	943	748	839	929	1238	953	933	1109	1047	1415	1301	955	837	1040	1104	955	754	824	821	921	873	512	816	1148	1048	802	727	1182
ENSG00000066427	512	428	461	290	222	189	219	218	292	172	177	176	277	241	233	390	440	593	438	362	362	205	216	159	276	252	289	195	204	115	273	289	233	262	266	310
ENSG00000066455	788	855	866	873	708	641	493	521	560	478	474	642	808	600	664	1071	1201	1538	1342	803	819	613	636	607	455	513	570	652	516	435	682	595	629	633	771	767
ENSG00000066468	346	280	295	222	202	178	200	161	187	145	194	243	210	170	284	196	204	266	665	489	437	159	194	186	171	192	173	209	224	116	221	258	279	263	298	290
ENSG00000066557	282	305	326	1219	1060	928	667	624	720	729	823	869	1293	1016	902	857	888	1362	1449	886	729	1010	999	1002	502	626	691	1002	850	686	977	1012	948	850	942	1151
ENSG00000066583	616	749	604	2692	2359	2108	1829	2006	2050	1758	1703	1841	2005	1749	1511	1288	1308	1746	1640	1173	886	2073	2087	2271	1745	1930	2077	2007	1732	1635	2258	2057	1977	1578	1818	1632
ENSG00000066629	102	107	114	301	308	244	180	168	261	199	199	218	267	222	241	133	152	213	290	197	178	285	273	272	188	212	189	283	249	150	211	285	225	177	185	245
ENSG00000066651	447	424	452	520	407	392	316	310	353	334	306	340	394	310	429	484	452	574	731	443	415	354	348	391	257	328	354	317	315	328	419	302	473	387	443	387
ENSG00000066654	599	615	637	991	788	669	619	522	818	513	565	686	792	701	701	715	692	1053	1129	746	656	805	771	716	579	591	676	685	676	419	689	771	702	628	531	770
ENSG00000066697	469	455	471	763	619	634	567	713	692	440	478	507	448	369	531	511	544	619	475	407	323	530	566	657	603	620	583	486	429	434	575	524	515	347	368	345
ENSG00000066735	0	0	0	0	0	0	1	0	0	0	0	0	0	0	0	0	0	0	0	0	0	2	0	0	0	0	0	0	1	0	0	1	0	0	0	0
ENSG00000066739	851	835	1044	841	783	655	875	628	1040	445	582	588	826	564	541	1001	889	1265	1325	1143	992	627	687	572	648	711	772	571	569	228	452	709	504	598	493	904
ENSG00000066777	2260	2104	2363	2218	2041	1763	1584	1033	1813	1326	1407	1669	2125	1698	1789	2734	2456	3537	3611	2467	2202	1902	2058	1677	1277	1483	1668	1603	1539	852	1288	1986	1607	1456	1136	2245
ENSG00000066813	392	380	407	643	550	536	185	193	190	472	466	518	523	493	267	709	704	723	1479	1279	1207	495	530	543	131	202	163	541	421	389	735	605	451	799	957	828
ENSG00000066827	102	90	84	237	241	186	156	174	162	144	133	197	147	129	169	126	114	183	181	196	142	204	267	201	140	187	114	188	195	107	169	192	189	123	143	134
ENSG00000066855	1075	1156	1083	2368	2021	1867	1553	1571	1784	1570	1682	1844	2079	1797	1592	1858	1774	2277	3285	1918	1730	1691	1792	1972	1326	1572	1649	1955	1720	1670	2329	2230	2095	1756	2084	2065
ENSG00000066923	55	48	61	58	56	57	72	41	73	24	49	41	55	41	34	35	54	47	56	47	31	37	47	38	46	68	40	42	34	17	33	37	30	30	7	48
ENSG00000066926	369	406	391	1558	1398	1252	1102	1041	1202	947	951	1073	1074	913	894	784	845	941	960	708	672	1015	1135	1256	1136	1057	1046	1038	956	834	1190	1134	1072	890	952	1049
ENSG00000066933	488	495	654	322	385	245	209	134	281	224	246	323	311	270	330	640	457	667	430	356	302	333	368	232	187	194	220	310	299	116	164	283	259	180	117	279
ENSG00000067048	0	0	0	0	0	0	0	0	0	0	0	0	0	0	0	0	0	0	0	2	0	1	0	0	0	0	0	0	0	0	0	0	0	0	0	0
ENSG00000067057	32	21	23	6	4	4	8	3	10	1	0	1	3	3	0	0	4	2	0	140	1	9	0	3	4	2	4	6	0	1	1	5	1	1	4	0
ENSG00000067064	2699	2371	2630	4747	3957	3541	5191	6028	5779	2419	2564	2842	3191	2670	1795	3921	3874	5695	2805	1692	1879	3790	3862	4150	4778	5437	5882	2952	2697	2921	3570	2707	2525	2722	3157	3106
ENSG00000067066	270	327	315	363	296	307	229	199	229	192	178	246	210	227	393	404	334	404	397	277	258	296	290	289	195	207	206	207	217	196	239	209	241	183	258	250
ENSG00000067082	4722	4335	4681	1744	1519	1372	3933	3495	4758	985	1106	1275	1284	1171	1019	3242	3184	5306	1871	1474	1312	1324	1275	1338	3860	4208	3971	1145	985	781	969	1093	1045	963	858	988
ENSG00000067113	372	409	349	372	256	254	264	330	326	203	183	218	205	179	199	241	246	392	427	308	306	201	278	266	319	266	278	204	193	214	310	237	239	215	290	194
ENSG00000067141	503	471	524	350	356	283	217	219	268	245	272	299	376	264	309	402	340	459	774	693	654	260	272	261	210	228	220	295	278	142	278	429	357	304	269	464
ENSG00000067167	6061	5749	5925	11274	9754	8462	9030	9280	10400	6978	7268	7830	10258	8026	6646	9983	9909	13695	11881	7439	7014	8346	8605	8644	8384	9113	10248	8048	7278	5565	8463	8785	7476	6539	6853	7768
ENSG00000067177	0	0	1	0	0	0	0	1	0	0	0	0	0	0	0	0	0	0	0	13	0	0	0	0	2	2	0	0	1	0	0	0	0	0	0	0
ENSG00000067182	1105	1111	920	3627	3052	2929	2391	2757	2524	2494	2177	2411	2202	2108	1987	1657	1633	1627	2303	2182	2212	2379	2375	2693	2092	2287	1745	2388	2217	2525	3255	2419	2575	2249	2688	1859
ENSG00000067191	127	112	105	24	17	17	13	1	10	17	13	22	22	23	22	56	36	74	85	95	93	18	14	20	12	4	8	14	21	12	24	12	16	33	45	20
ENSG00000067208	483	457	475	552	512	450	373	269	433	387	397	402	580	457	403	684	609	868	724	569	633	504	497	414	349	374	443	388	420	251	520	589	464	493	451	729
ENSG00000067221	199	203	165	170	126	112	99	164	116	78	67	104	60	76	103	58	58	46	117	145	118	117	131	151	95	98	83	90	71	100	103	83	87	55	105	78
ENSG00000067225	8473	8782	8182	30873	25688	22996	19700	23465	22398	20389	18789	20261	22055	20722	13537	19996	19400	21828	11236	11522	9894	22183	22219	24554	20520	20666	16483	20803	18948	21040	32454	26819	22001	25119	29297	22697
ENSG00000067248	489	528	513	1620	1475	1314	889	801	1026	1021	1120	1164	1549	1299	879	1206	1123	1354	953	603	509	1308	1332	1371	781	935	925	1232	1167	893	1336	1487	1190	1081	1115	1481
ENSG00000067334	695	608	677	2712	2114	2053	1990	2111	2219	1671	1695	1768	2156	1700	1507	1403	1467	2001	1282	704	717	2017	1993	2195	1634	1832	2092	1892	1692	1884	2229	1847	1718	1474	1927	1784
ENSG00000067365	204	247	220	393	329	342	213	283	254	272	287	311	404	289	327	326	387	514	581	523	429	304	307	305	226	252	207	288	279	356	457	373	355	343	375	371
ENSG00000067369	966	1041	1022	2368	2212	1796	1002	858	1154	1433	1615	1731	1988	1705	1818	2324	1896	2489	2087	1725	1623	1918	1979	1685	1036	1116	978	1753	1576	1026	1755	2293	1907	1845	1845	2473
ENSG00000067445	3	5	2	1	0	1	2	0	0	0	1	0	0	2	0	0	2	2	5	4	5	2	2	10	2	0	0	0	3	0	5	0	0	5	2	0
ENSG00000067533	449	582	534	2347	1956	1847	1455	1355	1548	1345	1513	1687	1877	1771	1486	1394	1223	1524	1307	889	712	1807	1828	1975	1256	1439	1528	1733	1643	1380	1965	2093	1730	1384	1403	1635
ENSG00000067560	7898	7864	7535	13409	11567	10453	9735	11145	11342	8294	8469	9704	10811	9487	8701	10645	10597	12954	12433	8044	7609	9764	10401	11544	9878	10240	10252	9688	8662	9208	12523	10376	10487	9290	11367	9724
ENSG00000067596	1529	1477	1519	2818	2645	2225	1878	1853	2234	1773	1942	2291	2432	2203	1863	2337	2377	2980	2307	1829	1586	2311	2327	2103	1995	2242	1815	2345	2192	1386	2349	3148	2439	2133	2038	2574
ENSG00000067601	14	27	5	31	16	29	15	25	10	9	12	16	17	5	22	28	15	13	17	18	23	22	21	18	6	16	13	20	14	17	19	18	16	14	11	16
ENSG00000067606	578	570	487	487	484	410	267	331	339	309	296	350	284	250	275	505	461	478	550	616	659	385	360	412	292	293	191	373	292	369	400	366	383	320	453	316
ENSG00000067646	0	0	0	0	0	0	0	0	0	0	0	0	0	0	0	0	0	0	0	0	0	0	0	0	0	0	0	0	0	0	0	0	0	0	0	0
ENSG00000067704	3000	3033	3114	5990	5343	4551	3481	3538	3994	3641	3788	4309	4756	4465	3617	4660	4599	5864	7025	4423	4068	4352	4534	4831	3145	3518	3682	4249	3822	3283	4861	4855	4553	4440	4892	5195
ENSG00000067715	886	800	889	272	295	265	204	151	176	171	181	180	273	208	225	506	420	730	1021	580	548	228	281	225	183	200	212	211	172	120	164	215	163	209	208	274
ENSG00000067798	16	26	27	57	54	55	71	48	98	15	26	26	16	17	12	40	31	69	14	21	13	49	61	29	51	82	63	23	26	7	12	27	6	22	7	43
ENSG00000067829	414	403	325	1041	842	858	548	956	694	792	660	705	636	617	609	504	545	604	479	527	508	691	690	914	629	620	519	817	694	783	1025	714	813	605	769	471
ENSG00000067836	279	293	202	794	606	518	380	550	364	492	453	538	339	333	342	233	208	248	366	451	402	470	515	597	356	394	301	523	462	564	638	495	548	354	430	287
ENSG00000067840	2	1	0	1	0	0	0	0	0	0	2	0	0	0	0	0	5	0	0	0	0	0	0	0	0	1	0	0	0	0	0	0	0	0	0	0
ENSG00000067842	0	0	0	0	0	0	1	2	0	0	0	3	0	0	13	0	0	0	0	3	1	0	0	0	1	0	1	0	0	0	0	0	0	0	1	0
ENSG00000067900	2405	2238	2687	3590	3395	3006	2193	1614	2733	2166	2614	2856	4029	3206	3127	3884	3883	5394	6032	3600	3094	3302	3373	2929	1991	2229	2439	2949	2762	1437	2636	3744	3131	2834	2529	4288
ENSG00000067955	1009	968	992	2100	1845	1581	1118	1171	1405	1414	1491	1535	1514	1337	1377	1358	1422	1586	1438	1157	976	1598	1695	1886	1153	1256	1343	1558	1475	1144	1718	1585	1646	1258	1272	1377
ENSG00000067992	556	586	635	431	409	404	195	161	232	315	411	369	727	588	459	1287	971	1537	1498	1011	956	431	466	335	193	230	221	446	443	224	545	830	494	871	842	1306
ENSG00000068001	492	464	372	2467	2020	1972	1595	1950	1942	1653	1547	1687	1418	1343	1414	697	674	614	724	1099	1031	1778	1726	2093	1768	1804	1365	1840	1667	1742	2381	1673	2024	1183	1404	986
ENSG00000068024	262	296	269	665	549	486	153	132	194	371	444	466	504	380	385	422	393	401	507	504	454	513	482	434	159	183	170	462	407	238	450	583	500	331	268	406
ENSG00000068028	987	940	1002	731	567	559	652	948	666	546	450	524	486	446	316	563	596	848	414	412	352	458	459	612	656	715	533	555	468	588	709	418	488	391	444	356
ENSG00000068078	3090	3070	2821	8821	7568	6940	3151	3271	3634	5528	5597	6823	5085	4954	5654	3191	3232	2918	4559	5638	5210	6335	6671	7080	3501	3666	2733	6459	5912	4701	7407	6714	8141	5373	5571	4716
ENSG00000068079	230	246	156	700	494	477	310	436	349	382	336	416	210	227	391	187	212	200	373	399	384	406	468	575	327	333	214	375	311	513	442	312	415	259	259	186
ENSG00000068097	835	751	875	999	841	804	754	641	810	592	656	670	757	681	693	900	875	1049	1078	729	775	817	899	734	685	799	712	699	581	449	700	897	753	588	671	772
ENSG00000068120	1684	1895	1535	3939	3246	3028	1798	2369	2070	2523	2356	2668	2675	2592	2602	2135	2094	2412	2533	2399	2261	2773	2730	3064	1746	1857	1401	2702	2431	2674	3986	3191	3387	2748	3509	2449
ENSG00000068137	1129	1103	864	1249	1034	997	894	1019	981	764	745	933	754	685	698	755	694	892	781	1183	1002	787	865	1074	899	880	632	880	896	911	1312	930	1118	771	878	586
ENSG00000068305	1698	1750	1787	1356	1193	995	1025	788	1095	824	985	969	1390	1107	1145	2066	1906	2776	2814	1908	1648	1082	1153	956	925	922	983	1058	1010	617	1026	1173	1072	1008	932	1371
ENSG00000068308	2441	2519	2279	3233	2587	2440	2237	2845	2545	2159	2169	2488	2375	2240	2430	2928	2759	2950	3190	2697	2784	2269	2080	2719	2369	2453	1781	2398	2169	2292	3497	2847	2876	2594	3445	2358
ENSG00000068323	2948	3076	2669	4000	3313	3104	3221	3365	3662	2311	2276	2704	2226	2152	2079	2543	2435	2988	2729	2725	2425	2921	2981	3187	3175	3456	2427	2526	2488	2076	3146	2725	2769	1955	2113	1781
ENSG00000068354	392	390	429	763	625	570	415	444	466	413	406	475	430	451	438	501	506	591	443	478	440	435	581	538	429	453	352	467	385	393	618	499	493	348	392	336
ENSG00000068366	5063	4623	5307	7844	7295	6587	5460	4362	6348	5380	6012	6761	9126	7688	5084	8063	8230	11804	13889	7750	7352	6716	7083	6340	4877	5436	6329	7120	6515	4065	7198	9061	6991	8136	7570	11766
ENSG00000068383	600	641	651	1412	1217	989	734	794	849	878	891	969	986	904	869	845	853	1085	856	534	546	1080	1059	1177	724	781	673	983	872	816	1070	1033	956	649	766	648
ENSG00000068394	1855	1932	1641	2742	2164	1992	1502	2006	1595	1752	1662	1883	1214	1362	1525	1836	1615	2026	1544	1534	1473	1820	1809	2410	1443	1489	1127	1816	1677	2063	2595	1825	2147	1558	1894	1342
ENSG00000068400	1614	1802	1505	3786	3305	3052	2075	2475	2302	2319	2272	2726	1788	1923	2217	2284	1908	1819	1901	2672	2420	2680	2540	3048	2201	2242	1789	2576	2370	2358	2940	2467	2740	2149	2368	1897
ENSG00000068438	943	1003	855	2424	1983	1751	1233	1458	1393	1541	1444	1495	1614	1414	1367	1262	1261	1374	1657	1467	1432	1620	1663	1981	1217	1208	986	1618	1475	1565	2416	1827	1745	1481	1842	1328
ENSG00000068489	1532	1404	1633	3502	2984	2769	1893	1887	2195	2464	2796	2982	3298	2888	2364	3004	2971	3536	4475	2986	2902	2426	2536	2630	1661	1831	1874	2846	2667	2029	3547	3716	3113	2712	2649	3569
ENSG00000068615	23	12	17	5	5	5	6	9	11	3	11	3	6	5	5	3	7	4	3	11	5	6	9	7	4	4	8	17	8	3	6	9	3	5	11	13
ENSG00000068650	1820	1735	1985	3272	3510	3034	2051	1379	2392	2111	2469	2814	3119	2439	2386	3202	2671	3559	2436	2730	2324	3151	3062	2301	1975	2323	2030	2890	2748	1087	2076	3307	2784	1948	1570	2631
ENSG00000068654	957	1017	987	5622	5385	4631	2337	1973	2873	3707	4085	4270	3903	3567	3043	2318	1918	1941	1585	1751	1543	4433	4618	3945	2467	2494	2076	4403	4266	2409	4006	5743	4457	2199	1875	3014
ENSG00000068697	5515	5404	5216	6047	5020	4541	3991	4796	4401	3508	3526	4054	4320	3482	3605	5084	5020	6326	6204	4117	4228	4062	4119	4734	4029	4211	4341	4125	3655	3680	4979	3744	4014	3679	4508	4153
ENSG00000068724	612	550	515	800	663	585	550	534	610	480	484	487	519	465	406	500	406	551	509	600	464	596	527	556	581	538	437	512	541	364	601	638	598	497	475	452
ENSG00000068745	1413	1463	1351	2925	2240	2168	2283	2776	2434	1783	1683	1826	1662	1516	1717	1813	1784	2243	1936	2041	1854	1887	1823	2239	2213	2361	1893	2001	1685	1961	2776	1810	2000	1803	2164	1647
ENSG00000068781	2	9	27	0	0	0	0	0	0	0	2	2	4	4	0	10	1	0	1	2	7	0	0	0	0	0	0	0	0	1	0	0	5	7	1	10
ENSG00000068784	305	289	299	704	590	523	263	206	329	462	492	550	576	482	507	567	516	744	793	538	578	561	603	600	252	292	271	540	460	419	519	575	533	507	486	569
ENSG00000068796	2358	2273	2660	3557	3076	2708	2377	2028	2767	2201	2230	2711	3403	2622	2661	3759	3561	4955	4951	2976	2587	2762	2738	2739	2084	2257	2619	2554	2407	1786	2581	2934	2589	2186	2304	3069
ENSG00000068831	60	47	44	7	11	3	8	16	14	8	1	3	3	1	10	12	21	23	113	91	101	5	5	15	8	16	12	7	2	11	11	12	8	27	38	28
ENSG00000068878	4278	4175	4866	8382	7716	6441	5569	4471	6513	5335	5917	6648	9176	7426	5587	9637	8935	12339	6486	3946	3549	6958	7122	6200	5127	5955	6039	6504	6155	3963	6761	8763	6963	6052	5805	8267
ENSG00000068885	577	584	635	736	624	543	237	227	288	361	437	473	831	606	589	868	965	1343	1343	993	927	605	573	566	220	236	302	474	457	287	542	573	527	683	662	914
ENSG00000068903	1247	1305	1120	984	813	799	656	745	653	557	570	609	465	442	682	618	490	635	464	558	468	751	775	902	617	670	509	665	588	629	755	559	589	356	526	397
ENSG00000068912	2001	2148	2151	3151	2645	2251	1841	2025	2123	1850	1879	2040	2319	2001	1858	2777	2640	3201	3493	2275	2284	2389	2280	2709	1735	1984	2276	2152	1828	1879	2478	2143	2191	2030	2493	2278
ENSG00000068971	722	861	621	420	366	341	259	309	247	228	205	221	243	217	243	659	635	723	340	408	356	298	282	311	268	279	190	285	184	190	248	234	220	222	188	158
ENSG00000068976	8	7	6	14	4	8	1	6	6	1	6	2	1	7	1	12	1	12	5	2	4	3	2	5	2	3	0	4	5	4	3	5	7	1	6	2
ENSG00000068985	1	0	0	1	0	0	0	0	0	0	1	0	0	0	0	0	0	0	0	0	0	0	0	0	0	0	1	2	0	0	0	0	0	0	0	0
ENSG00000069011	355	374	324	637	426	472	355	523	429	351	325	399	312	313	376	146	197	202	260	444	279	404	395	552	401	416	255	481	400	484	561	497	496	254	317	179
ENSG00000069018	0	0	0	0	0	0	0	0	0	0	0	0	1	0	0	0	0	0	0	0	0	0	0	0	0	0	0	0	0	0	0	0	0	0	0	0
ENSG00000069020	403	335	356	396	338	295	670	399	811	209	178	310	305	234	328	372	416	436	437	371	349	305	313	275	625	759	564	272	229	122	196	306	248	202	122	262
ENSG00000069122	1	0	1	9	13	15	4	2	2	8	4	7	6	10	5	4	2	3	12	7	2	11	16	3	1	2	3	8	6	2	4	18	5	13	7	8
ENSG00000069188	0	0	0	0	0	0	0	0	0	0	0	0	0	1	2	0	0	0	0	6	0	1	0	0	1	0	0	0	0	2	1	2	0	0	0	0
ENSG00000069206	0	0	0	0	0	0	0	0	0	0	0	0	0	1	0	0	0	0	0	3	0	0	0	0	0	0	0	0	0	0	0	0	0	0	0	0
ENSG00000069248	1264	1464	1465	2899	2495	2218	1257	1218	1434	1788	1903	2128	2635	2271	2010	2519	2408	2983	3551	2310	2174	2367	2275	2183	1234	1320	1329	2251	1854	1598	2482	2755	2467	2114	2425	2771
ENSG00000069275	5194	5095	5268	9384	8646	7502	5378	4765	6277	6260	7229	8107	8682	7466	8946	7099	7553	7716	14785	12233	10558	7694	7904	7589	5291	5705	6112	8208	7223	5128	8498	9845	9539	8010	7430	10661
ENSG00000069329	2136	2073	2136	4190	3577	3055	2463	2187	2815	2559	2575	3060	3349	2844	3159	3337	3237	4131	3675	2236	2127	3432	3337	3246	2037	2465	2500	3043	2671	2226	3057	3320	3073	2379	2617	3098
ENSG00000069345	1502	1556	1407	2189	1912	1609	1467	1549	1509	1341	1237	1460	1529	1399	1275	1379	1435	1609	1833	1209	1152	1485	1587	1724	1265	1363	1309	1543	1276	1245	1925	1723	1670	1279	1501	1566
ENSG00000069399	1379	1310	1158	1628	1236	1282	1936	2318	2263	1009	851	951	1010	846	800	918	841	1046	1557	1811	1761	972	1110	1266	2069	2044	1561	891	901	946	1269	897	989	1121	1295	808
ENSG00000069424	126	131	151	182	175	150	101	125	134	91	113	119	101	110	115	76	92	128	162	231	215	144	140	152	103	114	70	144	122	124	155	136	175	167	172	115
ENSG00000069431	112	128	101	1	7	9	8	7	13	8	6	10	13	15	9	25	32	27	48	51	42	8	3	5	4	3	2	6	5	2	5	13	2	11	16	8
ENSG00000069482	112	104	107	279	232	218	193	353	239	182	174	163	152	193	96	64	73	82	74	83	57	158	193	220	213	257	135	166	112	236	333	199	214	148	198	108
ENSG00000069493	97	166	175	98	101	93	33	31	40	43	67	64	80	57	125	125	170	230	335	197	198	89	106	85	26	38	18	76	58	78	74	59	81	142	108	133
ENSG00000069509	186	225	182	487	343	338	255	387	330	294	276	253	314	276	228	226	304	347	410	273	254	297	312	405	265	274	314	285	244	309	418	283	304	260	350	265
ENSG00000069535	447	457	443	5447	4721	4370	3395	3411	3731	2723	2847	3398	2486	2231	2593	1508	1540	1474	1871	1571	1387	4107	4047	4573	3504	3799	3201	3307	3119	2749	3590	3158	3496	2131	2426	2154
ENSG00000069667	600	556	695	74	94	71	130	98	183	47	52	73	144	89	89	619	572	960	454	241	241	71	79	66	139	161	171	53	72	37	68	63	53	121	99	189
ENSG00000069696	30	35	41	6	7	5	7	15	12	11	6	10	10	5	9	4	8	4	8	8	10	8	5	4	10	5	4	7	3	18	20	15	10	4	18	1
ENSG00000069702	1297	1191	1358	1386	1272	1113	854	654	1059	909	977	1072	1286	1069	1020	1282	1196	1590	2242	1698	1538	1130	1164	1106	849	902	959	975	967	500	955	1322	1098	1047	811	1460
ENSG00000069764	0	0	0	0	0	0	0	0	0	0	0	0	0	0	0	0	0	0	0	0	0	0	0	0	1	0	0	0	0	0	0	0	0	0	0	0
ENSG00000069812	65	62	64	8	9	3	32	12	6	1	4	6	5	0	8	10	10	32	36	72	63	6	4	6	17	10	17	1	9	2	5	2	7	17	21	21
ENSG00000069849	1752	1755	1750	4392	3468	3255	2851	3515	3296	2524	2529	2753	2793	2459	2226	2079	1964	2453	2627	1975	1913	2773	2949	3587	2934	3061	3253	2865	2519	2986	3926	2967	2790	2484	2961	2504
ENSG00000069869	1724	1563	1792	1375	1274	1108	671	528	796	750	833	991	1208	943	1126	1820	1895	2560	2807	1810	1594	1301	1238	984	610	725	721	900	911	454	667	1073	877	849	798	1346
ENSG00000069943	170	178	157	410	349	315	159	196	175	233	233	260	321	280	238	330	315	554	663	321	288	242	263	304	158	165	183	250	250	250	302	265	299	262	357	315
ENSG00000069956	4291	4053	4476	7625	7014	6096	7447	6165	8840	4642	4955	5939	7117	5660	6138	7573	7121	10424	9147	5755	5415	6389	6664	6095	6665	7745	8634	5722	5227	3397	5308	6644	5574	4458	4151	6224
ENSG00000069966	913	1005	927	937	792	769	540	535	595	599	594	674	734	655	747	874	801	1132	1653	1340	1314	700	744	802	523	568	489	721	608	554	893	762	854	723	877	852
ENSG00000069974	701	785	701	890	730	694	463	448	480	471	420	538	478	412	521	583	617	790	1026	796	659	668	572	604	344	392	431	464	385	357	448	435	443	418	463	534
ENSG00000069998	976	1009	905	2162	1813	1752	1210	1653	1334	1454	1431	1630	1307	1155	1427	1242	1291	1598	1555	1557	1503	1513	1411	1877	1242	1308	1011	1626	1460	1643	2377	1621	2046	1517	1998	1344
ENSG00000070010	1283	1260	1208	6898	5522	5359	4554	6395	4979	3998	3839	4270	3847	3329	2759	2485	2503	2782	1516	1246	1140	4481	4680	5710	4289	4754	3919	4415	3726	4797	6054	4349	4396	3184	4187	2938
ENSG00000070018	2960	2557	3205	2884	2905	2441	2113	1419	2681	1934	2249	2594	3045	2316	2677	3475	3178	4096	4542	3616	3059	2539	2738	1939	1977	2338	2320	2404	2510	1019	1849	3510	2924	2229	1625	3342
ENSG00000070019	716	752	657	2356	2008	1826	1901	1663	2124	1320	1526	1845	1625	1512	1481	1672	1519	2112	4687	3261	3189	1734	1707	1716	1716	1838	1695	1567	1374	1271	1574	1627	1502	1673	1721	1972
ENSG00000070031	0	0	3	1	0	0	0	0	0	0	0	0	1	0	0	0	0	0	0	0	2	0	0	0	0	0	0	1	0	0	0	0	0	0	0	0
ENSG00000070047	546	504	547	1807	1626	1530	1395	1339	1685	1213	1232	1340	1054	1012	928	581	562	536	456	699	582	1430	1461	1525	1436	1501	975	1360	1299	1129	1551	1572	1535	946	901	824
ENSG00000070061	1317	1348	1353	5615	5132	4564	3699	3723	4378	3367	3469	4002	4116	3345	3957	3151	2789	3453	3965	2882	2619	4538	4654	4386	3769	4333	4051	4136	3696	2765	3970	4201	4427	2889	2934	3582
ENSG00000070081	690	708	789	716	561	471	531	556	560	428	541	491	760	694	441	1165	1229	1612	1562	911	890	507	488	486	431	520	525	473	433	465	677	680	523	678	916	859
ENSG00000070087	1176	1260	1116	4342	3742	3266	2044	2229	2254	2633	2619	2972	3285	2886	3010	2298	2463	2624	4197	3017	2806	3032	3196	3414	1862	2002	1949	3028	2583	2463	3907	3590	3901	3310	3721	3631
ENSG00000070159	1927	1945	2168	1730	1651	1371	664	550	752	1146	1212	1582	1728	1439	2156	2231	2183	2574	2829	2247	2212	1482	1651	1360	654	663	767	1434	1362	993	1416	1674	1697	1483	1544	2111
ENSG00000070182	10	3	7	0	0	2	1	5	5	5	1	3	2	0	1	0	0	0	7	4	3	0	0	0	8	10	0	1	1	4	0	2	1	1	0	0
ENSG00000070190	0	1	3	2	1	0	1	2	2	0	0	1	2	0	0	0	4	0	0	1	0	1	1	0	1	0	2	0	0	1	0	1	0	0	0	0
ENSG00000070193	1	4	0	0	0	0	0	1	0	1	0	0	0	0	0	0	0	0	1	1	0	0	0	0	0	0	0	0	0	0	2	0	0	0	0	0
ENSG00000070214	2086	1995	2219	3993	3603	3207	2505	2165	3041	2584	2869	3295	3837	3148	2971	3118	3211	3888	7779	5681	5460	3173	3384	3208	2472	2701	2981	3125	3022	2023	3271	3949	3438	3506	3525	4811
ENSG00000070269	424	414	445	846	675	653	367	335	418	413	390	492	519	448	532	491	468	609	747	638	604	614	662	585	344	395	416	453	490	298	477	503	558	402	374	445
ENSG00000070366	1081	1064	1033	1023	940	776	561	454	688	613	748	784	735	744	764	916	966	952	1158	942	918	865	888	744	523	568	487	791	747	516	825	1041	849	667	724	703
ENSG00000070367	2095	2025	2303	3066	2738	2416	1870	1515	2236	1696	1905	2162	2882	2204	2221	3179	2942	4291	3343	2217	1938	2489	2726	2379	1663	1825	2186	2214	2052	1218	1934	2558	2254	1821	1662	2678
ENSG00000070371	218	232	218	488	417	333	198	180	235	272	273	299	315	284	277	376	283	342	253	222	268	374	360	341	171	187	164	282	312	251	330	400	346	288	355	333
ENSG00000070388	3	1	2	2	7	1	1	4	7	1	2	1	3	1	1	0	2	0	10	2	4	3	4	5	0	6	0	7	5	0	1	1	1	2	1	0
ENSG00000070404	1939	2020	1686	1542	1184	1173	993	1398	1038	740	607	857	548	473	696	533	569	769	851	1008	962	1053	1035	1248	1119	1148	816	695	663	804	780	509	707	563	657	340
ENSG00000070413	3053	3116	2848	4559	4078	3665	2489	2500	2829	3077	3219	3487	3079	2903	2917	2389	2176	2545	2964	3085	2775	3554	3561	3605	2483	2656	1965	3537	3395	2899	4073	4098	4114	2778	2948	2530
ENSG00000070423	1720	1935	1609	3543	2629	2672	2424	3167	2435	2364	2086	2498	2054	1942	1819	1685	1547	1872	1769	2238	2123	2275	2366	2672	2258	2471	1796	2418	2355	2644	3508	2452	2787	1880	2297	1297
ENSG00000070444	1428	1434	1375	1166	1020	995	1556	1423	1787	732	828	920	824	718	798	1113	906	923	724	954	929	909	961	959	1538	1644	1170	936	858	623	902	998	985	743	658	671
ENSG00000070476	670	644	760	1049	905	831	746	667	898	585	745	732	785	638	872	906	779	995	947	1021	974	793	930	837	740	758	588	719	662	530	740	900	759	595	672	686
ENSG00000070495	1317	1326	1197	1499	1166	1153	1050	1284	1037	917	984	1015	927	935	746	1103	963	1272	713	789	677	996	893	1192	839	1050	788	1033	998	1039	1478	1005	1125	919	1074	829
ENSG00000070501	556	520	478	1091	856	805	530	751	619	652	653	769	712	600	701	714	711	940	936	678	614	728	749	837	513	517	590	698	604	751	1022	777	750	573	817	557
ENSG00000070526	2	0	0	8	4	9	29	16	18	6	1	5	0	2	10	1	2	1	1	10	4	6	3	4	16	19	18	4	6	4	6	0	7	3	3	3
ENSG00000070540	2086	2093	2013	1312	1070	958	957	1004	992	749	772	943	902	706	1016	1857	1657	1897	1299	1179	1086	954	1091	1092	907	962	912	844	780	782	960	902	911	821	960	892
ENSG00000070601	7	7	10	6	0	1	0	2	1	0	0	0	2	1	0	3	2	0	0	0	0	0	0	0	2	0	0	0	0	0	0	0	3	0	3	0
ENSG00000070610	1706	1731	1657	3286	2878	2549	1760	1792	2027	2205	2096	2349	2180	2003	2151	2356	2170	2661	2163	2130	1974	2522	2556	2596	1683	1822	1461	2443	2248	1818	2709	2486	2509	2104	2103	1989
ENSG00000070614	1603	1549	1416	3777	3439	3107	2959	2498	3718	2337	2615	2857	2620	2312	2650	2237	2006	2539	2769	2872	2474	3077	3265	2782	3123	3338	2603	2873	2917	1587	2453	3337	3080	1682	1422	1951
ENSG00000070669	6765	7782	7407	5106	4178	3559	1486	1786	1904	2345	2250	3533	2200	2172	9771	5133	4952	7555	31671	19363	18114	3839	3867	4197	1528	1692	1812	2619	2466	2774	2576	2119	4578	2054	2608	2398
ENSG00000070718	321	318	355	897	703	778	371	304	413	459	553	597	661	609	638	494	441	477	687	526	435	609	681	713	355	351	360	595	585	446	696	705	613	606	692	735
ENSG00000070729	4	3	0	1	0	0	0	1	1	2	0	0	0	0	0	0	1	0	0	3	2	0	0	3	0	2	2	1	0	2	0	0	0	0	0	0
ENSG00000070731	8	6	11	3	2	2	4	0	0	1	0	1	0	3	0	0	3	8	10	11	8	2	1	0	7	0	1	1	2	1	3	2	0	1	0	0
ENSG00000070748	0	0	0	0	0	0	0	0	0	0	0	0	0	0	0	0	0	0	0	1	0	0	0	0	0	0	0	0	0	0	0	0	0	0	0	0
ENSG00000070756	18922	18950	18607	25580	20757	19303	13763	13360	15638	17363	17334	19187	21022	18876	20839	20076	19395	22691	31996	25734	24097	19293	20993	20252	13184	14020	14325	18805	18568	16463	22743	22483	20957	17423	19283	18114
ENSG00000070759	248	240	259	142	125	135	250	344	317	100	105	107	113	110	84	253	231	356	327	226	228	110	100	143	271	364	270	100	111	84	132	103	101	131	89	129
ENSG00000070761	880	866	731	1016	824	745	781	933	824	673	648	696	689	603	564	614	676	661	651	579	515	732	686	830	731	779	688	740	677	711	989	736	743	656	829	560
ENSG00000070770	940	945	1024	1374	1341	1256	1029	936	1201	952	1028	1087	1204	1005	1199	1205	1092	1450	2155	1463	1362	1064	1157	1090	1018	1041	1085	1071	1021	815	1246	1276	1283	939	1097	1076
ENSG00000070778	406	444	486	563	483	436	605	444	659	354	340	440	401	364	393	536	494	715	446	396	312	460	448	406	592	597	550	361	382	233	327	338	407	221	202	275
ENSG00000070785	328	392	327	1642	1405	1194	501	644	541	935	909	954	1036	897	744	763	750	888	887	667	541	1096	1087	1298	474	536	514	1065	905	1194	1334	1121	1149	779	1176	797
ENSG00000070808	8	8	0	0	0	0	0	3	1	1	0	0	1	2	0	0	0	0	0	6	0	0	0	1	3	2	0	0	0	0	0	1	1	1	1	0
ENSG00000070814	1487	1421	1338	4115	3565	3206	1836	1902	2133	2947	2907	3312	2677	2683	2784	1734	1780	1979	2232	2246	2051	3056	3113	3186	1895	2075	1431	3196	2980	2654	4035	4064	4016	2284	2608	2365
ENSG00000070831	5483	5568	5119	10860	9410	8239	8506	9398	9581	6775	6726	8061	8261	7192	6122	8095	7975	8905	7775	5068	4836	7936	7923	9040	8360	8768	9313	7586	6777	6904	9592	8554	8099	7023	7933	8036
ENSG00000070882	591	612	606	1710	1488	1298	887	673	949	961	1118	1241	1414	1102	1222	1198	1029	1454	1266	910	734	1399	1444	1230	815	946	977	1210	1180	609	1006	1417	1276	898	801	1163
ENSG00000070886	0	0	0	0	0	0	0	0	0	0	0	0	1	0	0	0	0	6	0	5	0	0	0	0	0	0	0	0	1	1	0	0	0	0	0	0
ENSG00000070915	0	0	0	0	0	1	0	5	2	0	1	0	2	0	0	0	0	0	0	0	0	0	0	0	4	1	0	0	0	0	0	0	1	0	0	0
ENSG00000070950	767	720	790	1478	1411	1142	722	637	803	1031	1073	1152	1456	1136	1103	1162	1071	1616	1401	923	821	1215	1130	1065	614	673	729	1236	1039	773	1175	1412	1236	1079	1051	1339
ENSG00000070961	4945	4869	5655	7362	6750	5741	6324	4737	7534	4370	4647	5726	6397	5278	5489	5946	5514	8887	8501	5808	4957	6198	6483	6076	5580	6221	7320	5604	5214	3246	4585	5854	5364	3817	3470	5402
ENSG00000070985	0	0	0	0	0	0	0	1	0	0	0	0	0	0	0	0	0	0	0	2	0	0	0	0	0	0	1	0	0	0	0	0	0	0	0	0
ENSG00000071051	848	812	827	1168	1002	901	841	910	909	820	745	1066	889	826	1123	987	954	1264	1032	1085	952	907	1024	1055	852	1044	803	928	902	742	1068	953	1153	722	857	679
ENSG00000071054	3220	3298	3340	12776	11639	10301	7692	6776	9152	9092	9787	11449	9984	9644	11950	8777	7404	8602	8710	7091	6154	10679	10742	9421	7620	8163	7746	10976	10527	6541	9907	13504	12282	7334	6839	9526
ENSG00000071073	2487	2440	2951	4843	4630	4026	2545	2160	3079	2780	3121	3596	4150	3287	3288	3469	3266	4652	5337	3589	3439	4070	4307	3753	2314	2703	2942	3434	3305	2029	3266	4308	3358	3247	2790	4917
ENSG00000071082	11489	11553	9739	22278	18126	16853	12622	18944	12922	14212	14705	16260	12872	10395	13959	10788	11384	11867	16969	18716	17715	12938	12570	18505	11830	13585	11462	17240	11980	18337	27703	15499	19687	14151	18164	10956
ENSG00000071127	12204	12987	11527	25374	21287	19438	15994	18001	17742	13937	13470	15862	11272	10719	12221	10502	10113	11655	7515	6690	6374	18537	18401	20617	15111	16125	13170	14982	13950	13558	14908	13367	14411	8616	9828	7773
ENSG00000071189	687	647	834	1172	1078	963	862	624	1038	720	729	841	1102	819	934	1152	1093	1566	1473	939	908	1006	948	971	700	829	1038	852	862	502	713	915	798	733	680	1155
ENSG00000071203	0	0	0	0	0	0	0	0	0	0	0	0	0	0	0	0	0	0	0	0	0	0	0	0	0	0	0	0	0	0	0	0	0	0	0	0
ENSG00000071205	0	1	0	1	2	2	0	2	2	2	0	0	0	4	0	0	3	3	1	6	1	2	1	0	0	1	0	0	2	0	1	1	0	1	3	0
ENSG00000071242	3	0	1	2	5	2	0	1	2	0	0	0	2	0	4	2	1	0	4	9	1	0	0	1	0	3	0	2	5	2	4	0	2	2	0	0
ENSG00000071243	109	101	94	425	347	314	592	625	633	263	256	252	275	245	226	241	190	302	468	333	265	285	341	332	476	574	580	273	272	226	255	272	236	179	213	248
ENSG00000071246	13	15	14	17	15	13	11	9	11	9	20	18	7	6	15	8	2	22	35	39	32	17	12	13	11	10	14	9	4	9	14	8	9	14	11	12
ENSG00000071282	1215	1204	1138	722	646	581	377	447	448	393	403	495	446	393	604	475	591	627	749	681	639	537	496	645	397	442	346	447	379	392	525	428	532	385	455	366
ENSG00000071462	781	990	794	3691	2949	2727	2214	2975	2249	2311	2318	2409	2182	1977	1860	1700	1730	1914	1446	1277	1230	2337	2288	2999	2023	2154	1723	2480	2072	2936	3978	2528	2850	2016	2722	1674
ENSG00000071537	4101	4005	4612	3123	2987	2447	1825	1364	2401	1854	2246	2393	2829	2398	2640	3863	3832	5001	4891	3590	3204	2871	2723	2222	1741	1965	2035	2291	2225	1119	1837	2825	2244	1930	1612	2880
ENSG00000071539	278	312	300	1678	1438	1312	682	698	721	1104	1109	1280	1331	1052	939	823	800	951	818	555	446	1196	1271	1340	604	710	643	1235	1108	1194	1586	1346	1398	1083	1200	1223
ENSG00000071553	2915	3087	2589	4067	3355	3414	2388	2812	2644	2570	2673	3030	2541	2460	2835	2796	2516	3000	2939	2783	2799	2999	3201	3535	2411	2609	1960	2995	2892	2872	3689	3114	3239	2369	2791	2155
ENSG00000071564	3141	3160	2881	5299	4361	4340	2480	2572	2790	3754	3685	4446	3851	3810	3927	3019	2772	2868	3731	4749	4262	3892	3899	4287	2381	2541	2055	4201	3941	3642	5997	5128	5304	3777	4202	3175
ENSG00000071575	8	2	4	2	6	1	0	2	0	0	4	4	5	5	4	9	13	5	24	39	29	1	3	0	1	3	3	1	3	2	4	7	6	17	17	7
ENSG00000071626	3229	3507	3019	6544	5260	5226	3389	3950	3492	4205	3940	4594	3608	3583	3828	3248	2778	3098	2834	3569	3113	4688	4407	5260	3248	3413	2808	4369	4027	4357	6030	4924	5318	3712	4199	2899
ENSG00000071655	923	865	699	5122	3756	3838	2856	3876	3055	3084	2912	3433	2247	2310	2614	1108	1075	1110	1794	2407	2315	3256	3080	4179	2782	2903	2200	3399	3010	4046	4636	3357	3808	2000	2688	1554
ENSG00000071677	0	0	0	0	0	0	0	0	0	0	0	0	0	0	0	0	0	0	0	0	0	0	0	0	0	0	0	0	0	0	0	0	0	0	0	0
ENSG00000071794	1236	1232	1289	1434	1387	1168	578	495	715	869	1084	1244	1677	1343	1957	1864	1931	2387	4158	2749	2494	1263	1318	1129	543	614	744	1280	1171	636	1272	1648	1672	1616	1292	2406
ENSG00000071859	1762	2013	1639	2070	1546	1527	761	1212	804	1153	1152	1369	841	921	1591	917	915	1014	972	1201	1176	1405	1281	1721	744	803	613	1271	1085	1654	1698	1101	1499	936	1246	679
ENSG00000071889	296	338	236	564	462	482	279	409	354	334	332	378	304	283	346	255	300	259	410	533	446	374	398	499	324	320	214	397	345	399	506	358	426	366	473	274
ENSG00000071894	1666	1692	1486	3902	3256	3257	2444	2478	2788	2720	2719	3222	3097	2888	2752	2553	2315	3019	2892	2856	2782	2926	2892	3067	2487	2493	1791	3157	2808	2591	3955	3768	3766	2580	2910	2355
ENSG00000071909	1	0	0	4	0	0	4	5	0	3	3	1	2	0	2	0	2	0	1	1	1	0	1	6	2	4	2	1	1	0	1	0	1	0	0	1
ENSG00000071967	132	143	123	2	2	1	1	0	0	5	6	2	7	15	11	39	30	43	122	91	74	3	3	2	8	4	1	3	6	5	19	11	9	22	20	50
ENSG00000071991	367	342	429	293	237	237	123	67	121	136	111	142	179	144	218	436	362	595	265	176	140	260	271	249	97	109	115	162	141	120	112	150	164	135	99	141
ENSG00000071994	678	677	640	2013	1682	1615	1021	1167	1119	1182	1215	1396	1267	1199	1258	957	933	1183	1579	1253	1141	1352	1369	1661	994	1002	1010	1334	1163	1408	1977	1387	1558	977	1421	1094
ENSG00000072041	8	12	20	0	1	0	1	0	0	0	0	0	3	2	1	4	0	3	0	6	2	0	3	1	1	0	1	0	1	0	0	0	0	0	0	1
ENSG00000072042	1862	1801	1948	2987	2369	2190	1712	1869	2009	1743	1802	2110	2393	2250	1932	3093	2953	3862	3565	2402	2250	2168	2207	2275	1687	1763	1768	2143	1834	1753	2903	2653	2228	2386	2682	2750
ENSG00000072062	2420	2309	2216	3121	2880	2603	1956	1973	2211	2050	2083	2326	1772	1680	1750	1737	1531	1514	1806	2198	2028	2261	2389	2550	1906	1990	1686	2319	2255	1716	2703	2435	2426	1811	1893	1803
ENSG00000072071	856	760	771	847	729	701	551	550	650	586	614	678	777	752	657	784	671	889	1005	1241	1128	660	649	690	520	607	375	751	591	505	930	901	883	769	680	632
ENSG00000072080	0	0	0	0	0	0	0	0	0	0	0	0	0	0	0	0	0	0	0	0	0	0	0	0	0	0	0	0	0	0	0	0	0	0	0	0
ENSG00000072110	2675	2516	2606	6086	5397	4703	2834	2725	3357	3749	3700	4236	3441	3431	3959	3164	2884	3174	1889	2430	2062	4677	4651	4560	3013	3186	2444	4294	3917	2911	4084	4406	4609	2686	2836	2754
ENSG00000072121	610	595	628	1127	1177	983	651	450	840	581	659	785	783	636	913	1093	794	1037	584	545	499	971	1055	784	647	708	568	837	788	325	554	874	769	493	472	731
ENSG00000072133	0	0	0	0	1	0	0	0	0	0	0	0	0	0	0	0	0	0	0	2	0	0	0	0	0	0	0	0	0	0	0	0	0	0	0	0
ENSG00000072134	1078	1129	1120	893	861	746	474	375	576	570	671	731	770	719	758	879	939	931	1277	1245	1067	710	739	721	509	512	399	742	651	477	819	838	846	807	808	1017
ENSG00000072135	264	251	240	970	801	758	412	354	408	524	489	619	493	546	554	356	385	498	623	573	629	718	730	768	365	381	302	620	611	585	774	642	680	595	760	570
ENSG00000072163	65	75	44	22	24	49	17	33	30	13	10	13	10	11	19	17	24	15	38	37	26	26	33	28	23	32	30	12	21	16	15	15	10	17	10	11
ENSG00000072182	0	0	4	0	0	0	2	0	0	0	0	0	1	1	0	0	0	0	0	4	0	0	1	0	1	0	1	1	0	1	0	0	0	0	0	0
ENSG00000072195	53	39	43	3	0	0	0	1	1	1	2	1	4	0	3	4	1	1	13	38	15	4	1	0	1	1	0	1	0	1	1	3	0	2	4	1
ENSG00000072201	270	286	252	259	200	197	149	85	125	129	160	180	267	239	220	233	246	286	555	442	392	186	177	174	97	136	87	154	172	131	228	233	247	284	286	286
ENSG00000072210	1248	1195	1200	3875	3381	3089	2369	2619	2632	2523	2615	2861	2930	2581	2776	2001	2070	2298	3299	2595	2299	3081	3313	3289	2361	2575	2519	2985	2738	2362	3456	3465	3356	2466	2740	2924
ENSG00000072274	10443	9920	10868	20269	19122	16062	9733	8121	11647	12817	14134	15650	16887	14053	12514	16773	14920	20130	16394	12291	11395	17011	17466	15659	9172	10132	10709	16400	14955	9626	14322	17542	14130	12484	10879	17183
ENSG00000072310	1542	1805	1486	3138	2558	2416	2608	2742	2858	3044	3035	3097	3973	3901	3278	2642	2625	2931	3732	4658	3988	2313	2424	2834	2573	2718	1917	3462	3355	3340	6085	4819	4714	3858	4641	3113
ENSG00000072315	0	2	0	3	3	0	2	0	0	0	0	0	0	0	0	1	2	0	1	2	0	0	2	2	3	0	0	0	0	0	0	1	0	0	0	0
ENSG00000072364	3249	3069	3660	2252	2216	1737	2951	1761	3762	1268	1579	1816	2445	1901	2064	3900	3107	5212	2854	2289	1864	2001	2241	1504	2628	2977	3043	1843	1796	711	1192	2162	1685	1460	997	2253
ENSG00000072401	811	877	743	1339	1079	982	1104	1175	1258	794	763	894	1074	887	823	1058	1018	1667	1758	1066	988	839	903	1035	986	1044	1248	873	786	662	1076	872	855	911	1045	1039
ENSG00000072415	851	852	920	751	752	706	678	542	755	468	558	619	677	624	608	768	756	934	952	645	535	750	749	643	637	701	738	628	557	352	617	761	628	610	488	832
ENSG00000072422	372	389	417	763	691	622	568	485	705	486	514	588	604	523	692	636	564	665	966	810	785	560	631	694	577	523	473	615	517	365	601	694	622	517	527	613
ENSG00000072501	2887	2998	3146	10038	9989	8361	4625	3718	5768	6468	7260	8048	8214	7713	7541	7714	6620	6711	6340	6522	5493	8800	9108	7795	4800	5278	4294	8227	7834	4404	7338	10660	8772	7292	5964	9646
ENSG00000072506	1430	1545	1150	4301	3368	3116	2267	3441	2467	2871	2746	3149	2137	2192	2033	1636	1595	1497	1659	1722	1636	2715	2404	3680	2201	2268	1732	3070	2506	3871	4778	2956	3520	2471	3152	1753
ENSG00000072518	869	891	792	1640	1542	1260	1045	1077	1285	1089	1033	1154	1042	915	925	963	964	868	884	973	910	1201	1288	1233	1197	1177	890	1259	1210	913	1390	1413	1303	800	814	875
ENSG00000072571	1163	1288	1299	1574	1284	1201	554	560	693	959	1036	1207	1790	1375	816	1798	1643	2494	2338	1422	1224	1194	1269	1099	468	593	706	1196	1059	939	1416	1523	1111	1325	1438	1777
ENSG00000072609	530	619	497	1324	1134	1023	718	757	827	745	743	913	787	706	906	772	702	894	673	636	673	1021	1005	1079	740	827	571	818	756	639	849	827	937	603	615	645
ENSG00000072657	398	310	407	283	255	234	177	155	213	225	234	280	319	271	295	289	296	406	855	599	562	267	257	220	194	192	204	291	274	126	214	343	315	338	285	423
ENSG00000072682	1361	1406	1203	1221	981	948	712	741	774	552	578	708	769	691	665	1810	1622	2341	1448	1118	1114	831	900	925	692	746	605	662	607	547	845	809	780	985	1027	1015
ENSG00000072694	7	8	4	1	9	8	8	10	7	2	1	2	0	0	3	0	2	0	0	2	2	7	1	3	6	12	5	2	0	1	6	3	4	2	0	1
ENSG00000072736	1029	1046	1178	2763	2399	1946	1280	1339	1542	1868	1793	1943	2336	2110	1712	1797	1592	2036	2584	1820	1632	2055	2019	1977	1246	1331	1302	2060	1984	1429	2178	2656	2079	1700	1846	2231
ENSG00000072756	326	318	253	1209	1010	868	593	576	635	671	728	784	884	723	795	532	588	756	706	513	515	791	882	957	532	596	723	825	753	654	940	823	911	644	744	836
ENSG00000072778	5500	5991	4887	10032	8043	8044	7596	9742	7858	6302	6306	7273	5211	4710	3607	4717	4778	5862	6429	7622	6799	6330	5828	7944	7458	7963	5713	6924	5645	6773	9761	6494	7414	5639	6735	4636
ENSG00000072786	429	442	439	583	551	509	477	354	648	354	335	359	329	301	334	349	346	378	450	504	436	537	513	529	457	487	325	387	421	294	399	432	388	288	316	324
ENSG00000072803	2258	2322	2334	2347	2232	1865	1610	1406	1839	1589	1654	1918	2195	1677	2033	2872	2600	3262	2970	2419	2109	1930	1952	1857	1576	1681	1723	1945	1836	1224	1860	2209	2091	1631	1529	2115
ENSG00000072818	34	32	39	3	9	4	7	3	9	3	6	5	2	1	1	1	12	5	13	23	19	5	7	15	6	1	0	7	2	0	12	6	2	3	6	8
ENSG00000072832	8	4	10	16	8	14	4	3	3	8	8	17	13	13	14	1	8	3	15	11	4	7	11	10	3	3	4	4	4	5	13	5	8	12	7	7
ENSG00000072840	15	25	37	85	96	83	39	29	46	38	48	51	47	38	47	27	23	28	26	51	54	85	88	63	63	48	33	50	56	30	42	61	57	46	10	66
ENSG00000072849	1132	1251	1188	2229	1745	1646	1483	1770	1598	1353	1181	1326	1646	1367	1046	1877	1813	2372	1459	1094	1037	1439	1607	1668	1383	1479	1566	1408	1239	1336	1728	1424	1353	1239	1582	1332
ENSG00000072858	4	6	4	7	3	1	1	3	2	0	0	1	3	4	1	0	0	4	3	6	1	2	3	4	0	5	2	2	0	2	2	2	0	0	0	3
ENSG00000072864	671	694	708	784	779	613	492	502	688	618	594	730	618	641	575	724	587	805	614	635	501	614	657	614	512	543	424	696	596	418	791	847	721	597	572	598
ENSG00000072952	2	0	0	0	0	1	0	0	0	0	0	0	0	0	0	0	0	0	0	3	1	0	0	0	0	0	0	0	0	0	0	0	1	1	2	0
ENSG00000072954	165	151	177	91	72	98	51	43	34	64	69	71	75	65	97	88	99	77	194	240	243	63	72	87	32	59	56	80	68	70	123	86	103	109	133	90
ENSG00000072958	1682	1726	1549	4882	4021	3801	2993	3337	3276	3116	2969	3272	2753	2636	2649	2204	2193	2289	2518	2501	2208	3551	3522	3889	2850	2906	2295	3348	3099	3271	4225	3343	3582	2696	3324	2379
ENSG00000073008	3133	3065	3079	3550	3157	2698	2474	2537	2966	2221	2290	2418	2183	1991	2651	2198	2000	2513	2607	2803	2481	2802	2853	2813	2457	2644	2047	2566	2246	1818	2434	2537	2641	1936	1812	1770
ENSG00000073050	381	417	370	1153	1001	883	470	622	575	734	676	812	529	538	709	464	441	471	643	784	800	816	848	892	499	498	411	758	711	764	948	754	1007	583	647	511
ENSG00000073060	2191	2243	2268	9395	7750	7160	4987	5754	5938	6391	6244	6556	6149	5665	5942	3765	3567	3922	6311	6271	5860	6727	6709	7417	5120	5364	3928	6820	6532	6383	8456	7204	7490	5473	6102	4939
ENSG00000073067	10	22	12	8	1	7	10	4	4	4	3	0	4	4	3	1	1	4	18	36	21	6	4	3	3	3	2	2	5	7	6	2	3	4	12	3
ENSG00000073111	1679	1956	1811	8367	7188	6578	4847	5018	5381	5928	5930	6449	6097	6141	5659	3421	3307	3449	4864	4566	4215	6163	6535	6688	5209	5401	4070	6826	6491	5129	8392	7998	7731	5945	6561	5772
ENSG00000073146	2	0	3	1	0	4	0	1	2	4	2	6	0	1	0	2	1	0	6	8	6	1	0	3	2	2	0	0	2	4	6	1	2	0	4	5
ENSG00000073150	834	710	706	1047	825	873	1106	1301	1236	669	621	752	670	779	461	673	568	635	643	745	795	763	718	891	1096	1165	856	693	734	769	1154	1011	854	873	969	712
ENSG00000073169	678	642	624	1793	1293	1304	959	1304	970	1202	1033	1173	1124	1156	775	539	572	709	737	857	851	1143	1144	1423	993	934	748	1223	1103	1357	1952	1402	1371	1165	1603	885
ENSG00000073282	13	20	43	3	1	1	3	3	2	0	2	4	4	0	0	13	16	17	19	45	13	5	0	1	2	1	6	3	6	0	9	2	0	1	8	8
ENSG00000073331	385	472	485	293	258	224	90	82	115	148	180	183	200	170	263	452	454	551	869	699	679	201	183	193	95	93	84	154	186	125	180	244	230	309	300	351
ENSG00000073350	954	944	938	2178	1853	1632	1328	1573	1394	1215	1156	1320	1202	1071	1399	914	888	990	1309	1475	1464	1576	1645	1794	1278	1347	1028	1273	1148	1272	1530	1302	1612	1123	1312	969
ENSG00000073417	559	589	614	2027	1625	1304	1164	1068	1297	1074	1164	1316	1469	1204	1356	1445	1384	1518	1420	1040	934	1450	1557	1488	1063	1118	1157	1360	1184	918	1311	1373	1247	1039	1094	1268
ENSG00000073464	92	84	90	141	105	104	68	58	84	65	74	85	84	65	95	96	134	127	105	84	88	84	99	92	80	83	51	73	81	44	90	87	67	68	56	85
ENSG00000073536	611	548	479	2263	1878	1795	1418	1722	1626	1530	1394	1634	1381	1360	1146	808	788	1006	1062	970	924	1635	1638	1793	1412	1419	1111	1685	1478	1597	2127	1849	1834	1140	1343	1012
ENSG00000073578	1747	1877	1662	4314	3592	3346	2438	2993	2901	2782	2720	2831	2367	2455	2445	2158	2034	2213	2217	2234	1920	3061	3185	3644	2425	2530	2063	3111	2777	3082	3984	3263	3418	2694	3174	2377
ENSG00000073584	919	1044	959	2433	2103	1915	1436	1652	1423	1505	1542	1776	1785	1742	1780	1487	1503	1758	2827	2119	1932	1802	1763	2045	1319	1520	1511	1816	1610	1566	2293	2154	1951	1765	2101	1960
ENSG00000073598	0	0	0	0	0	0	3	0	0	0	3	1	0	0	0	0	0	0	0	0	0	0	0	0	0	2	0	0	0	0	1	0	1	0	1	0
ENSG00000073605	587	533	672	343	227	240	92	75	90	161	173	185	177	147	209	398	317	330	542	678	644	188	193	189	62	78	56	200	167	154	249	220	254	294	298	283
ENSG00000073614	1367	1329	1626	1623	1615	1322	1453	909	1674	936	1303	1341	1641	1421	1297	1927	1818	2329	1746	1325	1142	1466	1595	1196	1211	1395	1402	1362	1359	614	945	1824	1410	1119	899	1874
ENSG00000073670	26	16	19	5	7	8	7	12	12	9	11	8	12	7	6	10	3	15	26	30	24	10	13	8	16	19	7	9	9	5	8	12	7	9	13	4
ENSG00000073711	292	210	248	162	184	139	186	142	185	72	110	109	141	109	154	171	210	306	381	245	187	167	199	140	117	178	167	110	108	91	107	160	140	126	103	231
ENSG00000073712	2325	2387	2491	2841	2474	2106	2169	2026	2438	1910	1880	2082	2294	1945	1986	2849	2726	3800	3122	1798	1583	2191	2148	2154	2036	2238	2425	2084	1869	1305	1921	2130	2015	1549	1646	1994
ENSG00000073734	3	9	11	38	29	32	15	14	20	18	17	16	13	16	25	5	14	8	3	20	18	23	36	26	21	34	20	18	11	8	17	11	24	16	16	9
ENSG00000073737	12	6	5	0	1	0	0	0	3	0	0	1	3	0	0	0	1	0	0	68	0	1	3	0	1	2	0	3	0	0	3	1	0	1	2	0
ENSG00000073754	0	0	0	0	0	0	0	0	0	0	0	0	0	0	0	0	0	0	0	0	0	0	0	0	0	0	0	0	0	0	0	0	0	0	0	0
ENSG00000073756	4	12	16	7	1	0	20	20	31	6	5	3	5	5	3	15	18	18	8	11	4	1	3	2	17	18	24	6	3	0	2	10	4	5	1	5
ENSG00000073792	3139	3156	3065	2610	2465	2049	1138	1074	1289	1705	1937	2273	2545	2284	2308	3194	2947	3406	5008	4279	4109	2130	2154	2108	1018	1197	1094	2103	2066	1393	2693	2892	2701	2334	2485	2707
ENSG00000073803	352	334	367	600	524	436	313	321	356	325	352	402	444	389	434	563	498	603	737	554	472	460	449	479	291	313	301	428	343	301	490	508	455	397	413	448
ENSG00000073849	1347	1326	1241	3473	2993	2803	1496	1336	1674	2252	2498	2650	2744	2324	3286	2036	1999	2159	4000	3793	3518	2726	2832	2551	1545	1641	1473	2967	2581	1724	3052	3667	3420	3033	2831	3457
ENSG00000073861	1	0	2	0	0	0	0	0	0	0	0	0	0	0	0	0	0	0	0	2	0	0	0	0	0	0	1	0	0	0	0	0	0	0	0	0
ENSG00000073905	2	0	0	9	4	5	6	8	7	2	5	9	6	6	5	3	2	2	4	6	1	6	9	2	1	7	3	4	6	3	7	2	9	10	3	4
ENSG00000073910	595	473	502	488	499	435	340	179	391	277	344	408	427	304	496	669	549	816	510	442	390	476	520	353	334	350	300	368	339	177	211	339	352	161	168	313
ENSG00000073921	4749	4903	5067	4626	4178	3517	3177	2865	3589	2813	2951	3460	3785	3173	3630	4902	4777	6519	5517	3689	3236	3761	3828	3666	2831	3154	3492	3262	3026	2247	3183	3611	3293	2739	2813	3659
ENSG00000073969	973	1013	1076	3693	3280	2712	1692	1558	1863	2316	2426	2568	2926	2521	2027	2530	2381	2794	2239	1429	1366	2755	2777	2711	1630	1734	1723	2598	2342	1761	2842	3172	2472	2265	2184	2758
ENSG00000074047	0	2	1	0	0	0	0	1	0	0	0	0	0	0	0	0	0	0	0	6	1	0	0	0	0	0	0	2	0	0	0	0	0	0	0	0
ENSG00000074054	1755	1703	2029	2591	2345	2020	1269	1026	1559	1566	1788	2075	2459	2288	1984	2809	2564	3367	2999	2458	2135	2143	2435	1843	1108	1407	1291	1960	1925	1050	1764	2742	2102	1910	1653	2640
ENSG00000074071	1282	1383	1124	4425	3442	3387	2322	3486	2463	2920	2791	3203	1938	2099	2151	919	995	961	1307	2225	2100	2715	2709	3938	2473	2475	1759	3239	2823	4123	5261	3162	3762	2121	2807	1436
ENSG00000074181	724	608	760	16	22	23	13	7	3	12	22	27	48	41	67	177	226	235	764	1166	1114	13	14	10	8	9	12	38	34	17	63	86	78	229	179	221
ENSG00000074201	1531	1559	1520	2338	1970	1715	997	1208	1117	1568	1567	1848	1736	1693	1782	1756	1865	2118	3422	2327	2371	1459	1575	1914	931	868	917	1656	1489	1812	2503	1938	1976	1933	2455	1973
ENSG00000074211	87	81	96	50	31	37	12	23	14	12	30	27	55	30	23	39	34	46	38	35	37	21	19	27	19	23	16	20	17	25	34	25	27	39	51	38
ENSG00000074219	309	355	341	746	607	601	382	446	435	546	573	647	664	551	674	576	602	616	831	812	727	512	517	575	383	392	323	601	572	554	947	763	841	658	737	641
ENSG00000074266	364	366	300	885	710	665	474	577	515	526	528	597	585	532	471	417	392	467	526	524	449	647	601	783	440	469	553	591	534	636	862	647	665	492	597	628
ENSG00000074276	26	28	11	7	3	6	8	10	10	3	3	4	10	4	7	14	6	17	38	84	93	9	7	6	11	16	12	10	6	5	9	12	9	11	7	15
ENSG00000074317	1	0	0	1	0	4	1	2	0	2	0	1	0	1	0	1	1	0	0	5	0	0	0	1	1	0	3	0	0	0	2	1	0	2	0	3
ENSG00000074319	848	883	743	1771	1415	1242	1187	1435	1218	967	949	1172	1140	961	1135	1417	1400	1625	1692	953	978	1135	1192	1369	1061	1226	1105	1139	942	1151	1561	1064	1178	1042	1342	1091
ENSG00000074356	894	931	1021	2492	2233	1956	1451	1271	1706	1482	1667	1816	1889	1704	1681	1753	1524	2049	1776	1499	1306	1920	2042	1781	1441	1516	1472	1916	1638	1047	1823	2191	1857	1415	1360	2052
ENSG00000074370	129	124	149	10	17	10	4	7	15	10	12	14	5	7	21	51	28	39	81	74	82	2	18	4	7	11	5	15	14	5	13	13	17	26	23	15
ENSG00000074410	1057	1007	1077	2150	1949	1702	1259	1142	1423	1410	1507	1679	1560	1367	1241	1400	1258	1361	1043	943	1003	1842	1788	1684	1191	1291	1149	1550	1622	1098	1494	1759	1673	1298	1204	1358
ENSG00000074416	2344	2264	2325	4822	4298	3856	2995	3027	3523	3088	3102	3577	2707	2623	2024	2371	2138	2401	2476	2439	2288	3489	3764	3771	3135	3386	2599	3489	3104	2484	3494	3525	3050	2184	2322	2330
ENSG00000074527	179	198	142	58	66	44	66	55	72	29	29	54	26	39	76	73	62	79	113	123	90	68	67	87	42	72	65	60	29	18	47	45	61	34	24	18
ENSG00000074582	246	259	269	1286	1055	969	471	620	526	763	726	783	686	605	593	408	412	413	452	407	365	822	779	1006	509	549	377	785	657	824	1126	706	932	614	729	538
ENSG00000074590	412	393	389	686	654	555	832	756	1059	366	461	479	432	380	492	531	493	726	688	535	427	531	558	446	869	909	817	501	431	278	383	473	451	412	280	449
ENSG00000074603	730	667	810	1217	971	989	770	574	911	701	794	900	1152	886	1059	1242	1163	1829	1324	1014	804	931	971	847	637	782	760	915	840	398	774	1142	957	809	720	1244
ENSG00000074621	80	83	123	178	225	149	87	63	107	101	137	141	103	100	145	109	137	137	223	224	181	181	170	166	91	97	83	121	105	84	132	139	142	115	122	158
ENSG00000074657	662	688	648	242	276	271	266	204	299	208	237	239	293	260	375	399	362	394	705	686	679	254	303	226	225	310	275	247	272	122	221	321	302	203	238	316
ENSG00000074660	3	4	0	1	1	0	8	1	7	0	3	0	0	1	4	0	0	0	3	3	3	1	1	1	3	4	2	1	2	1	0	2	1	0	0	0
ENSG00000074695	9395	8582	10211	7348	6679	6206	4376	3564	5048	4838	5309	6146	8634	6650	5481	9767	9454	12890	13916	9693	9785	5838	6031	5735	4040	4503	5126	6072	5558	3530	6445	7803	6132	6783	6298	9459
ENSG00000074696	2038	2064	2122	4991	4252	3668	2789	2789	3150	2943	3141	3657	3714	3398	3456	3035	3157	3876	3589	2636	2290	3787	3927	3878	2569	3001	3113	3629	3380	2696	4144	4087	4122	3250	3666	4109
ENSG00000074706	1	3	7	0	4	1	15	7	11	3	3	3	1	0	2	1	5	19	3	2	2	1	3	4	7	6	2	0	2	1	4	0	1	2	0	2
ENSG00000074755	1211	1145	1246	2182	2000	1814	1080	906	1429	1527	1565	1699	1777	1409	1714	1501	1364	1738	1376	1249	1192	1856	2071	1479	1150	1306	984	1786	1709	834	1343	2038	1782	1137	880	1550
ENSG00000074771	2	2	1	1	0	0	1	0	1	0	1	0	0	0	0	0	3	0	14	4	3	1	0	0	0	0	2	0	0	0	0	0	1	1	1	0
ENSG00000074800	29140	32592	26369	67641	56473	52019	41222	53889	46389	43281	41723	45839	44396	42145	34566	46965	45500	54156	40841	33147	29507	47472	47904	55679	41031	42429	32692	46794	40882	49649	70459	56158	49330	53926	66181	48118
ENSG00000074803	0	0	0	0	0	0	0	0	0	1	0	0	0	0	0	0	0	0	0	1	0	0	0	0	0	3	0	0	0	0	0	0	0	0	0	0
ENSG00000074842	4197	4270	3399	6027	4702	4926	3883	6257	3842	4087	4020	4422	2526	2625	2350	2533	2380	2244	1891	3047	2716	3386	3270	5030	3838	4040	3129	4247	3595	5137	7008	3913	5082	2769	3794	2125
ENSG00000074855	584	601	608	614	532	477	313	262	311	323	369	398	359	345	426	444	437	536	442	678	574	421	429	450	300	329	220	397	392	233	371	442	591	329	298	300
ENSG00000074935	407	429	429	332	285	269	151	155	165	159	185	250	249	192	418	405	385	530	836	670	644	226	244	258	152	137	149	202	152	173	234	204	287	237	230	209
ENSG00000074964	1038	1205	1053	3006	2460	2330	1314	1316	1433	1718	1822	1990	1766	1730	1888	1434	1328	1510	2252	2584	2431	2151	2251	2217	1276	1403	958	1985	1855	1598	2426	2152	2255	1901	1950	1520
ENSG00000074966	0	2	2	1	0	0	0	1	1	0	1	0	0	0	0	2	1	4	0	1	1	3	0	1	0	0	0	1	2	1	0	1	0	3	0	3
ENSG00000075035	0	0	0	0	0	0	0	0	1	0	0	0	0	0	0	0	0	0	0	2	0	0	0	0	0	0	0	0	0	0	0	0	0	0	0	0
ENSG00000075043	4	3	5	2	0	0	0	0	6	0	0	0	0	0	0	0	0	0	3	6	0	0	0	1	0	0	0	0	0	0	0	0	3	0	0	0
ENSG00000075073	0	0	0	0	0	0	0	3	0	0	0	0	0	0	0	0	0	0	0	2	0	0	0	0	0	0	0	1	0	0	0	1	0	0	0	0
ENSG00000075089	677	725	619	1319	1156	995	688	730	769	792	846	906	1017	826	780	1034	992	1378	1232	848	786	920	973	1127	589	692	780	1006	868	867	1382	980	1014	1022	1252	1227
ENSG00000075131	100	128	112	616	483	441	256	307	297	389	439	462	454	398	317	262	243	327	257	225	240	426	425	517	228	243	281	419	393	429	588	457	389	294	415	405
ENSG00000075142	1990	1960	1757	5730	4847	4609	3638	4996	3931	3190	3243	3769	3064	2520	2744	2526	2491	2978	3207	2790	2584	3928	3921	5020	3295	3738	3610	3790	2939	3876	4619	3083	3801	2610	3568	2526
ENSG00000075151	2832	2855	2980	3947	3653	3272	1630	1421	2052	2425	2668	3169	3565	3090	3569	4673	4224	4795	5536	4494	4307	3147	3457	2967	1634	1789	1709	2930	2945	1685	2802	3912	3500	3069	2858	4146
ENSG00000075188	965	956	948	1784	1321	1224	570	713	660	1050	1029	1071	1375	1166	1101	1323	1209	1509	1796	1313	1179	1211	1170	1337	536	556	634	1049	996	1144	1728	1326	1276	1368	1874	1480
ENSG00000075213	490	597	599	894	827	741	292	262	359	520	575	760	949	766	875	729	906	1253	1855	1148	1068	715	810	651	257	331	331	720	715	448	713	929	834	693	778	1046
ENSG00000075218	654	686	663	2250	1944	1967	1440	1301	1633	1695	1745	1848	1924	1777	1323	1302	1126	1348	877	909	847	1746	1755	1768	1427	1579	1264	1926	1867	1310	2148	2278	1815	1533	1633	1776
ENSG00000075223	560	464	619	286	265	253	304	218	315	112	129	189	154	137	206	236	218	310	501	405	325	278	261	227	254	252	304	175	169	89	113	132	157	152	125	208
ENSG00000075234	1140	1193	1050	3022	2485	2443	1798	1892	1871	2129	2006	2247	2384	2116	2169	1756	1509	1676	1863	1917	2017	2272	2264	2531	1806	1806	1337	2338	2121	2111	3250	2772	2791	2169	2397	2036
ENSG00000075239	725	799	745	1805	1476	1321	1090	1357	1110	1049	1149	1213	1223	1057	1259	1105	1094	1241	1456	1061	919	1197	1157	1453	1039	1083	1082	1293	1089	1256	1796	1227	1360	1195	1588	1139
ENSG00000075240	805	858	791	930	813	757	450	423	543	501	546	693	444	382	579	615	442	547	567	702	688	652	662	833	464	513	329	633	561	499	638	586	760	432	384	390
ENSG00000075275	3604	3486	3459	4360	4168	3581	1984	1450	2455	2238	2603	3107	2687	2403	4601	2968	2565	3191	3767	5175	4424	3527	4024	3018	1933	2385	1607	2961	2966	1246	1977	3116	3517	1754	1468	2068
ENSG00000075290	1	2	2	0	0	0	0	0	0	0	0	0	1	0	0	0	4	2	8	3	6	0	0	1	0	0	0	1	2	0	0	0	1	0	3	0
ENSG00000075292	1136	1331	1389	2694	2402	2252	920	759	1098	1666	1787	2201	2769	2361	2209	2487	2477	3541	4239	2579	2278	2370	2436	2093	769	955	1054	2052	2050	1408	2194	2574	2003	2099	2200	2822
ENSG00000075303	424	418	467	1184	1071	906	562	516	628	598	685	857	939	788	810	912	858	1259	1455	1086	914	931	1018	881	490	531	605	847	825	572	820	858	848	752	737	1011
ENSG00000075336	182	205	183	1013	898	828	386	430	416	576	551	735	596	559	513	486	444	619	503	340	333	735	736	803	326	368	404	720	559	749	897	588	736	550	663	538
ENSG00000075340	0	0	0	0	0	0	0	0	0	3	0	0	0	0	0	0	0	0	1	0	0	0	0	0	0	0	0	0	0	0	0	2	0	0	1	0
ENSG00000075388	0	2	0	0	0	0	0	0	0	0	0	0	0	0	0	0	2	0	0	0	0	0	0	0	1	0	0	0	0	0	3	0	0	0	0	0
ENSG00000075391	477	446	491	814	852	707	497	338	551	411	470	577	581	420	528	629	469	614	507	477	358	685	770	517	415	535	473	564	523	235	331	613	432	347	266	505
ENSG00000075399	197	259	211	361	285	277	245	316	242	231	197	250	200	186	213	176	171	221	354	430	381	260	274	254	244	257	165	266	211	241	364	227	279	211	251	219
ENSG00000075407	525	568	644	996	849	836	451	315	479	699	709	865	1165	878	928	1197	1080	1852	1309	1123	995	799	818	835	377	419	467	929	797	435	895	1241	869	777	682	1215
ENSG00000075413	1025	1091	1078	2027	1704	1585	1202	1209	1390	1271	1262	1413	1631	1491	1316	1588	1522	2026	2155	1671	1537	1544	1469	1701	1188	1217	1177	1550	1229	1201	1664	1607	1422	1340	1509	1467
ENSG00000075415	8104	8670	7462	22748	18689	17575	14686	18714	16395	14529	13887	15928	12699	12068	14862	10068	9945	11864	14239	12216	11710	16187	16425	19845	14601	15036	13672	16067	14167	17248	20111	15098	17117	11762	15087	11063
ENSG00000075420	8877	8708	9699	5513	5295	4513	4750	3204	5925	3496	3847	4459	5652	4668	4313	9642	8454	11922	8961	6619	5459	4698	5182	3945	4435	4927	5243	4512	4219	2037	3526	5297	4422	3886	3123	5690
ENSG00000075426	2088	1984	2013	822	700	623	1591	1582	1890	559	494	658	467	400	426	1190	943	1312	740	923	769	586	622	647	1626	1735	1464	584	506	285	408	525	440	358	286	390
ENSG00000075429	2	3	4	0	0	0	0	0	0	0	0	2	3	1	0	0	0	0	0	2	1	0	0	0	0	0	0	0	0	0	1	1	0	0	0	0
ENSG00000075461	57	67	58	53	36	28	28	38	25	19	27	40	30	18	23	19	12	13	11	34	25	34	58	45	16	19	17	24	35	17	11	14	19	11	18	32
ENSG00000075539	635	644	723	821	776	671	282	206	379	457	527	523	918	655	505	1020	801	1366	713	600	516	713	745	558	282	286	329	570	581	257	486	801	575	604	455	911
ENSG00000075568	724	842	901	1929	1715	1523	899	648	1014	1142	1196	1332	1838	1371	1616	1554	1380	1768	1873	1638	1470	1527	1620	1327	908	947	843	1372	1329	746	1181	1760	1487	992	892	1516
ENSG00000075618	1739	1593	1564	418	412	358	468	445	473	402	368	405	589	496	301	653	667	700	689	1169	814	330	338	419	455	475	340	426	422	357	735	648	589	811	917	660
ENSG00000075624	70070	75432	67100	116565	92725	91129	68442	81668	77263	71621	68230	77106	78924	70654	65773	74717	74040	88094	34877	29431	26161	80823	82886	97867	70033	72335	59832	74786	68270	78659	104929	76906	85324	63209	80014	56063
ENSG00000075643	181	187	175	1058	937	825	471	476	591	560	538	666	548	532	652	329	349	391	582	547	432	789	856	840	473	499	423	675	589	456	629	682	706	404	415	489
ENSG00000075651	1966	1926	2074	1806	1667	1544	801	714	894	1033	1135	1361	1603	1397	1599	2495	2417	2948	3883	2756	2641	1547	1583	1402	803	784	869	1302	1202	789	1375	1707	1595	1595	1483	2244
ENSG00000075673	0	0	0	0	0	0	0	0	0	0	0	0	0	0	0	0	0	0	0	0	0	0	0	0	0	0	0	0	0	0	0	0	1	0	0	0
ENSG00000075702	573	584	587	2288	1847	1715	1171	1291	1332	1320	1452	1521	1450	1445	1395	901	799	865	671	738	669	1618	1684	1687	1166	1261	885	1578	1434	1267	1799	1772	1799	1173	1287	1075
ENSG00000075711	696	712	842	1611	1439	1335	609	552	789	1009	1104	1294	1542	1241	1292	1419	1482	1722	1662	1350	1061	1437	1413	1216	643	749	765	1302	1142	694	1129	1420	1259	1078	969	1413
ENSG00000075785	9469	9395	8946	10061	8950	7997	7897	8335	8644	6334	6315	7909	6789	5888	7462	8160	7811	9693	8711	6627	5981	7173	7427	8103	7507	8224	7610	7535	6782	6192	8398	7308	8147	5631	6582	6262
ENSG00000075790	889	877	861	1340	1249	1065	703	698	760	775	783	960	951	764	778	900	974	1373	1465	1017	929	942	1115	1085	620	723	800	926	792	707	896	874	973	662	723	807
ENSG00000075826	54	62	84	33	37	33	24	23	10	37	36	50	44	38	53	60	68	65	96	99	121	30	36	31	29	40	8	35	23	21	48	42	49	85	56	79
ENSG00000075856	1855	1908	1824	4174	3487	3229	2142	2247	2449	2743	2857	3171	3010	2857	2597	2484	2375	2895	2416	2104	1902	3105	3174	3269	2106	2289	2015	3239	2917	2326	3672	3502	3556	2443	2606	2819
ENSG00000075884	0	1	0	0	0	0	0	0	2	0	2	2	1	0	0	0	0	0	0	0	0	0	0	0	0	0	0	0	0	0	2	0	2	0	0	0
ENSG00000075886	2	0	0	0	1	1	4	3	2	0	1	1	2	2	0	0	2	5	2	0	2	2	0	2	7	3	4	1	1	1	0	1	0	1	2	0
ENSG00000075891	3	1	0	1	2	0	4	1	0	0	0	0	0	0	0	0	0	0	1	3	2	0	0	0	0	0	0	0	0	0	0	0	1	0	0	0
ENSG00000075914	998	1087	970	1209	1013	985	664	886	664	840	821	852	684	576	770	649	604	745	772	938	851	834	798	1025	653	701	614	966	704	1097	1341	844	1066	739	1003	662
ENSG00000075945	273	289	261	273	205	189	111	148	150	124	120	147	169	161	210	274	284	378	425	285	288	203	236	206	110	149	153	151	133	130	199	166	176	179	218	201
ENSG00000075975	1785	1861	1699	2752	2215	2079	1867	2329	2192	1757	1575	1926	1912	1619	1908	1825	1823	2736	2635	1887	1844	1893	1736	2126	1648	1849	1685	1926	1472	1645	2521	1981	1921	1661	2124	1645
ENSG00000076003	1535	1556	1599	6917	6103	5210	2595	2700	2923	4245	4314	4824	5095	4566	4087	2895	2855	3187	4134	3012	2707	5561	5566	5891	2474	2654	2532	5030	4396	4163	6264	5729	5121	4661	5495	5646
ENSG00000076043	366	414	374	1407	1244	1118	786	1034	807	881	865	977	910	754	711	783	704	851	569	472	457	945	832	1281	702	866	822	1022	802	943	1524	889	1156	747	886	802
ENSG00000076053	618	617	663	861	754	633	808	866	998	531	459	559	706	520	575	880	767	1208	1184	799	768	657	654	672	706	708	894	530	529	483	793	683	644	560	710	742
ENSG00000076067	2435	2241	2471	1322	1268	1023	732	531	825	773	842	971	942	819	999	1746	1559	2044	1431	1455	1362	1192	1237	966	735	792	659	853	886	507	776	1046	796	728	610	941
ENSG00000076108	5579	5151	5884	5953	5916	4729	3988	2928	5072	3770	4334	4781	5392	4468	3984	6557	5674	6289	4849	5254	5035	4734	5304	4192	4067	4560	3515	4719	4554	2076	4188	6929	5255	4331	3308	5758
ENSG00000076201	2361	2348	2330	3733	3477	3249	2622	2135	3075	2458	2617	3038	2720	2362	2626	2424	2104	2264	1403	1979	1946	2968	3422	2792	2496	2891	1934	2944	2929	1832	2810	3223	3169	1881	1917	1891
ENSG00000076242	558	699	637	2812	2258	2174	1296	1331	1395	1480	1450	1689	1489	1383	1612	1310	1264	1619	1769	1350	1133	1887	1877	2263	1214	1292	1288	1732	1534	1548	2171	1808	1798	1400	1596	1427
ENSG00000076248	708	722	701	4148	3396	3219	1436	1740	1616	2557	2817	3038	2530	2542	2500	1219	1340	1268	2088	2118	1892	2914	2939	3519	1665	1697	1576	3305	2966	2698	4330	3612	3771	2745	2780	2542
ENSG00000076258	29	15	23	43	54	29	31	21	32	28	16	32	35	24	28	25	43	29	60	28	32	51	43	57	26	23	23	22	17	15	25	42	31	28	48	36
ENSG00000076321	211	211	197	333	306	291	296	219	325	226	232	294	320	249	237	317	257	333	337	248	225	297	307	289	260	243	293	251	233	156	246	267	290	240	201	333
ENSG00000076344	0	6	12	3	0	0	4	0	0	1	3	1	0	0	1	0	0	0	0	10	5	0	0	0	0	0	2	2	0	0	1	0	0	4	0	0
ENSG00000076351	1494	1348	1468	2027	1806	1634	1280	1224	1510	1171	1228	1335	1015	1038	1250	884	965	1150	1594	1755	1571	1459	1533	1501	1361	1334	1060	1379	1310	969	1373	1484	1391	903	882	1028
ENSG00000076356	357	373	324	542	555	453	330	273	347	314	348	392	335	314	303	246	241	382	521	572	404	487	473	380	312	377	263	432	414	207	301	418	418	236	218	302
ENSG00000076382	1439	1522	1534	6086	5179	4703	4127	4229	4603	4541	4569	5188	5196	4746	3552	3942	3794	3950	3101	2412	2211	4455	4593	4732	3724	4135	3416	5371	4753	4323	6382	6051	5383	5351	5898	5741
ENSG00000076513	919	987	948	1032	1031	839	732	710	855	639	697	734	809	602	808	1031	848	1148	1394	1086	937	883	977	813	773	796	739	746	684	491	736	793	787	599	694	828
ENSG00000076554	1793	1740	1664	2243	1797	1665	1591	1564	1584	1289	1415	1563	1882	1561	1493	1837	1891	2306	2868	1906	1849	1652	1661	1885	1355	1600	1796	1602	1401	1233	1795	1718	1708	1517	1655	1677
ENSG00000076555	256	214	256	397	333	279	216	176	194	194	256	263	282	193	380	325	246	315	634	615	653	322	313	252	184	206	135	317	301	138	267	416	340	324	339	482
ENSG00000076604	3011	3004	2512	5338	4375	4228	6245	8044	6717	3544	3410	3731	3387	3190	3544	3461	3338	4254	2468	2780	2547	3727	3594	4404	6138	6661	4809	3757	3496	4165	4742	3607	4134	2388	3027	2091
ENSG00000076641	769	871	842	650	571	478	629	496	716	341	373	510	564	394	591	680	587	816	1528	1144	1086	559	574	432	601	698	653	501	454	208	337	581	485	436	370	705
ENSG00000076650	317	348	376	672	556	479	413	387	458	346	312	423	471	451	397	462	430	547	502	316	349	493	519	473	393	389	361	458	400	347	502	443	419	353	403	405
ENSG00000076662	167	217	129	1071	888	834	432	711	429	682	604	678	479	441	439	297	353	440	446	412	334	701	725	896	425	473	342	744	559	786	1140	736	880	540	660	399
ENSG00000076685	1338	1479	1543	2607	2216	1982	1503	1491	1598	1759	1659	1991	2193	1922	2098	2028	2018	2560	3175	2501	2257	2013	2057	2052	1316	1504	1454	1984	1802	1365	2148	2158	2074	1777	1682	2297
ENSG00000076706	782	660	887	79	57	43	58	42	64	63	82	72	102	64	131	192	221	298	186	255	183	47	54	61	43	43	41	70	70	61	115	107	84	103	103	97
ENSG00000076716	128	132	129	2	10	4	5	2	11	3	3	4	6	0	10	29	24	33	20	25	10	6	8	3	5	3	9	2	1	0	2	9	10	3	3	6
ENSG00000076770	2789	2615	3250	6857	6369	5639	3169	2408	3852	4695	5145	6105	7572	5715	6166	3919	3717	5187	7192	4951	4410	6019	6172	5278	2865	3262	3435	6062	6028	2927	4616	7135	5724	4278	3724	7087
ENSG00000076826	576	609	560	1749	1395	1304	1269	1435	1274	1284	1142	1292	1116	1145	998	694	609	663	681	1106	1037	1180	1285	1340	1129	1278	887	1219	1244	1258	1898	1468	1397	943	1043	779
ENSG00000076864	766	754	666	820	670	585	426	472	492	452	449	583	393	326	718	508	450	475	710	745	767	555	602	643	486	428	333	561	526	451	637	482	743	391	523	403
ENSG00000076924	2054	2025	1762	2863	2229	2252	1640	1981	1808	1906	1683	1988	1862	1887	1419	1572	1588	1881	1945	1923	1938	2086	2068	2240	1558	1569	1215	2062	1856	2235	2888	2302	2228	1752	2362	1511
ENSG00000076928	920	1032	825	2726	2281	2235	1412	1503	1560	1700	1716	1884	1920	1645	1542	1555	1396	1563	1549	1734	1686	2017	1887	2300	1444	1666	1017	1916	1778	1810	2728	1994	2281	1789	2222	1596
ENSG00000076944	1368	1480	1274	1610	1228	1188	851	1181	888	974	943	1183	1025	951	1082	1132	1116	1213	1450	1563	1423	1092	1067	1306	871	844	639	1113	1023	1197	1546	1067	1330	1193	1478	976
ENSG00000076984	971	835	918	2203	1786	1816	1392	1587	1525	1314	1291	1622	1223	1180	1315	1007	882	930	1197	1538	1425	1526	1567	1781	1473	1550	1097	1556	1338	1272	1935	1520	1655	1085	1086	960
ENSG00000077009	8	1	3	0	0	0	0	0	2	0	0	0	0	0	0	0	0	0	0	0	0	0	1	0	0	0	0	0	0	1	0	0	0	0	1	0
ENSG00000077044	465	497	508	1133	981	900	619	556	677	638	662	805	716	637	682	611	604	832	808	892	896	878	800	886	635	726	563	802	747	588	849	835	877	594	681	735
ENSG00000077063	124	149	162	207	189	164	132	79	150	125	129	168	161	123	215	127	96	145	301	201	190	154	155	141	117	132	132	134	134	79	138	166	113	113	96	177
ENSG00000077080	0	0	1	3	0	0	0	1	0	0	4	1	0	0	0	0	0	0	0	0	1	0	1	0	0	0	0	0	0	0	3	1	0	0	0	0
ENSG00000077092	248	209	304	153	133	95	66	65	65	103	118	144	127	119	154	136	114	169	208	116	122	122	153	111	51	66	46	148	129	112	105	117	106	62	82	101
ENSG00000077097	1481	1617	1764	4941	4344	3924	2367	1999	2904	2887	3085	3655	4988	4109	3825	5605	5185	6781	5356	3458	3032	4129	4237	3898	2281	2545	2821	3631	3426	2300	3753	4821	4065	4094	4153	5617
ENSG00000077147	4350	4268	4369	7498	6564	5928	5173	4615	6056	4359	4774	5347	6288	5044	4861	6112	6250	8258	8672	5882	5394	5829	5932	5757	4747	5338	6150	5456	4881	3588	5344	5886	5458	4844	4775	6134
ENSG00000077150	2750	2917	2333	2001	1647	1474	2422	2892	2695	1100	986	1240	977	942	845	3092	2732	3577	1386	1285	1243	1455	1432	1550	2392	2565	2020	1103	1087	988	1247	977	1074	936	1187	764
ENSG00000077152	530	620	535	1319	1064	1047	537	781	541	843	788	833	1048	779	770	960	987	1173	1196	759	780	897	957	1090	545	555	602	955	762	1070	1461	803	967	999	1298	1003
ENSG00000077157	269	292	418	421	413	350	231	156	297	266	269	304	358	295	347	377	363	537	443	450	364	427	398	288	259	272	231	313	292	125	242	406	342	268	226	428
ENSG00000077232	1789	1963	1871	3828	3342	3174	2137	1673	2509	2317	2384	2807	3497	2773	3416	3426	3612	4715	4795	3367	2942	3098	3247	2895	1981	2175	2314	2815	2663	1849	2559	3129	2942	2375	2243	3017
ENSG00000077235	1720	1679	1682	4013	3556	3224	1970	1756	2454	2874	2854	2965	3212	3053	2493	2770	2689	2882	2014	2028	1964	3082	3318	2874	2121	2365	1702	3175	3176	2233	3650	4429	3506	2719	2643	2961
ENSG00000077238	670	720	632	1741	1475	1397	1375	1426	1502	1197	1198	1366	1018	1027	1068	1053	965	1107	1266	1245	1111	1170	1105	1217	1319	1373	959	1093	1080	1036	1274	1229	1195	1167	1238	967
ENSG00000077254	970	1015	943	1350	1204	1022	666	626	701	891	898	1051	1335	1016	1093	1295	1262	1813	2209	1569	1325	1099	1152	958	560	654	711	969	932	571	991	1151	1051	1052	917	1362
ENSG00000077264	14	11	16	0	1	1	0	3	0	1	0	1	4	1	0	7	10	9	14	9	8	0	1	0	0	0	0	0	0	1	0	0	0	0	2	2
ENSG00000077274	0	0	0	0	0	0	0	0	0	0	0	0	0	0	0	0	0	0	0	2	0	0	0	0	0	0	0	0	0	0	0	0	0	0	0	0
ENSG00000077279	0	0	0	0	0	0	0	0	0	0	0	0	0	0	0	0	0	0	0	3	0	0	0	0	0	0	0	0	0	0	0	0	0	0	0	0
ENSG00000077312	1556	1774	1429	3545	2720	2657	2270	3017	2449	2322	2298	2351	2007	1946	1770	1360	1429	1347	2268	2507	2181	2342	2278	2927	2334	2189	1678	2603	2143	2833	4159	2767	2913	2367	2788	1872
ENSG00000077327	0	0	3	1	0	0	0	0	1	0	3	1	3	1	1	3	0	0	7	2	0	0	0	0	0	2	0	0	0	1	1	0	2	1	0	1
ENSG00000077348	531	604	413	1557	1287	1254	742	1095	731	1026	898	997	822	799	822	510	486	538	608	687	599	969	882	1266	793	744	544	1049	880	1202	1625	1011	1247	777	1098	490
ENSG00000077380	2093	2015	2122	3133	2794	2413	1625	1615	1864	1759	1938	2137	2300	2021	2159	2726	2546	3353	3848	2346	2352	2350	2494	2573	1433	1540	1706	2229	1887	1627	2375	2216	2244	2144	2387	2648
ENSG00000077420	0	0	0	0	0	0	0	0	1	0	0	1	6	1	0	0	0	0	0	1	0	0	0	2	0	0	0	0	5	2	1	0	2	2	0	1
ENSG00000077454	751	747	791	1633	1248	1331	1133	1261	1174	1003	892	1023	918	877	918	852	807	907	788	1057	969	1163	1139	1277	1187	1090	835	982	946	862	1250	1005	1195	850	881	667
ENSG00000077458	290	308	292	332	322	237	294	283	345	157	223	241	330	231	268	348	383	586	536	346	318	260	303	279	274	262	326	241	219	172	267	251	305	237	192	276
ENSG00000077463	817	947	706	1242	1010	921	531	898	602	769	730	784	567	566	671	554	514	641	550	830	704	837	788	981	561	647	473	749	719	959	1106	718	964	616	821	430
ENSG00000077498	0	0	0	0	0	0	0	0	0	0	0	0	0	0	0	0	0	0	0	0	0	0	0	0	0	0	0	0	0	0	0	0	0	0	0	0
ENSG00000077514	125	144	150	1007	821	751	334	387	430	596	569	668	696	643	657	525	446	518	651	573	445	732	721	699	283	388	355	693	576	482	763	722	711	738	717	889
ENSG00000077522	0	1	0	0	0	0	0	0	3	0	0	0	0	0	1	0	0	0	0	2	0	0	1	0	0	0	0	0	0	0	1	0	0	0	0	0
ENSG00000077549	4377	4721	4323	8792	7204	6694	4313	5423	4946	5323	5048	5883	5107	5088	4832	4807	4479	5169	4955	3821	3614	6371	6616	7415	4293	4692	3868	5519	5276	6082	7242	6038	5841	4340	5420	4037
ENSG00000077585	294	254	241	124	118	121	130	119	153	61	90	121	105	95	230	194	219	265	294	230	254	101	95	104	134	125	95	110	98	86	106	111	128	134	96	153
ENSG00000077616	324	319	411	786	599	622	439	372	465	495	502	609	697	458	878	560	552	780	813	526	517	568	623	605	384	395	445	589	498	427	560	544	618	460	523	586
ENSG00000077684	357	346	381	637	566	508	442	375	460	444	452	453	499	464	440	478	372	605	755	561	518	519	468	474	373	478	392	472	473	382	552	600	508	405	451	476
ENSG00000077713	275	286	264	414	345	272	168	188	214	226	203	295	277	278	303	373	355	429	543	359	309	260	286	315	149	175	184	271	230	190	380	355	328	274	313	246
ENSG00000077721	816	765	798	1757	1436	1251	1284	1451	1340	1019	912	1076	1107	940	876	1018	1038	1464	1161	808	648	1219	1246	1446	1181	1198	1254	1099	894	968	1444	989	1123	855	1004	956
ENSG00000077782	4193	3954	4083	1860	1665	1587	1095	979	1318	1417	1360	1545	1684	1533	1612	1976	1877	2103	1794	1904	1939	1472	1474	1512	1082	1223	845	1689	1597	1193	1908	1940	1959	1485	1586	1659
ENSG00000077800	2	0	3	0	0	0	0	0	0	0	0	0	0	0	0	0	0	2	0	1	2	0	0	0	0	0	0	0	0	0	0	0	0	0	0	0
ENSG00000077935	4	3	3	21	7	15	3	5	5	6	6	1	3	7	13	5	3	5	4	7	1	9	9	11	1	5	8	12	5	7	10	12	7	10	1	7
ENSG00000077942	6108	6184	5398	10475	8824	8315	7331	8670	8369	6707	6368	7255	7262	6546	7099	6652	6183	7469	9723	9700	9551	7996	8103	8733	7664	7951	6070	7261	6976	7307	9859	7587	8653	7330	9087	6758
ENSG00000077943	0	0	0	0	0	0	0	0	0	0	0	0	0	0	0	0	0	0	0	2	0	0	0	0	0	0	0	0	0	0	0	0	0	0	0	0
ENSG00000077984	0	0	0	0	0	0	0	0	0	0	0	0	0	0	0	0	0	0	0	0	0	0	0	0	0	0	0	0	0	0	0	0	0	0	0	0
ENSG00000078018	68	90	109	38	31	20	16	13	20	15	15	14	27	13	22	42	27	43	49	36	15	12	20	17	5	17	18	13	17	7	29	25	10	19	17	25
ENSG00000078043	536	495	575	1134	933	920	796	712	838	684	707	757	1050	757	848	975	977	1211	1006	660	667	929	918	864	679	761	821	816	807	585	885	915	954	820	887	1012
ENSG00000078053	0	0	0	0	0	0	0	0	0	0	0	0	0	0	0	0	0	0	0	0	0	0	1	0	0	0	0	0	0	0	0	0	0	0	0	0
ENSG00000078061	326	325	290	917	825	746	695	713	730	646	605	594	561	562	648	475	439	471	599	576	555	718	759	823	613	668	472	693	684	643	837	646	699	450	698	449
ENSG00000078070	302	340	308	926	720	699	419	536	521	569	571	799	666	651	758	796	816	878	1024	744	709	709	724	726	416	474	428	705	631	550	794	798	785	703	894	773
ENSG00000078081	146	162	136	26	29	17	17	13	9	14	20	20	26	17	93	72	94	91	170	130	130	19	29	14	22	10	19	16	24	13	15	10	20	8	8	10
ENSG00000078098	0	0	0	0	0	0	0	0	0	0	0	0	0	0	0	1	0	0	0	0	0	0	0	0	0	0	2	0	0	0	1	0	0	0	0	0
ENSG00000078114	20	12	23	0	0	0	0	1	0	0	0	0	0	0	2	0	4	0	0	11	0	0	0	0	0	0	0	0	0	0	0	1	0	0	0	0
ENSG00000078124	523	449	552	749	675	564	579	467	673	494	481	603	705	629	675	653	574	808	942	687	576	609	644	604	512	610	639	536	569	385	567	738	560	453	492	556
ENSG00000078140	2271	2258	2334	5954	5137	4679	3941	3796	4789	3676	3778	4182	4653	3962	3896	3678	3357	4542	6247	4445	3716	4688	4879	4846	3812	4148	4936	4380	4161	2979	4381	4868	4569	3559	3568	4779
ENSG00000078142	373	406	379	532	550	470	338	330	355	339	313	397	540	441	470	847	799	1025	625	477	482	469	486	420	290	326	352	401	376	279	383	462	401	472	414	652
ENSG00000078177	684	657	745	757	662	680	584	335	773	520	561	636	1000	719	812	1099	1011	1635	2069	1511	1267	681	759	594	415	542	597	603	640	288	496	849	669	679	530	1199
ENSG00000078237	352	339	331	700	606	536	856	907	951	420	401	543	519	435	391	445	371	613	421	285	249	582	590	583	883	829	973	507	454	360	581	589	512	370	336	377
ENSG00000078246	932	884	904	923	786	766	831	681	847	484	549	660	768	627	554	1286	1348	1663	739	705	690	760	814	754	730	772	684	587	526	470	715	739	606	691	701	686
ENSG00000078269	810	881	839	1903	1670	1474	2038	1876	2423	1075	1187	1289	1351	1263	1538	1238	1135	1438	1785	1656	1359	1551	1583	1400	2062	2305	1915	1403	1301	774	1290	1653	1628	1001	822	1260
ENSG00000078295	0	0	0	0	0	0	0	2	0	0	0	0	0	0	0	0	0	0	0	5	0	0	0	0	0	0	0	0	0	0	1	0	0	0	0	0
ENSG00000078304	1487	1363	1416	1557	1251	1076	771	891	881	1025	1026	1118	1583	1169	1125	1775	1669	2270	2559	1750	1584	1149	1177	1173	742	821	864	1213	1024	910	1405	1340	1235	1241	1483	1418
ENSG00000078319	342	413	315	665	538	456	263	291	284	404	413	448	471	395	452	494	446	550	582	523	546	446	439	510	251	265	230	433	368	496	735	551	533	509	651	514
ENSG00000078328	0	0	0	2	0	0	0	0	0	0	0	0	0	0	0	0	0	0	0	1	0	0	0	0	0	2	0	0	1	0	0	0	0	0	0	0
ENSG00000078369	6855	7081	6852	14902	13014	12166	9582	10347	10998	9822	9791	11436	11597	10353	10322	11602	11176	13507	13114	10591	9604	11217	11590	11987	9544	10336	9067	11061	10086	9046	13276	12626	12364	10088	11125	10561
ENSG00000078399	4	9	9	2	4	3	4	7	3	9	3	3	0	10	4	5	0	8	13	7	10	0	2	3	4	2	5	5	5	3	5	2	8	5	1	9
ENSG00000078401	732	795	734	440	385	327	1231	1236	1246	187	196	276	139	105	250	250	248	565	368	274	262	275	289	327	1011	1097	1007	184	161	190	158	146	130	133	183	128
ENSG00000078403	1307	1350	1514	1263	1201	988	838	696	1002	793	865	1117	1290	950	1271	1682	1485	2177	2042	1582	1515	1077	1091	951	764	872	845	994	870	618	1041	1095	1074	1030	997	1388
ENSG00000078487	16	20	14	177	130	141	110	96	123	82	64	67	51	57	90	56	62	65	67	62	52	117	115	145	99	84	76	83	70	76	92	85	87	38	68	67
ENSG00000078549	0	0	0	0	0	0	0	0	1	0	0	0	0	0	0	0	0	0	0	6	0	0	0	0	0	0	0	0	0	0	0	0	0	0	0	0
ENSG00000078579	12	18	14	0	2	0	2	3	2	1	3	0	2	3	2	5	5	1	2	4	15	5	0	1	0	3	0	0	2	0	1	2	1	3	3	3
ENSG00000078589	0	0	0	0	0	0	0	0	0	0	0	0	0	0	0	0	0	0	0	1	0	0	0	0	0	0	0	0	0	0	0	0	0	0	0	0
ENSG00000078596	0	0	0	0	0	0	0	0	0	0	0	0	1	0	0	0	0	0	0	0	0	0	0	0	0	0	0	0	0	0	0	0	0	0	0	0
ENSG00000078618	2276	2356	2439	5305	4457	3991	2532	2691	2932	3041	3279	3862	4471	4086	3290	4512	4365	5762	5044	3402	3286	3880	3924	3920	2404	2811	2667	3675	3233	2717	4422	4558	3922	3743	4267	4605
ENSG00000078668	1348	1516	1423	7947	6375	5811	4078	5383	4676	4415	4295	4734	4281	3851	3463	3132	3172	3631	3115	2261	2281	5323	5321	6337	3970	4376	4363	4903	4189	5227	6776	4993	5048	3933	4775	4174
ENSG00000078674	3515	3448	3852	7822	7042	6431	3567	2755	4196	4735	5398	6180	8269	6511	6089	7456	7167	10045	12458	8058	6941	6184	6613	5648	3024	3481	3634	5839	5492	3564	5530	7322	5805	5928	5483	8308
ENSG00000078687	583	604	651	489	454	419	364	289	433	300	372	384	396	361	374	587	390	515	370	395	348	399	427	372	348	458	327	349	407	174	307	499	361	236	207	318
ENSG00000078699	1346	1490	1498	869	872	746	503	403	589	593	674	703	791	563	951	1119	873	1323	1235	1171	1056	759	802	671	529	607	486	647	606	409	655	821	793	633	582	737
ENSG00000078725	0	5	0	0	0	0	0	0	0	0	0	0	0	0	0	0	0	0	0	0	0	1	0	0	0	0	0	0	0	0	0	0	0	0	0	0
ENSG00000078747	2726	2801	3135	3467	3080	2554	2603	2028	3103	2158	2194	2709	3462	2755	2542	4412	4261	5924	4769	3165	2947	2834	2967	2630	2369	2645	2798	2595	2378	1432	2367	3136	2589	2223	2003	3403
ENSG00000078795	7	0	0	15	6	0	0	0	0	0	4	7	2	0	1	0	6	0	18	2	0	12	0	0	0	0	5	7	0	0	0	0	0	0	0	0
ENSG00000078804	1723	1665	1672	925	859	732	2096	1975	2617	635	723	829	782	734	705	1593	1584	1597	1733	1701	1425	799	810	747	2145	2302	1839	766	849	489	663	839	731	702	651	676
ENSG00000078808	4270	4587	3812	10023	7853	7863	7103	9135	7685	6477	6003	6435	5347	5292	4976	3987	3861	4125	4736	5829	5539	6996	6885	8190	7019	7580	5371	6548	6264	7694	9746	6936	7277	5691	7157	4499
ENSG00000078814	15	4	15	1	3	3	1	5	0	2	3	3	1	5	0	7	6	0	13	17	15	2	4	2	0	3	2	0	3	2	1	2	1	4	0	2
ENSG00000078898	0	1	0	0	0	0	0	0	0	0	0	0	0	0	1	0	0	0	0	2	0	0	0	0	0	0	0	0	0	0	0	0	0	0	0	0
ENSG00000078900	5	6	2	12	8	14	6	5	6	4	5	9	2	2	6	7	14	1	12	23	5	2	6	6	7	4	7	3	7	2	2	0	7	8	21	9
ENSG00000078902	1929	2052	1739	3106	2699	2452	2370	2767	2504	1966	1870	2179	1615	1626	1865	1385	1268	1648	1221	1322	1242	2202	2426	2593	2425	2354	1960	2184	2056	2139	2578	2012	2256	1307	1574	1058
ENSG00000078967	87	99	93	322	228	227	140	185	154	181	149	189	174	158	185	105	97	145	158	138	127	231	243	229	156	183	157	195	151	167	216	219	190	128	112	117
ENSG00000079101	0	4	6	0	1	0	1	0	2	0	2	0	3	2	1	3	4	4	11	3	8	3	1	0	1	0	1	2	0	2	1	1	4	5	1	6
ENSG00000079102	1	0	0	0	0	0	0	0	0	0	0	1	0	0	0	0	0	0	0	0	0	1	0	0	1	0	0	0	0	0	0	1	0	0	0	0
ENSG00000079112	2981	2864	3156	6456	5624	5085	4690	4288	5111	3131	3501	4095	3697	3149	3456	3600	3703	4859	6615	4742	4894	5071	5188	5029	4427	4765	4795	3800	3445	2618	3352	3488	3479	2678	2706	3508
ENSG00000079134	566	639	703	1391	1121	1064	694	731	700	946	865	922	1266	1116	1006	1210	1173	1467	1363	989	785	1029	1013	1110	583	609	720	1046	798	921	1354	1076	1048	945	1268	1222
ENSG00000079150	228	252	248	306	299	298	210	221	210	255	252	305	368	292	246	289	266	402	661	454	428	262	276	289	185	192	179	312	294	253	401	385	394	388	469	421
ENSG00000079156	358	319	388	528	446	355	292	263	329	297	291	372	447	407	586	537	405	624	1236	738	658	408	426	357	247	318	300	379	380	289	359	432	454	360	305	456
ENSG00000079215	36	58	49	71	60	64	46	57	42	35	53	69	94	61	76	67	42	38	52	70	40	70	60	71	51	48	52	58	61	20	50	68	53	58	37	66
ENSG00000079246	3238	3526	3204	10592	9159	7682	5406	5807	6644	7017	7174	7754	9480	8667	7184	8332	8169	10076	9659	5684	5033	8265	8422	8026	4886	5617	6023	7960	7212	6976	10102	10117	8433	7827	9245	9605
ENSG00000079257	0	0	0	0	0	0	0	0	0	0	2	0	0	0	0	0	0	0	0	4	0	0	0	0	0	0	0	0	0	0	0	1	0	0	0	0
ENSG00000079263	3	3	0	1	1	3	0	1	0	1	1	0	0	3	0	0	2	0	4	5	4	1	1	4	0	1	0	0	0	2	0	1	0	0	0	2
ENSG00000079277	459	429	434	1095	830	782	488	599	521	569	563	634	589	471	563	523	521	641	692	538	557	705	767	761	421	479	417	692	599	578	706	667	710	535	538	457
ENSG00000079308	343	269	306	234	195	178	583	493	719	138	118	113	106	94	137	269	244	313	366	402	350	181	182	158	562	682	452	125	121	60	88	122	114	117	81	147
ENSG00000079313	1056	1133	1009	2579	2206	2156	1881	1859	2152	1763	1809	2100	1543	1704	1676	1227	1038	1028	863	1180	1075	1982	2030	2119	1866	2137	1502	1908	2042	1666	2271	2024	2354	1289	1360	1004
ENSG00000079332	2557	2631	2586	4003	3339	3000	2805	2870	3045	2482	2592	2685	2708	2494	2257	3284	3212	4398	2676	1961	1953	2773	2961	3211	2544	2700	2755	2823	2533	2312	3299	2804	2644	2519	2705	2753
ENSG00000079335	322	319	292	172	123	135	189	146	191	70	97	106	181	159	154	287	311	396	393	257	224	167	135	121	198	241	223	143	117	61	131	163	170	123	174	190
ENSG00000079337	17	11	7	13	17	20	10	12	12	4	7	15	8	7	14	7	9	12	10	90	36	17	11	15	12	9	10	7	12	8	9	5	16	4	5	3
ENSG00000079385	812	818	807	1157	1064	1019	577	538	632	806	836	964	902	775	1308	1039	1001	1098	1242	973	984	971	1023	927	501	599	512	936	957	680	883	864	1035	844	900	1000
ENSG00000079387	576	527	513	1090	929	803	489	451	611	583	735	769	1007	760	779	897	850	1294	1214	892	762	897	875	799	480	502	469	758	720	522	786	881	829	707	675	979
ENSG00000079393	19	13	13	9	13	5	2	5	11	2	1	4	7	2	7	8	2	11	5	5	2	2	4	13	1	4	3	3	4	5	6	4	5	4	3	4
ENSG00000079432	850	878	861	1729	1526	1403	1494	1109	1532	1048	1052	1258	987	960	1091	1096	944	1067	774	1069	1060	1310	1536	1219	1364	1399	1125	1168	1254	703	1077	1337	1260	814	705	757
ENSG00000079435	0	2	1	1	2	0	1	0	0	0	0	2	0	0	0	0	1	0	1	7	0	1	2	0	1	7	0	0	0	0	6	2	1	0	2	0
ENSG00000079459	2343	1994	2137	4961	4434	3883	3872	4668	4318	2940	2961	3284	3198	2921	2136	4081	4160	4885	3152	2211	2287	4003	4052	4736	3841	4190	3903	3306	2863	3219	4230	3322	3203	3093	3725	3157
ENSG00000079462	402	437	303	851	595	664	487	839	537	565	554	617	537	561	615	406	386	451	771	728	662	582	479	754	494	577	410	616	494	765	991	671	796	587	831	449
ENSG00000079482	5	1	0	6	4	2	1	8	9	10	2	6	4	9	7	1	0	9	0	15	2	6	14	17	1	4	6	7	2	9	5	2	4	6	7	5
ENSG00000079557	34	41	40	47	59	44	38	41	34	29	27	26	35	14	41	17	28	13	19	4	3	40	34	46	29	44	32	39	35	27	21	16	16	12	15	20
ENSG00000079616	1100	1148	1000	3360	2694	2624	1917	2486	2147	2303	2306	2574	2505	2276	1841	1884	1974	2162	2104	1780	1686	2336	2278	2885	1844	1882	1445	2528	2376	2695	4063	2925	2843	3080	3653	2649
ENSG00000079689	212	281	214	2017	1589	1546	1476	2207	1704	996	1022	1100	912	943	1190	566	506	535	398	404	311	1510	1477	1923	1380	1521	1503	1333	978	1467	1636	1166	1300	773	949	685
ENSG00000079691	136	134	119	155	146	153	108	95	147	92	88	88	146	86	128	131	96	163	260	194	189	121	127	132	99	137	71	109	68	50	101	133	94	121	141	167
ENSG00000079739	1336	1453	1394	1605	1351	1172	929	1219	1100	903	948	1016	1392	1175	931	2030	1840	2100	2165	1973	1734	1160	1225	1382	1002	997	848	1020	894	1061	1732	1419	1360	2089	2413	1861
ENSG00000079785	882	910	959	4071	3456	3174	2328	2498	2569	2518	2632	3012	3112	2672	2284	2592	2554	3132	2618	1851	1788	2981	2890	3387	2145	2407	2475	3116	2590	2818	3937	3132	3154	2531	3125	2859
ENSG00000079805	3481	3433	3287	7397	6414	6233	4551	4583	5148	4835	4984	5650	4970	4703	4465	4413	3918	4495	4258	4197	3833	5364	5507	5734	4692	4813	3477	5755	5091	4123	6253	5907	6116	3968	4128	3955
ENSG00000079819	3836	3823	4150	5206	4917	4120	3339	2667	3857	3545	3902	4243	4685	4097	4022	5452	4959	5417	5408	4724	4213	4569	4725	3889	3235	3434	3491	4335	3993	2424	4224	5147	4792	4217	3831	5331
ENSG00000079841	0	0	0	0	0	0	0	1	0	0	1	0	0	0	0	0	0	0	6	3	0	0	0	0	1	0	0	0	0	0	0	0	0	0	0	0
ENSG00000079931	234	259	258	66	71	58	56	43	52	35	34	45	46	52	36	97	95	117	197	134	100	48	71	59	58	51	65	43	41	37	28	35	57	53	60	68
ENSG00000079950	1567	1571	1568	2212	1985	1672	1692	1757	2106	1059	1107	1345	1258	1110	1363	1644	1728	2307	1623	1091	1021	1630	1751	1635	1727	1871	2127	1248	1107	857	1170	1128	1205	966	1155	1288
ENSG00000079974	157	237	214	872	789	695	374	415	458	464	494	556	455	402	620	390	447	471	599	535	528	661	625	671	380	438	334	527	478	406	655	543	573	509	454	482
ENSG00000079999	888	922	767	5429	4306	4261	3156	3937	3475	3316	3083	3588	2686	2503	2257	1221	1323	1434	1324	1657	1518	3710	3559	4519	3251	3353	2494	3823	3123	3652	4737	3401	3856	2110	2496	1800
ENSG00000080007	15	14	22	28	24	22	47	40	35	21	20	37	27	25	16	22	23	40	76	58	25	15	20	39	37	37	36	36	36	24	48	27	35	52	42	31
ENSG00000080031	640	624	579	167	151	156	288	295	354	79	96	102	125	102	107	584	603	789	304	339	304	144	122	164	269	294	234	88	65	69	79	86	105	129	122	94
ENSG00000080166	3	10	3	0	0	0	1	0	0	0	1	0	2	0	1	0	0	0	10	11	5	0	0	0	1	0	1	0	0	0	0	0	0	0	0	0
ENSG00000080189	844	856	720	1891	1520	1468	1346	1666	1495	1177	1201	1353	991	929	1151	1026	1058	1296	1015	1057	964	1364	1371	1532	1365	1435	1070	1290	1154	1305	1634	1212	1413	909	1019	821
ENSG00000080200	650	617	715	1225	1261	1049	949	497	1351	783	938	1055	1396	1012	942	1383	1296	1879	1080	872	845	1252	1366	857	864	952	1069	996	960	318	614	1249	909	886	539	1515
ENSG00000080224	84	86	97	60	25	38	23	10	26	24	26	39	52	32	24	51	33	52	154	84	93	42	23	27	15	20	9	23	30	11	41	31	30	50	51	48
ENSG00000080293	4	11	6	5	1	1	0	0	6	1	0	2	4	3	0	1	2	1	1	19	12	6	1	1	1	2	2	2	6	3	5	0	0	2	2	2
ENSG00000080298	613	504	652	290	296	276	66	34	58	176	231	222	405	304	292	698	616	1127	862	649	547	256	295	211	43	57	66	207	191	124	240	336	237	289	263	469
ENSG00000080345	942	987	1102	2719	2723	2212	2146	1405	2757	1708	1886	2082	2977	2395	2295	2185	2200	3109	2676	1971	1676	2498	2712	1959	1869	2186	2424	2231	2189	950	1586	2942	2152	1708	1286	2988
ENSG00000080371	2436	2457	2620	3302	2627	2586	2832	2951	3408	2011	1999	2314	2264	2048	1902	2230	2103	2997	3198	2064	1950	2429	2452	2657	2728	3156	3226	2296	1958	1766	2501	2531	2320	1656	1786	2117
ENSG00000080493	103	107	129	403	350	312	106	86	144	186	204	269	285	248	293	185	168	241	458	369	392	313	306	279	99	101	122	232	256	120	140	270	270	197	136	289
ENSG00000080503	92	54	103	3	6	3	2	7	2	4	1	4	2	1	3	13	3	15	33	84	31	0	2	0	0	2	10	2	2	4	3	6	1	9	9	14
ENSG00000080511	0	0	0	0	0	0	0	0	0	0	0	0	0	0	0	0	0	0	0	0	0	0	0	0	0	0	0	0	0	0	0	0	0	0	0	0
ENSG00000080546	195	137	187	334	273	202	678	670	740	210	181	212	225	168	205	216	227	260	314	216	180	261	251	245	683	657	768	243	187	138	206	191	190	186	226	259
ENSG00000080561	138	123	118	78	75	93	115	116	184	49	59	65	75	49	41	94	91	90	150	106	85	69	77	60	111	159	185	50	59	23	42	37	44	63	51	57
ENSG00000080572	0	0	0	0	0	0	0	0	0	0	0	0	0	0	0	0	0	0	0	0	0	1	0	0	1	0	0	0	0	0	0	0	0	0	0	0
ENSG00000080573	3	7	3	37	29	27	26	28	17	12	12	11	25	6	6	3	5	14	12	6	16	32	27	36	31	26	22	12	17	9	19	19	17	16	9	6
ENSG00000080603	634	684	662	2435	2469	1874	1976	1065	2505	1423	1943	2009	2164	1701	1957	1586	1226	1243	862	1322	1227	2430	2552	1377	2162	2255	1601	2135	2051	333	1177	2899	2005	1405	617	2055
ENSG00000080608	422	524	462	1278	989	960	678	803	825	785	837	964	1076	894	873	731	764	1117	910	537	534	971	1009	1028	642	690	765	937	841	965	1195	994	1007	774	890	860
ENSG00000080618	204	208	197	1171	1047	913	633	787	687	852	814	846	1085	1089	682	733	792	922	1526	992	864	920	932	1042	608	682	709	990	826	895	1340	1167	1032	1021	1212	1094
ENSG00000080644	6	1	1	1	0	5	2	1	0	0	0	0	3	1	6	1	5	2	4	3	3	1	1	1	0	2	1	1	0	1	3	1	3	3	8	6
ENSG00000080709	0	0	0	3	0	0	0	0	1	0	0	0	0	0	0	0	0	0	0	0	0	0	0	0	1	1	0	0	0	0	0	0	0	0	0	0
ENSG00000080802	486	463	583	667	576	524	539	454	645	428	450	526	588	504	481	598	655	786	564	512	428	494	535	421	479	581	599	475	460	332	451	608	501	419	361	563
ENSG00000080815	1108	1064	1124	1672	1484	1284	1457	1344	1671	1007	1011	1244	1234	1127	1212	1600	1457	1830	1998	1471	1261	1333	1446	1268	1383	1664	1468	1266	1104	840	1214	1353	1268	1128	1181	1369
ENSG00000080819	896	968	853	3150	2589	2417	1423	1613	1598	1941	2082	2103	2565	2195	1572	2079	1893	2482	2500	2097	1916	2163	2143	2540	1417	1671	1432	2293	2107	1923	3166	2759	2683	2644	3151	2775
ENSG00000080822	2881	2785	2859	2689	2308	1943	1557	1679	1907	1532	1627	1743	2317	1773	1665	3036	3029	4024	3365	2258	1962	1972	1978	2071	1497	1608	1765	1804	1564	1272	2116	1783	1917	1980	2058	2291
ENSG00000080823	17	28	25	85	59	58	38	57	29	35	49	37	23	50	18	50	43	43	59	54	24	65	54	81	32	26	35	36	34	32	47	24	43	60	28	25
ENSG00000080824	9912	9861	11858	60548	50801	45269	37828	39616	44977	37830	38063	44070	52770	48371	34440	37024	37436	41538	13438	8315	7183	45081	44521	49307	35161	38547	42722	45060	38100	37336	56614	54934	45533	35995	41693	44628
ENSG00000080839	192	201	249	553	492	419	229	207	239	341	346	359	501	381	383	461	359	524	701	493	384	431	506	408	240	218	245	356	371	210	390	442	404	318	309	531
ENSG00000080845	1306	1451	1339	1700	1464	1316	1028	1154	1261	1137	1107	1178	1208	1108	1134	1194	1223	1204	1274	1274	1211	1235	1350	1380	1054	1136	909	1208	1199	1079	1405	1427	1280	969	1043	1026
ENSG00000080854	0	0	0	0	1	0	0	0	0	0	0	0	1	0	1	0	0	0	0	2	1	0	0	0	0	0	0	0	0	0	2	0	0	0	0	0
ENSG00000080910	0	2	0	7	10	4	3	5	2	2	12	11	8	5	7	1	3	5	21	7	13	11	5	7	2	2	5	6	6	16	17	9	3	11	7	5
ENSG00000080947	33	44	31	49	13	26	16	13	23	13	11	25	31	29	18	40	42	30	68	52	57	25	25	26	17	24	20	36	11	8	31	31	26	47	28	33
ENSG00000080986	1395	1402	1423	1763	1529	1307	892	976	981	1226	1232	1303	1815	1498	1264	1769	1840	2840	3206	1840	1674	1296	1403	1389	780	829	946	1454	1186	1412	1982	1686	1476	1692	2090	1772
ENSG00000081014	355	279	353	708	554	576	424	286	470	446	456	520	650	538	471	536	493	763	627	495	426	653	657	554	327	429	428	521	474	272	383	564	513	436	413	707
ENSG00000081019	592	568	626	615	590	506	528	375	516	406	436	457	599	448	337	846	801	1095	1004	618	555	554	486	486	411	480	506	532	419	286	531	590	522	459	412	676
ENSG00000081026	322	319	370	630	571	477	280	231	349	336	403	419	509	459	384	551	436	602	755	571	472	467	484	392	326	329	302	492	414	211	403	622	492	389	391	627
ENSG00000081041	747	834	575	542	410	348	976	1259	1077	238	209	248	232	171	178	670	726	1394	317	295	270	267	297	404	900	976	941	223	232	210	197	128	168	192	220	190
ENSG00000081051	26721	27024	24432	311607	249584	226592	202844	249347	224704	188170	183228	202948	251675	205523	156454	198263	206554	238107	199424	106457	104005	235324	234262	256607	180631	204115	219590	213629	188645	224977	277938	214706	188964	212400	268691	236131
ENSG00000081052	2	3	9	4	2	5	4	1	1	3	0	6	5	0	0	6	7	8	17	7	1	6	3	5	1	3	0	4	6	4	7	6	3	4	8	12
ENSG00000081059	245	268	260	618	577	492	226	252	275	418	388	474	488	457	514	378	359	344	473	486	418	492	450	434	220	232	182	478	397	408	637	596	598	479	560	549
ENSG00000081087	1442	1312	1288	1300	1055	1034	745	776	904	661	741	846	835	747	895	869	848	1195	898	707	522	946	1040	1064	766	838	921	839	820	666	784	780	760	559	574	741
ENSG00000081138	0	0	0	0	0	0	0	0	0	0	0	0	0	0	0	0	2	0	0	3	0	0	0	0	0	0	0	0	0	0	0	0	0	0	0	0
ENSG00000081148	6	13	13	11	5	1	0	0	0	4	4	3	10	5	5	13	16	23	4	7	4	7	4	2	1	1	3	8	10	2	7	5	7	4	1	3
ENSG00000081154	3477	3417	3433	4122	3504	3208	2956	2865	3104	2577	2599	3012	3519	2885	2935	3632	3755	4776	6968	4498	4239	3051	3098	3553	2600	2756	3293	3002	2556	2613	3735	3246	3360	3045	3287	3578
ENSG00000081177	139	140	162	212	172	159	91	107	124	155	134	143	163	106	172	159	164	198	298	221	207	194	184	145	88	108	97	160	148	111	131	191	163	143	123	145
ENSG00000081181	743	762	687	320	242	230	221	228	293	175	182	202	236	226	240	609	543	736	687	499	509	209	228	240	242	253	277	235	134	148	313	240	226	289	247	248
ENSG00000081189	254	302	269	284	270	203	122	104	137	175	174	204	210	184	185	229	191	289	287	206	187	266	277	197	114	133	132	216	181	132	177	209	202	164	159	203
ENSG00000081237	0	0	0	4	1	3	0	1	0	1	4	4	3	1	0	0	0	4	0	1	2	5	3	2	2	0	0	3	1	0	2	1	0	0	0	0
ENSG00000081248	1	2	0	0	0	0	0	0	1	0	0	0	1	0	0	0	1	0	1	1	1	0	0	0	3	1	0	0	0	0	0	3	0	0	0	1
ENSG00000081277	0	0	0	0	0	0	0	2	0	0	0	0	0	0	0	0	0	0	0	0	0	0	0	0	0	0	0	0	0	0	0	0	0	0	0	0
ENSG00000081307	1240	1329	1400	2809	2287	2061	1426	1626	1689	1809	1844	2069	2336	1901	2104	2073	1975	2970	2954	1993	1912	1938	2062	2150	1320	1524	1543	2040	1752	1565	2441	2196	2385	1916	2230	2244
ENSG00000081320	674	602	678	302	286	249	354	332	472	207	193	267	364	281	244	501	531	844	684	372	339	287	277	281	334	409	388	223	243	190	314	310	277	305	252	404
ENSG00000081377	932	941	982	1239	1075	881	961	746	1102	731	864	918	1039	836	924	1186	1013	1325	1653	1494	1381	926	985	962	888	1005	1001	944	838	578	862	1137	898	859	764	1072
ENSG00000081386	114	90	112	322	280	280	173	128	185	189	215	220	299	245	269	243	257	306	423	280	318	288	248	254	152	199	189	244	218	140	257	331	288	279	236	393
ENSG00000081479	752	705	805	907	1056	768	420	307	585	543	703	800	1101	839	903	1220	1012	1154	2359	1817	1595	823	847	666	432	538	434	719	790	312	569	1183	861	823	667	1479
ENSG00000081665	1015	1094	1127	881	760	688	910	790	999	470	557	619	815	694	707	1002	887	1387	1567	1064	1028	729	781	754	786	856	925	594	603	489	697	759	605	632	630	924
ENSG00000081692	314	490	337	1805	1442	1298	984	1389	972	1188	1085	1180	852	840	869	486	506	564	768	774	686	1106	1098	1427	853	997	763	1181	1143	1380	1617	1197	1284	671	1046	596
ENSG00000081721	210	241	203	616	455	450	592	731	657	381	372	413	455	324	351	352	353	463	707	522	482	417	434	512	612	645	592	417	336	442	584	349	457	319	515	346
ENSG00000081760	339	371	359	658	548	531	327	372	403	415	394	447	427	416	412	385	362	497	547	496	526	435	490	489	365	379	292	435	373	399	588	494	521	395	452	456
ENSG00000081791	341	340	341	685	557	508	398	428	419	430	455	504	389	416	658	355	349	510	824	780	689	555	495	540	404	423	313	485	453	444	563	475	540	427	416	350
ENSG00000081800	8	25	16	4	3	4	12	7	6	2	1	5	8	7	10	6	6	14	4	2	0	2	1	2	2	0	0	3	4	4	10	10	6	8	3	4
ENSG00000081803	628	580	630	1402	1385	1087	730	596	820	805	841	934	1093	920	1075	843	709	1007	1060	762	817	1153	1239	1132	747	800	777	1010	959	642	892	1069	986	690	634	821
ENSG00000081818	66	52	66	77	56	79	29	28	48	67	58	58	98	69	48	97	76	78	76	63	61	61	58	76	29	32	38	59	68	46	97	96	74	73	80	85
ENSG00000081842	4	5	13	4	2	8	1	1	3	0	3	1	2	6	4	5	4	4	6	5	9	3	0	2	0	3	1	1	1	1	1	2	4	6	0	10
ENSG00000081853	53	114	86	243	224	191	137	107	163	139	163	188	166	125	156	73	74	95	192	176	189	172	204	173	135	141	138	176	146	54	153	229	198	105	97	161
ENSG00000081870	215	211	203	892	669	640	483	595	433	484	499	534	445	357	398	326	289	244	273	223	234	563	593	801	420	440	462	508	364	613	663	424	481	356	484	311
ENSG00000081913	390	400	383	652	589	520	485	357	591	453	460	487	544	463	456	444	437	496	555	529	479	614	617	473	457	506	408	562	526	256	396	617	515	434	370	552
ENSG00000081923	755	787	840	802	750	627	675	475	719	435	389	503	467	450	549	819	728	900	1167	868	689	662	677	573	585	682	640	449	475	269	371	492	434	435	369	585
ENSG00000081985	9	18	19	6	3	12	13	3	5	5	5	5	12	3	2	8	6	29	6	8	4	4	1	1	4	6	4	6	4	2	4	3	8	2	0	3
ENSG00000082014	176	205	169	434	351	350	210	263	203	276	309	299	228	228	365	161	131	164	216	282	206	271	290	311	185	174	143	305	279	356	414	262	307	194	227	156
ENSG00000082068	561	610	642	1260	1032	1010	445	586	502	776	787	903	820	881	971	971	967	1130	1215	904	859	926	947	1015	439	474	426	912	828	835	1129	867	1074	843	1184	863
ENSG00000082074	0	1	0	1	0	1	1	0	0	1	2	1	2	1	2	0	0	7	0	0	0	0	1	0	0	0	2	0	0	1	0	0	0	1	3	0
ENSG00000082126	0	1	0	3	0	0	0	3	0	1	2	1	0	0	0	0	0	0	0	0	0	0	0	0	0	0	1	0	1	0	0	0	0	0	0	0
ENSG00000082146	379	421	422	830	699	663	377	403	426	484	523	586	667	538	663	687	646	951	1008	708	700	674	703	647	363	373	376	591	532	485	689	641	667	611	729	757
ENSG00000082153	6401	6530	6591	9133	7814	6951	7044	6997	7974	5869	5808	6359	8056	6996	5953	6930	6691	9177	8096	5016	4412	6929	7084	7500	6300	7058	8038	6656	6067	5363	7592	7504	6725	5837	6290	6976
ENSG00000082175	4	0	0	1	0	1	0	0	0	0	0	0	2	0	1	0	0	0	5	0	0	0	0	0	4	0	0	0	0	0	0	0	0	0	0	0
ENSG00000082196	31	65	68	116	70	85	41	46	45	57	56	60	101	52	64	94	89	156	164	155	138	60	86	82	56	41	41	63	53	32	77	58	85	104	121	79
ENSG00000082212	1001	1035	1053	2434	2118	1753	1233	1203	1429	1479	1498	1879	2024	1608	1635	1606	1496	1748	1985	1372	1196	1886	2043	2066	1152	1241	1340	1894	1545	1317	1840	1860	1802	1444	1578	1690
ENSG00000082213	1087	849	1036	1379	1330	1095	1005	835	1098	935	891	1026	1166	1010	1084	1358	1129	1714	1906	1210	1069	1067	1188	1083	860	894	1037	1069	1003	744	1068	1112	1099	882	959	1310
ENSG00000082258	1504	1610	1741	1658	1467	1337	1632	1259	1933	995	1000	1166	1642	1354	1345	1966	1810	2862	1998	1279	1114	1322	1419	1275	1415	1622	1727	1253	1156	653	1147	1403	1185	1201	1105	1517
ENSG00000082269	673	689	754	1302	1288	1128	464	351	595	713	778	1003	1406	963	1059	1336	1225	2008	1523	884	763	1054	1170	960	433	445	529	1001	862	479	760	1001	868	764	654	1168
ENSG00000082293	4	10	25	7	11	3	0	1	6	3	1	3	1	1	3	3	7	5	8	6	7	2	5	5	1	6	0	4	8	1	3	4	5	9	2	7
ENSG00000082397	0	2	0	0	0	0	0	0	0	0	0	0	0	0	0	0	0	0	0	3	0	0	0	0	1	1	0	0	0	0	0	0	0	0	0	0
ENSG00000082438	557	603	662	1310	1140	993	725	593	933	780	732	921	1106	869	894	713	722	1017	1367	787	653	1190	1196	969	676	786	743	998	909	531	812	989	1005	661	610	869
ENSG00000082458	5	6	7	0	0	0	2	0	0	0	0	1	0	1	0	2	0	0	2	26	0	1	2	0	0	0	1	0	2	0	1	0	0	0	0	0
ENSG00000082482	0	1	2	0	0	0	0	0	0	0	0	0	0	0	0	0	0	0	0	2	0	0	0	0	0	0	0	0	0	0	0	0	0	0	0	0
ENSG00000082497	0	1	0	0	0	0	0	0	0	0	0	0	0	0	0	0	0	0	0	3	0	0	0	0	0	0	0	0	0	0	0	0	1	0	0	0
ENSG00000082512	129	156	154	94	72	58	61	49	58	62	74	61	112	94	148	72	90	117	157	124	91	68	90	77	46	56	49	83	76	47	82	103	93	78	87	107
ENSG00000082515	786	970	754	2115	1800	1683	1214	1690	1311	1441	1423	1605	1205	1098	1089	1169	1098	1227	1211	1065	905	1453	1283	1859	1107	1348	1233	1528	1199	1642	2386	1517	1779	1318	1606	1075
ENSG00000082516	380	412	475	2118	1956	1612	1039	843	1258	1338	1515	1627	1696	1495	1338	975	820	1072	1046	828	803	1679	1692	1597	998	1115	1031	1682	1435	1087	1832	2193	1806	1263	1284	1502
ENSG00000082556	0	0	2	0	0	0	0	0	0	0	0	0	0	0	0	0	0	0	0	1	0	0	0	0	0	1	0	0	0	0	0	0	0	0	0	2
ENSG00000082641	10158	10130	9410	9015	8213	7213	6023	5809	6866	5091	5118	6169	4773	4442	7853	9740	8676	9843	9466	10560	9386	6903	6870	7047	6165	6558	5096	5688	5725	4208	5806	6308	6456	4860	4771	4948
ENSG00000082684	13	9	5	3	0	0	0	1	3	0	0	0	2	0	0	0	0	0	1	12	4	1	0	0	1	1	1	0	0	0	3	2	4	2	3	0
ENSG00000082701	1635	1672	1748	2788	2517	2164	2381	1943	2861	1761	1956	2200	2510	2096	2297	3102	2778	3633	2993	2474	2223	2531	2624	2093	2432	2329	2478	2068	2084	1216	1853	2583	2141	1596	1587	2331
ENSG00000082781	2021	1957	1709	5871	4827	4386	2894	3277	3313	3280	3157	3670	3062	2831	3147	2960	2738	3262	3737	3393	3344	4146	4319	4608	3109	3070	2596	3561	3356	3344	4295	3928	3891	2729	3305	2715
ENSG00000082805	1204	1225	1417	1339	1402	1201	694	454	913	894	963	1096	1295	1000	951	1465	1211	1373	1128	1172	1035	1283	1395	939	635	801	659	1077	1058	469	936	1590	1130	890	782	1360
ENSG00000082898	5598	5852	5830	12278	10916	9675	5717	4610	6747	8247	8599	9793	13525	10501	8632	11307	10931	14279	13028	8211	6981	9652	10198	9495	5103	5855	6626	10164	8956	6380	10865	12006	10077	9285	8958	12105
ENSG00000082929	0	0	0	0	0	0	0	0	0	0	0	0	0	0	0	0	0	0	0	0	0	0	0	0	0	0	0	0	0	0	0	0	0	0	0	0
ENSG00000082996	695	674	657	874	733	647	569	561	615	492	529	558	649	498	562	829	877	1405	1313	795	685	653	615	764	507	540	651	516	512	466	586	605	602	539	613	691
ENSG00000083067	1	11	4	3	3	3	3	3	1	0	9	5	5	8	5	5	6	8	12	7	13	3	1	1	1	0	1	3	7	2	6	6	6	4	1	4
ENSG00000083093	187	202	221	569	504	441	258	235	322	333	325	409	420	337	385	376	388	398	453	334	305	443	473	406	260	310	278	343	351	266	342	413	394	330	396	366
ENSG00000083097	131	119	167	195	194	181	113	90	116	122	121	191	200	123	142	166	178	263	304	194	140	187	169	138	89	108	152	161	162	77	125	183	144	144	149	180
ENSG00000083099	283	296	312	1297	1108	882	641	674	682	634	620	839	783	652	838	734	701	796	822	532	522	893	911	1056	548	660	706	771	679	644	878	807	746	565	627	655
ENSG00000083123	273	276	264	907	754	678	467	481	540	441	541	651	750	586	482	705	677	821	1238	927	917	680	720	706	483	545	541	645	551	408	798	705	630	751	841	1038
ENSG00000083168	1739	1633	1889	2445	2464	2130	2029	1258	2315	1494	1883	1990	2465	1951	1895	2498	2141	2623	2181	2133	1942	2371	2520	1597	1722	2065	2028	2072	1930	780	1405	2707	1907	1453	1097	2457
ENSG00000083223	589	664	693	800	771	652	558	383	614	416	512	559	711	591	595	847	771	988	607	577	419	637	706	537	467	535	607	525	496	293	427	720	561	544	400	771
ENSG00000083290	14	13	19	4	1	2	5	7	8	4	2	0	2	4	7	1	4	21	20	13	10	4	3	0	11	7	4	3	3	1	3	4	2	9	3	4
ENSG00000083307	2	3	4	5	3	3	8	8	9	6	3	3	2	0	2	3	5	6	3	53	4	5	2	5	6	7	11	6	1	1	6	9	2	1	6	2
ENSG00000083312	4294	3951	4875	6677	6287	5538	4339	3283	5375	4290	4831	5451	7165	5206	4778	5706	5532	8145	4974	3681	2986	5634	5966	5135	4172	4493	5061	5870	5227	2781	4524	6412	5295	3657	3101	5642
ENSG00000083444	2402	2609	2269	4932	4150	3761	1993	2365	2396	3247	3166	3510	3322	3254	3265	3964	3900	4564	3365	3656	3267	3414	3717	3887	2209	2291	1593	3211	3299	3074	4687	4316	4270	3836	4404	3105
ENSG00000083454	9	8	8	1	6	1	5	0	2	4	1	1	5	2	1	6	0	4	4	7	11	6	1	6	0	1	2	2	2	2	11	6	5	7	15	2
ENSG00000083457	254	260	232	944	690	683	391	752	397	488	479	500	448	316	355	281	261	304	330	298	262	471	503	731	393	468	455	546	448	701	820	445	654	433	609	347
ENSG00000083520	1723	1544	1889	2422	2178	1951	2140	1689	2303	1529	1711	2033	2463	2048	1743	2599	2305	3078	2999	1716	1744	2042	2006	1886	1680	1966	2152	1979	1831	1281	1985	2389	1920	1830	1788	2540
ENSG00000083535	324	336	325	477	432	422	150	119	137	297	340	416	592	457	420	743	675	1017	1040	512	520	394	401	376	148	103	175	426	373	297	463	506	430	545	545	630
ENSG00000083544	83	91	91	215	179	164	141	108	156	145	169	151	193	148	174	169	165	276	379	240	220	154	165	178	159	145	162	175	143	108	227	198	127	190	191	211
ENSG00000083622	0	0	0	0	0	0	0	0	0	0	0	0	0	0	0	0	0	0	0	0	0	0	0	0	0	0	0	0	0	0	0	0	0	0	0	0
ENSG00000083635	159	215	186	567	511	480	406	419	415	444	408	415	498	395	372	261	285	340	441	365	299	450	448	468	369	395	395	459	451	423	551	490	518	360	509	388
ENSG00000083642	420	422	413	1104	948	954	799	733	1063	754	842	938	1148	919	902	944	948	1266	1486	976	831	872	978	881	775	901	1042	971	821	528	847	1131	866	846	737	1283
ENSG00000083720	333	351	304	239	214	193	138	119	164	130	149	179	168	174	212	248	241	285	394	308	245	154	172	175	116	133	146	161	142	140	216	226	241	222	235	249
ENSG00000083750	22	25	26	77	71	75	53	48	39	44	34	64	44	28	64	34	34	54	59	54	36	68	82	58	49	57	59	48	47	50	52	40	68	32	39	24
ENSG00000083782	0	3	0	3	7	5	4	10	1	2	4	3	4	2	3	0	1	8	0	0	0	1	6	8	11	4	7	3	4	4	2	2	1	0	6	1
ENSG00000083799	445	399	435	218	237	186	518	439	666	129	133	122	203	152	156	452	385	576	405	306	239	241	216	165	495	569	594	135	129	115	123	145	135	150	132	197
ENSG00000083807	18	12	19	24	22	13	8	23	8	11	13	21	9	13	5	11	12	19	26	40	30	12	17	9	5	18	18	11	15	25	37	13	29	17	25	9
ENSG00000083812	197	169	150	249	202	195	218	211	254	146	155	161	136	133	120	111	127	118	100	156	121	210	188	193	226	247	164	159	168	114	190	220	161	120	96	104
ENSG00000083814	93	116	120	155	146	97	64	78	76	98	85	77	83	83	69	96	102	118	162	127	97	87	86	117	57	54	57	125	77	86	112	104	96	110	87	74
ENSG00000083817	130	168	89	177	133	109	179	196	193	110	106	135	116	109	107	168	151	205	233	159	125	92	164	115	144	186	150	125	115	90	112	149	108	85	108	141
ENSG00000083828	336	336	341	309	292	247	230	247	262	222	207	215	227	199	224	295	277	327	442	319	228	229	221	241	221	254	224	205	207	183	301	272	237	261	211	226
ENSG00000083838	144	173	123	209	182	141	71	90	103	152	140	139	111	88	112	91	103	138	240	178	203	150	147	171	83	97	64	149	119	134	169	115	143	115	119	100
ENSG00000083844	740	713	812	502	507	432	407	411	506	340	355	321	521	403	448	883	796	982	990	759	693	470	452	397	447	437	439	358	372	260	498	560	384	366	289	503
ENSG00000083845	7525	8061	6659	21916	16528	16126	12714	20311	13792	14824	13594	14764	13781	13515	15129	10349	10798	12433	14795	12668	12139	14043	14406	18224	12807	13020	10637	15123	12665	19706	24333	15990	17706	13239	19957	11002
ENSG00000083857	1694	1444	1869	2447	2671	2127	1242	735	1846	1581	1908	2115	2660	1785	2238	2623	2196	2762	2004	2164	1765	2354	2636	1681	1325	1488	1401	1943	2209	702	1254	2931	2249	1323	1055	2384
ENSG00000083896	2610	2763	2860	3331	2854	2617	2452	2301	2735	2118	2340	2570	2836	2353	2094	2775	2758	3388	3175	2267	2029	2620	2582	2661	2202	2611	2503	2549	2335	1825	2742	2670	2582	2075	2201	2422
ENSG00000083937	1669	1743	1705	1972	1608	1268	1754	1792	1999	1117	1137	1249	1507	1284	1220	1838	1929	2867	2229	1253	1183	1381	1467	1514	1587	1665	2089	1186	1176	970	1404	1260	1246	1165	1283	1424
ENSG00000084070	1256	1414	1309	2239	1995	1789	1075	1157	1210	1424	1521	1672	1627	1444	1571	1319	1299	1458	2718	2414	2197	1681	1834	1827	1044	1160	914	1843	1690	1299	2215	1967	2040	1751	1830	1733
ENSG00000084072	631	632	715	963	678	670	351	484	429	608	524	596	515	475	637	662	606	808	874	739	712	652	659	617	339	405	316	557	507	622	778	644	585	660	696	522
ENSG00000084073	969	1045	944	4510	3851	3402	2591	2649	3216	2688	2953	3022	3560	3222	2692	2665	2390	3398	3136	1964	1690	3453	3480	3665	2518	2826	3170	3429	2851	2342	3421	3798	3093	2593	2531	3001
ENSG00000084090	2411	2517	2338	9108	7886	7096	6286	6282	6813	5739	5871	6219	6025	5489	5237	4385	4028	4711	5276	4316	4147	6873	7045	7370	6197	6705	6281	6505	6299	5342	7635	7080	6856	5086	5447	5490
ENSG00000084092	618	557	614	1025	848	851	602	650	631	653	693	776	769	711	673	622	663	702	1038	914	912	766	798	883	587	645	557	797	707	669	1029	904	849	656	847	637
ENSG00000084093	882	882	1050	1266	1240	1045	1301	915	1490	836	888	997	1211	1021	1034	1113	1123	1544	1471	1196	974	1179	1150	1051	1057	1312	1459	1058	950	540	921	1254	1069	967	678	1231
ENSG00000084110	489	424	386	419	350	322	243	252	297	232	249	237	320	271	240	415	506	473	2776	2245	1911	280	342	321	261	278	239	270	229	218	367	339	281	854	887	865
ENSG00000084112	734	685	729	1808	1634	1327	1312	998	1506	928	1105	1245	1211	1000	1223	1245	1170	1586	993	966	821	1403	1474	1146	1234	1342	1221	1126	1183	527	924	1382	1440	895	713	1202
ENSG00000084207	10778	11706	9333	68376	51577	48327	48400	72462	53481	35386	32110	35147	25541	24917	27018	17902	18414	20261	21476	20454	18479	43837	44805	57003	48941	48210	36553	34704	30224	44254	51820	32324	36655	27307	37608	21296
ENSG00000084234	13558	13077	13242	24740	22106	19482	15937	15479	17823	15434	16349	18389	18305	17328	16753	18748	18301	20353	23482	17863	16280	19765	19950	20039	15522	17420	14789	18653	17353	14089	19276	19795	19374	16180	17310	18332
ENSG00000084444	279	273	254	170	157	95	72	50	61	85	79	85	119	116	87	184	198	225	371	246	255	128	116	127	59	61	73	102	96	84	109	133	83	135	128	176
ENSG00000084453	400	447	527	329	301	287	177	134	166	231	252	291	436	318	390	621	578	801	2242	1567	1465	301	333	265	110	158	144	300	301	144	315	459	309	427	448	660
ENSG00000084463	2130	2324	2143	4796	3993	3638	3077	2837	3375	2968	3142	3433	3875	3359	3051	3639	3284	3552	3017	2306	2194	3799	4083	3719	2869	3196	2867	3554	3285	2741	4288	4240	3728	3338	3573	3607
ENSG00000084623	4182	4531	3992	12324	9823	9482	6090	8696	6951	7284	6696	7835	6962	6318	5746	5212	5080	5945	6145	4421	4367	8539	8267	10027	5989	6360	5192	8145	6935	8948	11084	8134	8302	6103	8267	5612
ENSG00000084628	65	33	60	53	42	36	32	33	47	30	33	51	30	30	67	28	27	10	26	50	48	47	42	42	44	47	36	38	33	28	34	46	46	39	37	36
ENSG00000084636	1	8	5	6	3	4	6	3	8	0	1	5	2	2	9	3	4	3	2	8	4	3	2	3	10	8	2	1	0	2	2	8	1	2	0	7
ENSG00000084652	2746	2790	2637	6642	5700	5119	4610	4444	5185	4212	4512	5037	4402	4139	3753	3803	3450	4002	4043	3889	3714	4801	4841	4970	4624	4744	3897	4840	4429	3485	5149	5305	5051	4012	4140	4356
ENSG00000084674	10698	10922	11828	78628	79761	65762	47144	28065	64009	53440	63492	70676	90405	65024	67545	55825	49041	63909	84291	61906	52133	70318	80280	52920	46129	53814	53367	71697	74146	26065	42646	98443	66946	45969	36151	82292
ENSG00000084676	371	419	475	564	471	433	313	253	343	279	306	355	387	329	477	394	348	475	825	633	604	466	460	319	270	301	288	326	343	174	261	426	363	259	260	471
ENSG00000084693	470	457	478	575	509	467	362	398	383	377	431	459	514	440	579	568	546	582	977	978	806	386	510	469	383	366	288	437	462	408	621	642	664	577	692	549
ENSG00000084710	22	18	28	85	63	56	36	19	37	52	63	63	68	57	76	34	55	36	48	31	43	65	75	68	38	23	20	59	69	34	57	61	88	41	24	53
ENSG00000084731	347	334	298	85	93	53	123	106	148	48	38	56	79	59	68	169	158	225	198	246	237	62	67	54	104	141	135	43	50	29	62	78	52	86	91	94
ENSG00000084733	2795	2925	2831	4462	3868	3607	2920	2511	3106	2658	2740	3127	3218	2741	2933	3113	3256	3982	3917	3430	3049	3332	3453	3697	2664	2909	2831	3125	2822	2295	3237	3323	2995	2244	2418	2757
ENSG00000084734	21	12	21	101	81	84	100	91	100	63	43	55	34	32	83	22	31	30	120	63	77	49	51	59	84	84	75	44	42	31	63	38	71	27	41	27
ENSG00000084754	2747	3004	2708	5356	4326	3846	3021	3537	3390	3401	3312	3745	3587	3452	2928	3683	3561	4214	5248	4218	3738	3835	3763	4163	2858	3107	2777	3708	3507	3845	4954	4527	3847	3917	4563	4117
ENSG00000084764	279	253	281	201	183	167	111	147	165	90	82	108	116	87	91	117	107	182	115	94	98	127	129	193	91	109	81	88	69	81	130	90	121	82	58	59
ENSG00000084774	1038	1018	1076	2341	2000	1897	805	646	930	1601	1622	1872	1966	1600	1828	1436	1260	1444	1376	1522	1429	1746	1970	1751	782	850	676	1867	1808	1168	2054	2420	2268	1397	1339	1473
ENSG00000085063	1897	1964	1911	2295	1945	1711	2182	2316	2375	1305	1235	1505	1393	1308	1579	1942	1873	2431	1553	1326	1143	1701	1712	1915	1976	2127	2138	1542	1397	1382	1615	1372	1590	1202	1463	1381
ENSG00000085117	3	6	1	4	0	1	2	0	3	0	0	5	0	0	1	1	3	0	6	25	2	0	0	0	1	2	0	0	0	1	2	3	3	1	6	2
ENSG00000085185	812	861	823	833	914	763	482	400	565	602	689	676	981	882	666	880	691	743	805	878	841	775	830	685	466	446	391	761	839	409	880	1336	974	889	726	1024
ENSG00000085224	2076	2114	2838	1946	1907	1666	1337	862	1831	1291	1365	1757	2506	1881	1931	3701	3103	4866	3465	2336	2132	1908	1970	1419	1183	1402	1526	1646	1616	667	1108	2169	1706	1540	1189	2687
ENSG00000085231	787	828	806	1108	1012	862	588	707	576	690	687	808	671	579	692	754	790	1119	819	566	519	839	825	1060	482	529	636	849	603	855	1081	689	820	644	837	719
ENSG00000085265	0	0	0	1	2	0	0	0	1	0	0	0	0	0	0	0	0	0	2	2	0	1	0	0	0	0	0	0	0	0	0	0	0	1	0	0
ENSG00000085274	656	619	606	945	760	699	692	647	756	540	587	614	835	600	639	791	767	1134	941	746	745	782	811	794	607	606	716	670	605	502	655	744	750	543	551	764
ENSG00000085276	454	441	540	888	760	663	390	294	400	565	527	631	972	738	748	772	722	863	1584	945	879	815	711	721	334	366	368	754	656	397	730	1028	881	820	765	1105
ENSG00000085365	1218	1149	1264	868	737	670	429	427	501	535	542	638	991	717	690	1013	1002	1349	2141	1363	1214	664	772	688	349	432	534	669	619	392	730	872	773	823	747	1064
ENSG00000085377	756	748	809	1782	1347	1265	1061	1150	1145	1053	978	1031	1217	1046	1058	1078	988	1224	1338	1031	969	1304	1414	1313	1092	1161	1129	1022	879	877	1292	1224	1208	1066	1297	1241
ENSG00000085382	216	235	239	315	255	240	187	147	181	194	168	229	263	231	281	360	327	409	640	531	463	235	274	244	157	166	182	241	213	157	229	312	215	278	259	331
ENSG00000085415	1375	1261	1351	4905	4100	3540	3295	3067	3619	2846	2933	3268	3446	2950	3077	2441	2390	2948	3122	2341	2010	3725	3743	3913	3144	3489	3634	3286	2950	2617	3763	3311	3178	2317	2567	2719
ENSG00000085433	369	395	386	236	184	153	198	162	258	102	154	155	191	146	122	222	226	377	165	148	104	191	173	143	187	216	239	171	131	97	141	176	160	167	153	206
ENSG00000085449	977	895	1117	1384	1284	1034	1200	900	1337	862	938	1103	1010	870	1190	860	997	1314	2001	1313	1242	1066	1132	1063	1022	1152	1120	1053	980	638	837	1098	1136	809	815	1141
ENSG00000085465	68	98	106	73	49	36	34	52	33	27	16	29	62	36	56	81	56	47	197	118	134	41	47	56	44	44	43	32	28	38	80	47	56	54	60	62
ENSG00000085491	755	779	779	1237	1084	886	789	668	981	675	733	922	931	850	960	1003	1025	1299	1399	1041	878	962	972	991	785	788	910	763	792	511	813	938	918	865	814	1059
ENSG00000085511	372	367	352	735	590	511	404	296	402	443	504	565	603	486	492	482	502	557	824	570	614	477	553	473	314	459	360	498	434	384	474	674	585	523	531	604
ENSG00000085514	8	6	10	7	4	4	1	2	7	4	3	4	4	0	5	2	1	2	2	1	12	0	4	0	1	0	1	0	0	0	4	2	5	4	4	5
ENSG00000085552	5	1	2	16	10	13	9	15	15	11	15	12	14	17	11	4	5	4	24	67	42	20	13	10	5	10	9	9	10	9	15	12	14	11	27	15
ENSG00000085563	3866	4040	4075	5502	5204	4519	3186	2754	3675	3627	3715	4034	3775	3487	3029	3934	3545	4852	6290	4643	4406	4617	4492	4430	2905	3205	3294	4051	3724	2656	3342	3805	3266	2561	2474	3151
ENSG00000085644	277	230	225	299	227	238	118	118	137	131	196	162	226	155	206	215	224	260	282	267	230	202	209	225	120	119	104	171	177	138	239	206	234	174	207	199
ENSG00000085662	553	660	517	3625	2937	2910	2229	2808	2513	1910	1827	2165	1726	1466	1446	1204	1185	1504	1576	1837	1351	2509	2338	2985	2212	2480	1833	2125	1731	2203	2929	1834	2143	1732	2287	1552
ENSG00000085719	952	791	896	1300	1203	966	775	629	912	790	805	828	1062	844	872	950	917	1245	1654	1002	921	1120	1070	1044	823	896	971	859	823	421	787	1063	893	795	773	1159
ENSG00000085721	1675	1715	1533	1883	1663	1430	2167	1917	2530	1225	1271	1306	1516	1353	1250	1493	1468	1888	1727	1346	1110	1411	1514	1472	2014	2252	2308	1389	1316	1028	1427	1496	1460	1146	1132	1329
ENSG00000085733	2242	2611	2459	10007	8544	8019	5711	5978	6280	6000	5932	6973	5061	5232	5739	4005	3624	3707	3508	4310	3967	7247	7174	8041	5423	5751	4407	6722	6089	5875	8005	6969	7872	5470	5590	4799
ENSG00000085741	79	78	80	83	71	52	64	62	46	26	41	54	21	16	28	18	12	11	82	94	87	67	53	37	70	69	46	30	27	52	32	40	36	33	29	27
ENSG00000085760	781	872	790	2301	1891	1851	791	799	881	1260	1243	1431	1497	1425	1403	1486	1507	1809	2481	1688	1523	1733	1825	1801	632	758	913	1406	1316	1311	1545	1556	1467	1270	1468	1572
ENSG00000085788	1647	1602	1596	1853	1607	1442	1104	870	1286	1360	1334	1756	1883	1583	1812	2475	2279	2840	3418	2628	2513	1488	1470	1428	942	1154	1126	1620	1511	1020	1647	2001	1753	2014	1898	2583
ENSG00000085831	272	257	272	328	291	285	117	186	155	182	152	173	194	143	278	267	270	281	276	278	250	277	229	286	141	171	126	185	192	200	212	162	256	169	198	213
ENSG00000085832	1070	1202	1107	1215	1083	996	815	674	919	715	788	888	1041	841	977	1305	1149	1708	1864	1355	1162	1017	996	936	762	780	793	793	782	509	850	842	898	812	762	1074
ENSG00000085840	243	226	281	1383	1143	1079	677	708	769	859	942	950	1082	918	651	504	498	568	642	539	454	1046	1046	1045	687	696	591	956	929	733	1123	1138	935	816	891	1042
ENSG00000085871	583	630	567	1917	1575	1368	1057	1351	1070	1225	1178	1378	975	841	1038	839	780	716	1023	1096	946	1246	1443	1720	1015	992	1038	1361	1133	1515	1803	1207	1363	1243	1544	1147
ENSG00000085872	1408	1356	1395	3805	3192	2979	2205	2192	2523	2719	2600	2953	2644	2601	2308	1612	1398	1198	1384	1627	1531	2794	3103	3055	2223	2479	1790	2986	2909	2368	3676	3450	3421	2164	2234	1860
ENSG00000085978	525	499	502	1063	979	869	747	741	777	652	698	748	754	605	648	528	482	697	505	512	445	914	832	923	717	784	704	726	684	557	804	710	698	544	547	643
ENSG00000085982	926	1042	927	1997	1788	1585	805	841	982	1091	1128	1387	1382	1229	1263	1473	1384	1824	1845	1569	1424	1618	1722	1574	831	875	831	1306	1290	981	1405	1537	1308	1266	1194	1387
ENSG00000085998	814	861	742	2616	2249	1970	1300	1580	1489	1433	1376	1572	1262	1136	1332	1099	1152	1255	1217	1237	1155	1826	1741	1989	1305	1434	1071	1584	1396	1506	1958	1614	1730	1097	1309	1029
ENSG00000085999	313	368	358	1465	1168	1171	518	592	654	936	949	953	1100	857	1034	876	825	1041	811	755	653	1073	1048	1131	559	571	438	959	967	996	1340	1132	1156	1001	1080	987
ENSG00000086015	1746	1863	1855	3520	3162	2700	1530	1442	1746	2349	2334	2591	2264	2113	2543	2368	1934	2490	1485	1645	1524	2758	2894	2563	1469	1720	1237	2433	2456	1743	2492	3018	2928	1846	1615	1907
ENSG00000086061	2329	2484	2373	12744	10849	9792	7060	8122	7990	8516	8313	9275	9024	7990	6699	5478	5561	5677	2534	1801	1612	9117	9279	10390	6078	6420	6865	9560	7993	8938	11763	9632	9247	6492	7676	6975
ENSG00000086062	6418	6374	6222	7914	6898	6142	7648	6919	9337	4426	4771	5491	4986	4615	4963	5468	5129	6531	10692	8027	7143	5662	6087	5972	7865	8394	7381	4912	4743	3425	4606	5827	4700	4510	4379	5057
ENSG00000086065	1596	1641	1635	2000	1551	1539	995	1292	1074	1028	1082	1276	1244	1109	1108	1526	1643	1862	1542	1255	1257	1451	1361	1704	979	1034	1028	1285	1041	1223	1642	1223	1332	1253	1601	1283
ENSG00000086102	998	1030	1119	1615	1416	1260	1113	1007	1135	919	1005	1270	1186	1052	1223	1219	1262	1519	1300	1012	876	1227	1227	1270	1007	1065	958	1252	1172	835	1177	1290	1199	895	880	1033
ENSG00000086159	0	2	0	0	0	1	1	0	1	1	0	0	0	0	0	0	0	0	2	5	0	0	0	0	0	1	0	0	0	1	0	3	0	0	0	0
ENSG00000086189	422	429	412	1503	1318	1278	589	677	695	925	940	1108	1122	932	866	745	733	993	1100	795	595	1056	1041	1187	608	710	721	1164	894	835	1286	1114	1248	793	979	903
ENSG00000086200	373	413	389	1347	1222	1109	628	585	724	955	1017	1052	1450	1234	1005	1109	1122	1374	1283	880	719	1160	1223	1077	575	661	659	1079	1054	708	1066	1409	1152	1027	1030	1374
ENSG00000086205	290	209	207	689	555	568	405	443	510	405	403	482	494	467	468	468	541	602	1065	790	802	480	557	567	442	473	491	519	469	488	606	564	552	582	601	623
ENSG00000086232	1789	1756	1898	3763	3177	2916	2183	2252	2487	2280	2441	2894	3322	2750	2859	3358	3059	3563	4051	2865	2865	2853	2954	2919	2171	2352	2212	2764	2534	2189	3214	3213	3159	2715	3130	3317
ENSG00000086288	0	0	0	0	0	0	0	0	0	0	0	0	0	0	0	0	0	0	0	0	0	0	0	0	0	0	0	0	0	0	0	0	0	1	0	0
ENSG00000086289	104	110	73	100	81	51	42	63	51	47	28	59	58	47	60	58	75	64	146	84	79	48	73	51	38	66	48	50	51	47	76	88	71	64	91	40
ENSG00000086300	691	698	697	720	560	509	344	340	364	346	365	441	682	509	593	943	990	1471	1911	985	967	541	496	561	300	285	369	446	385	363	590	543	523	749	877	928
ENSG00000086475	1242	1189	1160	4663	3945	3709	2717	3023	2957	3136	3265	3648	3554	3295	4008	2182	2367	2312	4346	3587	3193	3372	3396	3899	2593	2901	2544	3761	3199	3119	4885	4377	4726	3369	3766	3691
ENSG00000086504	630	629	492	1608	1240	1297	910	1529	883	1035	1055	1132	628	692	683	519	498	433	578	862	758	948	938	1408	968	970	697	1158	918	1466	1806	1095	1223	841	1171	652
ENSG00000086506	33	29	41	42	25	34	4	18	10	28	28	26	33	30	33	14	25	21	53	48	70	14	13	25	12	8	3	33	33	60	101	26	76	45	76	39
ENSG00000086544	682	890	695	904	780	733	807	998	902	489	512	616	430	454	598	489	549	665	702	596	601	678	694	710	824	802	590	599	528	541	666	612	696	425	501	392
ENSG00000086548	0	0	0	0	0	0	0	0	0	2	0	0	0	0	0	1	0	0	0	45	0	0	0	1	0	0	0	0	0	0	0	0	0	0	0	0
ENSG00000086570	9	12	16	9	10	11	10	3	8	7	4	10	15	9	7	19	2	3	6	59	5	13	10	9	20	5	12	4	12	2	5	11	9	5	3	15
ENSG00000086589	650	715	626	1539	1206	1088	1107	1165	1175	913	907	982	1091	933	876	838	851	1137	1460	1054	893	1076	1125	1190	1035	1108	960	1019	916	955	1123	1119	951	849	972	895
ENSG00000086598	5175	4994	4851	6218	5353	4810	4285	4493	4570	3837	3981	4678	4787	4002	3495	5879	5789	7232	5891	4609	4281	4261	4527	4901	4201	4404	4734	4751	3853	3511	5532	4890	4882	3789	4003	4294
ENSG00000086619	433	426	447	88	72	51	81	83	73	33	41	45	90	50	49	365	303	507	390	202	228	55	58	62	69	87	87	22	43	31	66	74	42	82	55	81
ENSG00000086666	1338	1417	1360	1674	1375	1278	1362	1662	1441	988	1034	1065	1364	1083	1105	1365	1491	2039	2592	1538	1450	1194	1161	1309	1191	1400	1500	1213	991	1114	1587	1162	1285	1272	1678	1361
ENSG00000086696	230	239	171	804	546	568	289	433	380	485	414	466	395	430	407	219	203	243	990	907	813	516	515	615	301	308	294	447	435	582	668	506	561	474	554	414
ENSG00000086712	1022	1047	1171	1888	1617	1401	1124	943	1396	1098	1184	1296	1604	1370	1326	1376	1254	1815	1701	1307	1194	1401	1439	1275	1040	1249	1288	1358	1197	765	1398	1669	1411	1093	1015	1487
ENSG00000086717	2	1	4	0	1	2	5	2	1	1	0	0	5	0	2	0	4	4	6	11	7	3	3	0	5	1	0	0	2	2	0	3	1	1	2	1
ENSG00000086730	2	5	10	42	22	19	21	33	31	24	15	18	12	17	28	21	21	11	27	34	29	23	25	30	23	25	18	16	15	22	41	24	20	24	13	11
ENSG00000086758	7670	7163	8253	15125	15585	12451	7624	4921	9736	9706	11810	13030	15384	12785	12995	16793	13683	16273	13697	13591	12200	13359	15017	9599	7543	8488	6952	12631	12635	5121	9634	19452	14643	10525	8319	17245
ENSG00000086827	307	361	314	1027	903	754	460	479	545	627	634	680	900	724	620	699	651	921	727	454	390	813	808	796	403	469	475	741	645	615	904	823	786	688	815	851
ENSG00000086848	718	708	647	646	525	492	432	367	508	342	373	465	551	470	395	699	620	905	1150	794	735	449	495	436	417	457	447	458	359	283	457	591	459	382	447	512
ENSG00000086967	0	0	1	0	0	0	0	0	0	0	0	0	0	0	0	0	1	0	0	0	0	0	0	0	0	0	0	0	0	0	0	0	0	0	0	0
ENSG00000086991	30	26	27	28	30	27	8	17	9	22	14	31	25	25	20	65	26	22	31	29	24	19	33	40	7	15	13	25	27	22	30	16	30	26	17	23
ENSG00000087008	188	187	196	588	532	469	348	382	402	356	354	360	383	310	438	310	349	432	453	368	390	427	486	483	364	391	312	397	354	386	454	369	407	268	297	288
ENSG00000087053	646	680	703	1192	1072	949	672	689	845	662	738	763	954	810	835	992	937	1347	1439	929	802	917	969	935	633	813	803	747	727	544	859	837	860	648	678	909
ENSG00000087074	7370	7914	6680	1816	1524	1328	4323	5256	4885	1058	1057	1310	854	857	1064	2884	2487	3676	1053	1419	1109	1191	1178	1430	4032	4647	3111	1099	987	1137	1202	896	1020	592	698	567
ENSG00000087076	321	369	208	258	209	177	107	184	115	162	162	213	80	106	544	108	101	107	186	197	211	149	149	210	114	114	97	205	174	247	249	132	307	67	110	71
ENSG00000087077	2493	2637	2064	5331	4322	4266	3597	4756	3746	3248	3349	4019	2275	2243	2515	2015	2101	2244	1710	2252	2093	3464	3218	4761	3528	3549	2680	3614	3228	3971	4623	2916	3714	1902	2315	1287
ENSG00000087085	855	942	866	103	78	58	103	98	80	39	27	36	48	47	46	231	179	199	101	120	137	54	70	69	93	103	51	33	31	35	52	37	37	36	37	25
ENSG00000087086	63038	65382	56436	197196	153015	142442	113717	156731	127339	129096	115490	125090	122273	113503	113170	79779	81618	88508	82890	71523	69717	137118	144388	167533	111530	114858	92197	127980	116865	161015	193818	137782	129979	101956	140707	82124
ENSG00000087087	692	663	670	5767	4673	4447	4291	4737	4625	4339	4131	4311	3708	3729	3126	2084	1809	1863	1023	1284	1105	3972	4071	4490	4087	4452	3192	4640	4151	4368	6258	5104	4826	3351	3747	2823
ENSG00000087088	747	722	644	2225	1717	1797	1351	2185	1462	1260	1238	1539	882	894	1133	616	666	642	637	988	841	1370	1355	1874	1466	1465	1069	1422	1175	1728	2125	1126	1822	948	1355	690
ENSG00000087095	385	411	429	738	639	614	422	484	535	440	426	522	600	490	609	563	548	580	875	699	644	533	604	577	433	510	548	552	458	393	546	576	533	507	484	592
ENSG00000087111	1647	1606	1468	2920	2512	2307	1484	1650	1782	1735	1890	2155	1895	1749	1775	1848	1809	2109	2274	2141	2127	2309	2295	2362	1619	1694	1219	2060	1883	1715	2577	2401	2319	2026	2136	2104
ENSG00000087116	0	0	0	0	0	0	0	0	0	0	0	1	0	0	0	0	0	1	0	0	0	0	0	0	1	0	0	0	0	1	0	0	0	0	0	0
ENSG00000087128	0	0	0	0	0	0	0	0	0	0	0	0	0	0	0	0	0	0	0	0	0	0	0	0	0	0	0	0	0	0	0	0	0	0	0	0
ENSG00000087152	1333	1393	1127	2782	2437	2155	2081	2175	2402	1673	1788	2070	1580	1425	1710	1685	1623	1782	1874	1933	1781	1967	1895	2085	2043	2265	1664	2055	1778	1487	2428	2047	2267	1462	1518	1567
ENSG00000087157	386	426	330	922	674	688	597	486	619	505	548	690	586	487	506	447	469	637	648	619	532	628	613	638	568	566	439	638	569	468	760	691	665	599	547	500
ENSG00000087191	1924	2167	1740	11139	8981	8594	6894	10078	7442	6674	6611	7421	5283	5630	5211	4329	4343	4296	3063	3033	2731	7007	7006	9347	6529	7202	5724	7407	6105	8323	11195	7711	8256	5535	7172	4992
ENSG00000087206	637	566	565	737	729	580	541	547	629	533	515	565	661	647	628	764	805	793	1051	774	718	547	599	707	502	580	541	617	561	519	821	685	730	659	708	730
ENSG00000087237	0	2	0	0	0	1	2	0	1	0	0	0	0	0	0	0	0	0	0	0	0	0	1	0	2	0	0	2	0	0	0	0	0	1	0	0
ENSG00000087245	0	2	0	0	0	0	0	0	2	0	0	0	0	0	1	0	0	0	0	0	0	0	0	0	0	0	0	0	0	0	0	0	0	0	0	0
ENSG00000087250	0	0	0	0	0	0	0	0	0	0	0	0	0	0	0	0	0	0	0	0	0	0	0	0	0	0	0	0	0	0	0	0	0	0	0	0
ENSG00000087253	0	0	0	0	0	0	0	0	0	0	0	0	0	0	0	1	0	0	0	11	0	0	0	0	0	0	0	0	0	0	3	0	0	0	0	0
ENSG00000087258	152	104	169	1	3	4	0	1	0	6	3	2	4	4	6	14	17	14	50	49	62	3	2	0	2	5	0	0	4	4	1	3	0	6	7	8
ENSG00000087263	1210	1289	1336	1845	1567	1359	1109	1105	1216	1068	1162	1214	1363	1137	1044	1113	1121	1520	1312	976	830	1358	1390	1341	1065	1024	1133	1350	1221	1070	1461	1465	1298	929	1017	1184
ENSG00000087266	1444	1486	1637	320	296	248	125	133	130	158	156	288	154	136	1046	709	532	815	2249	2462	2221	218	215	185	135	143	110	179	161	117	180	185	335	218	182	264
ENSG00000087269	595	728	673	3613	2897	2687	1740	1963	2109	2439	2371	2678	2187	2349	2131	1251	1278	1143	1429	1269	1192	2542	2525	2869	1710	1944	1635	2676	2426	2456	3469	3092	2864	1863	2000	1770
ENSG00000087274	3572	3636	3330	8358	7168	6285	5505	5434	6489	5352	5453	5915	5829	5581	5618	5120	4650	5339	5270	4776	4400	6385	6682	6580	5672	6034	4951	5999	5854	4908	6866	6691	6650	5146	5450	5344
ENSG00000087299	647	605	674	1137	936	898	373	436	477	655	784	807	728	649	734	606	604	771	1150	853	807	860	833	830	371	454	413	799	782	524	793	891	889	646	711	802
ENSG00000087301	235	232	268	149	165	140	90	80	143	87	105	144	186	190	166	197	239	372	350	242	209	132	177	157	101	130	114	168	145	86	138	184	161	186	138	243
ENSG00000087302	1093	1121	986	2680	2107	1883	1473	1918	1622	1571	1518	1751	1686	1545	1656	1656	1585	1795	2034	1590	1532	1744	1724	2253	1393	1497	1536	1801	1524	2156	2441	1724	1999	1652	2327	1584
ENSG00000087303	53	21	51	51	25	25	18	9	19	15	12	13	22	20	17	36	15	11	26	48	25	31	10	18	13	16	12	15	11	10	20	16	12	21	19	13
ENSG00000087338	1050	939	1089	1681	1464	1373	864	830	1033	948	1018	1126	1413	1145	985	1727	1594	2182	1592	1167	1088	1262	1284	1317	804	949	1001	1209	1047	828	1265	1272	1191	1070	1194	1361
ENSG00000087365	4703	5045	4739	7741	6635	6043	4642	5396	5127	5233	5102	5630	4990	5179	4666	5423	5158	5413	5029	4570	4502	5646	5667	6314	4655	4886	3758	5778	5149	5210	7480	6911	6237	5261	6338	5172
ENSG00000087448	289	320	336	634	534	567	464	427	497	327	344	435	391	349	428	360	272	407	601	527	380	547	529	502	430	453	479	437	439	258	374	495	426	327	296	418
ENSG00000087460	12199	13342	12028	25510	22401	21218	17087	19163	18834	16729	16577	19793	22519	18464	18311	19802	20107	22049	27348	20745	20358	18962	20716	21524	16869	17744	15457	18889	18348	18572	28053	21090	21447	21560	28161	20622
ENSG00000087470	1401	1338	1391	3328	2900	2601	2023	1790	2379	1981	2099	2520	2975	2445	2268	2742	2759	3591	2775	1927	1616	2591	2653	2616	1625	1968	2274	2465	2127	1594	2477	2650	2440	2257	2233	2892
ENSG00000087494	26	21	22	2	1	1	8	3	3	0	0	0	0	0	0	0	2	1	2	7	2	2	1	0	4	4	3	0	0	2	3	0	0	0	1	0
ENSG00000087495	3	0	1	0	0	0	0	0	0	0	0	1	0	0	0	0	1	0	4	3	0	4	0	0	0	0	0	0	0	0	0	0	0	0	0	0
ENSG00000087502	657	762	727	1198	1049	962	600	551	603	748	666	835	1180	932	927	1163	1239	1581	1365	819	790	940	976	981	495	549	626	851	784	701	1046	989	956	905	1037	1065
ENSG00000087510	0	0	0	0	0	0	0	0	0	0	0	0	0	0	0	0	0	0	0	1	0	0	0	0	0	0	0	0	0	0	0	0	0	0	0	0
ENSG00000087586	633	687	640	3785	3127	2912	2198	2493	2455	2814	2872	3218	3131	2833	1968	1864	1758	1950	2320	1758	1507	2549	2541	2892	1985	2196	2123	3177	2787	2898	4311	3668	3365	2616	3065	2956
ENSG00000087589	11	12	11	4	1	2	1	3	1	2	0	3	2	2	0	10	6	6	1	4	0	6	1	2	1	0	0	2	2	0	0	1	0	1	0	1
ENSG00000087842	557	549	462	3179	2490	2262	1448	1948	1598	1501	1563	1828	1576	1591	1527	1441	1406	1523	1171	946	936	2058	2134	2577	1591	1678	1419	1763	1387	1806	2889	1956	2020	1723	2253	1645
ENSG00000087884	435	439	319	712	568	517	329	563	320	366	354	480	237	255	285	180	184	222	329	355	367	422	403	653	314	413	302	425	357	493	670	343	484	362	393	235
ENSG00000087903	138	152	147	193	165	130	47	41	71	100	102	99	156	151	99	245	163	237	215	181	187	139	130	146	54	26	28	122	116	106	183	163	115	197	227	201
ENSG00000087995	460	488	448	1091	930	837	480	515	487	645	623	721	674	619	650	702	614	824	863	638	552	705	833	896	476	439	414	707	604	649	843	796	777	562	782	603
ENSG00000088002	28	9	20	0	0	0	0	0	0	0	0	0	0	0	0	1	0	1	4	7	6	0	0	1	0	0	0	0	1	0	2	0	0	0	0	1
ENSG00000088035	150	157	133	633	515	434	255	291	287	337	342	403	432	378	340	347	337	441	604	336	330	501	434	504	233	251	284	443	398	355	446	396	434	336	399	414
ENSG00000088038	915	952	815	1838	1496	1411	1179	1375	1303	1334	1332	1403	1481	1452	1213	1344	1181	1123	1389	1962	1708	1330	1372	1457	1133	1133	946	1444	1363	1330	2038	1699	1565	1429	1651	1265
ENSG00000088053	0	1	0	2	2	4	0	1	2	0	0	3	2	1	0	3	0	1	0	0	1	3	0	1	1	0	0	0	2	0	2	0	0	1	0	2
ENSG00000088179	230	262	269	570	461	463	369	220	433	238	350	413	550	411	642	609	543	850	900	641	549	498	439	380	279	347	376	420	381	215	319	497	446	373	303	549
ENSG00000088205	1664	1871	1776	4944	4322	3705	3310	3066	3447	3032	3093	3626	3933	3337	3139	3145	2946	3923	3032	2176	1893	3760	3697	3994	3022	3362	3774	3699	3220	2830	3917	3805	3380	2632	2803	3375
ENSG00000088247	9403	9691	8830	16189	14720	13601	11325	11500	13341	12361	12608	14732	11483	11637	11388	9167	8609	8731	9511	11767	10647	12268	12804	13013	11826	12719	9189	14367	13545	10225	16615	16231	15761	9770	9376	9092
ENSG00000088256	1413	1500	1311	4030	3343	3157	2593	2716	2955	2679	2694	2800	2354	2284	2115	1664	1616	1617	1358	1897	1698	3139	2855	3108	2569	2710	2053	2839	2782	2234	3244	3017	2925	1997	1989	1651
ENSG00000088280	1123	1115	1085	1458	1312	1101	663	591	735	864	914	1038	890	1043	1477	1019	1031	1180	1854	1857	1866	1078	1134	1094	638	667	551	1067	941	753	1206	1268	1293	1170	1221	1097
ENSG00000088298	563	655	508	1420	1189	1111	801	953	832	857	843	909	860	847	777	802	850	918	977	829	812	988	1020	1138	838	826	600	913	816	957	1257	992	1112	831	1051	770
ENSG00000088305	361	354	364	1018	973	887	559	505	591	818	874	1038	958	842	640	698	658	695	414	543	409	854	791	843	560	576	454	1038	983	576	1186	1334	1077	818	787	926
ENSG00000088320	0	0	0	0	0	0	0	0	0	0	0	0	0	0	0	0	0	0	0	0	0	0	0	0	0	0	0	0	0	0	0	0	0	0	0	0
ENSG00000088325	3797	3800	3904	10757	9242	8343	5539	5406	6439	8335	8696	9162	10565	9819	6983	8841	8806	10274	8809	5474	5033	7785	7906	8641	5276	5615	5434	9475	8586	7748	12015	11630	9680	8291	9507	9688
ENSG00000088340	224	235	238	21	6	21	8	7	3	3	12	10	27	15	19	134	139	193	298	351	326	5	16	9	4	1	2	7	15	5	22	14	10	126	138	89
ENSG00000088356	1098	1183	972	2002	1525	1508	1380	1770	1361	1122	1089	1185	814	764	839	586	567	854	806	853	769	1148	1191	1648	1263	1378	1017	1239	1005	1476	1660	966	1230	701	939	575
ENSG00000088367	140	106	162	80	64	72	68	43	84	59	43	64	33	24	48	58	61	66	117	180	148	72	69	65	72	57	53	41	61	37	46	23	47	31	52	52
ENSG00000088386	105	133	107	92	71	63	48	60	41	30	40	43	38	52	63	63	71	94	434	305	310	76	74	53	34	52	61	46	38	32	24	39	34	76	67	45
ENSG00000088387	209	175	241	244	218	202	114	55	98	149	135	154	150	137	191	218	169	201	231	287	221	166	250	134	98	108	100	139	180	68	109	212	169	128	130	181
ENSG00000088448	626	739	714	993	796	709	538	598	587	604	551	635	922	716	726	738	855	1083	1070	937	870	624	709	690	434	550	463	674	601	614	1039	775	725	838	960	840
ENSG00000088451	385	415	413	425	398	345	369	409	389	255	241	284	356	303	291	385	434	666	533	377	312	325	311	400	326	361	410	347	233	238	378	304	295	304	338	342
ENSG00000088538	11	6	3	4	8	7	16	12	10	2	4	4	7	5	7	9	12	18	15	11	7	5	2	13	4	11	5	5	4	3	7	5	2	10	6	6
ENSG00000088543	71	83	68	14	11	13	6	5	8	2	6	17	13	5	9	35	28	43	85	63	97	16	19	9	3	8	3	9	8	14	11	13	15	21	31	23
ENSG00000088682	218	251	223	896	645	669	329	394	405	567	504	531	491	398	597	450	466	546	555	493	438	545	573	693	345	363	321	530	456	517	701	559	620	498	618	442
ENSG00000088726	1	1	5	1	1	1	0	2	1	0	0	2	0	0	2	0	0	3	3	6	0	4	0	2	0	0	0	2	0	0	0	0	0	0	0	0
ENSG00000088727	26	34	26	201	148	135	131	157	116	139	124	114	132	103	76	59	71	58	41	72	50	135	142	140	107	116	108	106	106	106	143	139	132	66	89	82
ENSG00000088756	3	7	5	3	0	0	2	0	1	0	1	2	3	0	3	0	0	3	7	1	0	4	2	4	0	1	5	0	1	3	3	0	0	0	0	4
ENSG00000088766	954	871	923	3115	2541	2340	1662	2147	1894	1940	1950	1899	2387	2084	1917	1811	1750	2378	2534	1754	1688	2387	2330	2520	1586	1676	1667	2097	1965	2188	2776	2324	2253	2018	2400	1779
ENSG00000088782	0	0	0	0	0	0	0	0	0	0	0	0	0	0	0	0	0	0	0	0	0	0	0	0	0	0	0	0	0	0	0	0	0	0	0	0
ENSG00000088808	269	216	228	410	374	314	225	283	323	233	237	246	180	177	289	130	125	130	161	207	160	315	325	346	242	283	223	253	232	209	248	253	279	145	171	187
ENSG00000088812	2915	2702	2945	4527	4231	3607	2888	2598	3496	2700	2847	3256	3468	2687	3160	3414	3043	3919	4594	4032	3772	3838	3967	3200	2816	3226	2841	3343	3253	1811	2592	3647	3330	2611	2408	3447
ENSG00000088826	1149	1200	963	1726	1459	1304	1745	2228	1888	1023	871	1096	766	753	1268	897	866	1052	1066	1026	877	1253	1181	1415	1817	1859	1327	1141	951	1038	1276	882	1163	585	732	485
ENSG00000088827	13	13	12	1	0	2	1	0	2	0	2	0	2	2	0	1	0	4	1	4	5	1	0	0	4	1	3	1	0	0	0	1	0	2	1	0
ENSG00000088832	4127	4261	3969	10774	8696	7833	5928	6966	6634	6369	6451	7018	7479	6179	5886	5901	6196	7313	6795	5192	5159	7408	7515	8365	6031	6032	5702	7213	6141	6653	9751	7559	7828	6442	7528	6380
ENSG00000088833	1706	1954	1725	7377	5854	5583	6046	7744	6447	4352	4169	4899	3194	3237	3200	2687	2628	2452	1707	2180	1973	4931	4942	5979	5738	6203	4870	4576	4087	4862	6225	4774	4946	3212	3920	3048
ENSG00000088836	243	204	297	752	571	554	509	498	575	479	447	487	515	412	448	292	269	330	448	352	392	545	572	554	516	571	371	571	508	452	732	514	683	439	539	436
ENSG00000088854	696	885	892	498	463	381	392	340	488	303	336	408	430	360	400	991	946	1324	763	779	679	375	439	362	354	425	401	398	360	210	449	510	432	511	418	573
ENSG00000088876	269	300	283	430	309	331	212	222	265	289	224	261	229	186	219	201	192	215	252	224	203	305	292	289	198	245	229	261	211	182	278	325	307	180	240	218
ENSG00000088881	213	209	242	34	22	32	34	48	38	22	23	31	37	20	43	67	52	49	243	284	315	27	40	25	42	34	26	46	31	36	74	61	43	72	81	73
ENSG00000088882	0	0	0	0	3	0	1	3	2	0	0	0	0	0	0	0	0	0	0	0	0	0	0	0	1	3	1	0	2	0	0	0	1	0	0	0
ENSG00000088888	3372	3258	3629	7469	7030	5999	3131	2725	3617	5019	5136	5657	4948	4596	5217	4586	4099	4477	4540	4632	4205	5903	6255	5411	3103	3130	2580	5471	5226	3479	6042	7385	6090	4196	3958	4936
ENSG00000088899	1918	1937	1654	1017	835	859	864	893	927	873	833	1016	960	932	1091	1583	1384	1747	1856	2130	1958	751	685	785	858	931	675	997	852	741	1370	1078	1343	1151	1299	904
ENSG00000088926	40	40	55	221	157	144	85	56	112	123	77	81	77	76	116	56	46	56	110	96	90	160	124	121	81	94	94	80	90	53	71	57	90	42	77	58
ENSG00000088930	3956	4049	4029	7909	6981	5920	4596	4150	5347	5316	5314	5764	6084	5245	5083	6733	6184	7647	6871	5239	4871	6023	6222	6170	4314	4706	5165	5878	5483	4317	6367	6856	5682	5209	5066	6300
ENSG00000088970	519	510	555	316	296	296	97	119	114	244	250	239	344	286	321	553	588	663	813	699	654	260	263	270	100	110	108	258	247	249	382	296	313	356	402	423
ENSG00000088986	11802	12807	10354	7554	6248	5927	3419	5045	3791	4865	4702	5003	4800	4179	3553	5297	5525	6011	2493	2601	2246	4969	4974	6729	3386	3660	3495	5340	4325	5880	7905	4893	5633	3866	5116	3008
ENSG00000088992	169	156	127	603	502	577	469	624	459	393	319	406	367	350	431	189	242	247	412	304	307	453	440	585	352	447	324	439	325	534	685	450	613	373	535	225
ENSG00000089006	3336	3752	3325	8351	6772	6273	4362	5027	4739	5474	5690	6391	6997	5812	5955	4870	5015	6374	12536	7819	7863	6201	6305	6943	4060	4536	4643	6285	5780	6159	8460	6608	7016	5967	7517	6573
ENSG00000089009	19619	20196	17324	45986	35936	34631	26957	38141	29004	30077	29033	33467	27495	25784	31415	24167	25127	26379	36145	32404	32065	29401	29636	37709	25394	27725	25745	34000	27832	39667	51190	35259	38385	30090	40454	26382
ENSG00000089012	0	0	0	0	0	0	0	0	0	0	0	0	0	0	4	0	0	0	0	0	0	1	0	0	0	0	0	0	0	0	0	0	0	0	0	0
ENSG00000089022	596	656	660	1837	1516	1342	1092	1168	1179	1150	1149	1264	1349	1139	1175	1170	1081	1309	1650	1131	1038	1296	1323	1450	985	1094	1019	1299	1175	1091	1606	1342	1469	1057	1338	1151
ENSG00000089041	0	2	0	0	0	0	0	0	0	0	0	0	0	0	0	0	0	0	0	1	1	0	0	1	0	0	0	0	0	0	0	0	0	0	0	0
ENSG00000089048	1394	1612	1733	1943	1512	1510	1451	1261	1826	1198	1243	1440	1896	1601	1625	1765	1895	2288	1979	1152	1150	1504	1493	1538	1231	1523	1738	1489	1276	1029	1534	1601	1487	1266	1354	1857
ENSG00000089050	392	471	379	1631	1569	1302	970	783	1051	905	974	1134	1214	1074	1156	961	1030	1276	1759	1279	1125	1330	1353	1316	868	897	1019	1181	1117	760	1226	1427	1357	1048	995	1336
ENSG00000089053	1528	1681	1597	5034	4099	3802	2613	2984	3079	3236	3382	3295	4098	3360	3171	3263	3227	3652	4254	3116	2916	3751	3595	4210	2469	2684	2564	3521	3393	3324	4780	4357	3925	3724	4421	3789
ENSG00000089057	2268	2143	2264	2253	2079	1668	1348	982	1693	1474	1698	1918	2025	1677	1930	1801	1519	2039	2739	2779	2554	1896	1984	1559	1385	1528	1257	1873	1828	866	1557	2508	2011	1567	1267	2080
ENSG00000089060	439	491	410	422	366	303	297	289	359	234	195	235	225	164	255	351	361	372	346	387	371	282	335	302	280	316	181	243	192	183	251	213	256	224	298	233
ENSG00000089063	1902	1796	1910	5441	4447	4187	2782	3358	3016	3261	3230	3769	3651	3100	3556	3013	3209	3559	4412	3237	3149	3712	3946	4551	2727	2934	2907	3778	3301	3306	4755	3722	4287	3124	3531	3181
ENSG00000089091	13	14	18	49	24	26	10	14	14	35	21	32	36	16	39	31	24	41	47	39	22	30	26	27	14	17	20	20	20	15	33	30	20	38	36	21
ENSG00000089094	457	401	424	966	801	699	651	552	633	632	631	722	839	692	757	668	629	805	727	630	561	700	729	691	591	651	572	662	707	512	839	865	916	662	653	721
ENSG00000089101	1	1	2	4	1	3	1	3	0	1	1	5	1	0	2	0	0	6	0	1	1	2	3	2	2	1	1	2	1	0	1	0	0	1	0	1
ENSG00000089116	1	3	0	0	0	0	0	1	0	0	0	0	3	0	0	0	0	0	0	0	0	0	0	0	0	0	0	0	0	0	0	0	0	0	0	0
ENSG00000089123	152	194	120	360	293	270	141	148	174	212	181	237	232	223	227	256	261	355	430	277	273	231	260	271	156	130	154	247	218	211	298	245	298	278	336	294
ENSG00000089127	244	224	242	674	565	534	299	343	329	262	237	231	187	176	335	169	152	151	152	176	121	450	532	531	313	349	267	294	279	264	239	208	243	138	131	117
ENSG00000089154	3106	2978	3196	8271	7587	6562	4024	3450	4664	5382	6085	6325	6521	5778	5534	5517	4933	6221	3646	3941	3680	7018	7198	6186	4127	4518	3281	6520	6276	3639	6134	8362	7481	4613	4244	5445
ENSG00000089157	28608	30525	26088	63826	49083	46234	37874	53655	42938	43458	40099	44123	43516	39795	44003	37761	39337	46653	56206	47307	46317	41521	42740	51395	37355	38216	30690	45844	38507	52149	71619	52794	49407	43801	60960	37536
ENSG00000089159	1136	1024	1003	1949	1821	1654	1237	1076	1336	1230	1304	1407	1218	1089	1158	989	782	935	1010	1178	1030	1546	1609	1469	1155	1198	966	1437	1292	948	1398	1453	1537	1059	811	1012
ENSG00000089163	36	49	43	30	22	26	1	7	15	18	24	14	21	7	9	5	22	13	8	20	29	8	22	36	6	9	2	15	7	17	39	11	12	20	18	19
ENSG00000089169	1	0	1	0	0	0	0	0	0	0	0	0	0	0	0	0	0	0	0	6	0	0	0	0	1	0	2	0	0	0	0	0	0	0	0	0
ENSG00000089177	680	677	672	637	560	518	231	204	245	366	417	405	507	407	472	657	645	796	828	603	534	569	537	447	196	244	260	417	453	254	417	556	465	456	424	639
ENSG00000089195	356	386	288	1920	1620	1500	1045	1055	1255	1228	1260	1331	1191	1204	1017	869	856	845	747	612	578	1407	1384	1620	1014	1013	1129	1398	1140	1138	1672	1575	1458	996	1137	1118
ENSG00000089199	16	23	17	19	27	24	11	22	15	13	17	12	9	6	11	17	5	7	41	32	25	11	19	27	12	16	9	14	15	15	21	14	26	17	16	19
ENSG00000089220	2106	2070	2048	13908	11415	10098	9759	11265	10447	8731	8352	9300	7135	6396	7607	4044	4190	4397	4788	4405	4200	9561	9622	11928	9629	10169	8830	10177	8663	10324	13023	9165	10679	7244	8525	6253
ENSG00000089225	0	0	0	6	0	0	0	1	4	0	0	0	0	0	0	0	0	0	0	1	0	0	0	0	0	0	0	0	0	0	0	0	0	0	0	0
ENSG00000089234	756	842	853	1214	1046	972	896	859	991	767	764	849	975	898	769	924	953	1383	1105	761	720	878	881	942	820	939	904	831	771	643	1024	1001	846	747	838	891
ENSG00000089248	3837	3882	3188	7784	5911	5740	4155	5653	4542	5017	4924	5869	3758	3547	5210	3362	3169	3235	4618	5621	5265	4848	4690	6674	4317	4413	3311	5748	4875	6255	8292	5365	6521	4237	4784	3424
ENSG00000089250	0	0	0	0	0	0	0	0	0	0	0	0	0	4	0	2	0	0	0	6	0	0	0	0	0	0	3	0	0	0	0	0	0	0	0	0
ENSG00000089280	2288	2664	2213	13839	11829	11916	10221	11801	10494	9077	9163	10215	6452	6413	6285	4042	3763	3261	3020	4807	3810	9477	9205	12349	10022	10304	7947	10673	9115	9805	13804	10437	11130	7025	7220	5767
ENSG00000089289	1172	1224	1128	956	748	700	542	720	648	577	569	607	659	609	813	1036	1040	1419	2016	1226	1219	638	698	812	462	558	561	647	528	626	843	605	732	623	897	703
ENSG00000089327	11	8	6	2	1	1	0	0	0	0	1	1	1	0	0	0	1	4	2	36	3	0	0	0	0	0	0	0	0	1	1	1	0	0	2	4
ENSG00000089335	135	146	139	544	461	389	247	226	262	338	338	393	529	414	490	421	412	579	665	497	485	436	474	413	223	275	293	460	341	310	501	402	404	449	489	494
ENSG00000089351	3555	3432	3137	3223	2378	2447	2296	2526	2404	2115	1818	2245	1952	1794	2387	2563	2538	2914	3245	2879	3069	2218	2348	2467	2217	2351	1713	2086	1937	2010	2569	1992	2289	1840	2071	1513
ENSG00000089356	5	1	1	1	0	3	1	0	0	0	2	0	0	0	0	0	2	1	35	83	20	1	1	0	0	0	0	3	0	0	2	0	0	4	4	1
ENSG00000089472	135	153	133	505	479	395	342	293	440	313	306	384	309	255	326	308	286	296	293	259	223	440	433	457	336	376	322	312	327	273	318	304	372	199	270	248
ENSG00000089486	1637	1709	1442	1819	1446	1407	1389	1718	1531	1228	1152	1278	1061	1005	1021	899	875	1164	1030	1029	915	1283	1355	1589	1336	1367	1065	1298	1292	1274	1687	1236	1321	1002	1116	788
ENSG00000089505	14	21	20	31	29	22	2	5	5	16	16	21	27	22	26	8	15	7	18	28	29	27	23	20	2	2	1	23	13	12	14	34	26	6	14	18
ENSG00000089558	5	3	0	3	4	0	0	1	0	0	0	0	1	1	0	0	2	0	0	0	0	0	3	0	3	1	3	0	2	0	0	0	2	2	1	0
ENSG00000089597	22202	22880	20855	29941	26768	23798	17263	16132	20378	20272	21443	23643	20421	19550	20067	26719	24663	28125	29770	30188	27734	22800	22822	23412	17525	18728	13927	23376	22372	16561	26274	28271	24828	21116	20605	22762
ENSG00000089639	320	305	347	461	405	368	228	177	204	304	279	351	346	319	304	322	294	294	287	371	327	299	316	335	201	224	141	308	299	234	478	383	358	365	411	330
ENSG00000089682	184	126	193	217	221	213	89	73	175	136	170	182	222	190	187	222	224	325	313	244	192	260	248	175	105	112	123	182	178	110	160	239	192	188	144	265
ENSG00000089685	1658	1598	1346	4266	3184	3038	2347	3354	2626	3067	3037	3228	2946	2784	2184	2190	2246	2448	2561	2191	2122	2581	2581	3121	2384	2543	2137	3379	2926	3757	5381	3806	3818	2984	4021	2718
ENSG00000089692	6	8	13	19	1	18	11	4	7	5	13	10	3	4	11	5	7	6	5	7	5	11	5	8	5	12	9	10	10	11	6	12	8	14	5	3
ENSG00000089693	2482	2525	2287	9491	7944	7590	6550	8513	6954	6367	5884	6619	5319	4698	4689	4358	4113	4623	3603	3867	3683	6347	6578	7969	6491	6670	4992	6654	5773	6563	9241	6492	7358	4909	6026	4145
ENSG00000089723	93	83	96	44	38	34	16	18	24	22	49	36	54	27	49	50	39	91	103	93	45	53	37	30	19	15	28	33	25	23	40	38	38	47	43	55
ENSG00000089737	2330	2390	2289	3631	3141	2782	2802	2868	2845	2103	2228	2408	2359	2181	2141	2197	2155	2427	1635	1264	1206	2705	2806	2887	2564	2882	2415	2608	2290	2102	2988	2761	2561	1906	2247	2199
ENSG00000089775	391	377	475	263	242	235	162	133	156	208	191	196	275	224	228	468	393	481	782	632	603	187	219	194	134	162	150	176	179	161	261	302	231	311	266	340
ENSG00000089818	1065	1221	1089	1513	1454	1185	979	884	968	982	955	1030	1006	835	800	995	1013	1267	1182	966	840	1221	1129	1209	877	970	1012	1049	968	774	1156	1100	1100	839	884	1000
ENSG00000089820	7	3	2	10	6	4	3	6	6	6	2	2	1	2	2	1	3	3	4	16	15	4	5	6	4	3	0	1	1	3	3	3	4	1	0	0
ENSG00000089847	56	53	41	25	24	28	21	17	12	17	13	19	6	8	16	12	15	29	72	91	82	23	19	17	9	8	5	15	10	20	23	18	31	14	20	20
ENSG00000089876	796	819	736	700	578	506	494	565	615	392	374	472	617	438	682	1137	1170	1647	1293	719	708	461	535	531	432	494	547	454	404	354	578	478	528	572	616	720
ENSG00000089902	1195	988	1154	1342	1262	1119	942	794	1179	835	1001	1031	1395	1149	1001	1323	1257	1728	1386	1103	883	1199	1124	1061	959	1051	1080	1170	1132	631	1178	1288	1261	1017	917	1303
ENSG00000089916	1087	991	1321	825	844	681	776	534	1056	524	602	774	964	676	828	1550	1225	1978	996	808	721	816	782	648	819	959	844	690	755	279	481	877	752	614	461	943
ENSG00000090006	136	137	160	5	1	6	8	6	7	0	1	2	3	3	3	8	5	8	77	161	150	3	3	2	12	4	6	4	0	2	2	3	2	6	2	10
ENSG00000090013	3153	3129	2642	4638	3784	3766	2402	3614	2614	2689	2569	3003	1991	2002	2404	1749	1727	2223	2027	2109	2026	3035	2905	4032	2458	2571	1925	2851	2399	3543	4206	2484	3354	2041	2827	1432
ENSG00000090020	489	571	531	835	688	676	679	697	794	479	496	463	588	481	495	705	579	697	387	415	344	619	689	586	619	755	544	519	478	354	565	615	564	347	369	400
ENSG00000090054	1789	1826	1866	2387	2036	1758	1515	1527	1706	1359	1383	1523	1823	1552	1462	2045	2070	3182	2704	1734	1557	1781	1794	1820	1421	1607	1735	1616	1380	1302	1834	1746	1590	1487	1566	1752
ENSG00000090060	3562	3413	3781	6739	6401	5499	3867	3240	4186	4519	4857	5731	7822	6090	5424	7324	7111	9789	9398	5915	5627	5569	5964	5621	3430	3836	4300	5729	5232	3407	5868	6839	5739	5207	5114	7207
ENSG00000090061	1422	1355	1438	1742	1530	1348	1256	1208	1545	1057	1043	1248	1294	1090	1021	1256	1235	1355	1434	1138	1035	1248	1344	1341	1238	1324	1133	1186	1197	971	1371	1333	1294	949	1075	1100
ENSG00000090097	1790	1899	1587	1354	1007	1055	672	897	725	1033	983	1098	719	763	979	845	874	871	1066	1351	1202	963	897	1127	657	665	501	1033	987	1111	1517	1038	1251	682	822	558
ENSG00000090104	0	0	0	0	0	1	0	0	0	0	2	0	4	2	0	1	1	3	0	1	3	1	1	0	0	1	0	0	0	0	0	1	0	0	0	0
ENSG00000090238	255	261	221	131	105	111	66	99	72	90	90	105	76	69	78	106	144	150	207	269	225	100	84	115	56	71	60	87	79	114	129	86	94	107	142	63
ENSG00000090263	481	510	453	1461	1248	1037	644	857	650	742	817	783	658	507	643	660	592	552	839	778	642	1017	952	1294	603	605	675	786	672	934	1170	696	873	676	907	632
ENSG00000090266	563	692	491	1951	1599	1662	1120	1796	1209	1466	1352	1575	1215	997	1008	560	705	713	703	724	590	1164	1250	1853	1102	1159	840	1687	1169	1835	2394	1235	1734	960	1263	610
ENSG00000090273	1507	1847	1507	8528	6563	6716	4009	5910	4253	5584	5226	5997	3925	4346	4739	2689	2511	1888	1786	2371	2140	5537	5311	7359	3853	4106	3075	6019	5353	7423	9523	6439	7659	4132	5436	3132
ENSG00000090316	1124	1255	1163	3135	2519	2251	2002	2146	2287	1922	1923	1977	2076	1923	1886	1925	1690	1981	1503	1412	1343	2199	2160	2508	1919	2159	1681	2203	1991	2259	2841	2304	2269	1931	2241	1680
ENSG00000090339	14149	15058	12441	10516	8703	8063	14703	15298	16768	6955	6412	7714	6654	6117	7362	16056	14724	17942	8260	8140	7115	7156	7267	7777	14021	14787	11198	6321	6352	5596	6908	6755	6432	6552	7172	6018
ENSG00000090372	2346	2313	2123	3108	2550	2526	1753	1936	2039	1990	1972	2240	1690	1830	2172	1743	1706	1807	2306	2801	2419	2270	2341	2512	1908	1862	1359	2071	2077	1910	2580	2167	2502	1780	1968	1516
ENSG00000090376	249	257	331	224	203	183	204	148	245	172	176	189	328	250	228	520	444	636	559	411	360	207	211	148	162	247	223	161	192	86	177	248	206	238	197	381
ENSG00000090382	1700	1887	1563	9885	7911	7278	4898	5749	5367	6205	6235	6427	5719	5185	3533	3923	4303	4783	5592	4223	4018	7294	7315	8474	4631	5087	5242	7563	6479	6708	9211	7011	6220	5689	6746	5895
ENSG00000090402	15	21	15	78	49	38	140	160	235	31	32	47	62	70	50	53	40	71	123	90	83	54	52	50	124	193	149	54	53	19	62	52	43	55	34	81
ENSG00000090432	711	805	651	1317	1139	998	1019	1155	1243	835	793	813	738	690	736	666	569	852	760	625	641	970	981	1113	1004	1047	823	913	854	861	1159	842	856	594	804	588
ENSG00000090447	377	384	360	742	621	623	319	327	351	460	520	606	386	459	456	281	290	230	608	702	647	464	479	646	305	303	248	618	503	514	765	657	639	437	425	362
ENSG00000090470	453	488	395	752	521	597	323	348	360	467	446	488	486	456	599	485	497	480	586	706	669	534	519	594	322	331	320	569	524	461	652	651	631	432	507	518
ENSG00000090487	408	421	415	955	718	711	475	539	555	560	580	659	615	560	791	471	493	602	818	616	594	755	739	789	509	512	475	661	594	657	786	629	754	472	543	558
ENSG00000090512	0	1	2	6	7	4	1	13	10	7	8	8	21	6	3	2	2	1	8	22	25	8	4	6	3	1	8	11	5	9	6	13	5	17	25	14
ENSG00000090520	1621	1854	1497	3422	2644	2512	2448	2899	2742	2245	2202	2558	2384	2142	1913	3193	2980	3416	2353	2042	1933	2237	2296	2580	2207	2476	2340	2351	2114	2515	3224	2551	2480	2117	2424	1956
ENSG00000090530	358	386	311	587	522	463	369	356	492	256	257	306	272	220	227	228	225	321	200	99	127	411	482	426	402	347	345	279	282	225	229	203	228	122	132	144
ENSG00000090534	89	144	105	195	133	110	54	86	78	118	112	142	102	106	130	97	114	138	255	249	238	89	136	142	47	51	36	125	101	112	145	127	154	159	235	112
ENSG00000090539	430	359	368	245	157	197	99	108	116	171	161	154	128	127	221	238	121	202	428	575	520	124	117	176	100	81	64	124	132	101	181	148	129	181	224	146
ENSG00000090554	33	26	34	14	13	17	1	4	2	9	11	10	5	5	15	8	7	9	24	39	44	5	19	15	5	4	9	10	10	9	13	4	21	8	6	1
ENSG00000090565	222	271	227	670	583	551	383	384	401	412	438	443	292	309	423	275	233	275	372	485	415	463	407	574	404	397	260	430	427	422	538	451	460	338	409	299
ENSG00000090581	348	357	305	723	650	584	541	693	606	530	424	515	493	404	528	408	385	455	294	383	319	517	479	672	460	564	438	554	456	553	741	510	607	380	489	295
ENSG00000090612	202	270	297	479	392	317	354	320	460	259	229	282	355	285	342	272	326	382	576	385	332	349	421	384	339	359	381	318	277	219	259	336	289	232	256	372
ENSG00000090615	2060	1991	2339	3224	2744	2470	2302	2010	2548	1914	2003	2236	2098	1972	1811	2350	2206	2578	1953	2018	1841	2457	2381	2419	2169	2284	1898	2146	2172	1428	2340	2643	2440	1669	1630	1870
ENSG00000090621	2980	3003	2907	9672	8009	7674	5500	5403	5945	6922	6541	7481	7162	6398	5702	3751	3830	4198	5895	5230	5179	7069	7484	7593	5453	5725	4849	7680	7237	6209	8866	8419	7706	5311	5671	5170
ENSG00000090659	0	0	0	0	0	0	0	0	0	0	0	0	0	0	0	0	0	0	0	1	0	0	0	0	0	0	0	0	0	0	0	0	0	0	0	0
ENSG00000090661	618	638	509	1959	1530	1447	1344	1676	1375	1242	1034	1329	992	990	1142	943	824	937	778	650	667	1333	1257	1666	1269	1322	957	1168	1097	1376	1556	1183	1274	854	1054	684
ENSG00000090674	385	443	359	1648	1329	1287	1056	1377	1190	953	898	1081	725	771	840	574	561	609	398	418	427	1193	1234	1261	1010	1051	750	994	947	1090	1233	871	926	589	725	495
ENSG00000090686	1173	1225	1320	2215	1876	1738	942	891	917	1371	1380	1718	1958	1743	1770	2261	1941	2715	2929	1736	1620	1807	1872	1824	771	939	962	1634	1522	1188	1882	1895	1825	1612	1709	1967
ENSG00000090776	0	0	0	2	0	0	1	0	0	0	0	0	0	0	0	0	0	3	0	27	0	0	0	0	0	0	0	0	0	0	0	0	0	0	0	0
ENSG00000090857	1648	1527	1808	2348	2327	1916	1844	1462	2331	1595	1653	1966	1996	1656	1915	2350	1885	2651	2337	2128	1762	2110	2298	1608	1866	2154	1824	2009	1948	925	1498	2379	2013	1423	1125	2015
ENSG00000090861	12792	13196	12630	15487	13125	12149	5419	6514	6501	9951	10449	12981	9411	9732	15617	14106	13465	16118	20163	18655	17669	11071	11479	12244	5724	6146	4699	11732	10621	10552	12981	12535	13348	9106	10606	8715
ENSG00000090863	5586	5510	5509	6745	6524	5597	4491	4042	5385	4589	5072	5498	5792	5227	5065	7244	6422	7821	8244	7053	6779	5710	5875	5167	4389	4958	4141	5421	5166	3447	5701	7012	6098	4855	4930	6321
ENSG00000090889	1539	1583	1608	2927	2534	2338	1880	1750	2096	2036	2110	2173	2279	2200	1700	2620	2476	2794	2344	1524	1458	2337	2331	2304	1729	2042	1744	2393	2110	1875	2553	2467	2029	1663	1906	1937
ENSG00000090905	1013	1029	1207	1882	1747	1491	1167	846	1371	1178	1293	1432	1765	1399	1373	1398	1223	1516	1064	1060	993	1536	1633	1277	1020	1245	1151	1474	1391	638	1258	1821	1547	1168	1000	1607
ENSG00000090924	677	695	658	857	725	678	431	443	544	517	578	639	703	575	827	779	595	750	909	1166	944	633	758	637	464	488	377	604	602	365	698	808	774	630	688	707
ENSG00000090932	143	115	125	4	2	3	4	0	3	2	3	3	5	10	1	3	12	7	19	22	39	1	6	0	2	3	4	8	8	10	9	7	7	13	10	4
ENSG00000090971	295	283	223	590	417	441	323	498	313	347	374	461	235	216	322	193	154	178	283	573	521	346	312	483	290	308	207	430	346	503	719	315	534	340	475	278
ENSG00000090975	148	167	164	399	390	324	158	134	187	193	207	297	185	141	284	178	138	180	161	193	199	281	307	301	156	160	120	215	233	143	159	230	230	137	138	130
ENSG00000090989	538	586	567	638	462	490	250	206	308	301	303	397	427	406	436	525	538	897	803	461	455	452	452	509	193	265	297	364	348	268	395	377	370	372	400	439
ENSG00000091009	766	794	810	1540	1170	1146	898	695	1003	843	934	1087	1401	1144	1002	1253	1238	1667	1340	1031	876	1116	1152	1061	811	912	981	1127	951	644	1072	1403	1045	1003	891	1437
ENSG00000091010	6	4	3	5	5	0	3	4	2	0	0	3	1	0	0	4	2	1	4	1	4	3	1	1	3	4	4	2	0	3	8	3	3	1	1	0
ENSG00000091039	2523	2483	2770	2631	2525	2245	1662	1027	2029	1677	2027	2421	3316	2461	2505	3122	2748	4441	5545	3295	2869	2449	2531	1993	1439	1694	1959	2252	2209	975	1616	2616	2151	2099	1696	3358
ENSG00000091073	274	265	229	464	421	382	267	318	298	318	288	320	293	321	229	258	234	266	305	315	284	352	343	395	288	235	209	320	301	320	483	361	341	283	391	291
ENSG00000091106	48	38	49	37	17	13	17	15	16	21	20	8	36	28	22	40	27	54	26	28	23	20	26	25	7	5	17	15	22	22	28	22	18	36	32	15
ENSG00000091127	477	504	524	2037	1846	1574	1170	939	1212	1438	1435	1525	1996	1667	1332	1343	1280	1545	1427	1080	977	1625	1675	1565	974	1107	1233	1630	1463	1007	1754	1905	1574	1423	1363	1741
ENSG00000091128	5	0	3	8	9	8	6	3	1	1	5	6	4	4	3	4	8	14	2	8	3	4	4	3	5	5	12	3	1	0	0	1	0	2	1	7
ENSG00000091129	1649	1648	1777	1653	1577	1220	584	452	724	919	978	1308	1253	1043	1578	1354	1251	1710	2485	1567	1579	1468	1601	1302	524	619	585	1190	1269	648	845	1220	1233	748	622	1029
ENSG00000091136	21763	21630	21637	19539	17409	15103	11732	10145	13700	12541	13671	15395	15411	13590	17239	15329	14458	17634	31984	27736	26713	14943	15846	15045	11054	12227	11232	14823	13969	10261	14824	16594	16711	11014	11437	12732
ENSG00000091137	3	2	4	5	5	1	0	0	3	6	5	7	5	12	6	8	8	18	8	4	4	7	1	9	4	3	2	3	2	1	5	4	4	2	0	10
ENSG00000091138	93	104	100	687	615	558	717	803	740	367	344	406	231	273	359	148	177	225	688	495	406	601	591	592	649	808	757	366	438	276	336	272	294	166	229	219
ENSG00000091140	3025	3162	3008	6482	5583	5150	4118	4308	4734	4046	4090	4618	5290	4577	4353	4280	4591	5680	6838	4688	4063	5157	5152	5581	3842	4274	4743	4837	4309	3913	5501	5072	4837	4389	5142	5097
ENSG00000091157	202	225	207	396	395	345	245	166	259	244	276	280	290	270	282	273	257	304	339	236	238	336	397	290	249	258	225	274	275	127	219	386	286	161	140	314
ENSG00000091164	1587	1670	1361	3333	2626	2358	2066	2530	2219	1939	1906	2263	2086	1774	1678	1596	1519	1782	2127	1603	1416	2242	2338	2637	2005	2096	2130	2099	1938	2265	2983	2271	2237	1561	1924	1498
ENSG00000091181	0	0	0	0	0	0	0	0	0	0	0	0	0	0	0	0	0	0	0	3	0	0	0	0	0	0	0	1	0	0	0	1	0	0	0	0
ENSG00000091262	845	925	641	2051	1626	1629	1089	1184	1332	1154	1180	1411	1131	980	1008	1246	1109	1575	1803	1681	1476	1554	1551	1587	1080	1151	815	1286	1273	1051	1330	1318	1245	985	1038	881
ENSG00000091317	7188	6682	6867	9600	8550	7117	8130	7532	9759	5536	5720	6402	7184	5786	5653	7620	7551	9363	8816	5972	5552	7337	7666	7668	7786	8727	9658	6640	5960	4725	6756	6765	6366	6441	6488	7823
ENSG00000091409	3771	3800	4101	4789	4448	3756	3505	2567	4150	2853	3299	3666	3681	3066	4706	3594	3477	4332	8340	6243	5026	4041	4162	3813	3415	3984	3827	3470	3409	2011	3034	4170	3971	2971	2565	4011
ENSG00000091428	61	68	57	41	20	28	26	24	26	27	14	26	23	19	19	56	45	63	82	61	68	25	20	21	24	21	34	15	14	19	28	29	12	33	21	43
ENSG00000091436	3483	3235	3879	2404	2354	1955	1347	1111	1674	1625	1732	2161	2472	2089	2251	2857	2544	3412	4745	3384	2879	1875	2144	1816	1226	1344	1472	1886	1830	1072	1874	2392	2244	1761	1618	2537
ENSG00000091482	1	0	0	4	1	0	0	2	1	2	1	0	2	1	1	0	0	2	0	1	0	2	4	0	0	1	1	3	0	3	1	0	0	2	0	2
ENSG00000091483	1605	1736	1432	3597	3022	2612	1761	2349	1974	2022	2182	2399	2698	2358	1989	2204	2365	2798	3372	2388	2124	2465	2680	2897	1744	1818	1880	2490	2009	2397	3262	2502	2646	2427	3266	2502
ENSG00000091490	2497	2573	2561	4985	4413	3962	2230	2041	2734	2685	2956	3587	2855	2637	5061	2629	2203	2680	4551	3905	3743	4135	4203	3718	2238	2541	2298	3367	3291	2107	2925	3479	4260	2099	2054	2592
ENSG00000091513	46669	48226	42446	73476	60557	55470	63201	74056	70949	47006	47568	53730	54587	49676	39331	67556	66580	75350	119088	107653	102625	54844	54943	63473	62184	66711	58738	53500	48353	52069	82588	66923	58064	81018	91372	76693
ENSG00000091527	5060	5352	5099	10469	9058	7966	9216	9011	10864	6427	6315	7377	7023	6094	7415	6642	6158	7495	8280	6037	5579	8144	8432	8794	9037	9790	10017	7384	6673	5875	7547	7302	7388	5100	5329	5904
ENSG00000091536	14	12	8	7	1	3	4	7	8	2	2	0	1	4	1	1	14	5	9	19	11	1	5	1	4	0	4	1	0	1	2	1	2	2	1	0
ENSG00000091542	2009	2014	1727	4053	3682	3485	2372	2565	2637	2758	2884	3152	3091	2737	2530	3050	2851	3233	2696	2894	2991	3298	3093	3460	2431	2624	2219	3320	2922	2555	4113	3434	3430	3087	2936	2723
ENSG00000091583	218	243	204	1073	922	874	859	1038	918	787	814	862	1058	983	841	881	948	864	1589	1026	1095	775	784	899	800	896	980	1083	855	995	1363	1025	1060	1075	1406	1047
ENSG00000091592	1572	1648	1720	4532	4101	3620	3243	2691	3562	2431	2656	3034	3272	2855	2787	3367	2873	4110	1818	2016	1888	3387	3348	3057	3076	3199	2298	2890	2552	1881	3454	3573	3291	2994	2604	3016
ENSG00000091622	43	31	36	60	52	24	21	16	19	15	29	31	35	21	51	28	24	29	25	68	25	16	39	24	25	30	12	25	19	6	21	27	35	20	22	11
ENSG00000091640	399	415	267	1168	895	937	756	1114	778	611	633	680	480	505	593	457	508	487	718	710	742	696	670	920	664	701	540	711	579	788	1105	655	933	657	799	439
ENSG00000091651	743	861	876	2095	1705	1528	1045	1340	1229	1138	1197	1375	1240	1162	1226	971	943	1090	1349	1129	1061	1528	1312	1676	1015	1335	1270	1421	1286	1410	1918	1299	1458	1096	1329	1154
ENSG00000091656	408	394	499	367	383	305	141	105	196	208	326	310	493	405	372	452	411	615	694	538	577	318	359	250	186	214	204	352	331	121	269	536	373	347	281	703
ENSG00000091664	1	0	0	0	0	0	0	0	0	0	0	0	0	0	0	0	0	0	0	2	0	0	0	1	0	0	0	0	0	0	0	0	0	0	0	0
ENSG00000091704	0	3	1	1	0	0	5	0	0	0	0	1	2	1	2	0	1	9	0	10	9	2	3	0	1	2	0	1	0	2	0	0	2	4	0	1
ENSG00000091732	540	571	504	1546	1196	1083	675	815	719	829	859	1041	1002	883	881	950	859	1191	956	770	700	1037	1000	1256	587	711	629	955	842	1067	1420	1068	1071	885	1197	963
ENSG00000091831	4	0	5	2	0	4	1	7	4	0	1	0	5	1	0	2	6	3	3	5	0	2	3	1	0	3	4	1	1	2	3	5	1	0	2	0
ENSG00000091844	20	14	41	11	10	5	6	6	4	3	4	12	6	8	6	3	11	14	39	24	21	7	6	7	4	5	4	3	0	0	2	8	6	7	2	9
ENSG00000091879	47	56	37	4	0	3	8	9	11	1	1	2	3	1	3	40	50	95	1	3	2	5	3	2	2	6	5	3	1	1	7	5	3	3	0	1
ENSG00000091947	1027	1031	855	1502	1125	1081	505	665	552	901	851	965	859	774	931	896	933	1243	1963	1311	1312	909	898	1204	557	556	431	1006	873	1062	1507	984	1098	959	1272	824
ENSG00000091972	0	0	0	0	0	1	0	0	0	0	0	0	0	0	0	6	0	0	0	0	1	0	0	1	0	0	0	0	0	2	0	0	0	1	0	2
ENSG00000091986	75	63	74	187	178	120	199	215	207	87	63	94	79	66	112	104	86	71	103	120	124	139	119	123	169	194	155	80	82	72	63	93	90	61	69	62
ENSG00000092009	0	0	0	0	0	0	0	0	0	0	0	0	0	0	0	0	0	0	0	0	0	0	0	0	0	0	0	0	0	0	0	0	0	0	0	0
ENSG00000092010	2354	2428	2171	4165	3433	3133	2261	3174	2371	2429	2361	2774	2485	2195	2602	2646	2730	3458	3610	2652	2428	2816	2752	3504	2174	2186	1787	2648	2324	3062	3648	2240	2901	2559	3450	2150
ENSG00000092020	408	489	479	730	595	558	341	461	377	474	414	424	564	463	480	677	631	913	1025	676	605	507	508	554	349	415	431	462	410	433	634	518	465	500	613	537
ENSG00000092036	697	627	596	1092	946	889	568	707	572	613	741	759	653	659	754	729	674	852	1730	1672	1459	820	870	900	600	577	458	799	651	774	1086	822	1001	968	1088	879
ENSG00000092051	1	4	1	0	1	1	1	0	0	0	0	0	1	0	0	1	0	0	2	1	1	0	0	0	1	2	0	0	0	0	0	0	0	1	0	0
ENSG00000092054	0	0	0	1	1	0	0	0	0	0	0	0	0	0	0	0	0	0	0	0	0	0	0	0	0	0	0	0	0	0	0	0	0	0	0	0
ENSG00000092067	0	0	0	0	0	0	0	0	0	0	1	0	0	0	0	0	0	0	0	1	0	0	0	0	0	0	0	0	0	0	0	0	0	0	0	0
ENSG00000092068	7	3	9	0	0	3	0	0	0	0	0	0	0	1	1	0	1	1	0	1	2	0	0	0	0	2	0	0	2	2	0	3	4	0	0	0
ENSG00000092094	431	469	501	1321	948	904	687	822	686	688	629	717	638	617	688	629	547	754	581	474	381	789	756	951	617	617	555	764	665	716	898	692	778	563	608	470
ENSG00000092096	0	0	2	1	1	0	0	0	0	0	0	0	0	0	0	0	0	0	0	3	0	0	0	0	0	0	0	0	0	0	0	0	0	0	0	1
ENSG00000092098	913	1021	882	2108	1634	1617	1034	1138	1077	1247	1311	1383	1254	1301	1244	1197	1142	1402	1300	1243	1211	1499	1561	1589	992	950	763	1352	1338	1255	1723	1455	1449	1162	1342	1005
ENSG00000092108	8128	8058	8371	11145	8900	8012	5957	6529	6634	6781	6720	7369	9954	7853	6626	9493	9300	14039	13062	8157	7448	7951	8080	8608	5089	5727	6624	7657	6776	6731	9649	8818	7463	7362	8375	8571
ENSG00000092140	2710	2662	3029	4670	3962	3704	2794	2254	3165	3245	3402	3903	5492	4102	3764	4859	4861	7433	5963	3798	3388	3541	3820	3608	2339	2577	3213	4010	3643	2455	4229	4994	4093	4073	3724	5926
ENSG00000092148	8450	8145	9910	19976	20132	16876	9843	6958	12336	12871	14545	16794	20504	16477	18562	16465	15370	19901	19694	14482	13211	18091	19637	15428	9269	10484	10812	17012	16146	7705	13362	21221	18181	13177	11162	19965
ENSG00000092199	11224	11068	10207	20351	16721	15051	18215	20495	19473	15313	15293	17469	14035	13220	12308	11335	11379	13572	17492	15703	14391	14060	13914	16942	16959	17724	17687	17371	14999	16298	23124	18463	17790	14031	15789	14089
ENSG00000092200	27	44	26	20	13	16	5	13	8	13	14	9	17	16	2	30	25	23	40	25	22	8	10	6	7	9	6	10	5	10	17	11	2	10	13	9
ENSG00000092201	3891	4109	4200	10460	9533	8153	5876	5439	6554	6628	6974	7829	8629	7976	7273	6723	6449	8178	8337	5970	5446	8335	8198	8225	5517	5952	6006	7902	7186	5644	9184	9532	8587	6894	7167	8898
ENSG00000092203	1940	1920	1983	3128	2759	2317	1887	2032	2153	1967	2001	2304	2379	2147	1923	2472	2459	2948	2880	2086	1961	2320	2408	2382	1849	2060	1704	2388	1966	1814	2668	2667	2441	2133	2276	2262
ENSG00000092208	265	325	261	577	447	391	141	203	162	313	321	318	430	337	309	366	320	444	424	347	301	327	332	414	110	176	145	326	285	366	587	378	370	398	545	362
ENSG00000092295	6	6	3	4	10	8	10	11	4	5	5	3	2	2	19	6	4	8	6	11	10	12	7	4	7	9	7	4	3	7	7	6	4	8	8	3
ENSG00000092330	369	420	309	843	730	656	493	540	501	499	447	602	458	438	542	432	408	467	694	694	624	632	582	717	417	464	374	553	487	493	756	543	632	481	617	516
ENSG00000092345	0	0	0	0	0	0	0	0	0	0	0	0	0	0	0	0	0	0	0	1	0	0	0	0	0	0	0	0	0	0	0	0	0	0	0	0
ENSG00000092377	0	0	0	0	0	0	0	0	0	0	0	0	0	0	0	0	0	0	0	1	0	0	0	0	0	0	0	0	0	0	0	0	0	0	0	0
ENSG00000092421	2269	2289	2331	1818	1755	1416	1088	852	1217	1522	1584	1900	2008	1718	1909	2332	1925	2332	1818	1719	1736	1537	1726	1357	1067	1138	1007	1779	1763	902	1770	2336	1885	1420	1208	1851
ENSG00000092439	893	879	1145	2236	2129	1722	1404	996	1727	1248	1492	1687	2119	1630	2177	2119	2001	2946	2228	1587	1400	1986	2072	1680	1189	1478	1681	1659	1696	875	1386	2037	1744	1455	1257	2174
ENSG00000092445	2074	2103	1922	5863	5135	4717	2592	2571	2889	3682	3537	4028	2972	2812	3360	2204	1971	2425	3154	3138	2854	4478	4528	4785	2558	2636	2059	3902	3762	3188	4478	4179	4221	2340	2406	2278
ENSG00000092470	26	31	37	91	91	69	14	15	13	59	52	61	52	43	72	29	46	47	105	85	95	73	76	83	14	16	17	61	70	62	85	56	55	45	62	62
ENSG00000092529	59	43	59	110	64	81	77	47	61	46	66	54	59	46	69	57	43	66	70	54	83	76	66	52	70	72	51	58	36	43	55	59	50	55	40	38
ENSG00000092531	1340	1381	1408	2956	2593	2283	1766	1859	2005	1925	1815	2062	2053	1740	1972	2386	2173	2631	2213	1792	1619	2227	2152	2258	1637	1799	1907	2179	1875	1726	2463	2126	2286	1758	2056	2335
ENSG00000092607	83	83	74	27	20	21	34	34	32	16	11	12	8	6	10	57	43	40	53	57	49	23	24	13	19	23	19	11	9	9	3	8	8	7	7	10
ENSG00000092621	7644	8121	7159	7890	6119	5892	3119	4211	3537	5278	4861	6236	4221	4679	10263	5873	5416	6943	14275	13655	13279	5724	5630	6537	3215	3439	2648	5623	5018	5985	7743	5847	8151	5205	7062	4684
ENSG00000092758	487	436	404	193	169	174	202	238	150	165	143	222	190	224	250	248	240	253	479	887	849	116	129	186	163	184	133	218	164	234	487	279	526	387	467	272
ENSG00000092820	3050	3123	2766	5015	4395	3843	3075	3515	3670	3178	3093	3530	3042	3124	2830	3065	2969	3406	2538	2425	1988	3721	3685	4113	3244	3520	2907	3539	3205	3151	4324	3767	3843	2838	3119	2868
ENSG00000092841	8390	8880	7346	22909	18044	17534	13576	22444	14058	12831	13132	15350	7735	7823	8918	7417	7121	6560	3662	4448	3862	14002	13258	20585	13467	14197	11131	14754	11089	17365	20976	11397	14626	9448	12151	7041
ENSG00000092847	1442	1217	1534	2912	2716	2394	1482	1085	1643	1971	2175	2436	2651	2255	2226	2522	2206	2594	2521	2102	1897	2568	2602	2133	1353	1416	1289	2425	2374	1296	2261	3383	2851	2203	1819	2762
ENSG00000092850	0	0	0	0	1	0	0	0	0	0	0	0	0	1	0	0	0	1	1	2	2	0	0	0	0	0	0	0	0	0	0	0	0	0	1	1
ENSG00000092853	649	690	837	3096	2880	2422	1190	1062	1369	1734	1882	2017	2383	2092	1612	1307	1177	1414	1110	881	801	2776	2787	2122	1091	1285	1211	2078	1924	1237	2038	2542	2078	1528	1675	2067
ENSG00000092871	1708	1659	1695	2931	2785	2402	3195	2813	3609	1941	1906	2118	2212	1966	1714	2505	2439	3142	2674	1927	1982	2288	2352	2256	3143	3384	3101	2157	1885	1479	2457	2518	2135	1866	1906	2219
ENSG00000092929	11	22	13	3	8	4	21	18	19	2	3	0	1	4	12	5	1	5	5	148	8	5	3	3	13	16	4	6	4	3	1	7	3	4	7	2
ENSG00000092931	262	240	192	835	679	652	618	658	702	491	452	532	526	435	520	364	386	448	397	343	266	570	602	667	602	685	575	513	456	427	524	393	519	288	293	287
ENSG00000092964	1012	980	955	1918	1675	1398	1185	1209	1468	1084	1163	1272	1597	1229	1258	2007	1653	2120	1762	1390	1382	1532	1537	1582	1362	1469	1251	1328	1259	1071	1645	1950	1604	1468	1483	1681
ENSG00000092969	1180	1180	1264	732	722	597	562	355	665	523	581	597	842	626	678	970	918	1428	1049	773	652	667	691	561	517	539	682	639	597	304	492	682	696	389	335	558
ENSG00000092978	464	451	520	753	694	504	551	439	610	480	492	544	699	538	432	631	725	946	1039	790	712	628	631	561	453	477	498	596	516	374	684	718	625	590	606	826
ENSG00000093000	2661	2718	2704	6652	5827	5243	5157	4548	5904	4141	4220	4680	5285	4632	4038	3599	3619	4700	4677	3508	2925	5337	5460	5089	4694	5357	5426	4912	4507	3062	4592	5759	4724	3539	3250	4264
ENSG00000093009	137	195	137	1935	1533	1367	872	1189	1039	1185	1042	1161	1190	1109	929	956	860	872	732	570	491	1293	1419	1488	829	958	851	1278	1073	1346	1692	1211	1199	1126	1432	1144
ENSG00000093010	1700	1738	1524	2308	1755	1837	1127	1452	1229	1217	1160	1333	1175	1018	1507	1130	1244	1578	2282	2392	2203	1470	1443	1825	1124	1218	900	1337	1166	1731	1872	1312	1552	1184	1421	900
ENSG00000093072	14	16	15	12	10	7	10	3	8	2	7	4	6	4	4	6	10	6	27	44	36	9	3	0	9	11	4	7	4	2	7	7	4	8	7	24
ENSG00000093100	129	112	148	331	124	298	111	466	142	201	99	158	141	0	142	141	120	337	254	115	120	23	26	420	162	101	113	158	62	523	583	78	237	155	459	0
ENSG00000093134	251	288	292	287	236	167	253	231	248	146	168	180	225	157	150	294	299	397	1508	1170	955	125	136	164	201	252	248	138	118	158	175	157	105	334	397	373
ENSG00000093144	756	749	759	2132	1879	1544	1152	1314	1271	1368	1309	1610	1361	1282	1362	956	1050	1388	1468	956	915	1525	1640	1861	1065	1223	1294	1608	1283	1561	1969	1556	1498	1180	1377	1300
ENSG00000093167	1707	1743	1648	2038	1561	1383	1223	1283	1381	1121	1108	1219	1267	1248	1186	1622	1559	1687	2306	1830	1753	1447	1547	1583	1087	1122	1219	1316	1154	1077	1447	1388	1329	1160	1498	1300
[truncated: 58,665 more rows]

## Sheet: DE
GeneID	Symbol	Description	Time	log2FoldChange	pvalue	padj
ENSG00000000003	TSPAN6	tetraspanin 6 [11858]	3	-0.051051	0.70146	0.999935
ENSG00000000003	TSPAN6	tetraspanin 6 [11858]	24	0.0637732	0.396806	0.9998
ENSG00000000003	TSPAN6	tetraspanin 6 [11858]	48	-0.0198078	0.866135	0.999546
ENSG00000000003	TSPAN6	tetraspanin 6 [11858]	72	-0.0513495	0.713934	0.851745
ENSG00000000003	TSPAN6	tetraspanin 6 [11858]	96	-0.185983	0.121105	0.240339
ENSG00000000003	TSPAN6	tetraspanin 6 [11858]	120	-1.05534	2.26803e-11	3.25165e-10
ENSG00000000419	DPM1	dolichyl-phosphate mannosyltransferase subunit 1, catalytic [3005]	3	-0.0200831	0.885764	0.999935
ENSG00000000419	DPM1	dolichyl-phosphate mannosyltransferase subunit 1, catalytic [3005]	24	-0.0061059	0.939175	0.9998
ENSG00000000419	DPM1	dolichyl-phosphate mannosyltransferase subunit 1, catalytic [3005]	48	-0.132915	0.320935	0.999546
ENSG00000000419	DPM1	dolichyl-phosphate mannosyltransferase subunit 1, catalytic [3005]	72	-0.110604	0.457271	0.687914
ENSG00000000419	DPM1	dolichyl-phosphate mannosyltransferase subunit 1, catalytic [3005]	96	0.118786	0.37369	0.53389
ENSG00000000419	DPM1	dolichyl-phosphate mannosyltransferase subunit 1, catalytic [3005]	120	0.711917	1.91563e-11	2.759e-10
ENSG00000000457	SCYL3	SCY1 like pseudokinase 3 [19285]	3	-0.0689835	0.657744	0.999935
ENSG00000000457	SCYL3	SCY1 like pseudokinase 3 [19285]	24	0.0112285	0.923093	0.9998
ENSG00000000457	SCYL3	SCY1 like pseudokinase 3 [19285]	48	0.0123023	0.932003	0.999546
ENSG00000000457	SCYL3	SCY1 like pseudokinase 3 [19285]	72	0.275556	0.106939	0.34034
ENSG00000000457	SCYL3	SCY1 like pseudokinase 3 [19285]	96	0.232426	0.190335	0.331267
ENSG00000000457	SCYL3	SCY1 like pseudokinase 3 [19285]	120	-0.714047	1.66494e-05	9.77243e-05
ENSG00000000460	C1orf112	chromosome 1 open reading frame 112 [25565]	3	-0.102323	0.552577	0.999935
ENSG00000000460	C1orf112	chromosome 1 open reading frame 112 [25565]	24	-0.00575025	0.949151	0.9998
ENSG00000000460	C1orf112	chromosome 1 open reading frame 112 [25565]	48	-0.0348676	0.776132	0.999546
ENSG00000000460	C1orf112	chromosome 1 open reading frame 112 [25565]	72	-0.0607149	0.713235	0.851485
ENSG00000000460	C1orf112	chromosome 1 open reading frame 112 [25565]	96	-0.217527	0.171195	0.307319
ENSG00000000460	C1orf112	chromosome 1 open reading frame 112 [25565]	120	-0.686109	2.3323e-05	0.000132882
ENSG00000000971	CFH	complement factor H [4883]	3	-0.00941373	0.947793	0.999935
ENSG00000000971	CFH	complement factor H [4883]	24	0.377	3.97459e-05	0.0623505
ENSG00000000971	CFH	complement factor H [4883]	48	0.493571	1.54111e-05	0.126322
ENSG00000000971	CFH	complement factor H [4883]	72	0.67633	0.00211116	0.0540057
ENSG00000000971	CFH	complement factor H [4883]	96	0.202445	0.149702	0.279972
ENSG00000000971	CFH	complement factor H [4883]	120	-1.07878	4.20903e-15	9.03791e-14
ENSG00000001036	FUCA2	alpha-L-fucosidase 2 [4008]	3	0.0783804	0.503564	0.999935
ENSG00000001036	FUCA2	alpha-L-fucosidase 2 [4008]	24	0.00126644	0.985042	0.9998
ENSG00000001036	FUCA2	alpha-L-fucosidase 2 [4008]	48	-0.093696	0.394699	0.999546
ENSG00000001036	FUCA2	alpha-L-fucosidase 2 [4008]	72	-0.0841877	0.514312	0.728932
ENSG00000001036	FUCA2	alpha-L-fucosidase 2 [4008]	96	-0.317088	0.0235203	0.070405
ENSG00000001036	FUCA2	alpha-L-fucosidase 2 [4008]	120	-0.137168	0.193763	0.320903
ENSG00000001084	GCLC	glutamate-cysteine ligase catalytic subunit [4311]	3	-0.134967	0.347285	0.999935
ENSG00000001084	GCLC	glutamate-cysteine ligase catalytic subunit [4311]	24	0.0290108	0.709541	0.9998
ENSG00000001084	GCLC	glutamate-cysteine ligase catalytic subunit [4311]	48	0.135128	0.289071	0.999546
ENSG00000001084	GCLC	glutamate-cysteine ligase catalytic subunit [4311]	72	0.0763943	0.593376	0.779034
ENSG00000001084	GCLC	glutamate-cysteine ligase catalytic subunit [4311]	96	0.00943612	0.949943	0.970388
ENSG00000001084	GCLC	glutamate-cysteine ligase catalytic subunit [4311]	120	0.405014	0.00651092	0.0195307
ENSG00000001167	NFYA	nuclear transcription factor Y subunit alpha [7804]	3	-0.0949795	0.485122	0.999935
ENSG00000001167	NFYA	nuclear transcription factor Y subunit alpha [7804]	24	-0.0337917	0.72596	0.9998
ENSG00000001167	NFYA	nuclear transcription factor Y subunit alpha [7804]	48	0.0368089	0.794356	0.999546
ENSG00000001167	NFYA	nuclear transcription factor Y subunit alpha [7804]	72	0.0743484	0.572284	0.765658
ENSG00000001167	NFYA	nuclear transcription factor Y subunit alpha [7804]	96	-0.408395	0.0113896	0.0403718
ENSG00000001167	NFYA	nuclear transcription factor Y subunit alpha [7804]	120	-0.345872	0.00308587	0.0102697
ENSG00000001460	STPG1	sperm tail PG-rich repeat containing 1 [28070]	3	0.110052	0.687947	0.999935
ENSG00000001460	STPG1	sperm tail PG-rich repeat containing 1 [28070]	24	-0.140597	0.405446	0.9998
ENSG00000001460	STPG1	sperm tail PG-rich repeat containing 1 [28070]	48	-0.0419193	0.860981	0.999546
ENSG00000001460	STPG1	sperm tail PG-rich repeat containing 1 [28070]	72	-0.0392683	0.861075	NA
ENSG00000001460	STPG1	sperm tail PG-rich repeat containing 1 [28070]	96	0.759354	0.00492064	0.0207113
ENSG00000001460	STPG1	sperm tail PG-rich repeat containing 1 [28070]	120	0.316955	0.0499353	0.109228
ENSG00000001461	NIPAL3	NIPA like domain containing 3 [25233]	3	-0.264905	0.116672	0.999935
ENSG00000001461	NIPAL3	NIPA like domain containing 3 [25233]	24	0.0984613	0.485263	0.9998
ENSG00000001461	NIPAL3	NIPA like domain containing 3 [25233]	48	-0.102845	0.532177	0.999546
ENSG00000001461	NIPAL3	NIPA like domain containing 3 [25233]	72	0.114169	0.545109	0.749992
ENSG00000001461	NIPAL3	NIPA like domain containing 3 [25233]	96	-0.0252275	0.890407	0.934186
ENSG00000001461	NIPAL3	NIPA like domain containing 3 [25233]	120	-0.569734	1.87185e-05	0.000108786
ENSG00000001497	LAS1L	LAS1 like ribosome biogenesis factor [25726]	3	0.231491	0.0961028	0.999935
ENSG00000001497	LAS1L	LAS1 like ribosome biogenesis factor [25726]	24	0.0420469	0.5844	0.9998
ENSG00000001497	LAS1L	LAS1 like ribosome biogenesis factor [25726]	48	-0.142395	0.221245	0.999546
ENSG00000001497	LAS1L	LAS1 like ribosome biogenesis factor [25726]	72	-0.295591	0.0181225	0.15239
ENSG00000001497	LAS1L	LAS1 like ribosome biogenesis factor [25726]	96	-0.384632	0.00344348	0.0155409
ENSG00000001497	LAS1L	LAS1 like ribosome biogenesis factor [25726]	120	-0.165156	0.136224	0.243826
ENSG00000001561	ENPP4	ectonucleotide pyrophosphatase/phosphodiesterase 4 [3359]	3	-0.118775	0.631637	0.999935
ENSG00000001561	ENPP4	ectonucleotide pyrophosphatase/phosphodiesterase 4 [3359]	24	-0.0527075	0.721214	0.9998
ENSG00000001561	ENPP4	ectonucleotide pyrophosphatase/phosphodiesterase 4 [3359]	48	0.155863	0.396304	0.999546
ENSG00000001561	ENPP4	ectonucleotide pyrophosphatase/phosphodiesterase 4 [3359]	72	0.482595	0.0223298	0.16926
ENSG00000001561	ENPP4	ectonucleotide pyrophosphatase/phosphodiesterase 4 [3359]	96	0.405428	0.0576918	0.138259
ENSG00000001561	ENPP4	ectonucleotide pyrophosphatase/phosphodiesterase 4 [3359]	120	0.44075	0.0270091	0.065585
ENSG00000001617	SEMA3F	semaphorin 3F [10728]	3	0.00118673	0.99618	0.999935
ENSG00000001617	SEMA3F	semaphorin 3F [10728]	24	0.116527	0.521981	0.9998
ENSG00000001617	SEMA3F	semaphorin 3F [10728]	48	-0.189301	0.299987	0.999546
ENSG00000001617	SEMA3F	semaphorin 3F [10728]	72	-0.0825169	0.750252	0.874237
ENSG00000001617	SEMA3F	semaphorin 3F [10728]	96	-0.239039	0.289789	0.448085
ENSG00000001617	SEMA3F	semaphorin 3F [10728]	120	-0.490456	0.0053796	0.0165966
ENSG00000001626	CFTR	CF transmembrane conductance regulator [1884]	3	0.0353238	0.93494	0.999935
ENSG00000001626	CFTR	CF transmembrane conductance regulator [1884]	24	0.285394	0.472613	0.9998
ENSG00000001626	CFTR	CF transmembrane conductance regulator [1884]	48	-0.0118706	0.982108	0.999546
ENSG00000001626	CFTR	CF transmembrane conductance regulator [1884]	72	0.22036	0.641659	NA
ENSG00000001626	CFTR	CF transmembrane conductance regulator [1884]	96	-0.220794	0.663023	0.779692
ENSG00000001626	CFTR	CF transmembrane conductance regulator [1884]	120	-0.318492	0.586405	0.715149
ENSG00000001629	ANKIB1	ankyrin repeat and IBR domain containing 1 [22215]	3	-0.179562	0.287227	0.999935
ENSG00000001629	ANKIB1	ankyrin repeat and IBR domain containing 1 [22215]	24	-0.0409532	0.67689	0.9998
ENSG00000001629	ANKIB1	ankyrin repeat and IBR domain containing 1 [22215]	48	0.123824	0.546699	0.999546
ENSG00000001629	ANKIB1	ankyrin repeat and IBR domain containing 1 [22215]	72	0.336594	0.0448055	0.227028
ENSG00000001629	ANKIB1	ankyrin repeat and IBR domain containing 1 [22215]	96	0.733412	0.000213309	0.00166568
ENSG00000001629	ANKIB1	ankyrin repeat and IBR domain containing 1 [22215]	120	0.109778	0.380446	0.527355
ENSG00000001630	CYP51A1	cytochrome P450 family 51 subfamily A member 1 [2649]	3	-0.100302	0.399019	0.999935
ENSG00000001630	CYP51A1	cytochrome P450 family 51 subfamily A member 1 [2649]	24	-0.150219	0.0062307	0.9998
ENSG00000001630	CYP51A1	cytochrome P450 family 51 subfamily A member 1 [2649]	48	-0.0281018	0.723893	0.999546
ENSG00000001630	CYP51A1	cytochrome P450 family 51 subfamily A member 1 [2649]	72	-0.00172473	0.991594	0.99591
ENSG00000001630	CYP51A1	cytochrome P450 family 51 subfamily A member 1 [2649]	96	1.03256	6.45546e-16	6.49864e-14
ENSG00000001630	CYP51A1	cytochrome P450 family 51 subfamily A member 1 [2649]	120	-0.18105	0.190477	0.316841
ENSG00000001631	KRIT1	KRIT1 ankyrin repeat containing [1573]	3	-0.0867365	0.599574	0.999935
ENSG00000001631	KRIT1	KRIT1 ankyrin repeat containing [1573]	24	-0.0455491	0.596466	0.9998
ENSG00000001631	KRIT1	KRIT1 ankyrin repeat containing [1573]	48	0.0215597	0.865272	0.999546
ENSG00000001631	KRIT1	KRIT1 ankyrin repeat containing [1573]	72	0.397688	0.00832515	0.111268
ENSG00000001631	KRIT1	KRIT1 ankyrin repeat containing [1573]	96	0.53754	0.000711809	0.0044467
ENSG00000001631	KRIT1	KRIT1 ankyrin repeat containing [1573]	120	0.162812	0.285516	0.428092
ENSG00000002016	RAD52	RAD52 homolog, DNA repair protein [9824]	3	-0.27944	0.20806	0.999935
ENSG00000002016	RAD52	RAD52 homolog, DNA repair protein [9824]	24	0.0818249	0.54968	0.9998
ENSG00000002016	RAD52	RAD52 homolog, DNA repair protein [9824]	48	0.0196892	0.911583	0.999546
ENSG00000002016	RAD52	RAD52 homolog, DNA repair protein [9824]	72	0.137371	0.432749	0.668656
ENSG00000002016	RAD52	RAD52 homolog, DNA repair protein [9824]	96	0.0247532	0.895815	0.937413
ENSG00000002016	RAD52	RAD52 homolog, DNA repair protein [9824]	120	-0.20904	0.309545	0.454384
ENSG00000002079	MYH16	myosin heavy chain 16 pseudogene [31038]	3	0.36906	0.745572	0.999935
ENSG00000002079	MYH16	myosin heavy chain 16 pseudogene [31038]	24	-1.44167	0.309526	NA
ENSG00000002079	MYH16	myosin heavy chain 16 pseudogene [31038]	48	-0.338357	0.853334	0.999546
ENSG00000002079	MYH16	myosin heavy chain 16 pseudogene [31038]	72	1.24401	0.410483	NA
ENSG00000002079	MYH16	myosin heavy chain 16 pseudogene [31038]	96	0.945213	0.580791	NA
ENSG00000002079	MYH16	myosin heavy chain 16 pseudogene [31038]	120	2.00111	0.155291	0.270657
ENSG00000002330	BAD	BCL2 associated agonist of cell death [936]	3	0.30534	0.176619	0.999935
ENSG00000002330	BAD	BCL2 associated agonist of cell death [936]	24	-0.014621	0.925897	0.9998
ENSG00000002330	BAD	BCL2 associated agonist of cell death [936]	48	-0.301596	0.201546	0.999546
ENSG00000002330	BAD	BCL2 associated agonist of cell death [936]	72	-0.477197	0.0268339	0.183627
ENSG00000002330	BAD	BCL2 associated agonist of cell death [936]	96	-0.608514	0.0523501	0.128457
ENSG00000002330	BAD	BCL2 associated agonist of cell death [936]	120	-0.0155648	0.941954	0.965617
ENSG00000002549	LAP3	leucine aminopeptidase 3 [18449]	3	0.0422962	0.747523	0.999935
ENSG00000002549	LAP3	leucine aminopeptidase 3 [18449]	24	0.0256347	0.705322	0.9998
ENSG00000002549	LAP3	leucine aminopeptidase 3 [18449]	48	-0.0992709	0.410229	0.999546
ENSG00000002549	LAP3	leucine aminopeptidase 3 [18449]	72	-0.302096	0.0158609	0.144927
ENSG00000002549	LAP3	leucine aminopeptidase 3 [18449]	96	-0.468595	0.000984173	0.00572501
ENSG00000002549	LAP3	leucine aminopeptidase 3 [18449]	120	-0.892187	2.43331e-15	5.39073e-14
ENSG00000002586	CD99	CD99 molecule (Xg blood group) [7082]	3	0.24164	0.151474	0.999935
ENSG00000002586	CD99	CD99 molecule (Xg blood group) [7082]	24	0.081327	0.451051	0.9998
ENSG00000002586	CD99	CD99 molecule (Xg blood group) [7082]	48	-0.181067	0.363071	0.999546
ENSG00000002586	CD99	CD99 molecule (Xg blood group) [7082]	72	-0.50774	0.0044328	0.0813857
ENSG00000002586	CD99	CD99 molecule (Xg blood group) [7082]	96	-0.456158	0.0146431	0.0490016
ENSG00000002586	CD99	CD99 molecule (Xg blood group) [7082]	120	-0.219367	0.145155	0.256693
ENSG00000002587	HS3ST1	heparan sulfate-glucosamine 3-sulfotransferase 1 [5194]	3	0.152886	0.468636	0.999935
ENSG00000002587	HS3ST1	heparan sulfate-glucosamine 3-sulfotransferase 1 [5194]	24	-0.0649175	0.822167	0.9998
ENSG00000002587	HS3ST1	heparan sulfate-glucosamine 3-sulfotransferase 1 [5194]	48	-0.441738	0.24838	0.999546
ENSG00000002587	HS3ST1	heparan sulfate-glucosamine 3-sulfotransferase 1 [5194]	72	0.50141	0.275661	NA
ENSG00000002587	HS3ST1	heparan sulfate-glucosamine 3-sulfotransferase 1 [5194]	96	0.639834	0.081182	0.179503
ENSG00000002587	HS3ST1	heparan sulfate-glucosamine 3-sulfotransferase 1 [5194]	120	0.867106	0.00205616	0.00720068
ENSG00000002746	HECW1	HECT, C2 and WW domain containing E3 ubiquitin protein ligase 1 [22195]	3	0.150523	0.618155	0.999935
ENSG00000002746	HECW1	HECT, C2 and WW domain containing E3 ubiquitin protein ligase 1 [22195]	24	-0.09577	0.590122	0.9998
ENSG00000002746	HECW1	HECT, C2 and WW domain containing E3 ubiquitin protein ligase 1 [22195]	48	0.0991619	0.692372	0.999546
ENSG00000002746	HECW1	HECT, C2 and WW domain containing E3 ubiquitin protein ligase 1 [22195]	72	-0.0233626	0.936139	NA
ENSG00000002746	HECW1	HECT, C2 and WW domain containing E3 ubiquitin protein ligase 1 [22195]	96	0.0957057	0.720266	0.821343
ENSG00000002746	HECW1	HECT, C2 and WW domain containing E3 ubiquitin protein ligase 1 [22195]	120	-0.139238	0.582804	0.712417
ENSG00000002822	MAD1L1	mitotic arrest deficient 1 like 1 [6762]	3	0.177494	0.302596	0.999935
ENSG00000002822	MAD1L1	mitotic arrest deficient 1 like 1 [6762]	24	-0.0130036	0.892177	0.9998
ENSG00000002822	MAD1L1	mitotic arrest deficient 1 like 1 [6762]	48	-0.120394	0.529511	0.999546
ENSG00000002822	MAD1L1	mitotic arrest deficient 1 like 1 [6762]	72	-0.540074	0.0014032	0.0441252
ENSG00000002822	MAD1L1	mitotic arrest deficient 1 like 1 [6762]	96	-0.362389	0.0876585	0.189216
ENSG00000002822	MAD1L1	mitotic arrest deficient 1 like 1 [6762]	120	0.0444263	0.804472	0.878313
ENSG00000002834	LASP1	LIM and SH3 protein 1 [6513]	3	-0.00518269	0.966719	0.999935
ENSG00000002834	LASP1	LIM and SH3 protein 1 [6513]	24	0.00428657	0.938004	0.9998
ENSG00000002834	LASP1	LIM and SH3 protein 1 [6513]	48	0.0656505	0.541405	0.999546
ENSG00000002834	LASP1	LIM and SH3 protein 1 [6513]	72	-0.315884	0.0137043	0.134907
ENSG00000002834	LASP1	LIM and SH3 protein 1 [6513]	96	-0.291639	0.0599049	0.142444
ENSG00000002834	LASP1	LIM and SH3 protein 1 [6513]	120	0.492978	0.000557733	0.00228784
ENSG00000002919	SNX11	sorting nexin 11 [14975]	3	0.136602	0.333242	0.999935
ENSG00000002919	SNX11	sorting nexin 11 [14975]	24	0.116895	0.248277	0.9998
ENSG00000002919	SNX11	sorting nexin 11 [14975]	48	-0.00962924	0.941617	0.999546
ENSG00000002919	SNX11	sorting nexin 11 [14975]	72	-0.154284	0.295097	0.553247
ENSG00000002919	SNX11	sorting nexin 11 [14975]	96	0.237349	0.147961	0.277603
ENSG00000002919	SNX11	sorting nexin 11 [14975]	120	0.523812	7.13356e-05	0.000365261
ENSG00000002933	TMEM176A	transmembrane protein 176A [24930]	3	0.149879	0.775479	0.999935
ENSG00000002933	TMEM176A	transmembrane protein 176A [24930]	24	0.339373	0.424089	0.9998
ENSG00000002933	TMEM176A	transmembrane protein 176A [24930]	48	0.298596	0.42452	0.999546
ENSG00000002933	TMEM176A	transmembrane protein 176A [24930]	72	0.537913	0.147686	NA
ENSG00000002933	TMEM176A	transmembrane protein 176A [24930]	96	-0.362839	0.389017	0.548329
ENSG00000002933	TMEM176A	transmembrane protein 176A [24930]	120	-1.19154	2.51861e-05	0.000142464
ENSG00000003056	M6PR	mannose-6-phosphate receptor, cation dependent [6752]	3	-0.0354172	0.756363	0.999935
ENSG00000003056	M6PR	mannose-6-phosphate receptor, cation dependent [6752]	24	0.0461344	0.489468	0.9998
ENSG00000003056	M6PR	mannose-6-phosphate receptor, cation dependent [6752]	48	0.0588368	0.491839	0.999546
ENSG00000003056	M6PR	mannose-6-phosphate receptor, cation dependent [6752]	72	0.0323841	0.846622	0.927369
ENSG00000003056	M6PR	mannose-6-phosphate receptor, cation dependent [6752]	96	-0.0832273	0.45094	0.606098
ENSG00000003056	M6PR	mannose-6-phosphate receptor, cation dependent [6752]	120	0.694494	4.52995e-13	7.92972e-12
ENSG00000003096	KLHL13	kelch like family member 13 [22931]	3	-0.196999	0.264785	0.999935
ENSG00000003096	KLHL13	kelch like family member 13 [22931]	24	-0.0535968	0.652553	0.9998
ENSG00000003096	KLHL13	kelch like family member 13 [22931]	48	0.0740369	0.680392	0.999546
ENSG00000003096	KLHL13	kelch like family member 13 [22931]	72	0.159014	0.361337	0.60795
ENSG00000003096	KLHL13	kelch like family member 13 [22931]	96	-0.278438	0.164821	0.298978
ENSG00000003096	KLHL13	kelch like family member 13 [22931]	120	-0.384851	0.0361472	0.0835356
ENSG00000003137	CYP26B1	cytochrome P450 family 26 subfamily B member 1 [20581]	3	-0.0888983	0.572391	0.999935
ENSG00000003137	CYP26B1	cytochrome P450 family 26 subfamily B member 1 [20581]	24	-0.024801	0.7572	0.9998
ENSG00000003137	CYP26B1	cytochrome P450 family 26 subfamily B member 1 [20581]	48	0.0123111	0.924263	0.999546
ENSG00000003137	CYP26B1	cytochrome P450 family 26 subfamily B member 1 [20581]	72	-0.0572952	0.681849	0.833909
ENSG00000003137	CYP26B1	cytochrome P450 family 26 subfamily B member 1 [20581]	96	-0.148369	0.301081	0.459279
ENSG00000003137	CYP26B1	cytochrome P450 family 26 subfamily B member 1 [20581]	120	0.394021	0.000273357	0.00121176
ENSG00000003147	ICA1	islet cell autoantigen 1 [5343]	3	0.336068	0.15118	0.999935
ENSG00000003147	ICA1	islet cell autoantigen 1 [5343]	24	-0.0313952	0.824669	0.9998
ENSG00000003147	ICA1	islet cell autoantigen 1 [5343]	48	0.074672	0.645476	0.999546
ENSG00000003147	ICA1	islet cell autoantigen 1 [5343]	72	0.286057	0.263981	0.524503
ENSG00000003147	ICA1	islet cell autoantigen 1 [5343]	96	0.495292	0.00333254	0.015144
ENSG00000003147	ICA1	islet cell autoantigen 1 [5343]	120	0.0918011	0.553634	0.68714
ENSG00000003249	DBNDD1	dysbindin domain containing 1 [28455]	3	0.0685088	0.704908	0.999935
ENSG00000003249	DBNDD1	dysbindin domain containing 1 [28455]	24	-0.0154309	0.882618	0.9998
ENSG00000003249	DBNDD1	dysbindin domain containing 1 [28455]	48	-0.00874308	0.948511	0.999546
ENSG00000003249	DBNDD1	dysbindin domain containing 1 [28455]	72	-0.315061	0.0604478	0.260973
ENSG00000003249	DBNDD1	dysbindin domain containing 1 [28455]	96	-0.892465	3.59399e-05	0.000372968
ENSG00000003249	DBNDD1	dysbindin domain containing 1 [28455]	120	0.0327115	0.854783	0.912475
ENSG00000003393	ALS2	alsin Rho guanine nucleotide exchange factor ALS2 [443]	3	-0.0616064	0.640099	0.999935
ENSG00000003393	ALS2	alsin Rho guanine nucleotide exchange factor ALS2 [443]	24	-0.049759	0.581278	0.9998
ENSG00000003393	ALS2	alsin Rho guanine nucleotide exchange factor ALS2 [443]	48	0.193373	0.251851	0.999546
ENSG00000003393	ALS2	alsin Rho guanine nucleotide exchange factor ALS2 [443]	72	0.192519	0.269014	0.529153
ENSG00000003393	ALS2	alsin Rho guanine nucleotide exchange factor ALS2 [443]	96	0.316853	0.0841532	0.183738
ENSG00000003393	ALS2	alsin Rho guanine nucleotide exchange factor ALS2 [443]	120	0.429961	9.95701e-05	0.000489874
ENSG00000003400	CASP10	caspase 10 [1500]	3	0.0853317	0.578211	0.999935
ENSG00000003400	CASP10	caspase 10 [1500]	24	-0.0279416	0.810989	0.9998
ENSG00000003400	CASP10	caspase 10 [1500]	48	0.174369	0.276923	0.999546
ENSG00000003400	CASP10	caspase 10 [1500]	72	0.0856729	0.633428	0.80329
ENSG00000003400	CASP10	caspase 10 [1500]	96	0.538947	0.00269193	0.0128021
ENSG00000003400	CASP10	caspase 10 [1500]	120	0.113427	0.476472	0.618403
ENSG00000003402	CFLAR	CASP8 and FADD like apoptosis regulator [1876]	3	0.00158029	0.989668	0.999935
ENSG00000003402	CFLAR	CASP8 and FADD like apoptosis regulator [1876]	24	0.000112882	0.998869	0.9998
ENSG00000003402	CFLAR	CASP8 and FADD like apoptosis regulator [1876]	48	0.118513	0.387411	0.999546
ENSG00000003402	CFLAR	CASP8 and FADD like apoptosis regulator [1876]	72	0.00354121	0.979922	0.991625
ENSG00000003402	CFLAR	CASP8 and FADD like apoptosis regulator [1876]	96	0.265408	0.0739245	0.167509
ENSG00000003402	CFLAR	CASP8 and FADD like apoptosis regulator [1876]	120	-0.100155	0.418586	0.564896
ENSG00000003436	TFPI	tissue factor pathway inhibitor [11760]	3	-0.060899	0.678707	0.999935
ENSG00000003436	TFPI	tissue factor pathway inhibitor [11760]	24	-0.0460907	0.485795	0.9998
ENSG00000003436	TFPI	tissue factor pathway inhibitor [11760]	48	-0.0415625	0.682687	0.999546
ENSG00000003436	TFPI	tissue factor pathway inhibitor [11760]	72	0.279287	0.0903067	0.313154
ENSG00000003436	TFPI	tissue factor pathway inhibitor [11760]	96	0.46277	0.000868487	0.00520138
ENSG00000003436	TFPI	tissue factor pathway inhibitor [11760]	120	-0.0276885	0.867477	0.91988
ENSG00000003509	NDUFAF7	NADH:ubiquinone oxidoreductase complex assembly factor 7 [28816]	3	-0.148184	0.447417	0.999935
ENSG00000003509	NDUFAF7	NADH:ubiquinone oxidoreductase complex assembly factor 7 [28816]	24	0.0950782	0.477832	0.9998
ENSG00000003509	NDUFAF7	NADH:ubiquinone oxidoreductase complex assembly factor 7 [28816]	48	-0.112903	0.43662	0.999546
ENSG00000003509	NDUFAF7	NADH:ubiquinone oxidoreductase complex assembly factor 7 [28816]	72	0.0647498	0.735386	0.864795
ENSG00000003509	NDUFAF7	NADH:ubiquinone oxidoreductase complex assembly factor 7 [28816]	96	-0.135252	0.431438	0.588012
ENSG00000003509	NDUFAF7	NADH:ubiquinone oxidoreductase complex assembly factor 7 [28816]	120	0.344339	0.0500364	0.109436
ENSG00000003756	RBM5	RNA binding motif protein 5 [9902]	3	-0.00748014	0.955949	0.999935
ENSG00000003756	RBM5	RNA binding motif protein 5 [9902]	24	0.0620755	0.466098	0.9998
ENSG00000003756	RBM5	RNA binding motif protein 5 [9902]	48	0.0143259	0.890953	0.999546
ENSG00000003756	RBM5	RNA binding motif protein 5 [9902]	72	0.0878257	0.494982	0.716024
ENSG00000003756	RBM5	RNA binding motif protein 5 [9902]	96	0.240722	0.0527401	0.129153
ENSG00000003756	RBM5	RNA binding motif protein 5 [9902]	120	0.111285	0.3359	0.481685
ENSG00000003987	MTMR7	myotubularin related protein 7 [7454]	3	0.292233	0.310181	0.999935
ENSG00000003987	MTMR7	myotubularin related protein 7 [7454]	24	0.141597	0.487289	0.9998
ENSG00000003987	MTMR7	myotubularin related protein 7 [7454]	48	-0.129857	0.643775	0.999546
ENSG00000003987	MTMR7	myotubularin related protein 7 [7454]	72	0.286536	0.26453	NA
ENSG00000003987	MTMR7	myotubularin related protein 7 [7454]	96	1.11281	2.27044e-07	4.82315e-06
ENSG00000003987	MTMR7	myotubularin related protein 7 [7454]	120	0.0152523	0.953244	0.971328
ENSG00000003989	SLC7A2	solute carrier family 7 member 2 [11060]	3	-0.181242	0.288762	0.999935
ENSG00000003989	SLC7A2	solute carrier family 7 member 2 [11060]	24	-0.0309898	0.782085	0.9998
ENSG00000003989	SLC7A2	solute carrier family 7 member 2 [11060]	48	0.210169	0.355148	0.999546
ENSG00000003989	SLC7A2	solute carrier family 7 member 2 [11060]	72	0.38848	0.0377168	0.213013
ENSG00000003989	SLC7A2	solute carrier family 7 member 2 [11060]	96	0.510993	0.015909	0.0522855
ENSG00000003989	SLC7A2	solute carrier family 7 member 2 [11060]	120	-0.384194	0.000410101	0.00174963
ENSG00000004059	ARF5	ADP ribosylation factor 5 [658]	3	0.231387	0.146149	0.999935
ENSG00000004059	ARF5	ADP ribosylation factor 5 [658]	24	-0.00800428	0.933683	0.9998
ENSG00000004059	ARF5	ADP ribosylation factor 5 [658]	48	-0.170957	0.328485	0.999546
ENSG00000004059	ARF5	ADP ribosylation factor 5 [658]	72	-0.25467	0.137498	0.383074
ENSG00000004059	ARF5	ADP ribosylation factor 5 [658]	96	-0.555276	0.00219204	0.0108776
ENSG00000004059	ARF5	ADP ribosylation factor 5 [658]	120	0.0224679	0.845456	0.906287
ENSG00000004139	SARM1	sterile alpha and TIR motif containing 1 [17074]	3	-0.125915	0.617954	0.999935
ENSG00000004139	SARM1	sterile alpha and TIR motif containing 1 [17074]	24	-0.247915	0.369909	0.9998
ENSG00000004139	SARM1	sterile alpha and TIR motif containing 1 [17074]	48	0.358543	0.372827	0.999546
ENSG00000004139	SARM1	sterile alpha and TIR motif containing 1 [17074]	72	0.334895	0.31291	NA
ENSG00000004139	SARM1	sterile alpha and TIR motif containing 1 [17074]	96	0.785724	0.026995	0.0782711
ENSG00000004139	SARM1	sterile alpha and TIR motif containing 1 [17074]	120	-0.170434	0.625752	0.747753
ENSG00000004142	POLDIP2	DNA polymerase delta interacting protein 2 [23781]	3	0.103325	0.444617	0.999935
ENSG00000004142	POLDIP2	DNA polymerase delta interacting protein 2 [23781]	24	0.0538662	0.394146	0.9998
ENSG00000004142	POLDIP2	DNA polymerase delta interacting protein 2 [23781]	48	-0.0668174	0.573943	0.999546
ENSG00000004142	POLDIP2	DNA polymerase delta interacting protein 2 [23781]	72	-0.192638	0.118735	0.35861
ENSG00000004142	POLDIP2	DNA polymerase delta interacting protein 2 [23781]	96	-0.449543	0.00405542	0.0177404
ENSG00000004142	POLDIP2	DNA polymerase delta interacting protein 2 [23781]	120	-0.510051	2.14124e-07	1.78544e-06
ENSG00000004399	PLXND1	plexin D1 [9107]	3	-0.183902	0.377903	0.999935
ENSG00000004399	PLXND1	plexin D1 [9107]	24	-0.0225266	0.876038	0.9998
ENSG00000004399	PLXND1	plexin D1 [9107]	48	-0.0798031	0.706851	0.999546
ENSG00000004399	PLXND1	plexin D1 [9107]	72	0.124689	0.536526	0.743613
ENSG00000004399	PLXND1	plexin D1 [9107]	96	-0.166109	0.303781	0.462192
ENSG00000004399	PLXND1	plexin D1 [9107]	120	0.129039	0.481624	0.622775
ENSG00000004455	AK2	adenylate kinase 2 [362]	3	-3.19862e-05	0.999797	0.999935
ENSG00000004455	AK2	adenylate kinase 2 [362]	24	0.0942262	0.1551	0.9998
ENSG00000004455	AK2	adenylate kinase 2 [362]	48	-0.00341244	0.97279	0.999546
ENSG00000004455	AK2	adenylate kinase 2 [362]	72	-0.171654	0.162064	0.415616
ENSG00000004455	AK2	adenylate kinase 2 [362]	96	-0.327553	0.0038083	0.0168317
ENSG00000004455	AK2	adenylate kinase 2 [362]	120	-0.502444	2.99872e-07	2.4358e-06
ENSG00000004468	CD38	CD38 molecule [1667]	3	-0.0918418	0.512171	0.999935
ENSG00000004468	CD38	CD38 molecule [1667]	24	0.221511	0.0319188	0.9998
ENSG00000004468	CD38	CD38 molecule [1667]	48	0.276954	0.1175	0.999546
ENSG00000004468	CD38	CD38 molecule [1667]	72	0.26077	0.244165	0.5062
ENSG00000004468	CD38	CD38 molecule [1667]	96	-0.146674	0.467225	0.621667
ENSG00000004468	CD38	CD38 molecule [1667]	120	-2.03273	1.24185e-55	2.96362e-53
ENSG00000004478	FKBP4	FKBP prolyl isomerase 4 [3720]	3	0.0592035	0.650073	0.999935
ENSG00000004478	FKBP4	FKBP prolyl isomerase 4 [3720]	24	0.0763142	0.250471	0.9998
ENSG00000004478	FKBP4	FKBP prolyl isomerase 4 [3720]	48	-0.0612165	0.585891	0.999546
ENSG00000004478	FKBP4	FKBP prolyl isomerase 4 [3720]	72	-0.488759	0.000255847	0.0169691
ENSG00000004478	FKBP4	FKBP prolyl isomerase 4 [3720]	96	-0.610655	1.32349e-06	2.20884e-05
ENSG00000004478	FKBP4	FKBP prolyl isomerase 4 [3720]	120	0.4044	5.48599e-06	3.4989e-05
ENSG00000004487	KDM1A	lysine demethylase 1A [29079]	3	-0.0115009	0.919269	0.999935
ENSG00000004487	KDM1A	lysine demethylase 1A [29079]	24	-0.020445	0.729841	0.9998
ENSG00000004487	KDM1A	lysine demethylase 1A [29079]	48	-0.0498442	0.583656	0.999546
ENSG00000004487	KDM1A	lysine demethylase 1A [29079]	72	-0.145806	0.271784	0.532135
ENSG00000004487	KDM1A	lysine demethylase 1A [29079]	96	-0.407004	0.000171671	0.00140657
ENSG00000004487	KDM1A	lysine demethylase 1A [29079]	120	-0.392772	0.00128179	0.00474767
ENSG00000004534	RBM6	RNA binding motif protein 6 [9903]	3	0.0538836	0.678919	0.999935
ENSG00000004534	RBM6	RNA binding motif protein 6 [9903]	24	0.138639	0.0753586	0.9998
ENSG00000004534	RBM6	RNA binding motif protein 6 [9903]	48	0.0462792	0.657782	0.999546
ENSG00000004534	RBM6	RNA binding motif protein 6 [9903]	72	-0.0840296	0.53044	0.740174
ENSG00000004534	RBM6	RNA binding motif protein 6 [9903]	96	-0.173383	0.275097	0.432026
ENSG00000004534	RBM6	RNA binding motif protein 6 [9903]	120	0.160086	0.218395	0.350269
ENSG00000004660	CAMKK1	calcium/calmodulin dependent protein kinase kinase 1 [1469]	3	0.30786	0.71547	0.999935
ENSG00000004660	CAMKK1	calcium/calmodulin dependent protein kinase kinase 1 [1469]	24	-0.185468	0.816259	0.9998
ENSG00000004660	CAMKK1	calcium/calmodulin dependent protein kinase kinase 1 [1469]	48	0.594693	0.41128	0.999546
ENSG00000004660	CAMKK1	calcium/calmodulin dependent protein kinase kinase 1 [1469]	72	-1.38281	0.102635	NA
ENSG00000004660	CAMKK1	calcium/calmodulin dependent protein kinase kinase 1 [1469]	96	-0.804899	0.444891	NA
ENSG00000004660	CAMKK1	calcium/calmodulin dependent protein kinase kinase 1 [1469]	120	0.0429678	0.955962	0.973132
ENSG00000004700	RECQL	RecQ like helicase [9948]	3	-0.119812	0.449649	0.999935
ENSG00000004700	RECQL	RecQ like helicase [9948]	24	-0.033846	0.646364	0.9998
ENSG00000004700	RECQL	RecQ like helicase [9948]	48	-0.00325412	0.975969	0.999546
ENSG00000004700	RECQL	RecQ like helicase [9948]	72	0.201958	0.167611	0.420294
ENSG00000004700	RECQL	RecQ like helicase [9948]	96	0.14812	0.33729	0.497788
ENSG00000004700	RECQL	RecQ like helicase [9948]	120	0.433121	0.00826065	0.0240225
ENSG00000004766	VPS50	VPS50 subunit of EARP/GARPII complex [25956]	3	0.0174756	0.926504	0.999935
ENSG00000004766	VPS50	VPS50 subunit of EARP/GARPII complex [25956]	24	0.00036072	0.997237	0.9998
ENSG00000004766	VPS50	VPS50 subunit of EARP/GARPII complex [25956]	48	0.0140942	0.905888	0.999546
ENSG00000004766	VPS50	VPS50 subunit of EARP/GARPII complex [25956]	72	0.314463	0.0282321	0.187841
ENSG00000004766	VPS50	VPS50 subunit of EARP/GARPII complex [25956]	96	0.282361	0.0997965	0.207948
ENSG00000004766	VPS50	VPS50 subunit of EARP/GARPII complex [25956]	120	0.06173	0.75468	0.843589
ENSG00000004776	HSPB6	heat shock protein family B (small) member 6 [26511]	3	0.181604	0.785784	0.999935
ENSG00000004776	HSPB6	heat shock protein family B (small) member 6 [26511]	24	-0.403448	0.505585	0.9998
ENSG00000004776	HSPB6	heat shock protein family B (small) member 6 [26511]	48	-0.222595	0.654632	0.999546
ENSG00000004776	HSPB6	heat shock protein family B (small) member 6 [26511]	72	0.272022	0.551198	NA
ENSG00000004776	HSPB6	heat shock protein family B (small) member 6 [26511]	96	-0.893355	0.12847	0.250684
ENSG00000004776	HSPB6	heat shock protein family B (small) member 6 [26511]	120	-1.12602	0.0224429	0.0563704
ENSG00000004777	ARHGAP33	Rho GTPase activating protein 33 [23085]	3	0.0514711	0.858262	0.999935
ENSG00000004777	ARHGAP33	Rho GTPase activating protein 33 [23085]	24	0.0689102	0.741173	0.9998
ENSG00000004777	ARHGAP33	Rho GTPase activating protein 33 [23085]	48	0.0880122	0.705781	0.999546
ENSG00000004777	ARHGAP33	Rho GTPase activating protein 33 [23085]	72	-0.177475	0.497097	NA
ENSG00000004777	ARHGAP33	Rho GTPase activating protein 33 [23085]	96	0.19609	0.400293	0.559582
ENSG00000004777	ARHGAP33	Rho GTPase activating protein 33 [23085]	120	0.671291	0.00297806	0.0099566
ENSG00000004779	NDUFAB1	NADH:ubiquinone oxidoreductase subunit AB1 [7694]	3	0.136635	0.369523	0.999935
ENSG00000004779	NDUFAB1	NADH:ubiquinone oxidoreductase subunit AB1 [7694]	24	-0.00474796	0.961851	0.9998
ENSG00000004779	NDUFAB1	NADH:ubiquinone oxidoreductase subunit AB1 [7694]	48	-0.213649	0.306643	0.999546
ENSG00000004779	NDUFAB1	NADH:ubiquinone oxidoreductase subunit AB1 [7694]	72	-0.210721	0.235768	0.497119
ENSG00000004779	NDUFAB1	NADH:ubiquinone oxidoreductase subunit AB1 [7694]	96	-0.294588	0.104401	0.215439
ENSG00000004779	NDUFAB1	NADH:ubiquinone oxidoreductase subunit AB1 [7694]	120	0.0114994	0.93603	0.961268
ENSG00000004799	PDK4	pyruvate dehydrogenase kinase 4 [8812]	3	-0.243737	0.571426	0.999935
ENSG00000004799	PDK4	pyruvate dehydrogenase kinase 4 [8812]	24	-0.240452	0.496282	0.9998
ENSG00000004799	PDK4	pyruvate dehydrogenase kinase 4 [8812]	48	-0.529685	0.365314	0.999546
ENSG00000004799	PDK4	pyruvate dehydrogenase kinase 4 [8812]	72	0.629133	0.222815	NA
ENSG00000004799	PDK4	pyruvate dehydrogenase kinase 4 [8812]	96	-0.247642	0.54803	0.691436
ENSG00000004799	PDK4	pyruvate dehydrogenase kinase 4 [8812]	120	0.328151	0.20705	0.336604
ENSG00000004838	ZMYND10	zinc finger MYND-type containing 10 [19412]	3	0.20917	0.871205	0.999935
ENSG00000004838	ZMYND10	zinc finger MYND-type containing 10 [19412]	24	0.089658	0.89153	0.9998
ENSG00000004838	ZMYND10	zinc finger MYND-type containing 10 [19412]	48	-0.296402	0.596867	0.999546
ENSG00000004838	ZMYND10	zinc finger MYND-type containing 10 [19412]	72	-0.0707916	0.914341	NA
ENSG00000004838	ZMYND10	zinc finger MYND-type containing 10 [19412]	96	-0.861335	0.311109	0.470607
ENSG00000004838	ZMYND10	zinc finger MYND-type containing 10 [19412]	120	-0.353482	0.664392	0.776841
ENSG00000004846	ABCB5	ATP binding cassette subfamily B member 5 [46]	3	-0.100597	0.957908	0.999935
ENSG00000004846	ABCB5	ATP binding cassette subfamily B member 5 [46]	24	-1.07423	0.713262	NA
ENSG00000004846	ABCB5	ATP binding cassette subfamily B member 5 [46]	48	-2.53923	0.431984	0.999546
ENSG00000004846	ABCB5	ATP binding cassette subfamily B member 5 [46]	72	0.255573	0.931509	NA
ENSG00000004846	ABCB5	ATP binding cassette subfamily B member 5 [46]	96	-2.53836	0.492267	NA
ENSG00000004846	ABCB5	ATP binding cassette subfamily B member 5 [46]	120	-1.47826	0.291142	0.434282
ENSG00000004848	ARX	aristaless related homeobox [18060]	3	2.807	0.385187	0.999935
ENSG00000004848	ARX	aristaless related homeobox [18060]	24	NA	NA	NA
ENSG00000004848	ARX	aristaless related homeobox [18060]	48	-0.0118503	0.997517	0.999546
ENSG00000004848	ARX	aristaless related homeobox [18060]	72	-0.713462	0.861199	NA
ENSG00000004848	ARX	aristaless related homeobox [18060]	96	2.60202	0.513413	NA
ENSG00000004848	ARX	aristaless related homeobox [18060]	120	5.25484	0.000483152	0.00201791
ENSG00000004864	SLC25A13	solute carrier family 25 member 13 [10983]	3	-0.127407	0.286365	0.999935
ENSG00000004864	SLC25A13	solute carrier family 25 member 13 [10983]	24	-0.0968752	0.140421	0.9998
ENSG00000004864	SLC25A13	solute carrier family 25 member 13 [10983]	48	0.0129976	0.904585	0.999546
ENSG00000004864	SLC25A13	solute carrier family 25 member 13 [10983]	72	0.0977344	0.476652	0.701845
ENSG00000004864	SLC25A13	solute carrier family 25 member 13 [10983]	96	0.172378	0.143154	0.270964
ENSG00000004864	SLC25A13	solute carrier family 25 member 13 [10983]	120	-0.327071	0.00387417	0.0125197
ENSG00000004866	ST7	suppression of tumorigenicity 7 [11351]	3	-0.110018	0.442291	0.999935
ENSG00000004866	ST7	suppression of tumorigenicity 7 [11351]	24	0.0572671	0.52741	0.9998
ENSG00000004866	ST7	suppression of tumorigenicity 7 [11351]	48	-0.0496286	0.657345	0.999546
ENSG00000004866	ST7	suppression of tumorigenicity 7 [11351]	72	0.00418433	0.976662	0.990144
ENSG00000004866	ST7	suppression of tumorigenicity 7 [11351]	96	0.0437393	0.787578	0.868887
ENSG00000004866	ST7	suppression of tumorigenicity 7 [11351]	120	-0.869748	4.20237e-06	2.73764e-05
ENSG00000004897	CDC27	cell division cycle 27 [1728]	3	-0.161234	0.314432	0.999935
ENSG00000004897	CDC27	cell division cycle 27 [1728]	24	-0.0363036	0.675081	0.9998
ENSG00000004897	CDC27	cell division cycle 27 [1728]	48	-0.0076615	0.959703	0.999546
ENSG00000004897	CDC27	cell division cycle 27 [1728]	72	0.225646	0.184229	0.440416
ENSG00000004897	CDC27	cell division cycle 27 [1728]	96	0.286877	0.134917	0.259917
ENSG00000004897	CDC27	cell division cycle 27 [1728]	120	-0.321278	0.0506582	0.110526
ENSG00000004948	CALCR	calcitonin receptor [1440]	3	-0.148237	0.76521	0.999935
ENSG00000004948	CALCR	calcitonin receptor [1440]	24	0.0272342	0.951928	0.9998
ENSG00000004948	CALCR	calcitonin receptor [1440]	48	0.429587	0.503546	0.999546
ENSG00000004948	CALCR	calcitonin receptor [1440]	72	0.470748	0.399903	NA
ENSG00000004948	CALCR	calcitonin receptor [1440]	96	0.857342	0.0858889	0.1868
ENSG00000004948	CALCR	calcitonin receptor [1440]	120	0.604461	0.127891	0.231862
ENSG00000004961	HCCS	holocytochrome c synthase [4837]	3	-0.0152613	0.912983	0.999935
ENSG00000004961	HCCS	holocytochrome c synthase [4837]	24	0.0681395	0.566169	0.9998
ENSG00000004961	HCCS	holocytochrome c synthase [4837]	48	-0.146915	0.283164	0.999546
ENSG00000004961	HCCS	holocytochrome c synthase [4837]	72	-0.0823107	0.602887	0.785157
ENSG00000004961	HCCS	holocytochrome c synthase [4837]	96	0.0786792	0.634056	0.756911
ENSG00000004961	HCCS	holocytochrome c synthase [4837]	120	0.752801	2.91151e-06	1.9548e-05
ENSG00000004975	DVL2	dishevelled segment polarity protein 2 [3086]	3	0.0258889	0.835711	0.999935
ENSG00000004975	DVL2	dishevelled segment polarity protein 2 [3086]	24	0.0291547	0.680778	0.9998
ENSG00000004975	DVL2	dishevelled segment polarity protein 2 [3086]	48	0.0127466	0.895483	0.999546
ENSG00000004975	DVL2	dishevelled segment polarity protein 2 [3086]	72	-0.192259	0.224904	0.485887
ENSG00000004975	DVL2	dishevelled segment polarity protein 2 [3086]	96	0.0281605	0.837561	0.901371
ENSG00000004975	DVL2	dishevelled segment polarity protein 2 [3086]	120	0.240932	0.101063	0.193023
ENSG00000005001	PRSS22	serine protease 22 [14368]	3	2.29704	0.498022	0.999935
ENSG00000005001	PRSS22	serine protease 22 [14368]	24	NA	NA	NA
ENSG00000005001	PRSS22	serine protease 22 [14368]	48	1.90085	0.611339	0.999546
ENSG00000005001	PRSS22	serine protease 22 [14368]	72	3.09683	0.383401	NA
ENSG00000005001	PRSS22	serine protease 22 [14368]	96	0.880634	0.829131	NA
ENSG00000005001	PRSS22	serine protease 22 [14368]	120	-0.814371	0.552235	0.6859
ENSG00000005007	UPF1	UPF1 RNA helicase and ATPase [9962]	3	-0.068826	0.60781	0.999935
ENSG00000005007	UPF1	UPF1 RNA helicase and ATPase [9962]	24	0.0175894	0.77215	0.9998
ENSG00000005007	UPF1	UPF1 RNA helicase and ATPase [9962]	48	0.0471683	0.707555	0.999546
ENSG00000005007	UPF1	UPF1 RNA helicase and ATPase [9962]	72	-0.256375	0.0341741	0.203758
ENSG00000005007	UPF1	UPF1 RNA helicase and ATPase [9962]	96	-0.299131	0.00577461	0.0236078
ENSG00000005007	UPF1	UPF1 RNA helicase and ATPase [9962]	120	0.853139	5.95576e-12	9.11396e-11
ENSG00000005020	SKAP2	src kinase associated phosphoprotein 2 [15687]	3	-0.15998	0.348545	0.999935
ENSG00000005020	SKAP2	src kinase associated phosphoprotein 2 [15687]	24	-0.10203	0.266216	0.9998
ENSG00000005020	SKAP2	src kinase associated phosphoprotein 2 [15687]	48	-0.0107443	0.930214	0.999546
ENSG00000005020	SKAP2	src kinase associated phosphoprotein 2 [15687]	72	0.429391	0.0067044	0.100272
ENSG00000005020	SKAP2	src kinase associated phosphoprotein 2 [15687]	96	0.693361	0.000434048	0.00296462
ENSG00000005020	SKAP2	src kinase associated phosphoprotein 2 [15687]	120	1.01579	1.12322e-15	2.59194e-14
ENSG00000005022	SLC25A5	solute carrier family 25 member 5 [10991]	3	0.0967737	0.43676	0.999935
ENSG00000005022	SLC25A5	solute carrier family 25 member 5 [10991]	24	0.00206693	0.978438	0.9998
ENSG00000005022	SLC25A5	solute carrier family 25 member 5 [10991]	48	-0.131796	0.378625	0.999546
ENSG00000005022	SLC25A5	solute carrier family 25 member 5 [10991]	72	-0.249774	0.0671978	0.273856
ENSG00000005022	SLC25A5	solute carrier family 25 member 5 [10991]	96	-0.521313	0.00052837	0.00346653
ENSG00000005022	SLC25A5	solute carrier family 25 member 5 [10991]	120	-1.15294	1.19811e-24	5.40381e-23
ENSG00000005059	MCUB	mitochondrial calcium uniporter dominant negative subunit beta [26076]	3	-0.00369441	0.989815	0.999935
ENSG00000005059	MCUB	mitochondrial calcium uniporter dominant negative subunit beta [26076]	24	-0.0713024	0.725174	0.9998
ENSG00000005059	MCUB	mitochondrial calcium uniporter dominant negative subunit beta [26076]	48	-0.133842	0.571438	0.999546
ENSG00000005059	MCUB	mitochondrial calcium uniporter dominant negative subunit beta [26076]	72	0.0157542	0.958105	NA
ENSG00000005059	MCUB	mitochondrial calcium uniporter dominant negative subunit beta [26076]	96	-0.167794	0.549053	0.692229
ENSG00000005059	MCUB	mitochondrial calcium uniporter dominant negative subunit beta [26076]	120	0.350625	0.103463	0.196676
ENSG00000005073	HOXA11	homeobox A11 [5101]	3	-0.231648	0.656585	0.999935
ENSG00000005073	HOXA11	homeobox A11 [5101]	24	-0.157607	0.658189	0.9998
ENSG00000005073	HOXA11	homeobox A11 [5101]	48	-0.157653	0.618958	0.999546
ENSG00000005073	HOXA11	homeobox A11 [5101]	72	-0.192405	0.56046	NA
ENSG00000005073	HOXA11	homeobox A11 [5101]	96	-0.461785	0.156779	0.289337
ENSG00000005073	HOXA11	homeobox A11 [5101]	120	0.772218	0.00013639	0.000648514
ENSG00000005075	POLR2J	RNA polymerase II subunit J [9197]	3	0.236722	0.172281	0.999935
ENSG00000005075	POLR2J	RNA polymerase II subunit J [9197]	24	0.0784848	0.508688	0.9998
ENSG00000005075	POLR2J	RNA polymerase II subunit J [9197]	48	-0.137772	0.451967	0.999546
ENSG00000005075	POLR2J	RNA polymerase II subunit J [9197]	72	-0.431413	0.0161814	0.146392
ENSG00000005075	POLR2J	RNA polymerase II subunit J [9197]	96	-0.76667	0.00274893	0.0129964
ENSG00000005075	POLR2J	RNA polymerase II subunit J [9197]	120	0.221203	0.128661	0.232989
ENSG00000005100	DHX33	DEAH-box helicase 33 [16718]	3	-0.172297	0.229174	0.999935
ENSG00000005100	DHX33	DEAH-box helicase 33 [16718]	24	0.0559388	0.487089	0.9998
ENSG00000005100	DHX33	DEAH-box helicase 33 [16718]	48	0.0838646	0.668264	0.999546
ENSG00000005100	DHX33	DEAH-box helicase 33 [16718]	72	0.0759264	0.598935	0.782842
ENSG00000005100	DHX33	DEAH-box helicase 33 [16718]	96	-0.310015	0.0326955	0.0904678
ENSG00000005100	DHX33	DEAH-box helicase 33 [16718]	120	-0.8763	7.20017e-12	1.09295e-10
ENSG00000005108	THSD7A	thrombospondin type 1 domain containing 7A [22207]	3	-0.188999	0.491138	0.999935
ENSG00000005108	THSD7A	thrombospondin type 1 domain containing 7A [22207]	24	-0.203837	0.370526	0.9998
ENSG00000005108	THSD7A	thrombospondin type 1 domain containing 7A [22207]	48	0.0789907	0.836934	0.999546
ENSG00000005108	THSD7A	thrombospondin type 1 domain containing 7A [22207]	72	0.371833	0.240043	NA
ENSG00000005108	THSD7A	thrombospondin type 1 domain containing 7A [22207]	96	0.94826	0.00204995	0.0103117
ENSG00000005108	THSD7A	thrombospondin type 1 domain containing 7A [22207]	120	0.48693	0.0220843	0.0556252
ENSG00000005156	LIG3	DNA ligase 3 [6600]	3	-0.0705991	0.581046	0.999935
ENSG00000005156	LIG3	DNA ligase 3 [6600]	24	0.037554	0.627742	0.9998
ENSG00000005156	LIG3	DNA ligase 3 [6600]	48	0.0808617	0.498026	0.999546
ENSG00000005156	LIG3	DNA ligase 3 [6600]	72	-0.0572685	0.672298	0.828621
ENSG00000005156	LIG3	DNA ligase 3 [6600]	96	0.080486	0.575854	0.712046
ENSG00000005156	LIG3	DNA ligase 3 [6600]	120	0.121072	0.261257	0.401065
ENSG00000005175	RPAP3	RNA polymerase II associated protein 3 [26151]	3	-0.0885197	0.591882	0.999935
ENSG00000005175	RPAP3	RNA polymerase II associated protein 3 [26151]	24	-0.0785154	0.296132	0.9998
ENSG00000005175	RPAP3	RNA polymerase II associated protein 3 [26151]	48	0.00859176	0.927945	0.999546
ENSG00000005175	RPAP3	RNA polymerase II associated protein 3 [26151]	72	0.180382	0.223672	0.483958
ENSG00000005175	RPAP3	RNA polymerase II associated protein 3 [26151]	96	-0.00509579	0.972778	0.983669
ENSG00000005175	RPAP3	RNA polymerase II associated protein 3 [26151]	120	-0.223088	0.154118	0.269022
ENSG00000005187	ACSM3	acyl-CoA synthetase medium chain family member 3 [10522]	3	-0.25341	0.140628	0.999935
ENSG00000005187	ACSM3	acyl-CoA synthetase medium chain family member 3 [10522]	24	-0.241101	0.0385674	0.9998
ENSG00000005187	ACSM3	acyl-CoA synthetase medium chain family member 3 [10522]	48	-0.00392633	0.976938	0.999546
ENSG00000005187	ACSM3	acyl-CoA synthetase medium chain family member 3 [10522]	72	0.0177041	0.931539	0.967682
ENSG00000005187	ACSM3	acyl-CoA synthetase medium chain family member 3 [10522]	96	-0.486183	0.000705466	0.00441056
ENSG00000005187	ACSM3	acyl-CoA synthetase medium chain family member 3 [10522]	120	-1.23385	4.19864e-16	1.00199e-14
ENSG00000005189	REXO5	RNA exonuclease 5 [24661]	3	-0.0805251	0.724849	0.999935
ENSG00000005189	REXO5	RNA exonuclease 5 [24661]	24	0.125509	0.456174	0.9998
ENSG00000005189	REXO5	RNA exonuclease 5 [24661]	48	-0.0613234	0.779683	0.999546
ENSG00000005189	REXO5	RNA exonuclease 5 [24661]	72	-0.0221579	0.928321	0.965466
ENSG00000005189	REXO5	RNA exonuclease 5 [24661]	96	-0.701699	0.00027025	0.00202816
ENSG00000005189	REXO5	RNA exonuclease 5 [24661]	120	-1.07722	1.33248e-05	7.94978e-05
ENSG00000005194	CIAPIN1	cytokine induced apoptosis inhibitor 1 [28050]	3	0.147873	0.270682	0.999935
ENSG00000005194	CIAPIN1	cytokine induced apoptosis inhibitor 1 [28050]	24	-0.0104001	0.892908	0.9998
ENSG00000005194	CIAPIN1	cytokine induced apoptosis inhibitor 1 [28050]	48	-0.0764536	0.636205	0.999546
ENSG00000005194	CIAPIN1	cytokine induced apoptosis inhibitor 1 [28050]	72	-0.155807	0.308025	0.566215
ENSG00000005194	CIAPIN1	cytokine induced apoptosis inhibitor 1 [28050]	96	-0.337406	0.0177807	0.0568069
ENSG00000005194	CIAPIN1	cytokine induced apoptosis inhibitor 1 [28050]	120	0.0672516	0.557779	0.690966
ENSG00000005206	SPPL2B	signal peptide peptidase like 2B [30627]	3	0.0566965	0.707941	0.999935
ENSG00000005206	SPPL2B	signal peptide peptidase like 2B [30627]	24	0.103906	0.173096	0.9998
ENSG00000005206	SPPL2B	signal peptide peptidase like 2B [30627]	48	-0.0676297	0.521652	0.999546
ENSG00000005206	SPPL2B	signal peptide peptidase like 2B [30627]	72	-0.15578	0.29967	0.557813
ENSG00000005206	SPPL2B	signal peptide peptidase like 2B [30627]	96	-0.226875	0.207772	0.352835
ENSG00000005206	SPPL2B	signal peptide peptidase like 2B [30627]	120	-0.171378	0.298899	0.442528
ENSG00000005238	FAM214B	family with sequence similarity 214 member B [25666]	3	-0.0211664	0.92076	0.999935
ENSG00000005238	FAM214B	family with sequence similarity 214 member B [25666]	24	-0.0727398	0.63856	0.9998
ENSG00000005238	FAM214B	family with sequence similarity 214 member B [25666]	48	-0.0163336	0.942644	0.999546
ENSG00000005238	FAM214B	family with sequence similarity 214 member B [25666]	72	0.285598	0.262721	NA
ENSG00000005238	FAM214B	family with sequence similarity 214 member B [25666]	96	1.64607	6.53637e-16	6.53844e-14
ENSG00000005238	FAM214B	family with sequence similarity 214 member B [25666]	120	1.41798	5.55607e-13	9.60115e-12
ENSG00000005243	COPZ2	COPI coat complex subunit zeta 2 [19356]	3	1.1239	0.275993	0.999935
ENSG00000005243	COPZ2	COPI coat complex subunit zeta 2 [19356]	24	0.257895	0.785625	0.9998
ENSG00000005243	COPZ2	COPI coat complex subunit zeta 2 [19356]	48	-0.0218158	0.980606	0.999546
ENSG00000005243	COPZ2	COPI coat complex subunit zeta 2 [19356]	72	-1.46626	0.380593	NA
ENSG00000005243	COPZ2	COPI coat complex subunit zeta 2 [19356]	96	0.715033	0.492201	NA
ENSG00000005243	COPZ2	COPI coat complex subunit zeta 2 [19356]	120	0.734798	0.327184	0.473037
ENSG00000005249	PRKAR2B	protein kinase cAMP-dependent type II regulatory subunit beta [9392]	3	-0.160542	0.213803	0.999935
ENSG00000005249	PRKAR2B	protein kinase cAMP-dependent type II regulatory subunit beta [9392]	24	0.0936481	0.263354	0.9998
ENSG00000005249	PRKAR2B	protein kinase cAMP-dependent type II regulatory subunit beta [9392]	48	0.129521	0.286991	0.999546
ENSG00000005249	PRKAR2B	protein kinase cAMP-dependent type II regulatory subunit beta [9392]	72	-0.0422181	0.82628	0.916778
ENSG00000005249	PRKAR2B	protein kinase cAMP-dependent type II regulatory subunit beta [9392]	96	-0.776873	2.65577e-06	4.03601e-05
ENSG00000005249	PRKAR2B	protein kinase cAMP-dependent type II regulatory subunit beta [9392]	120	-1.56307	3.70277e-22	1.39617e-20
ENSG00000005302	MSL3	MSL complex subunit 3 [7370]	3	-0.144735	0.518593	0.999935
ENSG00000005302	MSL3	MSL complex subunit 3 [7370]	24	-0.0269595	0.854749	0.9998
ENSG00000005302	MSL3	MSL complex subunit 3 [7370]	48	-0.0995358	0.617308	0.999546
ENSG00000005302	MSL3	MSL complex subunit 3 [7370]	72	0.178746	0.390661	0.631195
ENSG00000005302	MSL3	MSL complex subunit 3 [7370]	96	0.336368	0.0912514	0.194606
ENSG00000005302	MSL3	MSL complex subunit 3 [7370]	120	-0.150757	0.459992	0.60337
ENSG00000005339	CREBBP	CREB binding protein [2348]	3	-0.209104	0.220465	0.999935
ENSG00000005339	CREBBP	CREB binding protein [2348]	24	0.0334912	0.808051	0.9998
ENSG00000005339	CREBBP	CREB binding protein [2348]	48	0.118457	0.661935	0.999546
ENSG00000005339	CREBBP	CREB binding protein [2348]	72	0.217874	0.255769	0.516307
ENSG00000005339	CREBBP	CREB binding protein [2348]	96	0.261965	0.154061	0.285992
ENSG00000005339	CREBBP	CREB binding protein [2348]	120	-0.69117	2.09988e-05	0.000120661
ENSG00000005379	TSPOAP1	TSPO associated protein 1 [16831]	3	0.735631	0.47196	0.999935
ENSG00000005379	TSPOAP1	TSPO associated protein 1 [16831]	24	0.329273	0.774088	NA
ENSG00000005379	TSPOAP1	TSPO associated protein 1 [16831]	48	0.237666	0.820015	0.999546
ENSG00000005379	TSPOAP1	TSPO associated protein 1 [16831]	72	1.32188	0.182443	NA
ENSG00000005379	TSPOAP1	TSPO associated protein 1 [16831]	96	-1.56572	0.151766	NA
ENSG00000005379	TSPOAP1	TSPO associated protein 1 [16831]	120	-1.22685	0.0692126	0.142874
ENSG00000005421	PON1	paraoxonase 1 [9204]	3	-0.0598303	0.785413	0.999935
ENSG00000005421	PON1	paraoxonase 1 [9204]	24	-0.238763	0.240294	0.9998
ENSG00000005421	PON1	paraoxonase 1 [9204]	48	-0.103083	0.625449	0.999546
ENSG00000005421	PON1	paraoxonase 1 [9204]	72	-0.411766	0.0485469	0.23396
ENSG00000005421	PON1	paraoxonase 1 [9204]	96	-0.937504	3.02226e-05	0.000322313
ENSG00000005421	PON1	paraoxonase 1 [9204]	120	-2.53216	2.02995e-25	9.56768e-24
ENSG00000005436	GCFC2	GC-rich sequence DNA-binding factor 2 [1317]	3	0.00299269	0.987284	0.999935
ENSG00000005436	GCFC2	GC-rich sequence DNA-binding factor 2 [1317]	24	0.0837725	0.471516	0.9998
ENSG00000005436	GCFC2	GC-rich sequence DNA-binding factor 2 [1317]	48	-0.0323677	0.857977	0.999546
ENSG00000005436	GCFC2	GC-rich sequence DNA-binding factor 2 [1317]	72	0.0949994	0.600449	0.784321
ENSG00000005436	GCFC2	GC-rich sequence DNA-binding factor 2 [1317]	96	0.0218283	0.909831	0.945632
ENSG00000005436	GCFC2	GC-rich sequence DNA-binding factor 2 [1317]	120	-0.946891	9.75173e-06	5.94213e-05
ENSG00000005448	WDR54	WD repeat domain 54 [25770]	3	0.172637	0.634726	0.999935
ENSG00000005448	WDR54	WD repeat domain 54 [25770]	24	-0.0157811	0.952866	0.9998
ENSG00000005448	WDR54	WD repeat domain 54 [25770]	48	-0.0531059	0.835392	0.999546
ENSG00000005448	WDR54	WD repeat domain 54 [25770]	72	-0.286622	0.396301	NA
ENSG00000005448	WDR54	WD repeat domain 54 [25770]	96	-0.212078	0.422398	0.579715
ENSG00000005448	WDR54	WD repeat domain 54 [25770]	120	-0.856264	0.000112934	0.000548045
ENSG00000005469	CROT	carnitine O-octanoyltransferase [2366]	3	-0.115397	0.569311	0.999935
ENSG00000005469	CROT	carnitine O-octanoyltransferase [2366]	24	-0.0802771	0.465638	0.9998
ENSG00000005469	CROT	carnitine O-octanoyltransferase [2366]	48	0.00518126	0.969161	0.999546
ENSG00000005469	CROT	carnitine O-octanoyltransferase [2366]	72	0.114706	0.499757	0.719206
ENSG00000005469	CROT	carnitine O-octanoyltransferase [2366]	96	-1.07914	2.98834e-05	0.000318911
ENSG00000005469	CROT	carnitine O-octanoyltransferase [2366]	120	-0.790925	0.00051707	0.00214154
ENSG00000005471	ABCB4	ATP binding cassette subfamily B member 4 [45]	3	-0.194346	0.368251	0.999935
ENSG00000005471	ABCB4	ATP binding cassette subfamily B member 4 [45]	24	-0.0680245	0.628342	0.9998
ENSG00000005471	ABCB4	ATP binding cassette subfamily B member 4 [45]	48	-0.0333817	0.817724	0.999546
ENSG00000005471	ABCB4	ATP binding cassette subfamily B member 4 [45]	72	0.159333	0.410354	0.646478
ENSG00000005471	ABCB4	ATP binding cassette subfamily B member 4 [45]	96	0.0278441	0.856776	0.912613
ENSG00000005471	ABCB4	ATP binding cassette subfamily B member 4 [45]	120	-0.521227	9.34299e-05	0.000463779
ENSG00000005483	KMT2E	lysine methyltransferase 2E (inactive) [18541]	3	-0.192493	0.312401	0.999935
ENSG00000005483	KMT2E	lysine methyltransferase 2E (inactive) [18541]	24	-0.0664579	0.628169	0.9998
ENSG00000005483	KMT2E	lysine methyltransferase 2E (inactive) [18541]	48	0.137317	0.604223	0.999546
ENSG00000005483	KMT2E	lysine methyltransferase 2E (inactive) [18541]	72	0.3743	0.0840736	0.301356
ENSG00000005483	KMT2E	lysine methyltransferase 2E (inactive) [18541]	96	0.603306	0.0174257	0.0560238
ENSG00000005483	KMT2E	lysine methyltransferase 2E (inactive) [18541]	120	0.00807836	0.941362	0.965219
ENSG00000005486	RHBDD2	rhomboid domain containing 2 [23082]	3	0.217701	0.135849	0.999935
ENSG00000005486	RHBDD2	rhomboid domain containing 2 [23082]	24	0.0137712	0.85835	0.9998
ENSG00000005486	RHBDD2	rhomboid domain containing 2 [23082]	48	0.0241079	0.877928	0.999546
ENSG00000005486	RHBDD2	rhomboid domain containing 2 [23082]	72	0.00330361	0.980558	0.991882
ENSG00000005486	RHBDD2	rhomboid domain containing 2 [23082]	96	0.167294	0.368969	0.52942
ENSG00000005486	RHBDD2	rhomboid domain containing 2 [23082]	120	0.309113	0.0040187	0.0129159
ENSG00000005513	SOX8	SRY-box transcription factor 8 [11203]	3	-0.421696	0.82871	0.999935
ENSG00000005513	SOX8	SRY-box transcription factor 8 [11203]	24	-0.333662	0.787154	NA
ENSG00000005513	SOX8	SRY-box transcription factor 8 [11203]	48	0.214716	0.833848	0.999546
ENSG00000005513	SOX8	SRY-box transcription factor 8 [11203]	72	-0.184273	0.838506	NA
ENSG00000005513	SOX8	SRY-box transcription factor 8 [11203]	96	0.688377	0.50614	NA
ENSG00000005513	SOX8	SRY-box transcription factor 8 [11203]	120	1.63177	0.00398421	0.0128247
ENSG00000005700	IBTK	inhibitor of Bruton tyrosine kinase [17853]	3	-0.104269	0.51977	0.999935
ENSG00000005700	IBTK	inhibitor of Bruton tyrosine kinase [17853]	24	-0.121876	0.180691	0.9998
ENSG00000005700	IBTK	inhibitor of Bruton tyrosine kinase [17853]	48	0.128828	0.429937	0.999546
ENSG00000005700	IBTK	inhibitor of Bruton tyrosine kinase [17853]	72	0.480798	0.00155735	0.0469506
ENSG00000005700	IBTK	inhibitor of Bruton tyrosine kinase [17853]	96	0.80154	3.99508e-05	0.000408423
ENSG00000005700	IBTK	inhibitor of Bruton tyrosine kinase [17853]	120	0.20206	0.185453	0.310528
ENSG00000005801	ZNF195	zinc finger protein 195 [12986]	3	-0.0176	0.915101	0.999935
ENSG00000005801	ZNF195	zinc finger protein 195 [12986]	24	0.00525246	0.964268	0.9998
ENSG00000005801	ZNF195	zinc finger protein 195 [12986]	48	0.0135359	0.922635	0.999546
ENSG00000005801	ZNF195	zinc finger protein 195 [12986]	72	0.132114	0.39421	0.634419
ENSG00000005801	ZNF195	zinc finger protein 195 [12986]	96	0.165344	0.373153	0.533341
ENSG00000005801	ZNF195	zinc finger protein 195 [12986]	120	-0.514665	0.00614849	0.0185938
ENSG00000005810	MYCBP2	MYC binding protein 2 [23386]	3	-0.331896	0.118879	0.999935
ENSG00000005810	MYCBP2	MYC binding protein 2 [23386]	24	-0.0633419	0.6764	0.9998
ENSG00000005810	MYCBP2	MYC binding protein 2 [23386]	48	0.226907	0.442605	0.999546
ENSG00000005810	MYCBP2	MYC binding protein 2 [23386]	72	0.280555	0.25969	0.519575
ENSG00000005810	MYCBP2	MYC binding protein 2 [23386]	96	0.33464	0.206062	0.350742
ENSG00000005810	MYCBP2	MYC binding protein 2 [23386]	120	0.389741	0.00535792	0.0165432
ENSG00000005812	FBXL3	F-box and leucine rich repeat protein 3 [13599]	3	-0.14133	0.289856	0.999935
ENSG00000005812	FBXL3	F-box and leucine rich repeat protein 3 [13599]	24	-0.0121868	0.876231	0.9998
ENSG00000005812	FBXL3	F-box and leucine rich repeat protein 3 [13599]	48	-0.013887	0.904585	0.999546
ENSG00000005812	FBXL3	F-box and leucine rich repeat protein 3 [13599]	72	0.244335	0.0816597	0.297643
ENSG00000005812	FBXL3	F-box and leucine rich repeat protein 3 [13599]	96	0.535427	0.000766691	0.00471316
ENSG00000005812	FBXL3	F-box and leucine rich repeat protein 3 [13599]	120	0.215062	0.111076	0.207893
ENSG00000005844	ITGAL	integrin subunit alpha L [6148]	3	-0.00315081	0.991151	0.999935
ENSG00000005844	ITGAL	integrin subunit alpha L [6148]	24	0.0816583	0.603015	0.9998
ENSG00000005844	ITGAL	integrin subunit alpha L [6148]	48	0.0674721	0.698327	0.999546
ENSG00000005844	ITGAL	integrin subunit alpha L [6148]	72	-0.272015	0.153189	0.403687
ENSG00000005844	ITGAL	integrin subunit alpha L [6148]	96	-0.177276	0.347637	0.507848
ENSG00000005844	ITGAL	integrin subunit alpha L [6148]	120	-0.285503	0.102623	0.195488
ENSG00000005882	PDK2	pyruvate dehydrogenase kinase 2 [8810]	3	0.254887	0.412963	0.999935
ENSG00000005882	PDK2	pyruvate dehydrogenase kinase 2 [8810]	24	-0.166192	0.526576	0.9998
ENSG00000005882	PDK2	pyruvate dehydrogenase kinase 2 [8810]	48	0.372152	0.173891	0.999546
ENSG00000005882	PDK2	pyruvate dehydrogenase kinase 2 [8810]	72	-0.154171	0.658434	NA
ENSG00000005882	PDK2	pyruvate dehydrogenase kinase 2 [8810]	96	-1.09696	0.000179053	0.00145147
ENSG00000005882	PDK2	pyruvate dehydrogenase kinase 2 [8810]	120	-0.754136	0.00210501	0.00734378
ENSG00000005884	ITGA3	integrin subunit alpha 3 [6139]	3	0.197298	0.761399	0.999935
ENSG00000005884	ITGA3	integrin subunit alpha 3 [6139]	24	-0.149763	0.840913	0.9998
ENSG00000005884	ITGA3	integrin subunit alpha 3 [6139]	48	-0.166608	0.825618	0.999546
ENSG00000005884	ITGA3	integrin subunit alpha 3 [6139]	72	-0.342558	0.729848	NA
ENSG00000005884	ITGA3	integrin subunit alpha 3 [6139]	96	0.422659	0.640586	NA
ENSG00000005884	ITGA3	integrin subunit alpha 3 [6139]	120	-1.97224	NA	NA
ENSG00000005889	ZFX	zinc finger protein X-linked [12869]	3	-0.124344	0.52308	0.999935
ENSG00000005889	ZFX	zinc finger protein X-linked [12869]	24	-0.152055	0.125745	0.9998
ENSG00000005889	ZFX	zinc finger protein X-linked [12869]	48	0.0178928	0.914442	0.999546
ENSG00000005889	ZFX	zinc finger protein X-linked [12869]	72	0.36462	0.0513391	0.239987
ENSG00000005889	ZFX	zinc finger protein X-linked [12869]	96	0.374933	0.0446967	0.114662
ENSG00000005889	ZFX	zinc finger protein X-linked [12869]	120	-0.687842	2.25805e-05	0.000128808
ENSG00000005893	LAMP2	lysosomal associated membrane protein 2 [6501]	3	-0.177184	0.230001	0.999935
ENSG00000005893	LAMP2	lysosomal associated membrane protein 2 [6501]	24	-0.094276	0.206305	0.9998
ENSG00000005893	LAMP2	lysosomal associated membrane protein 2 [6501]	48	0.0329194	0.774695	0.999546
ENSG00000005893	LAMP2	lysosomal associated membrane protein 2 [6501]	72	0.395691	0.00913495	0.116205
ENSG00000005893	LAMP2	lysosomal associated membrane protein 2 [6501]	96	0.889559	2.81455e-08	7.64329e-07
ENSG00000005893	LAMP2	lysosomal associated membrane protein 2 [6501]	120	0.835148	4.21885e-10	5.17489e-09
ENSG00000005961	ITGA2B	integrin subunit alpha 2b [6138]	3	-0.584497	0.781821	0.999935
ENSG00000005961	ITGA2B	integrin subunit alpha 2b [6138]	24	0.161869	0.90936	NA
ENSG00000005961	ITGA2B	integrin subunit alpha 2b [6138]	48	2.81461	0.346502	0.999546
ENSG00000005961	ITGA2B	integrin subunit alpha 2b [6138]	72	0.451622	0.798085	NA
ENSG00000005961	ITGA2B	integrin subunit alpha 2b [6138]	96	0.182897	0.876989	NA
ENSG00000005961	ITGA2B	integrin subunit alpha 2b [6138]	120	0.268009	0.646417	0.763782
ENSG00000005981	ASB4	ankyrin repeat and SOCS box containing 4 [16009]	3	-0.652555	0.687139	0.999935
ENSG00000005981	ASB4	ankyrin repeat and SOCS box containing 4 [16009]	24	0.393459	0.759268	NA
ENSG00000005981	ASB4	ankyrin repeat and SOCS box containing 4 [16009]	48	1.07907	0.601318	0.999546
ENSG00000005981	ASB4	ankyrin repeat and SOCS box containing 4 [16009]	72	0.255332	0.82253	NA
ENSG00000005981	ASB4	ankyrin repeat and SOCS box containing 4 [16009]	96	-1.18309	0.215266	NA
ENSG00000005981	ASB4	ankyrin repeat and SOCS box containing 4 [16009]	120	-0.0303376	0.96674	0.979493
ENSG00000006007	GDE1	glycerophosphodiester phosphodiesterase 1 [29644]	3	0.003293	0.981206	0.999935
ENSG00000006007	GDE1	glycerophosphodiester phosphodiesterase 1 [29644]	24	0.045125	0.616428	0.9998
ENSG00000006007	GDE1	glycerophosphodiester phosphodiesterase 1 [29644]	48	-0.0393141	0.720269	0.999546
ENSG00000006007	GDE1	glycerophosphodiester phosphodiesterase 1 [29644]	72	0.0185391	0.894004	0.947995
ENSG00000006007	GDE1	glycerophosphodiester phosphodiesterase 1 [29644]	96	-0.393762	0.00315667	0.0145413
ENSG00000006007	GDE1	glycerophosphodiester phosphodiesterase 1 [29644]	120	-0.165748	0.209075	0.338896
ENSG00000006015	REX1BD	required for excision 1-B domain containing [26098]	3	0.300227	0.112912	0.999935
ENSG00000006015	REX1BD	required for excision 1-B domain containing [26098]	24	0.105725	0.425429	0.9998
ENSG00000006015	REX1BD	required for excision 1-B domain containing [26098]	48	-0.124683	0.583472	0.999546
ENSG00000006015	REX1BD	required for excision 1-B domain containing [26098]	72	-0.586148	0.010617	0.121449
ENSG00000006015	REX1BD	required for excision 1-B domain containing [26098]	96	-0.810389	0.00132064	0.00726259
ENSG00000006015	REX1BD	required for excision 1-B domain containing [26098]	120	0.0815444	0.72368	0.82039
ENSG00000006016	CRLF1	cytokine receptor like factor 1 [2364]	3	0.139711	0.579635	0.999935
ENSG00000006016	CRLF1	cytokine receptor like factor 1 [2364]	24	0.0636463	0.763962	0.9998
ENSG00000006016	CRLF1	cytokine receptor like factor 1 [2364]	48	0.205856	0.394491	0.999546
ENSG00000006016	CRLF1	cytokine receptor like factor 1 [2364]	72	-0.108398	0.727642	NA
ENSG00000006016	CRLF1	cytokine receptor like factor 1 [2364]	96	-0.685184	0.0142077	0.0478995
ENSG00000006016	CRLF1	cytokine receptor like factor 1 [2364]	120	-0.557676	0.00296799	0.00992822
ENSG00000006025	OSBPL7	oxysterol binding protein like 7 [16387]	3	-0.706606	0.581967	0.999935
ENSG00000006025	OSBPL7	oxysterol binding protein like 7 [16387]	24	-0.554265	0.446112	0.9998
ENSG00000006025	OSBPL7	oxysterol binding protein like 7 [16387]	48	-0.0907909	0.919416	0.999546
ENSG00000006025	OSBPL7	oxysterol binding protein like 7 [16387]	72	1.20569	0.231835	NA
ENSG00000006025	OSBPL7	oxysterol binding protein like 7 [16387]	96	-0.853284	0.401964	NA
ENSG00000006025	OSBPL7	oxysterol binding protein like 7 [16387]	120	0.205267	0.809305	0.881548
ENSG00000006042	TMEM98	transmembrane protein 98 [24529]	3	0.190812	0.212712	0.999935
ENSG00000006042	TMEM98	transmembrane protein 98 [24529]	24	-0.00552631	0.95384	0.9998
ENSG00000006042	TMEM98	transmembrane protein 98 [24529]	48	-0.0140249	0.914159	0.999546
ENSG00000006042	TMEM98	transmembrane protein 98 [24529]	72	-0.0517852	0.707615	0.849651
ENSG00000006042	TMEM98	transmembrane protein 98 [24529]	96	-0.231929	0.171095	0.3072
ENSG00000006042	TMEM98	transmembrane protein 98 [24529]	120	-0.501813	9.73398e-05	0.000480783
ENSG00000006047	YBX2	Y-box binding protein 2 [17948]	3	1.29988	0.574647	0.999935
ENSG00000006047	YBX2	Y-box binding protein 2 [17948]	24	-0.17302	0.888004	NA
ENSG00000006047	YBX2	Y-box binding protein 2 [17948]	48	1.82111	0.28422	0.999546
ENSG00000006047	YBX2	Y-box binding protein 2 [17948]	72	1.63476	0.316896	NA
ENSG00000006047	YBX2	Y-box binding protein 2 [17948]	96	0.367343	0.764156	NA
ENSG00000006047	YBX2	Y-box binding protein 2 [17948]	120	-1.71372	0.00741606	0.0218529
ENSG00000006062	MAP3K14	mitogen-activated protein kinase kinase kinase 14 [6853]	3	-0.015372	0.920562	0.999935
ENSG00000006062	MAP3K14	mitogen-activated protein kinase kinase kinase 14 [6853]	24	0.190553	0.172419	0.9998
ENSG00000006062	MAP3K14	mitogen-activated protein kinase kinase kinase 14 [6853]	48	-0.180586	0.332543	0.999546
ENSG00000006062	MAP3K14	mitogen-activated protein kinase kinase kinase 14 [6853]	72	0.12378	0.578288	NA
ENSG00000006062	MAP3K14	mitogen-activated protein kinase kinase kinase 14 [6853]	96	0.735389	0.00560816	0.0230826
ENSG00000006062	MAP3K14	mitogen-activated protein kinase kinase kinase 14 [6853]	120	2.30822	5.1224e-23	2.06793e-21
ENSG00000006118	TMEM132A	transmembrane protein 132A [31092]	3	0.114656	0.390743	0.999935
ENSG00000006118	TMEM132A	transmembrane protein 132A [31092]	24	0.0598549	0.447459	0.9998
ENSG00000006118	TMEM132A	transmembrane protein 132A [31092]	48	-0.0736454	0.548915	0.999546
ENSG00000006118	TMEM132A	transmembrane protein 132A [31092]	72	-0.204462	0.141341	0.387705
ENSG00000006118	TMEM132A	transmembrane protein 132A [31092]	96	-0.597776	0.000222145	0.00172786
ENSG00000006118	TMEM132A	transmembrane protein 132A [31092]	120	-0.294439	0.0467209	0.103372
ENSG00000006125	AP2B1	adaptor related protein complex 2 subunit beta 1 [563]	3	-0.0590199	0.651802	0.999935
ENSG00000006125	AP2B1	adaptor related protein complex 2 subunit beta 1 [563]	24	-0.0472696	0.597751	0.9998
ENSG00000006125	AP2B1	adaptor related protein complex 2 subunit beta 1 [563]	48	0.0812213	0.554194	0.999546
ENSG00000006125	AP2B1	adaptor related protein complex 2 subunit beta 1 [563]	72	0.138654	0.37818	0.620292
ENSG00000006125	AP2B1	adaptor related protein complex 2 subunit beta 1 [563]	96	0.278571	0.046627	0.118043
ENSG00000006125	AP2B1	adaptor related protein complex 2 subunit beta 1 [563]	120	-0.0905733	0.367287	0.513151
ENSG00000006194	ZNF263	zinc finger protein 263 [13056]	3	0.154584	0.258548	0.999935
ENSG00000006194	ZNF263	zinc finger protein 263 [13056]	24	-0.0255437	0.822823	0.9998
ENSG00000006194	ZNF263	zinc finger protein 263 [13056]	48	-0.0147535	0.911218	0.999546
ENSG00000006194	ZNF263	zinc finger protein 263 [13056]	72	-0.186204	0.250595	0.511998
ENSG00000006194	ZNF263	zinc finger protein 263 [13056]	96	0.0979229	0.570659	0.708282
ENSG00000006194	ZNF263	zinc finger protein 263 [13056]	120	0.335463	0.0122057	0.0336721
ENSG00000006210	CX3CL1	C-X3-C motif chemokine ligand 1 [10647]	3	-0.0336271	0.814291	0.999935
ENSG00000006210	CX3CL1	C-X3-C motif chemokine ligand 1 [10647]	24	-0.0171292	0.80387	0.9998
ENSG00000006210	CX3CL1	C-X3-C motif chemokine ligand 1 [10647]	48	-0.0676748	0.602851	0.999546
ENSG00000006210	CX3CL1	C-X3-C motif chemokine ligand 1 [10647]	72	-0.120343	0.546862	0.750459
ENSG00000006210	CX3CL1	C-X3-C motif chemokine ligand 1 [10647]	96	-0.0331279	0.843028	0.903816
ENSG00000006210	CX3CL1	C-X3-C motif chemokine ligand 1 [10647]	120	0.56023	6.69319e-05	0.000344678
ENSG00000006282	SPATA20	spermatogenesis associated 20 [26125]	3	0.141002	0.331575	0.999935
ENSG00000006282	SPATA20	spermatogenesis associated 20 [26125]	24	-0.0159241	0.853477	0.9998
ENSG00000006282	SPATA20	spermatogenesis associated 20 [26125]	48	-0.0544138	0.641193	0.999546
ENSG00000006282	SPATA20	spermatogenesis associated 20 [26125]	72	-0.101216	0.569263	0.763719
ENSG00000006282	SPATA20	spermatogenesis associated 20 [26125]	96	-0.201113	0.208901	0.354372
ENSG00000006282	SPATA20	spermatogenesis associated 20 [26125]	120	0.189096	0.149234	0.2622
ENSG00000006283	CACNA1G	calcium voltage-gated channel subunit alpha1 G [1394]	3	-0.21219	0.714151	0.999935
ENSG00000006283	CACNA1G	calcium voltage-gated channel subunit alpha1 G [1394]	24	-0.429781	0.377252	0.9998
ENSG00000006283	CACNA1G	calcium voltage-gated channel subunit alpha1 G [1394]	48	0.318222	0.488106	0.999546
ENSG00000006283	CACNA1G	calcium voltage-gated channel subunit alpha1 G [1394]	72	0.208431	0.663939	NA
ENSG00000006283	CACNA1G	calcium voltage-gated channel subunit alpha1 G [1394]	96	-0.311753	0.530999	0.677094
ENSG00000006283	CACNA1G	calcium voltage-gated channel subunit alpha1 G [1394]	120	-0.0452932	0.906889	0.943627
ENSG00000006327	TNFRSF12A	TNF receptor superfamily member 12A [18152]	3	0.148141	0.324295	0.999935
ENSG00000006327	TNFRSF12A	TNF receptor superfamily member 12A [18152]	24	0.117527	0.276469	0.9998
ENSG00000006327	TNFRSF12A	TNF receptor superfamily member 12A [18152]	48	0.00959663	0.947174	0.999546
ENSG00000006327	TNFRSF12A	TNF receptor superfamily member 12A [18152]	72	0.0156324	0.954673	0.98007
ENSG00000006327	TNFRSF12A	TNF receptor superfamily member 12A [18152]	96	1.7064	9.63946e-23	2.116e-20
ENSG00000006327	TNFRSF12A	TNF receptor superfamily member 12A [18152]	120	2.32579	2.80749e-35	2.58194e-33
ENSG00000006377	DLX6	distal-less homeobox 6 [2919]	3	-0.233739	0.394176	0.999935
ENSG00000006377	DLX6	distal-less homeobox 6 [2919]	24	-0.0598687	0.692405	0.9998
ENSG00000006377	DLX6	distal-less homeobox 6 [2919]	48	-0.105131	0.469075	0.999546
ENSG00000006377	DLX6	distal-less homeobox 6 [2919]	72	-0.0233407	0.898284	0.950124
ENSG00000006377	DLX6	distal-less homeobox 6 [2919]	96	-0.552026	0.0237858	0.0710114
ENSG00000006377	DLX6	distal-less homeobox 6 [2919]	120	-0.262531	0.130816	0.236143
ENSG00000006432	MAP3K9	mitogen-activated protein kinase kinase kinase 9 [6861]	3	-0.266029	0.161731	0.999935
ENSG00000006432	MAP3K9	mitogen-activated protein kinase kinase kinase 9 [6861]	24	0.0352296	0.827793	0.9998
ENSG00000006432	MAP3K9	mitogen-activated protein kinase kinase kinase 9 [6861]	48	0.012277	0.963305	0.999546
ENSG00000006432	MAP3K9	mitogen-activated protein kinase kinase kinase 9 [6861]	72	0.105025	0.68263	0.834474
ENSG00000006432	MAP3K9	mitogen-activated protein kinase kinase kinase 9 [6861]	96	1.00953	0.0003564	0.0025271
ENSG00000006432	MAP3K9	mitogen-activated protein kinase kinase kinase 9 [6861]	120	1.69122	8.32499e-27	4.30003e-25
ENSG00000006451	RALA	RAS like proto-oncogene A [9839]	3	-0.0939962	0.517813	0.999935
ENSG00000006451	RALA	RAS like proto-oncogene A [9839]	24	0.019433	0.830892	0.9998
ENSG00000006451	RALA	RAS like proto-oncogene A [9839]	48	0.100441	0.365878	0.999546
ENSG00000006451	RALA	RAS like proto-oncogene A [9839]	72	-0.0891119	0.515655	0.729909
ENSG00000006451	RALA	RAS like proto-oncogene A [9839]	96	0.348094	0.00500557	0.0209793
ENSG00000006451	RALA	RAS like proto-oncogene A [9839]	120	0.381975	0.00154683	0.0055946
ENSG00000006453	BAIAP2L1	BAR/IMD domain containing adaptor protein 2 like 1 [21649]	3	0.00157177	0.989332	0.999935
ENSG00000006453	BAIAP2L1	BAR/IMD domain containing adaptor protein 2 like 1 [21649]	24	-0.0217743	0.734169	0.9998
ENSG00000006453	BAIAP2L1	BAR/IMD domain containing adaptor protein 2 like 1 [21649]	48	-0.100929	0.391754	0.999546
ENSG00000006453	BAIAP2L1	BAR/IMD domain containing adaptor protein 2 like 1 [21649]	72	0.0752142	0.624847	0.797748
ENSG00000006453	BAIAP2L1	BAR/IMD domain containing adaptor protein 2 like 1 [21649]	96	0.336547	0.00493008	0.0207399
ENSG00000006453	BAIAP2L1	BAR/IMD domain containing adaptor protein 2 like 1 [21649]	120	0.415002	6.13161e-06	3.87787e-05
ENSG00000006459	KDM7A	lysine demethylase 7A [22224]	3	-0.173234	0.358925	0.999935
ENSG00000006459	KDM7A	lysine demethylase 7A [22224]	24	0.0330067	0.851283	0.9998
ENSG00000006459	KDM7A	lysine demethylase 7A [22224]	48	0.165621	0.522809	0.999546
ENSG00000006459	KDM7A	lysine demethylase 7A [22224]	72	0.410151	0.0823771	0.298867
ENSG00000006459	KDM7A	lysine demethylase 7A [22224]	96	1.65383	3.26854e-11	1.66662e-09
ENSG00000006459	KDM7A	lysine demethylase 7A [22224]	120	1.10501	1.66291e-11	2.41904e-10
ENSG00000006468	ETV1	ETS variant transcription factor 1 [3490]	3	-0.150966	0.441719	0.999935
ENSG00000006468	ETV1	ETS variant transcription factor 1 [3490]	24	-0.0452544	0.673647	0.9998
ENSG00000006468	ETV1	ETS variant transcription factor 1 [3490]	48	0.0636261	0.689938	0.999546
ENSG00000006468	ETV1	ETS variant transcription factor 1 [3490]	72	0.096598	0.609575	0.78965
ENSG00000006468	ETV1	ETS variant transcription factor 1 [3490]	96	-0.105892	0.556448	0.697879
ENSG00000006468	ETV1	ETS variant transcription factor 1 [3490]	120	-0.318937	0.0377324	0.0865138
ENSG00000006530	AGK	acylglycerol kinase [21869]	3	-0.179	0.217761	0.999935
ENSG00000006530	AGK	acylglycerol kinase [21869]	24	-0.0569982	0.544923	0.9998
ENSG00000006530	AGK	acylglycerol kinase [21869]	48	0.059432	0.596517	0.999546
ENSG00000006530	AGK	acylglycerol kinase [21869]	72	0.0506331	0.728124	0.860163
ENSG00000006530	AGK	acylglycerol kinase [21869]	96	-0.292758	0.0431491	0.11178
ENSG00000006530	AGK	acylglycerol kinase [21869]	120	-0.427942	0.00206187	0.00721596
ENSG00000006534	ALDH3B1	aldehyde dehydrogenase 3 family member B1 [410]	3	0.194202	0.33008	0.999935
ENSG00000006534	ALDH3B1	aldehyde dehydrogenase 3 family member B1 [410]	24	-0.0737707	0.643908	0.9998
ENSG00000006534	ALDH3B1	aldehyde dehydrogenase 3 family member B1 [410]	48	-0.0570268	0.759586	0.999546
ENSG00000006534	ALDH3B1	aldehyde dehydrogenase 3 family member B1 [410]	72	0.225174	0.433353	0.669103
ENSG00000006534	ALDH3B1	aldehyde dehydrogenase 3 family member B1 [410]	96	0.464184	0.0436109	0.112737
ENSG00000006534	ALDH3B1	aldehyde dehydrogenase 3 family member B1 [410]	120	0.615798	4.84491e-05	0.000256793
ENSG00000006555	TTC22	tetratricopeptide repeat domain 22 [26067]	3	0.0277359	0.907199	0.999935
ENSG00000006555	TTC22	tetratricopeptide repeat domain 22 [26067]	24	0.181616	0.277696	0.9998
ENSG00000006555	TTC22	tetratricopeptide repeat domain 22 [26067]	48	0.0683476	0.755599	0.999546
ENSG00000006555	TTC22	tetratricopeptide repeat domain 22 [26067]	72	-0.0577732	0.832819	NA
ENSG00000006555	TTC22	tetratricopeptide repeat domain 22 [26067]	96	-0.835159	0.0127538	0.0439063
ENSG00000006555	TTC22	tetratricopeptide repeat domain 22 [26067]	120	-0.209267	0.481862	0.62293
ENSG00000006576	PHTF2	putative homeodomain transcription factor 2 [13411]	3	-0.0356905	0.821509	0.999935
ENSG00000006576	PHTF2	putative homeodomain transcription factor 2 [13411]	24	-0.0857321	0.396356	0.9998
ENSG00000006576	PHTF2	putative homeodomain transcription factor 2 [13411]	48	0.136439	0.438221	0.999546
ENSG00000006576	PHTF2	putative homeodomain transcription factor 2 [13411]	72	0.404957	0.0316009	0.197751
ENSG00000006576	PHTF2	putative homeodomain transcription factor 2 [13411]	96	0.628759	0.000566926	0.00367827
ENSG00000006576	PHTF2	putative homeodomain transcription factor 2 [13411]	120	0.604032	0.000301036	0.00132356
ENSG00000006606	CCL26	C-C motif chemokine ligand 26 [10625]	3	0.906953	0.439968	0.999935
ENSG00000006606	CCL26	C-C motif chemokine ligand 26 [10625]	24	-1.08528	0.707489	NA
ENSG00000006606	CCL26	C-C motif chemokine ligand 26 [10625]	48	-0.973633	0.81141	0.999546
ENSG00000006606	CCL26	C-C motif chemokine ligand 26 [10625]	72	-1.19901	0.689469	NA
ENSG00000006606	CCL26	C-C motif chemokine ligand 26 [10625]	96	NA	NA	NA
ENSG00000006606	CCL26	C-C motif chemokine ligand 26 [10625]	120	NA	NA	NA
ENSG00000006607	FARP2	FERM, ARH/RhoGEF and pleckstrin domain protein 2 [16460]	3	-0.239611	0.141718	0.999935
ENSG00000006607	FARP2	FERM, ARH/RhoGEF and pleckstrin domain protein 2 [16460]	24	-0.035717	0.777346	0.9998
ENSG00000006607	FARP2	FERM, ARH/RhoGEF and pleckstrin domain protein 2 [16460]	48	0.0923732	0.625467	0.999546
ENSG00000006607	FARP2	FERM, ARH/RhoGEF and pleckstrin domain protein 2 [16460]	72	0.0471968	0.795738	0.899965
ENSG00000006607	FARP2	FERM, ARH/RhoGEF and pleckstrin domain protein 2 [16460]	96	-0.0199445	0.911108	0.946252
ENSG00000006607	FARP2	FERM, ARH/RhoGEF and pleckstrin domain protein 2 [16460]	120	0.253532	0.0513902	0.111826
ENSG00000006611	USH1C	USH1 protein network component harmonin [12597]	3	0.166732	0.215816	0.999935
ENSG00000006611	USH1C	USH1 protein network component harmonin [12597]	24	0.0505509	0.544725	0.9998
ENSG00000006611	USH1C	USH1 protein network component harmonin [12597]	48	-0.0618395	0.639855	0.999546
ENSG00000006611	USH1C	USH1 protein network component harmonin [12597]	72	-0.246892	0.0575552	0.254702
ENSG00000006611	USH1C	USH1 protein network component harmonin [12597]	96	-0.460293	0.00826168	0.0312233
ENSG00000006611	USH1C	USH1 protein network component harmonin [12597]	120	-0.765973	4.92404e-11	6.81593e-10
ENSG00000006625	GGCT	gamma-glutamylcyclotransferase [21705]	3	-0.0138453	0.930079	0.999935
ENSG00000006625	GGCT	gamma-glutamylcyclotransferase [21705]	24	0.0340047	0.744409	0.9998
ENSG00000006625	GGCT	gamma-glutamylcyclotransferase [21705]	48	-0.17829	0.260035	0.999546
ENSG00000006625	GGCT	gamma-glutamylcyclotransferase [21705]	72	-0.232885	0.20667	0.464953
ENSG00000006625	GGCT	gamma-glutamylcyclotransferase [21705]	96	-0.728219	5.04416e-06	6.98099e-05
ENSG00000006625	GGCT	gamma-glutamylcyclotransferase [21705]	120	-1.1668	1.11049e-15	2.57017e-14
ENSG00000006634	DBF4	DBF4 zinc finger [17364]	3	-0.0385709	0.784015	0.999935
ENSG00000006634	DBF4	DBF4 zinc finger [17364]	24	-0.0407739	0.58533	0.9998
ENSG00000006634	DBF4	DBF4 zinc finger [17364]	48	-0.002802	0.981384	0.999546
ENSG00000006634	DBF4	DBF4 zinc finger [17364]	72	0.130799	0.33908	0.590469
ENSG00000006634	DBF4	DBF4 zinc finger [17364]	96	0.0677898	0.647025	0.766986
ENSG00000006634	DBF4	DBF4 zinc finger [17364]	120	-0.360051	0.0411174	0.0927814
ENSG00000006638	TBXA2R	thromboxane A2 receptor [11608]	3	0.298944	0.640679	0.999935
ENSG00000006638	TBXA2R	thromboxane A2 receptor [11608]	24	0.592189	0.1581	0.9998
ENSG00000006638	TBXA2R	thromboxane A2 receptor [11608]	48	-0.489927	0.267981	0.999546
ENSG00000006638	TBXA2R	thromboxane A2 receptor [11608]	72	-0.250147	0.589297	NA
ENSG00000006638	TBXA2R	thromboxane A2 receptor [11608]	96	-0.57239	0.354912	0.515001
ENSG00000006638	TBXA2R	thromboxane A2 receptor [11608]	120	0.386167	0.313581	0.458966
ENSG00000006652	IFRD1	interferon related developmental regulator 1 [5456]	3	-0.051335	0.690448	0.999935
ENSG00000006652	IFRD1	interferon related developmental regulator 1 [5456]	24	0.0738836	0.30682	0.9998
ENSG00000006652	IFRD1	interferon related developmental regulator 1 [5456]	48	0.077558	0.465369	0.999546
ENSG00000006652	IFRD1	interferon related developmental regulator 1 [5456]	72	0.567345	0.000456121	0.0240038
ENSG00000006652	IFRD1	interferon related developmental regulator 1 [5456]	96	1.72113	2.20243e-51	2.32062e-48
ENSG00000006652	IFRD1	interferon related developmental regulator 1 [5456]	120	-0.518217	0.000111834	0.000543683
ENSG00000006659	LGALS14	galectin 14 [30054]	3	0.136323	0.833823	0.999935
ENSG00000006659	LGALS14	galectin 14 [30054]	24	0.143429	0.797432	0.9998
ENSG00000006659	LGALS14	galectin 14 [30054]	48	0.181235	0.860495	0.999546
ENSG00000006659	LGALS14	galectin 14 [30054]	72	1.66098	0.16617	NA
ENSG00000006659	LGALS14	galectin 14 [30054]	96	0.231347	0.502454	0.652852
ENSG00000006659	LGALS14	galectin 14 [30054]	120	-2.01618	5.0979e-10	6.1927e-09
ENSG00000006695	COX10	cytochrome c oxidase assembly factor heme A:farnesyltransferase COX10 [2260]	3	0.0147482	0.91827	0.999935
ENSG00000006695	COX10	cytochrome c oxidase assembly factor heme A:farnesyltransferase COX10 [2260]	24	-0.00834683	0.925998	0.9998
ENSG00000006695	COX10	cytochrome c oxidase assembly factor heme A:farnesyltransferase COX10 [2260]	48	0.062672	0.58265	0.999546
ENSG00000006695	COX10	cytochrome c oxidase assembly factor heme A:farnesyltransferase COX10 [2260]	72	0.0106748	0.943439	0.974002
ENSG00000006695	COX10	cytochrome c oxidase assembly factor heme A:farnesyltransferase COX10 [2260]	96	0.30979	0.0294361	0.0838718
ENSG00000006695	COX10	cytochrome c oxidase assembly factor heme A:farnesyltransferase COX10 [2260]	120	-0.139427	0.257626	0.397077
ENSG00000006704	GTF2IRD1	GTF2I repeat domain containing 1 [4661]	3	-0.00903892	0.95771	0.999935
ENSG00000006704	GTF2IRD1	GTF2I repeat domain containing 1 [4661]	24	0.0924369	0.370514	0.9998
ENSG00000006704	GTF2IRD1	GTF2I repeat domain containing 1 [4661]	48	0.130661	0.286066	0.999546
ENSG00000006704	GTF2IRD1	GTF2I repeat domain containing 1 [4661]	72	0.0398095	0.812373	0.908229
ENSG00000006704	GTF2IRD1	GTF2I repeat domain containing 1 [4661]	96	0.35851	0.0192799	0.060448
ENSG00000006704	GTF2IRD1	GTF2I repeat domain containing 1 [4661]	120	-0.257286	0.0535628	0.115874
ENSG00000006712	PAF1	PAF1 homolog, Paf1/RNA polymerase II complex component [25459]	3	0.20074	0.172794	0.999935
ENSG00000006712	PAF1	PAF1 homolog, Paf1/RNA polymerase II complex component [25459]	24	0.033662	0.678131	0.9998
ENSG00000006712	PAF1	PAF1 homolog, Paf1/RNA polymerase II complex component [25459]	48	-0.133248	0.355005	0.999546
ENSG00000006712	PAF1	PAF1 homolog, Paf1/RNA polymerase II complex component [25459]	72	-0.327832	0.0256443	0.181615
ENSG00000006712	PAF1	PAF1 homolog, Paf1/RNA polymerase II complex component [25459]	96	-0.429177	0.0237936	0.0710214
ENSG00000006712	PAF1	PAF1 homolog, Paf1/RNA polymerase II complex component [25459]	120	0.580604	2.85086e-05	0.000159204
ENSG00000006715	VPS41	VPS41 subunit of HOPS complex [12713]	3	-0.168978	0.315281	0.999935
ENSG00000006715	VPS41	VPS41 subunit of HOPS complex [12713]	24	0.0191997	0.838071	0.9998
ENSG00000006715	VPS41	VPS41 subunit of HOPS complex [12713]	48	0.0678353	0.623801	0.999546
ENSG00000006715	VPS41	VPS41 subunit of HOPS complex [12713]	72	0.272592	0.0884654	0.309643
ENSG00000006715	VPS41	VPS41 subunit of HOPS complex [12713]	96	0.378402	0.0274229	0.0791922
ENSG00000006715	VPS41	VPS41 subunit of HOPS complex [12713]	120	0.0116416	0.941338	0.965219
ENSG00000006740	ARHGAP44	Rho GTPase activating protein 44 [29096]	3	-0.246599	0.609572	0.999935
ENSG00000006740	ARHGAP44	Rho GTPase activating protein 44 [29096]	24	0.169541	0.639814	0.9998
ENSG00000006740	ARHGAP44	Rho GTPase activating protein 44 [29096]	48	0.201179	0.573851	0.999546
ENSG00000006740	ARHGAP44	Rho GTPase activating protein 44 [29096]	72	-0.111188	0.7929	NA
ENSG00000006740	ARHGAP44	Rho GTPase activating protein 44 [29096]	96	0.108503	0.783077	0.865855
ENSG00000006740	ARHGAP44	Rho GTPase activating protein 44 [29096]	120	-0.735389	0.0107416	0.0301986
ENSG00000006744	ELAC2	elaC ribonuclease Z 2 [14198]	3	0.0574003	0.645748	0.999935
ENSG00000006744	ELAC2	elaC ribonuclease Z 2 [14198]	24	0.0234367	0.715415	0.9998
ENSG00000006744	ELAC2	elaC ribonuclease Z 2 [14198]	48	0.00172401	0.986401	0.999546
ENSG00000006744	ELAC2	elaC ribonuclease Z 2 [14198]	72	-0.289685	0.0348453	0.205661
ENSG00000006744	ELAC2	elaC ribonuclease Z 2 [14198]	96	-0.731735	9.85791e-10	3.70963e-08
ENSG00000006744	ELAC2	elaC ribonuclease Z 2 [14198]	120	-0.420482	0.00109991	0.00416565
ENSG00000006747	SCIN	scinderin [21695]	3	-0.0356386	0.900481	0.999935
ENSG00000006747	SCIN	scinderin [21695]	24	0.0281821	0.904312	0.9998
ENSG00000006747	SCIN	scinderin [21695]	48	0.252101	0.382598	0.999546
ENSG00000006747	SCIN	scinderin [21695]	72	0.320561	0.331065	NA
ENSG00000006747	SCIN	scinderin [21695]	96	-0.394085	0.288702	0.446821
ENSG00000006747	SCIN	scinderin [21695]	120	-1.56313	5.88261e-10	7.0685e-09
ENSG00000006756	ARSD	arylsulfatase D [717]	3	-0.0603954	0.761728	0.999935
ENSG00000006756	ARSD	arylsulfatase D [717]	24	-0.206718	0.18798	0.9998
ENSG00000006756	ARSD	arylsulfatase D [717]	48	-0.015249	0.932662	0.999546
ENSG00000006756	ARSD	arylsulfatase D [717]	72	0.211698	0.436102	0.671331
ENSG00000006756	ARSD	arylsulfatase D [717]	96	0.404776	0.0147972	0.0493966
ENSG00000006756	ARSD	arylsulfatase D [717]	120	-0.0258767	0.857043	0.913727
ENSG00000006757	PNPLA4	patatin like phospholipase domain containing 4 [24887]	3	0.0046665	0.985867	0.999935
ENSG00000006757	PNPLA4	patatin like phospholipase domain containing 4 [24887]	24	-0.21456	0.369376	0.9998
ENSG00000006757	PNPLA4	patatin like phospholipase domain containing 4 [24887]	48	-0.151186	0.647505	0.999546
ENSG00000006757	PNPLA4	patatin like phospholipase domain containing 4 [24887]	72	-0.0695236	0.831562	NA
ENSG00000006757	PNPLA4	patatin like phospholipase domain containing 4 [24887]	96	-0.119433	0.67363	0.786185
ENSG00000006757	PNPLA4	patatin like phospholipase domain containing 4 [24887]	120	-0.0441728	0.844394	0.905487
ENSG00000006831	ADIPOR2	adiponectin receptor 2 [24041]	3	-0.0258324	0.818286	0.999935
ENSG00000006831	ADIPOR2	adiponectin receptor 2 [24041]	24	0.0109582	0.864079	0.9998
ENSG00000006831	ADIPOR2	adiponectin receptor 2 [24041]	48	0.0672445	0.465603	0.999546
ENSG00000006831	ADIPOR2	adiponectin receptor 2 [24041]	72	-0.0541681	0.682094	0.834011
ENSG00000006831	ADIPOR2	adiponectin receptor 2 [24041]	96	0.152023	0.240961	0.392707
ENSG00000006831	ADIPOR2	adiponectin receptor 2 [24041]	120	0.283108	0.00269956	0.0091324
ENSG00000006837	CDKL3	cyclin dependent kinase like 3 [15483]	3	-0.132419	0.866902	0.999935
ENSG00000006837	CDKL3	cyclin dependent kinase like 3 [15483]	24	0.849943	0.129575	0.9998
ENSG00000006837	CDKL3	cyclin dependent kinase like 3 [15483]	48	0.173565	0.81081	0.999546
ENSG00000006837	CDKL3	cyclin dependent kinase like 3 [15483]	72	-0.200679	0.724248	NA
ENSG00000006837	CDKL3	cyclin dependent kinase like 3 [15483]	96	0.699583	0.214342	0.360929
ENSG00000006837	CDKL3	cyclin dependent kinase like 3 [15483]	120	-0.208048	0.699822	0.803322
ENSG00000007047	MARK4	microtubule affinity regulating kinase 4 [13538]	3	0.1661	0.317897	0.999935
ENSG00000007047	MARK4	microtubule affinity regulating kinase 4 [13538]	24	0.120848	0.271054	0.9998
ENSG00000007047	MARK4	microtubule affinity regulating kinase 4 [13538]	48	0.0694119	0.613137	0.999546
ENSG00000007047	MARK4	microtubule affinity regulating kinase 4 [13538]	72	-0.126684	0.513935	0.728641
ENSG00000007047	MARK4	microtubule affinity regulating kinase 4 [13538]	96	0.628278	0.000328666	0.00237179
ENSG00000007047	MARK4	microtubule affinity regulating kinase 4 [13538]	120	0.516671	0.000499532	0.00207575
ENSG00000007062	PROM1	prominin 1 [9454]	3	-0.0426216	0.760244	0.999935
ENSG00000007062	PROM1	prominin 1 [9454]	24	0.00332301	0.964679	0.9998
ENSG00000007062	PROM1	prominin 1 [9454]	48	0.156179	0.164395	0.999546
ENSG00000007062	PROM1	prominin 1 [9454]	72	0.373734	0.00462264	0.0831389
ENSG00000007062	PROM1	prominin 1 [9454]	96	0.0972795	0.478377	0.631001
ENSG00000007062	PROM1	prominin 1 [9454]	120	-0.281006	0.035069	0.0815538
ENSG00000007080	CCDC124	coiled-coil domain containing 124 [25171]	3	0.159267	0.337631	0.999935
ENSG00000007080	CCDC124	coiled-coil domain containing 124 [25171]	24	0.0530753	0.649319	0.9998
ENSG00000007080	CCDC124	coiled-coil domain containing 124 [25171]	48	-0.216595	0.270277	0.999546
ENSG00000007080	CCDC124	coiled-coil domain containing 124 [25171]	72	-0.739144	5.069e-05	0.00640383
ENSG00000007080	CCDC124	coiled-coil domain containing 124 [25171]	96	-1.09725	9.30564e-05	0.000838038
ENSG00000007080	CCDC124	coiled-coil domain containing 124 [25171]	120	0.477829	0.0265627	0.0646509
ENSG00000007168	PAFAH1B1	platelet activating factor acetylhydrolase 1b regulatory subunit 1 [8574]	3	-0.0912466	0.463349	0.999935
ENSG00000007168	PAFAH1B1	platelet activating factor acetylhydrolase 1b regulatory subunit 1 [8574]	24	-0.0642677	0.36282	0.9998
ENSG00000007168	PAFAH1B1	platelet activating factor acetylhydrolase 1b regulatory subunit 1 [8574]	48	0.0268012	0.816622	0.999546
ENSG00000007168	PAFAH1B1	platelet activating factor acetylhydrolase 1b regulatory subunit 1 [8574]	72	0.183623	0.156357	0.407564
ENSG00000007168	PAFAH1B1	platelet activating factor acetylhydrolase 1b regulatory subunit 1 [8574]	96	0.172698	0.176844	0.314789
ENSG00000007168	PAFAH1B1	platelet activating factor acetylhydrolase 1b regulatory subunit 1 [8574]	120	-0.190421	0.115256	0.213661
ENSG00000007171	NOS2	nitric oxide synthase 2 [7873]	3	0.195047	0.632136	0.999935
[truncated: 64,616 more rows]
