# Supplementary material for: Temporal transcriptomics identifies early-response and infection-condition-specific modules guiding host-directed anti-EBOV therapeutics
Source: Microbiol Spectr. 2026 Apr 30;14(6):e03608-25. doi: 10.1128/spectrum.03608-25 (PMC13228025; doi:10.1128/spectrum.03608-25)
Supplement: Table S2 — Co-expression modules identified by Mfuzz in EBOV-infected Huh7 cells. [file spectrum.03608-25-s0006.xlsx]

## Sheet: Sheet1
GeneID	Cluster	Symbol	Description	gene_biotype	chromosome_name
ENSG00000000003	MC27	TSPAN6	tetraspanin 6 [Source:HGNC Symbol;Acc:HGNC:11858]	protein_coding	X
ENSG00000000971	MC17	CFH	complement factor H [Source:HGNC Symbol;Acc:HGNC:4883]	protein_coding	1
ENSG00000001630	MC3	CYP51A1	cytochrome P450 family 51 subfamily A member 1 [Source:HGNC Symbol;Acc:HGNC:2649]	protein_coding	7
ENSG00000002933	MC15	TMEM176A	transmembrane protein 176A [Source:HGNC Symbol;Acc:HGNC:24930]	protein_coding	7
ENSG00000003987	MC9	MTMR7	myotubularin related protein 7 [Source:HGNC Symbol;Acc:HGNC:7454]	protein_coding	8
ENSG00000004468	MC15	CD38	CD38 molecule [Source:HGNC Symbol;Acc:HGNC:1667]	protein_coding	4
ENSG00000004776	MC16	HSPB6	heat shock protein family B (small) member 6 [Source:HGNC Symbol;Acc:HGNC:26511]	protein_coding	19
ENSG00000004848	MC11	ARX	aristaless related homeobox [Source:HGNC Symbol;Acc:HGNC:18060]	protein_coding	X
ENSG00000005020	MC12	SKAP2	src kinase associated phosphoprotein 2 [Source:HGNC Symbol;Acc:HGNC:15687]	protein_coding	7
ENSG00000005022	MC27	SLC25A5	solute carrier family 25 member 5 [Source:HGNC Symbol;Acc:HGNC:10991]	protein_coding	X
ENSG00000005187	MC15	ACSM3	acyl-CoA synthetase medium chain family member 3 [Source:HGNC Symbol;Acc:HGNC:10522]	protein_coding	16
ENSG00000005189	MC25	REXO5	RNA exonuclease 5 [Source:HGNC Symbol;Acc:HGNC:24661]	protein_coding	16
ENSG00000005238	MC5	FAM214B	family with sequence similarity 214 member B [Source:HGNC Symbol;Acc:HGNC:25666]	protein_coding	9
ENSG00000005249	MC21	PRKAR2B	protein kinase cAMP-dependent type II regulatory subunit beta [Source:HGNC Symbol;Acc:HGNC:9392]	protein_coding	7
ENSG00000005421	MC16	PON1	paraoxonase 1 [Source:HGNC Symbol;Acc:HGNC:9204]	protein_coding	7
ENSG00000005469	MC26	CROT	carnitine O-octanoyltransferase [Source:HGNC Symbol;Acc:HGNC:2366]	protein_coding	7
ENSG00000005513	MC10	SOX8	SRY-box transcription factor 8 [Source:HGNC Symbol;Acc:HGNC:11203]	protein_coding	16
ENSG00000005882	MC18	PDK2	pyruvate dehydrogenase kinase 2 [Source:HGNC Symbol;Acc:HGNC:8810]	protein_coding	17
ENSG00000006047	MC15	YBX2	Y-box binding protein 2 [Source:HGNC Symbol;Acc:HGNC:17948]	protein_coding	17
ENSG00000006062	MC4	MAP3K14	mitogen-activated protein kinase kinase kinase 14 [Source:HGNC Symbol;Acc:HGNC:6853]	protein_coding	17
ENSG00000006327	MC4	TNFRSF12A	TNF receptor superfamily member 12A [Source:HGNC Symbol;Acc:HGNC:18152]	protein_coding	16
ENSG00000006432	MC5	MAP3K9	mitogen-activated protein kinase kinase kinase 9 [Source:HGNC Symbol;Acc:HGNC:6861]	protein_coding	14
ENSG00000006459	MC8	KDM7A	lysine demethylase 7A [Source:HGNC Symbol;Acc:HGNC:22224]	protein_coding	7
ENSG00000006625	MC26	GGCT	gamma-glutamylcyclotransferase [Source:HGNC Symbol;Acc:HGNC:21705]	protein_coding	7
ENSG00000006652	MC13	IFRD1	interferon related developmental regulator 1 [Source:HGNC Symbol;Acc:HGNC:5456]	protein_coding	7
ENSG00000006659	MC15	LGALS14	galectin 14 [Source:HGNC Symbol;Acc:HGNC:30054]	protein_coding	19
ENSG00000006747	MC20	SCIN	scinderin [Source:HGNC Symbol;Acc:HGNC:21695]	protein_coding	7
ENSG00000007080	MC29	CCDC124	coiled-coil domain containing 124 [Source:HGNC Symbol;Acc:HGNC:25171]	protein_coding	19
ENSG00000007237	MC9	GAS7	growth arrest specific 7 [Source:HGNC Symbol;Acc:HGNC:4169]	protein_coding	17
ENSG00000007314	MC15	SCN4A	sodium voltage-gated channel alpha subunit 4 [Source:HGNC Symbol;Acc:HGNC:10591]	protein_coding	17
ENSG00000007384	MC5	RHBDF1	rhomboid 5 homolog 1 [Source:HGNC Symbol;Acc:HGNC:20561]	protein_coding	16
ENSG00000007952	MC27	NOX1	NADPH oxidase 1 [Source:HGNC Symbol;Acc:HGNC:7889]	protein_coding	X
ENSG00000007968	MC26	E2F2	E2F transcription factor 2 [Source:HGNC Symbol;Acc:HGNC:3114]	protein_coding	1
ENSG00000008256	MC11	CYTH3	cytohesin 3 [Source:HGNC Symbol;Acc:HGNC:9504]	protein_coding	7
ENSG00000008283	MC11	CYB561	cytochrome b561 [Source:HGNC Symbol;Acc:HGNC:2571]	protein_coding	17
ENSG00000008300	MC10	CELSR3	cadherin EGF LAG seven-pass G-type receptor 3 [Source:HGNC Symbol;Acc:HGNC:3230]	protein_coding	3
ENSG00000008382	MC27	MPND	MPN domain containing [Source:HGNC Symbol;Acc:HGNC:25934]	protein_coding	19
ENSG00000008517	MC6	IL32	interleukin 32 [Source:HGNC Symbol;Acc:HGNC:16830]	protein_coding	16
ENSG00000008735	MC11	MAPK8IP2	mitogen-activated protein kinase 8 interacting protein 2 [Source:HGNC Symbol;Acc:HGNC:6883]	protein_coding	22
ENSG00000009724	MC23	MASP2	MBL associated serine protease 2 [Source:HGNC Symbol;Acc:HGNC:6902]	protein_coding	1
ENSG00000009780	MC5	FAM76A	family with sequence similarity 76 member A [Source:HGNC Symbol;Acc:HGNC:28530]	protein_coding	1
ENSG00000009790	MC12	TRAF3IP3	TRAF3 interacting protein 3 [Source:HGNC Symbol;Acc:HGNC:30766]	protein_coding	1
ENSG00000010319	MC16	SEMA3G	semaphorin 3G [Source:HGNC Symbol;Acc:HGNC:30400]	protein_coding	3
ENSG00000010404	MC9	IDS	iduronate 2-sulfatase [Source:HGNC Symbol;Acc:HGNC:5389]	protein_coding	X
ENSG00000010704	MC27	HFE	homeostatic iron regulator [Source:HGNC Symbol;Acc:HGNC:4886]	protein_coding	6
ENSG00000010818	MC5	HIVEP2	HIVEP zinc finger 2 [Source:HGNC Symbol;Acc:HGNC:4921]	protein_coding	6
ENSG00000011028	MC11	MRC2	mannose receptor C type 2 [Source:HGNC Symbol;Acc:HGNC:16875]	protein_coding	17
ENSG00000011243	MC11	AKAP8L	A-kinase anchoring protein 8 like [Source:HGNC Symbol;Acc:HGNC:29857]	protein_coding	19
ENSG00000011478	MC19	QPCTL	glutaminyl-peptide cyclotransferase like [Source:HGNC Symbol;Acc:HGNC:25952]	protein_coding	19
ENSG00000012504	MC17	NR1H4	nuclear receptor subfamily 1 group H member 4 [Source:HGNC Symbol;Acc:HGNC:7967]	protein_coding	12
ENSG00000012779	MC15	ALOX5	arachidonate 5-lipoxygenase [Source:HGNC Symbol;Acc:HGNC:435]	protein_coding	10
ENSG00000013297	MC17	CLDN11	claudin 11 [Source:HGNC Symbol;Acc:HGNC:8514]	protein_coding	3
ENSG00000013441	MC8	CLK1	CDC like kinase 1 [Source:HGNC Symbol;Acc:HGNC:2068]	protein_coding	2
ENSG00000013588	MC11	GPRC5A	G protein-coupled receptor class C group 5 member A [Source:HGNC Symbol;Acc:HGNC:9836]	protein_coding	12
ENSG00000014914	MC10	MTMR11	myotubularin related protein 11 [Source:HGNC Symbol;Acc:HGNC:24307]	protein_coding	1
ENSG00000015568	MC11	RGPD5	RANBP2 like and GRIP domain containing 5 [Source:HGNC Symbol;Acc:HGNC:32418]	protein_coding	2
ENSG00000015592	MC11	STMN4	stathmin 4 [Source:HGNC Symbol;Acc:HGNC:16078]	protein_coding	8
ENSG00000016391	MC27	CHDH	choline dehydrogenase [Source:HGNC Symbol;Acc:HGNC:24288]	protein_coding	3
ENSG00000016402	MC15	IL20RA	interleukin 20 receptor subunit alpha [Source:HGNC Symbol;Acc:HGNC:6003]	protein_coding	6
ENSG00000020181	MC10	ADGRA2	adhesion G protein-coupled receptor A2 [Source:HGNC Symbol;Acc:HGNC:17849]	protein_coding	8
ENSG00000020577	MC5	SAMD4A	sterile alpha motif domain containing 4A [Source:HGNC Symbol;Acc:HGNC:23023]	protein_coding	14
ENSG00000021355	MC16	SERPINB1	serpin family B member 1 [Source:HGNC Symbol;Acc:HGNC:3311]	protein_coding	6
ENSG00000021488	MC20	SLC7A9	solute carrier family 7 member 9 [Source:HGNC Symbol;Acc:HGNC:11067]	protein_coding	19
ENSG00000021852	MC15	C8B	complement C8 beta chain [Source:HGNC Symbol;Acc:HGNC:1353]	protein_coding	1
ENSG00000023445	MC5	BIRC3	baculoviral IAP repeat containing 3 [Source:HGNC Symbol;Acc:HGNC:591]	protein_coding	11
ENSG00000023608	MC11	SNAPC1	small nuclear RNA activating complex polypeptide 1 [Source:HGNC Symbol;Acc:HGNC:11134]	protein_coding	14
ENSG00000023902	MC30	PLEKHO1	pleckstrin homology domain containing O1 [Source:HGNC Symbol;Acc:HGNC:24310]	protein_coding	1
ENSG00000024422	MC10	EHD2	EH domain containing 2 [Source:HGNC Symbol;Acc:HGNC:3243]	protein_coding	19
ENSG00000025039	MC10	RRAGD	Ras related GTP binding D [Source:HGNC Symbol;Acc:HGNC:19903]	protein_coding	6
ENSG00000025434	MC26	NR1H3	nuclear receptor subfamily 1 group H member 3 [Source:HGNC Symbol;Acc:HGNC:7966]	protein_coding	11
ENSG00000026652	MC9	AGPAT4	1-acylglycerol-3-phosphate O-acyltransferase 4 [Source:HGNC Symbol;Acc:HGNC:20885]	protein_coding	6
ENSG00000027869	MC11	SH2D2A	SH2 domain containing 2A [Source:HGNC Symbol;Acc:HGNC:10821]	protein_coding	1
ENSG00000028137	MC11	TNFRSF1B	TNF receptor superfamily member 1B [Source:HGNC Symbol;Acc:HGNC:11917]	protein_coding	1
ENSG00000029534	MC14	ANK1	ankyrin 1 [Source:HGNC Symbol;Acc:HGNC:492]	protein_coding	8
ENSG00000029559	MC25	IBSP	integrin binding sialoprotein [Source:HGNC Symbol;Acc:HGNC:5341]	protein_coding	4
ENSG00000030419	MC9	IKZF2	IKAROS family zinc finger 2 [Source:HGNC Symbol;Acc:HGNC:13177]	protein_coding	2
ENSG00000032742	MC25	IFT88	intraflagellar transport 88 [Source:HGNC Symbol;Acc:HGNC:20606]	protein_coding	13
ENSG00000033327	MC8	GAB2	GRB2 associated binding protein 2 [Source:HGNC Symbol;Acc:HGNC:14458]	protein_coding	11
ENSG00000034677	MC5	RNF19A	ring finger protein 19A, RBR E3 ubiquitin protein ligase [Source:HGNC Symbol;Acc:HGNC:13432]	protein_coding	8
ENSG00000035403	MC3	VCL	vinculin [Source:HGNC Symbol;Acc:HGNC:12665]	protein_coding	10
ENSG00000035862	MC11	TIMP2	TIMP metallopeptidase inhibitor 2 [Source:HGNC Symbol;Acc:HGNC:11821]	protein_coding	17
ENSG00000039537	MC22	C6	complement C6 [Source:HGNC Symbol;Acc:HGNC:1339]	protein_coding	5
ENSG00000040199	MC5	PHLPP2	PH domain and leucine rich repeat protein phosphatase 2 [Source:HGNC Symbol;Acc:HGNC:29149]	protein_coding	16
ENSG00000040487	MC30	SLC66A1	solute carrier family 66 member 1 [Source:HGNC Symbol;Acc:HGNC:26001]	protein_coding	1
ENSG00000040608	MC6	RTN4R	reticulon 4 receptor [Source:HGNC Symbol;Acc:HGNC:18601]	protein_coding	22
ENSG00000043039	MC5	BARX2	BARX homeobox 2 [Source:HGNC Symbol;Acc:HGNC:956]	protein_coding	11
ENSG00000043591	MC6	ADRB1	adrenoceptor beta 1 [Source:HGNC Symbol;Acc:HGNC:285]	protein_coding	10
ENSG00000047457	MC17	CP	ceruloplasmin [Source:HGNC Symbol;Acc:HGNC:2295]	protein_coding	3
ENSG00000047936	MC9	ROS1	ROS proto-oncogene 1, receptor tyrosine kinase [Source:HGNC Symbol;Acc:HGNC:10261]	protein_coding	6
ENSG00000048052	MC12	HDAC9	histone deacetylase 9 [Source:HGNC Symbol;Acc:HGNC:14065]	protein_coding	7
ENSG00000048162	MC28	NOP16	NOP16 nucleolar protein [Source:HGNC Symbol;Acc:HGNC:26934]	protein_coding	5
ENSG00000049246	MC6	PER3	period circadian regulator 3 [Source:HGNC Symbol;Acc:HGNC:8847]	protein_coding	1
ENSG00000049249	MC8	TNFRSF9	TNF receptor superfamily member 9 [Source:HGNC Symbol;Acc:HGNC:11924]	protein_coding	1
ENSG00000049323	MC12	LTBP1	latent transforming growth factor beta binding protein 1 [Source:HGNC Symbol;Acc:HGNC:6714]	protein_coding	2
ENSG00000050405	MC5	LIMA1	LIM domain and actin binding 1 [Source:HGNC Symbol;Acc:HGNC:24636]	protein_coding	12
ENSG00000050820	MC4	BCAR1	BCAR1 scaffold protein, Cas family member [Source:HGNC Symbol;Acc:HGNC:971]	protein_coding	16
ENSG00000051108	MC8	HERPUD1	homocysteine inducible ER protein with ubiquitin like domain 1 [Source:HGNC Symbol;Acc:HGNC:13744]	protein_coding	16
ENSG00000053108	MC20	FSTL4	follistatin like 4 [Source:HGNC Symbol;Acc:HGNC:21389]	protein_coding	5
ENSG00000053328	MC17	METTL24	methyltransferase like 24 [Source:HGNC Symbol;Acc:HGNC:21566]	protein_coding	6
ENSG00000053524	MC8	MCF2L2	MCF.2 cell line derived transforming sequence-like 2 [Source:HGNC Symbol;Acc:HGNC:30319]	protein_coding	3
ENSG00000054967	MC4	RELT	RELT TNF receptor [Source:HGNC Symbol;Acc:HGNC:13764]	protein_coding	11
ENSG00000055118	MC10	KCNH2	potassium voltage-gated channel subfamily H member 2 [Source:HGNC Symbol;Acc:HGNC:6251]	protein_coding	7
ENSG00000055732	MC11	MCOLN3	mucolipin TRP cation channel 3 [Source:HGNC Symbol;Acc:HGNC:13358]	protein_coding	1
ENSG00000055955	MC22	ITIH4	inter-alpha-trypsin inhibitor heavy chain 4 [Source:HGNC Symbol;Acc:HGNC:6169]	protein_coding	3
ENSG00000055957	MC21	ITIH1	inter-alpha-trypsin inhibitor heavy chain 1 [Source:HGNC Symbol;Acc:HGNC:6166]	protein_coding	3
ENSG00000056277	MC12	ZNF280C	zinc finger protein 280C [Source:HGNC Symbol;Acc:HGNC:25955]	protein_coding	X
ENSG00000056291	MC12	NPFFR2	neuropeptide FF receptor 2 [Source:HGNC Symbol;Acc:HGNC:4525]	protein_coding	4
ENSG00000056736	MC27	IL17RB	interleukin 17 receptor B [Source:HGNC Symbol;Acc:HGNC:18015]	protein_coding	3
ENSG00000056998	MC26	GYG2	glycogenin 2 [Source:HGNC Symbol;Acc:HGNC:4700]	protein_coding	X
ENSG00000057593	MC16	F7	coagulation factor VII [Source:HGNC Symbol;Acc:HGNC:3544]	protein_coding	13
ENSG00000058056	MC23	USP13	ubiquitin specific peptidase 13 [Source:HGNC Symbol;Acc:HGNC:12611]	protein_coding	3
ENSG00000058085	MC11	LAMC2	laminin subunit gamma 2 [Source:HGNC Symbol;Acc:HGNC:6493]	protein_coding	1
ENSG00000058804	MC25	NDC1	NDC1 transmembrane nucleoporin [Source:HGNC Symbol;Acc:HGNC:25525]	protein_coding	1
ENSG00000059728	MC5	MXD1	MAX dimerization protein 1 [Source:HGNC Symbol;Acc:HGNC:6761]	protein_coding	2
ENSG00000060140	MC30	STYK1	serine/threonine/tyrosine kinase 1 [Source:HGNC Symbol;Acc:HGNC:18889]	protein_coding	12
ENSG00000060491	MC29	OGFR	opioid growth factor receptor [Source:HGNC Symbol;Acc:HGNC:15768]	protein_coding	20
ENSG00000060718	MC9	COL11A1	collagen type XI alpha 1 chain [Source:HGNC Symbol;Acc:HGNC:2186]	protein_coding	1
ENSG00000062282	MC26	DGAT2	diacylglycerol O-acyltransferase 2 [Source:HGNC Symbol;Acc:HGNC:16940]	protein_coding	11
ENSG00000063438	MC4	AHRR	aryl-hydrocarbon receptor repressor [Source:HGNC Symbol;Acc:HGNC:346]	protein_coding	5
ENSG00000063660	MC11	GPC1	glypican 1 [Source:HGNC Symbol;Acc:HGNC:4449]	protein_coding	2
ENSG00000064225	MC25	ST3GAL6	ST3 beta-galactoside alpha-2,3-sialyltransferase 6 [Source:HGNC Symbol;Acc:HGNC:18080]	protein_coding	3
ENSG00000064300	MC11	NGFR	nerve growth factor receptor [Source:HGNC Symbol;Acc:HGNC:7809]	protein_coding	17
ENSG00000064666	MC30	CNN2	calponin 2 [Source:HGNC Symbol;Acc:HGNC:2156]	protein_coding	19
ENSG00000064692	MC16	SNCAIP	synuclein alpha interacting protein [Source:HGNC Symbol;Acc:HGNC:11139]	protein_coding	5
ENSG00000064763	MC24	FAR2	fatty acyl-CoA reductase 2 [Source:HGNC Symbol;Acc:HGNC:25531]	protein_coding	12
ENSG00000064787	MC27	BCAS1	brain enriched myelin associated protein 1 [Source:HGNC Symbol;Acc:HGNC:974]	protein_coding	20
ENSG00000064989	MC9	CALCRL	calcitonin receptor like receptor [Source:HGNC Symbol;Acc:HGNC:16709]	protein_coding	2
ENSG00000065054	MC29	SLC9A3R2	SLC9A3 regulator 2 [Source:HGNC Symbol;Acc:HGNC:11076]	protein_coding	16
ENSG00000065057	MC28	NTHL1	nth like DNA glycosylase 1 [Source:HGNC Symbol;Acc:HGNC:8028]	protein_coding	16
ENSG00000065320	MC11	NTN1	netrin 1 [Source:HGNC Symbol;Acc:HGNC:8029]	protein_coding	17
ENSG00000065600	MC10	PACC1	proton activated chloride channel 1 [Source:HGNC Symbol;Acc:HGNC:25593]	protein_coding	1
ENSG00000065609	MC11	SNAP91	synaptosome associated protein 91 [Source:HGNC Symbol;Acc:HGNC:14986]	protein_coding	6
ENSG00000065621	MC18	GSTO2	glutathione S-transferase omega 2 [Source:HGNC Symbol;Acc:HGNC:23064]	protein_coding	10
ENSG00000065911	MC15	MTHFD2	methylenetetrahydrofolate dehydrogenase (NADP+ dependent) 2, methenyltetrahydrofolate cyclohydrolase [Source:HGNC Symbol;Acc:HGNC:7434]	protein_coding	2
ENSG00000066230	MC29	SLC9A3	solute carrier family 9 member A3 [Source:HGNC Symbol;Acc:HGNC:11073]	protein_coding	5
ENSG00000066248	MC24	NGEF	neuronal guanine nucleotide exchange factor [Source:HGNC Symbol;Acc:HGNC:7807]	protein_coding	2
ENSG00000066557	MC25	LRRC40	leucine rich repeat containing 40 [Source:HGNC Symbol;Acc:HGNC:26004]	protein_coding	1
ENSG00000066813	MC17	ACSM2B	acyl-CoA synthetase medium chain family member 2B [Source:HGNC Symbol;Acc:HGNC:30931]	protein_coding	16
ENSG00000066933	MC2	MYO9A	myosin IXA [Source:HGNC Symbol;Acc:HGNC:7608]	protein_coding	15
ENSG00000067082	MC5	KLF6	Kruppel like factor 6 [Source:HGNC Symbol;Acc:HGNC:2235]	protein_coding	10
ENSG00000067221	MC6	STOML1	stomatin like 1 [Source:HGNC Symbol;Acc:HGNC:14560]	protein_coding	15
ENSG00000067715	MC9	SYT1	synaptotagmin 1 [Source:HGNC Symbol;Acc:HGNC:11509]	protein_coding	12
ENSG00000068028	MC6	RASSF1	Ras association domain family member 1 [Source:HGNC Symbol;Acc:HGNC:9882]	protein_coding	3
ENSG00000068615	MC11	REEP1	receptor accessory protein 1 [Source:HGNC Symbol;Acc:HGNC:25786]	protein_coding	2
ENSG00000068781	MC10	STON1-GTF2A1L	STON1-GTF2A1L readthrough [Source:HGNC Symbol;Acc:HGNC:30651]	protein_coding	2
ENSG00000068903	MC6	SIRT2	sirtuin 2 [Source:HGNC Symbol;Acc:HGNC:10886]	protein_coding	19
ENSG00000068971	MC12	PPP2R5B	protein phosphatase 2 regulatory subunit B'beta [Source:HGNC Symbol;Acc:HGNC:9310]	protein_coding	11
ENSG00000069431	MC10	ABCC9	ATP binding cassette subfamily C member 9 [Source:HGNC Symbol;Acc:HGNC:60]	protein_coding	12
ENSG00000069482	MC28	GAL	galanin and GMAP prepropeptide [Source:HGNC Symbol;Acc:HGNC:4114]	protein_coding	11
ENSG00000069535	MC27	MAOB	monoamine oxidase B [Source:HGNC Symbol;Acc:HGNC:6834]	protein_coding	X
ENSG00000069667	MC8	RORA	RAR related orphan receptor A [Source:HGNC Symbol;Acc:HGNC:10258]	protein_coding	15
ENSG00000069696	MC7	DRD4	dopamine receptor D4 [Source:HGNC Symbol;Acc:HGNC:3025]	protein_coding	11
ENSG00000070019	MC22	GUCY2C	guanylate cyclase 2C [Source:HGNC Symbol;Acc:HGNC:4688]	protein_coding	12
ENSG00000070087	MC25	PFN2	profilin 2 [Source:HGNC Symbol;Acc:HGNC:8882]	protein_coding	3
ENSG00000070214	MC16	SLC44A1	solute carrier family 44 member 1 [Source:HGNC Symbol;Acc:HGNC:18798]	protein_coding	9
ENSG00000070404	MC6	FSTL3	follistatin like 3 [Source:HGNC Symbol;Acc:HGNC:3973]	protein_coding	19
ENSG00000070444	MC4	MNT	MAX network transcriptional repressor [Source:HGNC Symbol;Acc:HGNC:7188]	protein_coding	17
ENSG00000070495	MC30	JMJD6	jumonji domain containing 6, arginine demethylase and lysine hydroxylase [Source:HGNC Symbol;Acc:HGNC:19355]	protein_coding	17
ENSG00000070540	MC8	WIPI1	WD repeat domain, phosphoinositide interacting 1 [Source:HGNC Symbol;Acc:HGNC:25471]	protein_coding	17
ENSG00000070669	MC9	ASNS	asparagine synthetase (glutamine-hydrolyzing) [Source:HGNC Symbol;Acc:HGNC:753]	protein_coding	7
ENSG00000070759	MC5	TESK2	testis associated actin remodelling kinase 2 [Source:HGNC Symbol;Acc:HGNC:11732]	protein_coding	1
ENSG00000070778	MC5	PTPN21	protein tyrosine phosphatase non-receptor type 21 [Source:HGNC Symbol;Acc:HGNC:9651]	protein_coding	14
ENSG00000071127	MC30	WDR1	WD repeat domain 1 [Source:HGNC Symbol;Acc:HGNC:12754]	protein_coding	4
ENSG00000071243	MC21	ING3	inhibitor of growth family member 3 [Source:HGNC Symbol;Acc:HGNC:14587]	protein_coding	7
ENSG00000071282	MC11	LMCD1	LIM and cysteine rich domains 1 [Source:HGNC Symbol;Acc:HGNC:6633]	protein_coding	3
ENSG00000071575	MC17	TRIB2	tribbles pseudokinase 2 [Source:HGNC Symbol;Acc:HGNC:30809]	protein_coding	2
ENSG00000071859	MC7	FAM50A	family with sequence similarity 50 member A [Source:HGNC Symbol;Acc:HGNC:18786]	protein_coding	X
ENSG00000071967	MC10	CYBRD1	cytochrome b reductase 1 [Source:HGNC Symbol;Acc:HGNC:20797]	protein_coding	2
ENSG00000071991	MC12	CDH19	cadherin 19 [Source:HGNC Symbol;Acc:HGNC:1758]	protein_coding	18
ENSG00000072041	MC11	SLC6A15	solute carrier family 6 member 15 [Source:HGNC Symbol;Acc:HGNC:13621]	protein_coding	12
ENSG00000072163	MC11	LIMS2	LIM zinc finger domain containing 2 [Source:HGNC Symbol;Acc:HGNC:16084]	protein_coding	2
ENSG00000072195	MC10	SPEG	striated muscle enriched protein kinase [Source:HGNC Symbol;Acc:HGNC:16901]	protein_coding	2
ENSG00000072364	MC5	AFF4	AF4/FMR2 family member 4 [Source:HGNC Symbol;Acc:HGNC:17869]	protein_coding	5
ENSG00000072694	MC4	FCGR2B	Fc gamma receptor IIb [Source:HGNC Symbol;Acc:HGNC:3618]	protein_coding	1
ENSG00000072818	MC10	ACAP1	ArfGAP with coiled-coil, ankyrin repeat and PH domains 1 [Source:HGNC Symbol;Acc:HGNC:16467]	protein_coding	17
ENSG00000073060	MC26	SCARB1	scavenger receptor class B member 1 [Source:HGNC Symbol;Acc:HGNC:1664]	protein_coding	12
ENSG00000073169	MC28	SELENOO	selenoprotein O [Source:HGNC Symbol;Acc:HGNC:30395]	protein_coding	22
ENSG00000073756	MC5	PTGS2	prostaglandin-endoperoxide synthase 2 [Source:HGNC Symbol;Acc:HGNC:9605]	protein_coding	1
ENSG00000073849	MC24	ST6GAL1	ST6 beta-galactoside alpha-2,6-sialyltransferase 1 [Source:HGNC Symbol;Acc:HGNC:10860]	protein_coding	3
ENSG00000073910	MC2	FRY	FRY microtubule binding protein [Source:HGNC Symbol;Acc:HGNC:20367]	protein_coding	13
ENSG00000074071	MC28	MRPS34	mitochondrial ribosomal protein S34 [Source:HGNC Symbol;Acc:HGNC:16618]	protein_coding	16
ENSG00000074211	MC10	PPP2R2C	protein phosphatase 2 regulatory subunit Bgamma [Source:HGNC Symbol;Acc:HGNC:9306]	protein_coding	4
ENSG00000074276	MC15	CDHR2	cadherin related family member 2 [Source:HGNC Symbol;Acc:HGNC:18231]	protein_coding	5
ENSG00000074370	MC10	ATP2A3	ATPase sarcoplasmic/endoplasmic reticulum Ca2+ transporting 3 [Source:HGNC Symbol;Acc:HGNC:813]	protein_coding	17
ENSG00000074527	MC11	NTN4	netrin 4 [Source:HGNC Symbol;Acc:HGNC:13658]	protein_coding	12
ENSG00000074842	MC30	MYDGF	myeloid derived growth factor [Source:HGNC Symbol;Acc:HGNC:16948]	protein_coding	19
ENSG00000075420	MC8	FNDC3B	fibronectin type III domain containing 3B [Source:HGNC Symbol;Acc:HGNC:24670]	protein_coding	3
ENSG00000075426	MC5	FOSL2	FOS like 2, AP-1 transcription factor subunit [Source:HGNC Symbol;Acc:HGNC:3798]	protein_coding	2
ENSG00000075461	MC6	CACNG4	calcium voltage-gated channel auxiliary subunit gamma 4 [Source:HGNC Symbol;Acc:HGNC:1408]	protein_coding	17
ENSG00000075618	MC10	FSCN1	fascin actin-bundling protein 1 [Source:HGNC Symbol;Acc:HGNC:11148]	protein_coding	7
ENSG00000075624	MC30	ACTB	actin beta [Source:HGNC Symbol;Acc:HGNC:132]	protein_coding	7
ENSG00000075643	MC27	MOCOS	molybdenum cofactor sulfurase [Source:HGNC Symbol;Acc:HGNC:18234]	protein_coding	18
ENSG00000076067	MC12	RBMS2	RNA binding motif single stranded interacting protein 2 [Source:HGNC Symbol;Acc:HGNC:9909]	protein_coding	12
ENSG00000076248	MC26	UNG	uracil DNA glycosylase [Source:HGNC Symbol;Acc:HGNC:12572]	protein_coding	12
ENSG00000076706	MC10	MCAM	melanoma cell adhesion molecule [Source:HGNC Symbol;Acc:HGNC:6934]	protein_coding	11
ENSG00000076716	MC11	GPC4	glypican 4 [Source:HGNC Symbol;Acc:HGNC:4452]	protein_coding	X
ENSG00000077092	MC7	RARB	retinoic acid receptor beta [Source:HGNC Symbol;Acc:HGNC:9865]	protein_coding	3
ENSG00000077150	MC5	NFKB2	nuclear factor kappa B subunit 2 [Source:HGNC Symbol;Acc:HGNC:7795]	protein_coding	10
ENSG00000077264	MC9	PAK3	p21 (RAC1) activated kinase 3 [Source:HGNC Symbol;Acc:HGNC:8592]	protein_coding	X
ENSG00000077514	MC25	POLD3	DNA polymerase delta 3, accessory subunit [Source:HGNC Symbol;Acc:HGNC:20932]	protein_coding	11
ENSG00000077782	MC10	FGFR1	fibroblast growth factor receptor 1 [Source:HGNC Symbol;Acc:HGNC:3688]	protein_coding	8
ENSG00000078018	MC12	MAP2	microtubule associated protein 2 [Source:HGNC Symbol;Acc:HGNC:6839]	protein_coding	2
ENSG00000078081	MC9	LAMP3	lysosomal associated membrane protein 3 [Source:HGNC Symbol;Acc:HGNC:14582]	protein_coding	3
ENSG00000078114	MC11	NEBL	nebulette [Source:HGNC Symbol;Acc:HGNC:16932]	protein_coding	10
ENSG00000078401	MC4	EDN1	endothelin 1 [Source:HGNC Symbol;Acc:HGNC:3176]	protein_coding	6
ENSG00000078487	MC27	ZCWPW1	zinc finger CW-type and PWWP domain containing 1 [Source:HGNC Symbol;Acc:HGNC:23486]	protein_coding	7
ENSG00000078687	MC2	TNRC6C	trinucleotide repeat containing adaptor 6C [Source:HGNC Symbol;Acc:HGNC:29318]	protein_coding	17
ENSG00000078804	MC5	TP53INP2	tumor protein p53 inducible nuclear protein 2 [Source:HGNC Symbol;Acc:HGNC:16104]	protein_coding	20
ENSG00000078902	MC30	TOLLIP	toll interacting protein [Source:HGNC Symbol;Acc:HGNC:16476]	protein_coding	11
ENSG00000079308	MC5	TNS1	tensin 1 [Source:HGNC Symbol;Acc:HGNC:11973]	protein_coding	2
ENSG00000079337	MC14	RAPGEF3	Rap guanine nucleotide exchange factor 3 [Source:HGNC Symbol;Acc:HGNC:16629]	protein_coding	12
ENSG00000079393	MC7	DUSP13	dual specificity phosphatase 13 [Source:HGNC Symbol;Acc:HGNC:19681]	protein_coding	10
ENSG00000079482	MC19	OPHN1	oligophrenin 1 [Source:HGNC Symbol;Acc:HGNC:8148]	protein_coding	X
ENSG00000079557	MC30	AFM	afamin [Source:HGNC Symbol;Acc:HGNC:316]	protein_coding	4
ENSG00000079931	MC10	MOXD1	monooxygenase DBH like 1 [Source:HGNC Symbol;Acc:HGNC:21063]	protein_coding	6
ENSG00000080007	MC22	DDX43	DEAD-box helicase 43 [Source:HGNC Symbol;Acc:HGNC:18677]	protein_coding	6
ENSG00000080031	MC8	PTPRH	protein tyrosine phosphatase receptor type H [Source:HGNC Symbol;Acc:HGNC:9672]	protein_coding	19
ENSG00000080298	MC9	RFX3	regulatory factor X3 [Source:HGNC Symbol;Acc:HGNC:9984]	protein_coding	9
ENSG00000080493	MC23	SLC4A4	solute carrier family 4 member 4 [Source:HGNC Symbol;Acc:HGNC:11030]	protein_coding	4
ENSG00000080503	MC10	SMARCA2	SWI/SNF related, matrix associated, actin dependent regulator of chromatin, subfamily a, member 2 [Source:HGNC Symbol;Acc:HGNC:11098]	protein_coding	9
ENSG00000080618	MC25	CPB2	carboxypeptidase B2 [Source:HGNC Symbol;Acc:HGNC:2300]	protein_coding	13
ENSG00000080910	MC25	CFHR2	complement factor H related 2 [Source:HGNC Symbol;Acc:HGNC:4890]	protein_coding	1
ENSG00000081041	MC5	CXCL2	C-X-C motif chemokine ligand 2 [Source:HGNC Symbol;Acc:HGNC:4603]	protein_coding	4
ENSG00000081051	MC27	AFP	alpha fetoprotein [Source:HGNC Symbol;Acc:HGNC:317]	protein_coding	4
ENSG00000081087	MC6	OSTM1	osteoclastogenesis associated transmembrane protein 1 [Source:HGNC Symbol;Acc:HGNC:21652]	protein_coding	6
ENSG00000081148	MC12	IMPG2	interphotoreceptor matrix proteoglycan 2 [Source:HGNC Symbol;Acc:HGNC:18362]	protein_coding	3
ENSG00000081181	MC8	ARG2	arginase 2 [Source:HGNC Symbol;Acc:HGNC:664]	protein_coding	14
ENSG00000081386	MC23	ZNF510	zinc finger protein 510 [Source:HGNC Symbol;Acc:HGNC:29161]	protein_coding	9
ENSG00000081800	MC7	SLC13A1	solute carrier family 13 member 1 [Source:HGNC Symbol;Acc:HGNC:10916]	protein_coding	7
ENSG00000081985	MC2	IL12RB2	interleukin 12 receptor subunit beta 2 [Source:HGNC Symbol;Acc:HGNC:5972]	protein_coding	1
ENSG00000082196	MC17	C1QTNF3	C1q and TNF related 3 [Source:HGNC Symbol;Acc:HGNC:14326]	protein_coding	5
ENSG00000083123	MC25	BCKDHB	branched chain keto acid dehydrogenase E1 subunit beta [Source:HGNC Symbol;Acc:HGNC:987]	protein_coding	6
ENSG00000083307	MC14	GRHL2	grainyhead like transcription factor 2 [Source:HGNC Symbol;Acc:HGNC:2799]	protein_coding	8
ENSG00000083544	MC23	TDRD3	tudor domain containing 3 [Source:HGNC Symbol;Acc:HGNC:20612]	protein_coding	13
ENSG00000083799	MC5	CYLD	CYLD lysine 63 deubiquitinase [Source:HGNC Symbol;Acc:HGNC:2584]	protein_coding	16
ENSG00000083807	MC18	SLC27A5	solute carrier family 27 member 5 [Source:HGNC Symbol;Acc:HGNC:10999]	protein_coding	19
ENSG00000083844	MC8	ZNF264	zinc finger protein 264 [Source:HGNC Symbol;Acc:HGNC:13057]	protein_coding	19
ENSG00000084110	MC15	HAL	histidine ammonia-lyase [Source:HGNC Symbol;Acc:HGNC:4806]	protein_coding	12
ENSG00000084453	MC17	SLCO1A2	solute carrier organic anion transporter family member 1A2 [Source:HGNC Symbol;Acc:HGNC:10956]	protein_coding	12
ENSG00000084674	MC23	APOB	apolipoprotein B [Source:HGNC Symbol;Acc:HGNC:603]	protein_coding	2
ENSG00000084734	MC21	GCKR	glucokinase regulator [Source:HGNC Symbol;Acc:HGNC:4196]	protein_coding	2
ENSG00000084764	MC6	MAPRE3	microtubule associated protein RP/EB family member 3 [Source:HGNC Symbol;Acc:HGNC:6892]	protein_coding	2
ENSG00000085224	MC2	ATRX	ATRX chromatin remodeler [Source:HGNC Symbol;Acc:HGNC:886]	protein_coding	X
ENSG00000085433	MC5	WDR47	WD repeat domain 47 [Source:HGNC Symbol;Acc:HGNC:29141]	protein_coding	1
ENSG00000085514	MC18	PILRA	paired immunoglobin like type 2 receptor alpha [Source:HGNC Symbol;Acc:HGNC:20396]	protein_coding	7
ENSG00000085552	MC16	IGSF9	immunoglobulin superfamily member 9 [Source:HGNC Symbol;Acc:HGNC:18132]	protein_coding	1
ENSG00000085662	MC28	AKR1B1	aldo-keto reductase family 1 member B [Source:HGNC Symbol;Acc:HGNC:381]	protein_coding	7
ENSG00000085741	MC20	WNT11	Wnt family member 11 [Source:HGNC Symbol;Acc:HGNC:12776]	protein_coding	11
ENSG00000086205	MC22	FOLH1	folate hydrolase 1 [Source:HGNC Symbol;Acc:HGNC:3788]	protein_coding	11
ENSG00000086475	MC27	SEPHS1	selenophosphate synthetase 1 [Source:HGNC Symbol;Acc:HGNC:19685]	protein_coding	10
ENSG00000086506	MC18	HBQ1	hemoglobin subunit theta 1 [Source:HGNC Symbol;Acc:HGNC:4833]	protein_coding	16
ENSG00000086619	MC8	ERO1B	endoplasmic reticulum oxidoreductase 1 beta [Source:HGNC Symbol;Acc:HGNC:14355]	protein_coding	1
ENSG00000086696	MC26	HSD17B2	hydroxysteroid 17-beta dehydrogenase 2 [Source:HGNC Symbol;Acc:HGNC:5211]	protein_coding	16
ENSG00000086730	MC22	LAT2	linker for activation of T cells family member 2 [Source:HGNC Symbol;Acc:HGNC:12749]	protein_coding	7
ENSG00000087074	MC5	PPP1R15A	protein phosphatase 1 regulatory subunit 15A [Source:HGNC Symbol;Acc:HGNC:14375]	protein_coding	19
ENSG00000087076	MC7	HSD17B14	hydroxysteroid 17-beta dehydrogenase 14 [Source:HGNC Symbol;Acc:HGNC:23238]	protein_coding	19
ENSG00000087085	MC11	ACHE	acetylcholinesterase (Cartwright blood group) [Source:HGNC Symbol;Acc:HGNC:108]	protein_coding	7
ENSG00000087258	MC10	GNAO1	G protein subunit alpha o1 [Source:HGNC Symbol;Acc:HGNC:4389]	protein_coding	16
ENSG00000087266	MC9	SH3BP2	SH3 domain binding protein 2 [Source:HGNC Symbol;Acc:HGNC:10825]	protein_coding	4
ENSG00000087494	MC11	PTHLH	parathyroid hormone like hormone [Source:HGNC Symbol;Acc:HGNC:9607]	protein_coding	12
ENSG00000087586	MC27	AURKA	aurora kinase A [Source:HGNC Symbol;Acc:HGNC:11393]	protein_coding	20
ENSG00000087589	MC12	CASS4	Cas scaffold protein family member 4 [Source:HGNC Symbol;Acc:HGNC:15878]	protein_coding	20
ENSG00000088002	MC10	SULT2B1	sulfotransferase family 2B member 1 [Source:HGNC Symbol;Acc:HGNC:11459]	protein_coding	19
ENSG00000088035	MC25	ALG6	ALG6 alpha-1,3-glucosyltransferase [Source:HGNC Symbol;Acc:HGNC:23157]	protein_coding	1
ENSG00000088386	MC15	SLC15A1	solute carrier family 15 member 1 [Source:HGNC Symbol;Acc:HGNC:10920]	protein_coding	13
ENSG00000088827	MC11	SIGLEC1	sialic acid binding Ig like lectin 1 [Source:HGNC Symbol;Acc:HGNC:11127]	protein_coding	20
ENSG00000088854	MC8	DNAAF9	dynein axonemal assembly factor 9 [Source:HGNC Symbol;Acc:HGNC:17721]	protein_coding	20
ENSG00000088986	MC7	DYNLL1	dynein light chain LC8-type 1 [Source:HGNC Symbol;Acc:HGNC:15476]	protein_coding	12
ENSG00000089050	MC27	RBBP9	RB binding protein 9, serine hydrolase [Source:HGNC Symbol;Acc:HGNC:9892]	protein_coding	20
ENSG00000089127	MC30	OAS1	2'-5'-oligoadenylate synthetase 1 [Source:HGNC Symbol;Acc:HGNC:8086]	protein_coding	12
ENSG00000089163	MC7	SIRT4	sirtuin 4 [Source:HGNC Symbol;Acc:HGNC:14932]	protein_coding	12
ENSG00000089335	MC25	ZNF302	zinc finger protein 302 [Source:HGNC Symbol;Acc:HGNC:13848]	protein_coding	19
ENSG00000089356	MC15	FXYD3	FXYD domain containing ion transport regulator 3 [Source:HGNC Symbol;Acc:HGNC:4027]	protein_coding	19
ENSG00000089486	MC30	CDIP1	cell death inducing p53 target 1 [Source:HGNC Symbol;Acc:HGNC:13234]	protein_coding	16
ENSG00000089737	MC30	DDX24	DEAD-box helicase 24 [Source:HGNC Symbol;Acc:HGNC:13266]	protein_coding	14
ENSG00000089916	MC2	GPATCH2L	G-patch domain containing 2 like [Source:HGNC Symbol;Acc:HGNC:20210]	protein_coding	14
ENSG00000090339	MC5	ICAM1	intercellular adhesion molecule 1 [Source:HGNC Symbol;Acc:HGNC:5344]	protein_coding	19
ENSG00000090402	MC21	SI	sucrase-isomaltase [Source:HGNC Symbol;Acc:HGNC:10856]	protein_coding	3
ENSG00000090512	MC16	FETUB	fetuin B [Source:HGNC Symbol;Acc:HGNC:3658]	protein_coding	3
ENSG00000090530	MC4	P3H2	prolyl 3-hydroxylase 2 [Source:HGNC Symbol;Acc:HGNC:19317]	protein_coding	3
ENSG00000090776	MC14	EFNB1	ephrin B1 [Source:HGNC Symbol;Acc:HGNC:3226]	protein_coding	X
ENSG00000090932	MC10	DLL3	delta like canonical Notch ligand 3 [Source:HGNC Symbol;Acc:HGNC:2909]	protein_coding	19
ENSG00000090971	MC29	NAT14	N-acetyltransferase 14 (putative) [Source:HGNC Symbol;Acc:HGNC:28918]	protein_coding	19
ENSG00000091106	MC12	NLRC4	NLR family CARD domain containing 4 [Source:HGNC Symbol;Acc:HGNC:16412]	protein_coding	2
ENSG00000091128	MC2	LAMB4	laminin subunit beta 4 [Source:HGNC Symbol;Acc:HGNC:6491]	protein_coding	7
ENSG00000091138	MC21	SLC26A3	solute carrier family 26 member 3 [Source:HGNC Symbol;Acc:HGNC:3018]	protein_coding	7
ENSG00000091583	MC25	APOH	apolipoprotein H [Source:HGNC Symbol;Acc:HGNC:616]	protein_coding	17
ENSG00000091879	MC12	ANGPT2	angiopoietin 2 [Source:HGNC Symbol;Acc:HGNC:485]	protein_coding	8
ENSG00000092200	MC10	RPGRIP1	RPGR interacting protein 1 [Source:HGNC Symbol;Acc:HGNC:13436]	protein_coding	14
ENSG00000092470	MC24	WDR76	WD repeat domain 76 [Source:HGNC Symbol;Acc:HGNC:25773]	protein_coding	15
ENSG00000092607	MC8	TBX15	T-box transcription factor 15 [Source:HGNC Symbol;Acc:HGNC:11594]	protein_coding	1
ENSG00000092841	MC30	MYL6	myosin light chain 6 [Source:HGNC Symbol;Acc:HGNC:7587]	protein_coding	12
ENSG00000092969	MC2	TGFB2	transforming growth factor beta 2 [Source:HGNC Symbol;Acc:HGNC:11768]	protein_coding	1
ENSG00000093009	MC27	CDC45	cell division cycle 45 [Source:HGNC Symbol;Acc:HGNC:1739]	protein_coding	22
ENSG00000093134	MC15	VNN3P	vanin 3, pseudogene [Source:HGNC Symbol;Acc:HGNC:16431]	transcribed_unitary_pseudogene	6
ENSG00000094975	MC5	SUCO	SUN domain containing ossification factor [Source:HGNC Symbol;Acc:HGNC:1240]	protein_coding	1
ENSG00000095370	MC11	SH2D3C	SH2 domain containing 3C [Source:HGNC Symbol;Acc:HGNC:16884]	protein_coding	9
ENSG00000095539	MC21	SEMA4G	semaphorin 4G [Source:HGNC Symbol;Acc:HGNC:10735]	protein_coding	10
ENSG00000095752	MC11	IL11	interleukin 11 [Source:HGNC Symbol;Acc:HGNC:5966]	protein_coding	19
ENSG00000096006	MC17	CRISP3	cysteine rich secretory protein 3 [Source:HGNC Symbol;Acc:HGNC:16904]	protein_coding	6
ENSG00000096088	MC15	PGC	progastricsin [Source:HGNC Symbol;Acc:HGNC:8890]	protein_coding	6
ENSG00000096433	MC11	ITPR3	inositol 1,4,5-trisphosphate receptor type 3 [Source:HGNC Symbol;Acc:HGNC:6182]	protein_coding	6
ENSG00000099251	MC8	HSD17B7P2	hydroxysteroid 17-beta dehydrogenase 7 pseudogene 2 [Source:HGNC Symbol;Acc:HGNC:28120]	transcribed_unprocessed_pseudogene	10
ENSG00000099326	MC16	MZF1	myeloid zinc finger 1 [Source:HGNC Symbol;Acc:HGNC:13108]	protein_coding	19
ENSG00000099337	MC10	KCNK6	potassium two pore domain channel subfamily K member 6 [Source:HGNC Symbol;Acc:HGNC:6281]	protein_coding	19
ENSG00000099338	MC11	CATSPERG	cation channel sperm associated auxiliary subunit gamma [Source:HGNC Symbol;Acc:HGNC:25243]	protein_coding	19
ENSG00000099377	MC21	HSD3B7	hydroxy-delta-5-steroid dehydrogenase, 3 beta- and steroid delta-isomerase 7 [Source:HGNC Symbol;Acc:HGNC:18324]	protein_coding	16
ENSG00000099399	MC11	MAGEB2	MAGE family member B2 [Source:HGNC Symbol;Acc:HGNC:6809]	protein_coding	X
ENSG00000099625	MC6	CBARP	CACN subunit beta associated regulatory protein [Source:HGNC Symbol;Acc:HGNC:28617]	protein_coding	19
ENSG00000099800	MC28	TIMM13	translocase of inner mitochondrial membrane 13 [Source:HGNC Symbol;Acc:HGNC:11816]	protein_coding	19
ENSG00000099814	MC30	CEP170B	centrosomal protein 170B [Source:HGNC Symbol;Acc:HGNC:20362]	protein_coding	14
ENSG00000099860	MC5	GADD45B	growth arrest and DNA damage inducible beta [Source:HGNC Symbol;Acc:HGNC:4096]	protein_coding	19
ENSG00000099875	MC12	MKNK2	MAPK interacting serine/threonine kinase 2 [Source:HGNC Symbol;Acc:HGNC:7111]	protein_coding	19
ENSG00000099889	MC11	ARVCF	ARVCF delta catenin family member [Source:HGNC Symbol;Acc:HGNC:728]	protein_coding	22
ENSG00000099937	MC25	SERPIND1	serpin family D member 1 [Source:HGNC Symbol;Acc:HGNC:4838]	protein_coding	22
ENSG00000099953	MC18	MMP11	matrix metallopeptidase 11 [Source:HGNC Symbol;Acc:HGNC:7157]	protein_coding	22
ENSG00000099957	MC20	P2RX6	purinergic receptor P2X 6 [Source:HGNC Symbol;Acc:HGNC:8538]	protein_coding	22
ENSG00000099992	MC4	TBC1D10A	TBC1 domain family member 10A [Source:HGNC Symbol;Acc:HGNC:23609]	protein_coding	22
ENSG00000100024	MC28	UPB1	beta-ureidopropionase 1 [Source:HGNC Symbol;Acc:HGNC:16297]	protein_coding	22
ENSG00000100027	MC9	YPEL1	yippee like 1 [Source:HGNC Symbol;Acc:HGNC:12845]	protein_coding	22
ENSG00000100033	MC6	PRODH	proline dehydrogenase 1 [Source:HGNC Symbol;Acc:HGNC:9453]	protein_coding	22
ENSG00000100036	MC11	SLC35E4	solute carrier family 35 member E4 [Source:HGNC Symbol;Acc:HGNC:17058]	protein_coding	22
ENSG00000100097	MC11	LGALS1	galectin 1 [Source:HGNC Symbol;Acc:HGNC:6561]	protein_coding	22
ENSG00000100100	MC8	PIK3IP1	phosphoinositide-3-kinase interacting protein 1 [Source:HGNC Symbol;Acc:HGNC:24942]	protein_coding	22
ENSG00000100105	MC26	PATZ1	POZ/BTB and AT hook containing zinc finger 1 [Source:HGNC Symbol;Acc:HGNC:13071]	protein_coding	22
ENSG00000100142	MC28	POLR2F	RNA polymerase II, I and III subunit F [Source:HGNC Symbol;Acc:HGNC:9193]	protein_coding	22
ENSG00000100162	MC26	CENPM	centromere protein M [Source:HGNC Symbol;Acc:HGNC:18352]	protein_coding	22
ENSG00000100167	MC10	SEPTIN3	septin 3 [Source:HGNC Symbol;Acc:HGNC:10750]	protein_coding	22
ENSG00000100276	MC10	RASL10A	RAS like family 10 member A [Source:HGNC Symbol;Acc:HGNC:16954]	protein_coding	22
ENSG00000100290	MC4	BIK	BCL2 interacting killer [Source:HGNC Symbol;Acc:HGNC:1051]	protein_coding	22
ENSG00000100292	MC21	HMOX1	heme oxygenase 1 [Source:HGNC Symbol;Acc:HGNC:5013]	protein_coding	22
ENSG00000100297	MC26	MCM5	minichromosome maintenance complex component 5 [Source:HGNC Symbol;Acc:HGNC:6948]	protein_coding	22
ENSG00000100307	MC10	CBX7	chromobox 7 [Source:HGNC Symbol;Acc:HGNC:1557]	protein_coding	22
ENSG00000100311	MC11	PDGFB	platelet derived growth factor subunit B [Source:HGNC Symbol;Acc:HGNC:8800]	protein_coding	22
ENSG00000100342	MC7	APOL1	apolipoprotein L1 [Source:HGNC Symbol;Acc:HGNC:618]	protein_coding	22
ENSG00000100345	MC30	MYH9	myosin heavy chain 9 [Source:HGNC Symbol;Acc:HGNC:7579]	protein_coding	22
ENSG00000100401	MC30	RANGAP1	Ran GTPase activating protein 1 [Source:HGNC Symbol;Acc:HGNC:9854]	protein_coding	22
ENSG00000100413	MC27	POLR3H	RNA polymerase III subunit H [Source:HGNC Symbol;Acc:HGNC:30349]	protein_coding	22
ENSG00000100439	MC30	ABHD4	abhydrolase domain containing 4, N-acyl phospholipase B [Source:HGNC Symbol;Acc:HGNC:20154]	protein_coding	14
ENSG00000100473	MC25	COCH	cochlin [Source:HGNC Symbol;Acc:HGNC:2180]	protein_coding	14
ENSG00000100479	MC25	POLE2	DNA polymerase epsilon 2, accessory subunit [Source:HGNC Symbol;Acc:HGNC:9178]	protein_coding	14
ENSG00000100483	MC30	VCPKMT	valosin containing protein lysine methyltransferase [Source:HGNC Symbol;Acc:HGNC:20352]	protein_coding	14
ENSG00000100490	MC23	CDKL1	cyclin dependent kinase like 1 [Source:HGNC Symbol;Acc:HGNC:1781]	protein_coding	14
ENSG00000100505	MC9	TRIM9	tripartite motif containing 9 [Source:HGNC Symbol;Acc:HGNC:16288]	protein_coding	14
ENSG00000100558	MC10	PLEK2	pleckstrin 2 [Source:HGNC Symbol;Acc:HGNC:19238]	protein_coding	14
ENSG00000100583	MC27	SAMD15	sterile alpha motif domain containing 15 [Source:HGNC Symbol;Acc:HGNC:18631]	protein_coding	14
ENSG00000100592	MC5	DAAM1	dishevelled associated activator of morphogenesis 1 [Source:HGNC Symbol;Acc:HGNC:18142]	protein_coding	14
ENSG00000100593	MC11	ISM2	isthmin 2 [Source:HGNC Symbol;Acc:HGNC:23176]	protein_coding	14
ENSG00000100625	MC10	SIX4	SIX homeobox 4 [Source:HGNC Symbol;Acc:HGNC:10890]	protein_coding	14
ENSG00000100628	MC4	ASB2	ankyrin repeat and SOCS box containing 2 [Source:HGNC Symbol;Acc:HGNC:16012]	protein_coding	14
ENSG00000100664	MC27	EIF5	eukaryotic translation initiation factor 5 [Source:HGNC Symbol;Acc:HGNC:3299]	protein_coding	14
ENSG00000100665	MC16	SERPINA4	serpin family A member 4 [Source:HGNC Symbol;Acc:HGNC:8948]	protein_coding	14
ENSG00000100739	MC12	BDKRB1	bradykinin receptor B1 [Source:HGNC Symbol;Acc:HGNC:1029]	protein_coding	14
ENSG00000100867	MC11	DHRS2	dehydrogenase/reductase 2 [Source:HGNC Symbol;Acc:HGNC:18349]	protein_coding	14
ENSG00000100908	MC7	EMC9	ER membrane protein complex subunit 9 [Source:HGNC Symbol;Acc:HGNC:20273]	protein_coding	14
ENSG00000100968	MC10	NFATC4	nuclear factor of activated T cells 4 [Source:HGNC Symbol;Acc:HGNC:7778]	protein_coding	14
ENSG00000100979	MC16	PLTP	phospholipid transfer protein [Source:HGNC Symbol;Acc:HGNC:9093]	protein_coding	20
ENSG00000101076	MC27	HNF4A	hepatocyte nuclear factor 4 alpha [Source:HGNC Symbol;Acc:HGNC:5024]	protein_coding	20
ENSG00000101197	MC10	BIRC7	baculoviral IAP repeat containing 7 [Source:HGNC Symbol;Acc:HGNC:13702]	protein_coding	20
ENSG00000101199	MC7	ARFGAP1	ADP ribosylation factor GTPase activating protein 1 [Source:HGNC Symbol;Acc:HGNC:15852]	protein_coding	20
ENSG00000101210	MC10	EEF1A2	eukaryotic translation elongation factor 1 alpha 2 [Source:HGNC Symbol;Acc:HGNC:3192]	protein_coding	20
ENSG00000101213	MC14	PTK6	protein tyrosine kinase 6 [Source:HGNC Symbol;Acc:HGNC:9617]	protein_coding	20
ENSG00000101236	MC8	RNF24	ring finger protein 24 [Source:HGNC Symbol;Acc:HGNC:13779]	protein_coding	20
ENSG00000101255	MC8	TRIB3	tribbles pseudokinase 3 [Source:HGNC Symbol;Acc:HGNC:16228]	protein_coding	20
ENSG00000101265	MC11	RASSF2	Ras association domain family member 2 [Source:HGNC Symbol;Acc:HGNC:9883]	protein_coding	20
ENSG00000101311	MC24	FERMT1	FERM domain containing kindlin 1 [Source:HGNC Symbol;Acc:HGNC:15889]	protein_coding	20
ENSG00000101333	MC9	PLCB4	phospholipase C beta 4 [Source:HGNC Symbol;Acc:HGNC:9059]	protein_coding	20
ENSG00000101335	MC30	MYL9	myosin light chain 9 [Source:HGNC Symbol;Acc:HGNC:15754]	protein_coding	20
ENSG00000101444	MC26	AHCY	adenosylhomocysteinase [Source:HGNC Symbol;Acc:HGNC:343]	protein_coding	20
ENSG00000101445	MC10	PPP1R16B	protein phosphatase 1 regulatory subunit 16B [Source:HGNC Symbol;Acc:HGNC:15850]	protein_coding	20
ENSG00000101460	MC11	MAP1LC3A	microtubule associated protein 1 light chain 3 alpha [Source:HGNC Symbol;Acc:HGNC:6838]	protein_coding	20
ENSG00000101608	MC6	MYL12A	myosin light chain 12A [Source:HGNC Symbol;Acc:HGNC:16701]	protein_coding	18
ENSG00000101654	MC8	RNMT	RNA guanine-7 methyltransferase [Source:HGNC Symbol;Acc:HGNC:10075]	protein_coding	18
ENSG00000101670	MC5	LIPG	lipase G, endothelial type [Source:HGNC Symbol;Acc:HGNC:6623]	protein_coding	18
ENSG00000101695	MC8	RNF125	ring finger protein 125 [Source:HGNC Symbol;Acc:HGNC:21150]	protein_coding	18
ENSG00000101745	MC5	ANKRD12	ankyrin repeat domain 12 [Source:HGNC Symbol;Acc:HGNC:29135]	protein_coding	18
ENSG00000101746	MC10	NOL4	nucleolar protein 4 [Source:HGNC Symbol;Acc:HGNC:7870]	protein_coding	18
ENSG00000101782	MC5	RIOK3	RIO kinase 3 [Source:HGNC Symbol;Acc:HGNC:11451]	protein_coding	18
ENSG00000101844	MC4	ATG4A	autophagy related 4A cysteine peptidase [Source:HGNC Symbol;Acc:HGNC:16489]	protein_coding	X
ENSG00000101868	MC25	POLA1	DNA polymerase alpha 1, catalytic subunit [Source:HGNC Symbol;Acc:HGNC:9173]	protein_coding	X
ENSG00000101911	MC14	PRPS2	phosphoribosyl pyrophosphate synthetase 2 [Source:HGNC Symbol;Acc:HGNC:9465]	protein_coding	X
ENSG00000101928	MC5	MOSPD1	motile sperm domain containing 1 [Source:HGNC Symbol;Acc:HGNC:25235]	protein_coding	X
ENSG00000102003	MC6	SYP	synaptophysin [Source:HGNC Symbol;Acc:HGNC:11506]	protein_coding	X
ENSG00000102032	MC6	RENBP	renin binding protein [Source:HGNC Symbol;Acc:HGNC:9959]	protein_coding	X
ENSG00000102048	MC27	ASB9	ankyrin repeat and SOCS box containing 9 [Source:HGNC Symbol;Acc:HGNC:17184]	protein_coding	X
ENSG00000102053	MC23	ZC3H12B	zinc finger CCCH-type containing 12B [Source:HGNC Symbol;Acc:HGNC:17407]	protein_coding	X
ENSG00000102057	MC10	KCND1	potassium voltage-gated channel subfamily D member 1 [Source:HGNC Symbol;Acc:HGNC:6237]	protein_coding	X
ENSG00000102109	MC11	PCSK1N	proprotein convertase subtilisin/kexin type 1 inhibitor [Source:HGNC Symbol;Acc:HGNC:17301]	protein_coding	X
ENSG00000102174	MC17	PHEX	phosphate regulating endopeptidase homolog X-linked [Source:HGNC Symbol;Acc:HGNC:8918]	protein_coding	X
ENSG00000102409	MC10	BEX4	brain expressed X-linked 4 [Source:HGNC Symbol;Acc:HGNC:25475]	protein_coding	X
ENSG00000102524	MC8	TNFSF13B	TNF superfamily member 13b [Source:HGNC Symbol;Acc:HGNC:11929]	protein_coding	13
ENSG00000102580	MC8	DNAJC3	DnaJ heat shock protein family (Hsp40) member C3 [Source:HGNC Symbol;Acc:HGNC:9439]	protein_coding	13
ENSG00000102760	MC11	RGCC	regulator of cell cycle [Source:HGNC Symbol;Acc:HGNC:20369]	protein_coding	13
ENSG00000102780	MC12	DGKH	diacylglycerol kinase eta [Source:HGNC Symbol;Acc:HGNC:2854]	protein_coding	13
ENSG00000102802	MC22	MEDAG	mesenteric estrogen dependent adipogenesis [Source:HGNC Symbol;Acc:HGNC:25926]	protein_coding	13
ENSG00000102879	MC25	CORO1A	coronin 1A [Source:HGNC Symbol;Acc:HGNC:2252]	protein_coding	16
ENSG00000102908	MC2	NFAT5	nuclear factor of activated T cells 5 [Source:HGNC Symbol;Acc:HGNC:7774]	protein_coding	16
ENSG00000102967	MC26	DHODH	dihydroorotate dehydrogenase (quinone) [Source:HGNC Symbol;Acc:HGNC:2867]	protein_coding	16
ENSG00000103021	MC9	CCDC113	coiled-coil domain containing 113 [Source:HGNC Symbol;Acc:HGNC:25002]	protein_coding	16
ENSG00000103024	MC29	NME3	NME/NM23 nucleoside diphosphate kinase 3 [Source:HGNC Symbol;Acc:HGNC:7851]	protein_coding	16
ENSG00000103034	MC7	NDRG4	NDRG family member 4 [Source:HGNC Symbol;Acc:HGNC:14466]	protein_coding	16
ENSG00000103066	MC6	PLA2G15	phospholipase A2 group XV [Source:HGNC Symbol;Acc:HGNC:17163]	protein_coding	16
ENSG00000103196	MC3	CRISPLD2	cysteine rich secretory protein LCCL domain containing 2 [Source:HGNC Symbol;Acc:HGNC:25248]	protein_coding	16
ENSG00000103202	MC26	NME4	NME/NM23 nucleoside diphosphate kinase 4 [Source:HGNC Symbol;Acc:HGNC:7852]	protein_coding	16
ENSG00000103249	MC30	CLCN7	chloride voltage-gated channel 7 [Source:HGNC Symbol;Acc:HGNC:2025]	protein_coding	16
ENSG00000103254	MC28	ANTKMT	adenine nucleotide translocase lysine methyltransferase [Source:HGNC Symbol;Acc:HGNC:14152]	protein_coding	16
ENSG00000103269	MC15	RHBDL1	rhomboid like 1 [Source:HGNC Symbol;Acc:HGNC:10007]	protein_coding	16
ENSG00000103319	MC24	EEF2K	eukaryotic elongation factor 2 kinase [Source:HGNC Symbol;Acc:HGNC:24615]	protein_coding	16
ENSG00000103404	MC5	USP31	ubiquitin specific peptidase 31 [Source:HGNC Symbol;Acc:HGNC:20060]	protein_coding	16
ENSG00000103415	MC29	HMOX2	heme oxygenase 2 [Source:HGNC Symbol;Acc:HGNC:5014]	protein_coding	16
ENSG00000103426	MC13	CORO7-PAM16	CORO7-PAM16 readthrough [Source:HGNC Symbol;Acc:HGNC:44424]	protein_coding	16
ENSG00000103494	MC24	RPGRIP1L	RPGRIP1 like [Source:HGNC Symbol;Acc:HGNC:29168]	protein_coding	16
ENSG00000103522	MC8	IL21R	interleukin 21 receptor [Source:HGNC Symbol;Acc:HGNC:6006]	protein_coding	16
ENSG00000103740	MC1	ACSBG1	acyl-CoA synthetase bubblegum family member 1 [Source:HGNC Symbol;Acc:HGNC:29567]	protein_coding	15
ENSG00000103888	MC11	CEMIP	cell migration inducing hyaluronidase 1 [Source:HGNC Symbol;Acc:HGNC:29213]	protein_coding	15
ENSG00000103966	MC4	EHD4	EH domain containing 4 [Source:HGNC Symbol;Acc:HGNC:3245]	protein_coding	15
ENSG00000104043	MC26	ATP8B4	ATPase phospholipid transporting 8B4 (putative) [Source:HGNC Symbol;Acc:HGNC:13536]	protein_coding	15
ENSG00000104044	MC26	OCA2	OCA2 melanosomal transmembrane protein [Source:HGNC Symbol;Acc:HGNC:8101]	protein_coding	15
ENSG00000104081	MC8	BMF	Bcl2 modifying factor [Source:HGNC Symbol;Acc:HGNC:24132]	protein_coding	15
ENSG00000104140	MC21	RHOV	ras homolog family member V [Source:HGNC Symbol;Acc:HGNC:18313]	protein_coding	15
ENSG00000104147	MC27	OIP5	Opa interacting protein 5 [Source:HGNC Symbol;Acc:HGNC:20300]	protein_coding	15
ENSG00000104154	MC8	SLC30A4	solute carrier family 30 member 4 [Source:HGNC Symbol;Acc:HGNC:11015]	protein_coding	15
ENSG00000104177	MC9	MYEF2	myelin expression factor 2 [Source:HGNC Symbol;Acc:HGNC:17940]	protein_coding	15
ENSG00000104320	MC27	NBN	nibrin [Source:HGNC Symbol;Acc:HGNC:7652]	protein_coding	8
ENSG00000104341	MC22	LAPTM4B	lysosomal protein transmembrane 4 beta [Source:HGNC Symbol;Acc:HGNC:13646]	protein_coding	8
ENSG00000104343	MC8	UBE2W	ubiquitin conjugating enzyme E2 W [Source:HGNC Symbol;Acc:HGNC:25616]	protein_coding	8
ENSG00000104361	MC9	NIPAL2	NIPA like domain containing 2 [Source:HGNC Symbol;Acc:HGNC:25854]	protein_coding	8
ENSG00000104413	MC14	ESRP1	epithelial splicing regulatory protein 1 [Source:HGNC Symbol;Acc:HGNC:25966]	protein_coding	8
ENSG00000104450	MC5	SPAG1	sperm associated antigen 1 [Source:HGNC Symbol;Acc:HGNC:11212]	protein_coding	8
ENSG00000104497	MC8	SNX16	sorting nexin 16 [Source:HGNC Symbol;Acc:HGNC:14980]	protein_coding	8
ENSG00000104518	MC21	GSDMD	gasdermin D [Source:HGNC Symbol;Acc:HGNC:25697]	protein_coding	8
ENSG00000104524	MC28	PYCR3	pyrroline-5-carboxylate reductase 3 [Source:HGNC Symbol;Acc:HGNC:25846]	protein_coding	8
ENSG00000104537	MC22	ANXA13	annexin A13 [Source:HGNC Symbol;Acc:HGNC:536]	protein_coding	8
ENSG00000104643	MC5	MTMR9	myotubularin related protein 9 [Source:HGNC Symbol;Acc:HGNC:14596]	protein_coding	8
ENSG00000104689	MC5	TNFRSF10A	TNF receptor superfamily member 10a [Source:HGNC Symbol;Acc:HGNC:11904]	protein_coding	8
ENSG00000104738	MC27	MCM4	minichromosome maintenance complex component 4 [Source:HGNC Symbol;Acc:HGNC:6947]	protein_coding	8
ENSG00000104760	MC16	FGL1	fibrinogen like 1 [Source:HGNC Symbol;Acc:HGNC:3695]	protein_coding	8
ENSG00000104825	MC6	NFKBIB	NFKB inhibitor beta [Source:HGNC Symbol;Acc:HGNC:7798]	protein_coding	19
ENSG00000104835	MC28	SARS2	seryl-tRNA synthetase 2, mitochondrial [Source:HGNC Symbol;Acc:HGNC:17697]	protein_coding	19
ENSG00000104856	MC4	RELB	RELB proto-oncogene, NF-kB subunit [Source:HGNC Symbol;Acc:HGNC:9956]	protein_coding	19
ENSG00000104863	MC11	LIN7B	lin-7 homolog B, crumbs cell polarity complex component [Source:HGNC Symbol;Acc:HGNC:17788]	protein_coding	19
ENSG00000104881	MC10	PPP1R13L	protein phosphatase 1 regulatory subunit 13 like [Source:HGNC Symbol;Acc:HGNC:18838]	protein_coding	19
ENSG00000104888	MC10	SLC17A7	solute carrier family 17 member 7 [Source:HGNC Symbol;Acc:HGNC:16704]	protein_coding	19
ENSG00000104892	MC11	KLC3	kinesin light chain 3 [Source:HGNC Symbol;Acc:HGNC:20717]	protein_coding	19
ENSG00000104903	MC29	LYL1	LYL1 basic helix-loop-helix family member [Source:HGNC Symbol;Acc:HGNC:6734]	protein_coding	19
ENSG00000104936	MC11	DMPK	DM1 protein kinase [Source:HGNC Symbol;Acc:HGNC:2933]	protein_coding	19
ENSG00000104967	MC11	NOVA2	NOVA alternative splicing regulator 2 [Source:HGNC Symbol;Acc:HGNC:7887]	protein_coding	19
ENSG00000104983	MC29	CCDC61	coiled-coil domain containing 61 [Source:HGNC Symbol;Acc:HGNC:33629]	protein_coding	19
ENSG00000105146	MC11	AURKC	aurora kinase C [Source:HGNC Symbol;Acc:HGNC:11391]	protein_coding	19
ENSG00000105204	MC20	DYRK1B	dual specificity tyrosine phosphorylation regulated kinase 1B [Source:HGNC Symbol;Acc:HGNC:3092]	protein_coding	19
ENSG00000105219	MC20	CCNP	cyclin P [Source:HGNC Symbol;Acc:HGNC:25805]	protein_coding	19
ENSG00000105251	MC20	SHD	Src homology 2 domain containing transforming protein D [Source:HGNC Symbol;Acc:HGNC:30633]	protein_coding	19
ENSG00000105270	MC12	CLIP3	CAP-Gly domain containing linker protein 3 [Source:HGNC Symbol;Acc:HGNC:24314]	protein_coding	19
ENSG00000105290	MC11	APLP1	amyloid beta precursor like protein 1 [Source:HGNC Symbol;Acc:HGNC:597]	protein_coding	19
ENSG00000105327	MC5	BBC3	BCL2 binding component 3 [Source:HGNC Symbol;Acc:HGNC:17868]	protein_coding	19
ENSG00000105329	MC26	TGFB1	transforming growth factor beta 1 [Source:HGNC Symbol;Acc:HGNC:11766]	protein_coding	19
ENSG00000105339	MC4	DENND3	DENN domain containing 3 [Source:HGNC Symbol;Acc:HGNC:29134]	protein_coding	8
ENSG00000105355	MC30	PLIN3	perilipin 3 [Source:HGNC Symbol;Acc:HGNC:16893]	protein_coding	19
ENSG00000105371	MC15	ICAM4	intercellular adhesion molecule 4 (Landsteiner-Wiener blood group) [Source:HGNC Symbol;Acc:HGNC:5347]	protein_coding	19
ENSG00000105376	MC10	ICAM5	intercellular adhesion molecule 5 [Source:HGNC Symbol;Acc:HGNC:5348]	protein_coding	19
ENSG00000105402	MC30	NAPA	NSF attachment protein alpha [Source:HGNC Symbol;Acc:HGNC:7641]	protein_coding	19
ENSG00000105464	MC10	GRIN2D	glutamate ionotropic receptor NMDA type subunit 2D [Source:HGNC Symbol;Acc:HGNC:4588]	protein_coding	19
ENSG00000105486	MC27	LIG1	DNA ligase 1 [Source:HGNC Symbol;Acc:HGNC:6598]	protein_coding	19
ENSG00000105499	MC12	PLA2G4C	phospholipase A2 group IVC [Source:HGNC Symbol;Acc:HGNC:9037]	protein_coding	19
ENSG00000105516	MC18	DBP	D-box binding PAR bZIP transcription factor [Source:HGNC Symbol;Acc:HGNC:2697]	protein_coding	19
ENSG00000105617	MC29	LENG1	leukocyte receptor cluster member 1 [Source:HGNC Symbol;Acc:HGNC:15502]	protein_coding	19
ENSG00000105619	MC28	TFPT	TCF3 fusion partner [Source:HGNC Symbol;Acc:HGNC:13630]	protein_coding	19
ENSG00000105643	MC8	ARRDC2	arrestin domain containing 2 [Source:HGNC Symbol;Acc:HGNC:25225]	protein_coding	19
ENSG00000105649	MC18	RAB3A	RAB3A, member RAS oncogene family [Source:HGNC Symbol;Acc:HGNC:9777]	protein_coding	19
ENSG00000105656	MC4	ELL	elongation factor for RNA polymerase II [Source:HGNC Symbol;Acc:HGNC:23114]	protein_coding	19
ENSG00000105696	MC10	TMEM59L	transmembrane protein 59 like [Source:HGNC Symbol;Acc:HGNC:13237]	protein_coding	19
ENSG00000105697	MC16	HAMP	hepcidin antimicrobial peptide [Source:HGNC Symbol;Acc:HGNC:15598]	protein_coding	19
ENSG00000105711	MC11	SCN1B	sodium voltage-gated channel beta subunit 1 [Source:HGNC Symbol;Acc:HGNC:10586]	protein_coding	19
ENSG00000105792	MC23	CFAP69	cilia and flagella associated protein 69 [Source:HGNC Symbol;Acc:HGNC:26107]	protein_coding	7
ENSG00000105852	MC25	PON3	paraoxonase 3 [Source:HGNC Symbol;Acc:HGNC:9206]	protein_coding	7
ENSG00000105856	MC8	HBP1	HMG-box transcription factor 1 [Source:HGNC Symbol;Acc:HGNC:23200]	protein_coding	7
ENSG00000105877	MC8	DNAH11	dynein axonemal heavy chain 11 [Source:HGNC Symbol;Acc:HGNC:2942]	protein_coding	7
ENSG00000105880	MC10	DLX5	distal-less homeobox 5 [Source:HGNC Symbol;Acc:HGNC:2918]	protein_coding	7
ENSG00000105926	MC27	PALS2	protein associated with LIN7 2, MAGUK p55 family member [Source:HGNC Symbol;Acc:HGNC:18167]	protein_coding	7
ENSG00000105967	MC27	TFEC	transcription factor EC [Source:HGNC Symbol;Acc:HGNC:11754]	protein_coding	7
ENSG00000105974	MC8	CAV1	caveolin 1 [Source:HGNC Symbol;Acc:HGNC:1527]	protein_coding	7
ENSG00000105991	MC12	HOXA1	homeobox A1 [Source:HGNC Symbol;Acc:HGNC:5099]	protein_coding	7
ENSG00000106003	MC28	LFNG	LFNG O-fucosylpeptide 3-beta-N-acetylglucosaminyltransferase [Source:HGNC Symbol;Acc:HGNC:6560]	protein_coding	7
ENSG00000106012	MC26	IQCE	IQ motif containing E [Source:HGNC Symbol;Acc:HGNC:29171]	protein_coding	7
ENSG00000106025	MC15	TSPAN12	tetraspanin 12 [Source:HGNC Symbol;Acc:HGNC:21641]	protein_coding	7
ENSG00000106034	MC11	CPED1	cadherin like and PC-esterase domain containing 1 [Source:HGNC Symbol;Acc:HGNC:26159]	protein_coding	7
ENSG00000106038	MC10	EVX1	even-skipped homeobox 1 [Source:HGNC Symbol;Acc:HGNC:3506]	protein_coding	7
ENSG00000106089	MC6	STX1A	syntaxin 1A [Source:HGNC Symbol;Acc:HGNC:11433]	protein_coding	7
ENSG00000106211	MC19	HSPB1	heat shock protein family B (small) member 1 [Source:HGNC Symbol;Acc:HGNC:5246]	protein_coding	7
ENSG00000106266	MC30	SNX8	sorting nexin 8 [Source:HGNC Symbol;Acc:HGNC:14972]	protein_coding	7
ENSG00000106268	MC28	NUDT1	nudix hydrolase 1 [Source:HGNC Symbol;Acc:HGNC:8048]	protein_coding	7
ENSG00000106302	MC4	HYAL4	hyaluronidase 4 [Source:HGNC Symbol;Acc:HGNC:5323]	protein_coding	7
ENSG00000106327	MC15	TFR2	transferrin receptor 2 [Source:HGNC Symbol;Acc:HGNC:11762]	protein_coding	7
ENSG00000106333	MC15	PCOLCE	procollagen C-endopeptidase enhancer [Source:HGNC Symbol;Acc:HGNC:8738]	protein_coding	7
ENSG00000106351	MC26	AGFG2	ArfGAP with FG repeats 2 [Source:HGNC Symbol;Acc:HGNC:5177]	protein_coding	7
ENSG00000106366	MC8	SERPINE1	serpin family E member 1 [Source:HGNC Symbol;Acc:HGNC:8583]	protein_coding	7
ENSG00000106538	MC26	RARRES2	retinoic acid receptor responder 2 [Source:HGNC Symbol;Acc:HGNC:9868]	protein_coding	7
ENSG00000106541	MC25	AGR2	anterior gradient 2, protein disulphide isomerase family member [Source:HGNC Symbol;Acc:HGNC:328]	protein_coding	7
ENSG00000106546	MC8	AHR	aryl hydrocarbon receptor [Source:HGNC Symbol;Acc:HGNC:348]	protein_coding	7
ENSG00000106565	MC15	TMEM176B	transmembrane protein 176B [Source:HGNC Symbol;Acc:HGNC:29596]	protein_coding	7
ENSG00000106605	MC10	BLVRA	biliverdin reductase A [Source:HGNC Symbol;Acc:HGNC:1062]	protein_coding	7
ENSG00000106636	MC30	YKT6	YKT6 v-SNARE homolog [Source:HGNC Symbol;Acc:HGNC:16959]	protein_coding	7
ENSG00000106686	MC9	SPATA6L	spermatogenesis associated 6 like [Source:HGNC Symbol;Acc:HGNC:25472]	protein_coding	9
ENSG00000106689	MC10	LHX2	LIM homeobox 2 [Source:HGNC Symbol;Acc:HGNC:6594]	protein_coding	9
ENSG00000106714	MC14	CNTNAP3	contactin associated protein family member 3 [Source:HGNC Symbol;Acc:HGNC:13834]	protein_coding	9
ENSG00000106772	MC17	PRUNE2	prune homolog 2 with BCH domain [Source:HGNC Symbol;Acc:HGNC:25209]	protein_coding	9
ENSG00000106803	MC30	SEC61B	SEC61 translocon subunit beta [Source:HGNC Symbol;Acc:HGNC:16993]	protein_coding	9
ENSG00000106804	MC17	C5	complement C5 [Source:HGNC Symbol;Acc:HGNC:1331]	protein_coding	9
ENSG00000106823	MC17	ECM2	extracellular matrix protein 2 [Source:HGNC Symbol;Acc:HGNC:3154]	protein_coding	9
ENSG00000106948	MC15	AKNA	AT-hook transcription factor [Source:HGNC Symbol;Acc:HGNC:24108]	protein_coding	9
ENSG00000107014	MC10	RLN2	relaxin 2 [Source:HGNC Symbol;Acc:HGNC:10027]	protein_coding	9
ENSG00000107099	MC23	DOCK8	dedicator of cytokinesis 8 [Source:HGNC Symbol;Acc:HGNC:19191]	protein_coding	9
ENSG00000107140	MC4	TESK1	testis associated actin remodelling kinase 1 [Source:HGNC Symbol;Acc:HGNC:11731]	protein_coding	9
ENSG00000107223	MC29	EDF1	endothelial differentiation related factor 1 [Source:HGNC Symbol;Acc:HGNC:3164]	protein_coding	9
ENSG00000107249	MC2	GLIS3	GLIS family zinc finger 3 [Source:HGNC Symbol;Acc:HGNC:28510]	protein_coding	9
ENSG00000107281	MC10	NPDC1	neural proliferation, differentiation and control 1 [Source:HGNC Symbol;Acc:HGNC:7899]	protein_coding	9
ENSG00000107317	MC9	PTGDS	prostaglandin D2 synthase [Source:HGNC Symbol;Acc:HGNC:9592]	protein_coding	9
ENSG00000107562	MC12	CXCL12	C-X-C motif chemokine ligand 12 [Source:HGNC Symbol;Acc:HGNC:10672]	protein_coding	10
ENSG00000107611	MC12	CUBN	cubilin [Source:HGNC Symbol;Acc:HGNC:2548]	protein_coding	10
ENSG00000107731	MC9	UNC5B	unc-5 netrin receptor B [Source:HGNC Symbol;Acc:HGNC:12568]	protein_coding	10
ENSG00000107738	MC4	VSIR	V-set immunoregulatory receptor [Source:HGNC Symbol;Acc:HGNC:30085]	protein_coding	10
ENSG00000107771	MC2	CCSER2	coiled-coil serine rich protein 2 [Source:HGNC Symbol;Acc:HGNC:29197]	protein_coding	10
ENSG00000107807	MC18	TLX1	T cell leukemia homeobox 1 [Source:HGNC Symbol;Acc:HGNC:5056]	protein_coding	10
ENSG00000107859	MC12	PITX3	paired like homeodomain 3 [Source:HGNC Symbol;Acc:HGNC:9006]	protein_coding	10
ENSG00000107864	MC10	CPEB3	cytoplasmic polyadenylation element binding protein 3 [Source:HGNC Symbol;Acc:HGNC:21746]	protein_coding	10
ENSG00000107984	MC26	DKK1	dickkopf WNT signaling pathway inhibitor 1 [Source:HGNC Symbol;Acc:HGNC:2891]	protein_coding	10
ENSG00000108106	MC30	UBE2S	ubiquitin conjugating enzyme E2 S [Source:HGNC Symbol;Acc:HGNC:17895]	protein_coding	19
ENSG00000108187	MC22	PBLD	phenazine biosynthesis like protein domain containing [Source:HGNC Symbol;Acc:HGNC:23301]	protein_coding	10
ENSG00000108242	MC13	CYP2C18	cytochrome P450 family 2 subfamily C member 18 [Source:HGNC Symbol;Acc:HGNC:2620]	protein_coding	10
ENSG00000108244	MC12	KRT23	keratin 23 [Source:HGNC Symbol;Acc:HGNC:6438]	protein_coding	17
ENSG00000108387	MC11	SEPTIN4	septin 4 [Source:HGNC Symbol;Acc:HGNC:9165]	protein_coding	17
ENSG00000108448	MC16	TRIM16L	tripartite motif containing 16 like [Source:HGNC Symbol;Acc:HGNC:32670]	transcribed_unprocessed_pseudogene	17
ENSG00000108551	MC4	RASD1	ras related dexamethasone induced 1 [Source:HGNC Symbol;Acc:HGNC:15828]	protein_coding	17
ENSG00000108576	MC17	SLC6A4	solute carrier family 6 member 4 [Source:HGNC Symbol;Acc:HGNC:11050]	protein_coding	17
ENSG00000108622	MC9	ICAM2	intercellular adhesion molecule 2 [Source:HGNC Symbol;Acc:HGNC:5345]	protein_coding	17
ENSG00000108786	MC29	HSD17B1	hydroxysteroid 17-beta dehydrogenase 1 [Source:HGNC Symbol;Acc:HGNC:5210]	protein_coding	17
ENSG00000108813	MC9	DLX4	distal-less homeobox 4 [Source:HGNC Symbol;Acc:HGNC:2917]	protein_coding	17
ENSG00000108821	MC11	COL1A1	collagen type I alpha 1 chain [Source:HGNC Symbol;Acc:HGNC:2197]	protein_coding	17
ENSG00000108828	MC11	VAT1	vesicle amine transport 1 [Source:HGNC Symbol;Acc:HGNC:16919]	protein_coding	17
ENSG00000108852	MC9	MPP2	MAGUK p55 scaffold protein 2 [Source:HGNC Symbol;Acc:HGNC:7220]	protein_coding	17
ENSG00000108984	MC25	MAP2K6	mitogen-activated protein kinase kinase 6 [Source:HGNC Symbol;Acc:HGNC:6846]	protein_coding	17
ENSG00000109084	MC27	TMEM97	transmembrane protein 97 [Source:HGNC Symbol;Acc:HGNC:28106]	protein_coding	17
ENSG00000109089	MC6	CDR2L	cerebellar degeneration related protein 2 like [Source:HGNC Symbol;Acc:HGNC:29999]	protein_coding	17
ENSG00000109099	MC6	PMP22	peripheral myelin protein 22 [Source:HGNC Symbol;Acc:HGNC:9118]	protein_coding	17
ENSG00000109163	MC23	GNRHR	gonadotropin releasing hormone receptor [Source:HGNC Symbol;Acc:HGNC:4421]	protein_coding	4
ENSG00000109181	MC22	UGT2B10	UDP glucuronosyltransferase family 2 member B10 [Source:HGNC Symbol;Acc:HGNC:12544]	protein_coding	4
ENSG00000109193	MC16	SULT1E1	sulfotransferase family 1E member 1 [Source:HGNC Symbol;Acc:HGNC:11377]	protein_coding	4
ENSG00000109205	MC21	ODAM	odontogenic, ameloblast associated [Source:HGNC Symbol;Acc:HGNC:26043]	protein_coding	4
ENSG00000109321	MC5	AREG	amphiregulin [Source:HGNC Symbol;Acc:HGNC:651]	protein_coding	4
ENSG00000109436	MC5	TBC1D9	TBC1 domain family member 9 [Source:HGNC Symbol;Acc:HGNC:21710]	protein_coding	4
ENSG00000109511	MC14	ANXA10	annexin A10 [Source:HGNC Symbol;Acc:HGNC:534]	protein_coding	4
ENSG00000109572	MC2	CLCN3	chloride voltage-gated channel 3 [Source:HGNC Symbol;Acc:HGNC:2021]	protein_coding	4
ENSG00000109674	MC25	NEIL3	nei like DNA glycosylase 3 [Source:HGNC Symbol;Acc:HGNC:24573]	protein_coding	4
ENSG00000109771	MC12	LRP2BP	LRP2 binding protein [Source:HGNC Symbol;Acc:HGNC:25434]	protein_coding	4
ENSG00000109819	MC9	PPARGC1A	PPARG coactivator 1 alpha [Source:HGNC Symbol;Acc:HGNC:9237]	protein_coding	4
ENSG00000109861	MC27	CTSC	cathepsin C [Source:HGNC Symbol;Acc:HGNC:2528]	protein_coding	11
ENSG00000109881	MC27	CCDC34	coiled-coil domain containing 34 [Source:HGNC Symbol;Acc:HGNC:25079]	protein_coding	11
ENSG00000109971	MC28	HSPA8	heat shock protein family A (Hsp70) member 8 [Source:HGNC Symbol;Acc:HGNC:5241]	protein_coding	11
ENSG00000110013	MC22	SIAE	sialic acid acetylesterase [Source:HGNC Symbol;Acc:HGNC:18187]	protein_coding	11
ENSG00000110104	MC28	CCDC86	coiled-coil domain containing 86 [Source:HGNC Symbol;Acc:HGNC:28359]	protein_coding	11
ENSG00000110169	MC25	HPX	hemopexin [Source:HGNC Symbol;Acc:HGNC:5171]	protein_coding	11
ENSG00000110243	MC16	APOA5	apolipoprotein A5 [Source:HGNC Symbol;Acc:HGNC:17288]	protein_coding	11
ENSG00000110245	MC22	APOC3	apolipoprotein C3 [Source:HGNC Symbol;Acc:HGNC:610]	protein_coding	11
ENSG00000110324	MC11	IL10RA	interleukin 10 receptor subunit alpha [Source:HGNC Symbol;Acc:HGNC:5964]	protein_coding	11
ENSG00000110330	MC13	BIRC2	baculoviral IAP repeat containing 2 [Source:HGNC Symbol;Acc:HGNC:590]	protein_coding	11
ENSG00000110446	MC10	SLC15A3	solute carrier family 15 member 3 [Source:HGNC Symbol;Acc:HGNC:18068]	protein_coding	11
ENSG00000110723	MC11	EXPH5	exophilin 5 [Source:HGNC Symbol;Acc:HGNC:30578]	protein_coding	11
ENSG00000110777	MC22	POU2AF1	POU class 2 homeobox associating factor 1 [Source:HGNC Symbol;Acc:HGNC:9211]	protein_coding	11
ENSG00000110852	MC12	CLEC2B	C-type lectin domain family 2 member B [Source:HGNC Symbol;Acc:HGNC:2053]	protein_coding	12
ENSG00000110876	MC7	SELPLG	selectin P ligand [Source:HGNC Symbol;Acc:HGNC:10722]	protein_coding	12
ENSG00000110887	MC22	DAO	D-amino acid oxidase [Source:HGNC Symbol;Acc:HGNC:2671]	protein_coding	12
ENSG00000110925	MC5	CSRNP2	cysteine and serine rich nuclear protein 2 [Source:HGNC Symbol;Acc:HGNC:16006]	protein_coding	12
ENSG00000110944	MC11	IL23A	interleukin 23 subunit alpha [Source:HGNC Symbol;Acc:HGNC:15488]	protein_coding	12
ENSG00000110987	MC6	BCL7A	BAF chromatin remodeling complex subunit BCL7A [Source:HGNC Symbol;Acc:HGNC:1004]	protein_coding	12
ENSG00000111087	MC11	GLI1	GLI family zinc finger 1 [Source:HGNC Symbol;Acc:HGNC:4317]	protein_coding	12
ENSG00000111206	MC27	FOXM1	forkhead box M1 [Source:HGNC Symbol;Acc:HGNC:3818]	protein_coding	12
ENSG00000111215	MC15	PRR4	proline rich 4 [Source:HGNC Symbol;Acc:HGNC:18020]	protein_coding	12
ENSG00000111224	MC8	PARP11	poly(ADP-ribose) polymerase family member 11 [Source:HGNC Symbol;Acc:HGNC:1186]	protein_coding	12
ENSG00000111247	MC25	RAD51AP1	RAD51 associated protein 1 [Source:HGNC Symbol;Acc:HGNC:16956]	protein_coding	12
ENSG00000111252	MC5	SH2B3	SH2B adaptor protein 3 [Source:HGNC Symbol;Acc:HGNC:29605]	protein_coding	12
ENSG00000111266	MC5	DUSP16	dual specificity phosphatase 16 [Source:HGNC Symbol;Acc:HGNC:17909]	protein_coding	12
ENSG00000111319	MC16	SCNN1A	sodium channel epithelial 1 subunit alpha [Source:HGNC Symbol;Acc:HGNC:10599]	protein_coding	12
ENSG00000111331	MC3	OAS3	2'-5'-oligoadenylate synthetase 3 [Source:HGNC Symbol;Acc:HGNC:8088]	protein_coding	12
ENSG00000111339	MC5	ART4	ADP-ribosyltransferase 4 (inactive) (Dombrock blood group) [Source:HGNC Symbol;Acc:HGNC:726]	protein_coding	12
ENSG00000111348	MC11	ARHGDIB	Rho GDP dissociation inhibitor beta [Source:HGNC Symbol;Acc:HGNC:679]	protein_coding	12
ENSG00000111371	MC8	SLC38A1	solute carrier family 38 member 1 [Source:HGNC Symbol;Acc:HGNC:13447]	protein_coding	12
ENSG00000111424	MC21	VDR	vitamin D receptor [Source:HGNC Symbol;Acc:HGNC:12679]	protein_coding	12
ENSG00000111452	MC15	ADGRD1	adhesion G protein-coupled receptor D1 [Source:HGNC Symbol;Acc:HGNC:19893]	protein_coding	12
ENSG00000111602	MC27	TIMELESS	timeless circadian regulator [Source:HGNC Symbol;Acc:HGNC:11813]	protein_coding	12
ENSG00000111605	MC27	CPSF6	cleavage and polyadenylation specific factor 6 [Source:HGNC Symbol;Acc:HGNC:13871]	protein_coding	12
ENSG00000111644	MC10	ACRBP	acrosin binding protein [Source:HGNC Symbol;Acc:HGNC:17195]	protein_coding	12
ENSG00000111674	MC10	ENO2	enolase 2 [Source:HGNC Symbol;Acc:HGNC:3353]	protein_coding	12
ENSG00000111684	MC27	LPCAT3	lysophosphatidylcholine acyltransferase 3 [Source:HGNC Symbol;Acc:HGNC:30244]	protein_coding	12
ENSG00000111700	MC24	SLCO1B3	solute carrier organic anion transporter family member 1B3 [Source:HGNC Symbol;Acc:HGNC:10961]	protein_coding	12
ENSG00000111713	MC23	GYS2	glycogen synthase 2 [Source:HGNC Symbol;Acc:HGNC:4707]	protein_coding	12
ENSG00000111727	MC11	HCFC2	host cell factor C2 [Source:HGNC Symbol;Acc:HGNC:24972]	protein_coding	12
ENSG00000111731	MC17	C2CD5	C2 calcium dependent domain containing 5 [Source:HGNC Symbol;Acc:HGNC:29062]	protein_coding	12
ENSG00000111799	MC8	COL12A1	collagen type XII alpha 1 chain [Source:HGNC Symbol;Acc:HGNC:2188]	protein_coding	6
ENSG00000111859	MC8	NEDD9	neural precursor cell expressed, developmentally down-regulated 9 [Source:HGNC Symbol;Acc:HGNC:7733]	protein_coding	6
ENSG00000111860	MC8	CEP85L	centrosomal protein 85 like [Source:HGNC Symbol;Acc:HGNC:21638]	protein_coding	6
ENSG00000111886	MC13	GABRR2	gamma-aminobutyric acid type A receptor subunit rho2 [Source:HGNC Symbol;Acc:HGNC:4091]	protein_coding	6
ENSG00000111962	MC11	UST	uronyl 2-sulfotransferase [Source:HGNC Symbol;Acc:HGNC:17223]	protein_coding	6
ENSG00000111981	MC9	ULBP1	UL16 binding protein 1 [Source:HGNC Symbol;Acc:HGNC:14893]	protein_coding	6
ENSG00000112081	MC27	SRSF3	serine and arginine rich splicing factor 3 [Source:HGNC Symbol;Acc:HGNC:10785]	protein_coding	6
ENSG00000112118	MC25	MCM3	minichromosome maintenance complex component 3 [Source:HGNC Symbol;Acc:HGNC:6945]	protein_coding	6
ENSG00000112164	MC16	GLP1R	glucagon like peptide 1 receptor [Source:HGNC Symbol;Acc:HGNC:4324]	protein_coding	6
ENSG00000112167	MC26	SAYSD1	SAYSVFN motif domain containing 1 [Source:HGNC Symbol;Acc:HGNC:21025]	protein_coding	6
ENSG00000112182	MC8	BACH2	BTB domain and CNC homolog 2 [Source:HGNC Symbol;Acc:HGNC:14078]	protein_coding	6
ENSG00000112183	MC5	RBM24	RNA binding motif protein 24 [Source:HGNC Symbol;Acc:HGNC:21539]	protein_coding	6
ENSG00000112293	MC27	GPLD1	glycosylphosphatidylinositol specific phospholipase D1 [Source:HGNC Symbol;Acc:HGNC:4459]	protein_coding	6
ENSG00000112294	MC27	ALDH5A1	aldehyde dehydrogenase 5 family member A1 [Source:HGNC Symbol;Acc:HGNC:408]	protein_coding	6
ENSG00000112299	MC4	VNN1	vanin 1 [Source:HGNC Symbol;Acc:HGNC:12705]	protein_coding	6
ENSG00000112309	MC13	B3GAT2	beta-1,3-glucuronyltransferase 2 [Source:HGNC Symbol;Acc:HGNC:922]	protein_coding	6
ENSG00000112333	MC10	NR2E1	nuclear receptor subfamily 2 group E member 1 [Source:HGNC Symbol;Acc:HGNC:7973]	protein_coding	6
ENSG00000112337	MC16	SLC17A2	solute carrier family 17 member 2 [Source:HGNC Symbol;Acc:HGNC:10930]	protein_coding	6
ENSG00000112379	MC9	ARFGEF3	ARFGEF family member 3 [Source:HGNC Symbol;Acc:HGNC:21213]	protein_coding	6
ENSG00000112394	MC27	SLC16A10	solute carrier family 16 member 10 [Source:HGNC Symbol;Acc:HGNC:17027]	protein_coding	6
ENSG00000112406	MC8	HECA	hdc homolog, cell cycle regulator [Source:HGNC Symbol;Acc:HGNC:21041]	protein_coding	6
ENSG00000112486	MC27	CCR6	C-C motif chemokine receptor 6 [Source:HGNC Symbol;Acc:HGNC:1607]	protein_coding	6
ENSG00000112576	MC30	CCND3	cyclin D3 [Source:HGNC Symbol;Acc:HGNC:1585]	protein_coding	6
ENSG00000112599	MC10	GUCA1B	guanylate cyclase activator 1B [Source:HGNC Symbol;Acc:HGNC:4679]	protein_coding	6
ENSG00000112658	MC4	SRF	serum response factor [Source:HGNC Symbol;Acc:HGNC:11291]	protein_coding	6
ENSG00000112706	MC12	IMPG1	interphotoreceptor matrix proteoglycan 1 [Source:HGNC Symbol;Acc:HGNC:6055]	protein_coding	6
ENSG00000112796	MC10	ENPP5	ectonucleotide pyrophosphatase/phosphodiesterase family member 5 [Source:HGNC Symbol;Acc:HGNC:13717]	protein_coding	6
ENSG00000112818	MC16	MEP1A	meprin A subunit alpha [Source:HGNC Symbol;Acc:HGNC:7015]	protein_coding	6
ENSG00000112936	MC15	C7	complement C7 [Source:HGNC Symbol;Acc:HGNC:1346]	protein_coding	5
ENSG00000113070	MC6	HBEGF	heparin binding EGF like growth factor [Source:HGNC Symbol;Acc:HGNC:3059]	protein_coding	5
ENSG00000113083	MC17	LOX	lysyl oxidase [Source:HGNC Symbol;Acc:HGNC:6664]	protein_coding	5
ENSG00000113100	MC23	CDH9	cadherin 9 [Source:HGNC Symbol;Acc:HGNC:1768]	protein_coding	5
ENSG00000113161	MC4	HMGCR	3-hydroxy-3-methylglutaryl-CoA reductase [Source:HGNC Symbol;Acc:HGNC:5006]	protein_coding	5
ENSG00000113249	MC23	HAVCR1	hepatitis A virus cellular receptor 1 [Source:HGNC Symbol;Acc:HGNC:17866]	protein_coding	5
ENSG00000113273	MC27	ARSB	arylsulfatase B [Source:HGNC Symbol;Acc:HGNC:714]	protein_coding	5
ENSG00000113296	MC17	THBS4	thrombospondin 4 [Source:HGNC Symbol;Acc:HGNC:11788]	protein_coding	5
ENSG00000113318	MC23	MSH3	mutS homolog 3 [Source:HGNC Symbol;Acc:HGNC:7326]	protein_coding	5
ENSG00000113361	MC20	CDH6	cadherin 6 [Source:HGNC Symbol;Acc:HGNC:1765]	protein_coding	5
ENSG00000113368	MC27	LMNB1	lamin B1 [Source:HGNC Symbol;Acc:HGNC:6637]	protein_coding	5
ENSG00000113389	MC12	NPR3	natriuretic peptide receptor 3 [Source:HGNC Symbol;Acc:HGNC:7945]	protein_coding	5
ENSG00000113492	MC25	AGXT2	alanine--glyoxylate aminotransferase 2 [Source:HGNC Symbol;Acc:HGNC:14412]	protein_coding	5
ENSG00000113494	MC23	PRLR	prolactin receptor [Source:HGNC Symbol;Acc:HGNC:9446]	protein_coding	5
ENSG00000113552	MC30	GNPDA1	glucosamine-6-phosphate deaminase 1 [Source:HGNC Symbol;Acc:HGNC:4417]	protein_coding	5
ENSG00000113645	MC3	WWC1	WW and C2 domain containing 1 [Source:HGNC Symbol;Acc:HGNC:29435]	protein_coding	5
ENSG00000113657	MC21	DPYSL3	dihydropyrimidinase like 3 [Source:HGNC Symbol;Acc:HGNC:3015]	protein_coding	5
ENSG00000113721	MC22	PDGFRB	platelet derived growth factor receptor beta [Source:HGNC Symbol;Acc:HGNC:8804]	protein_coding	5
ENSG00000113732	MC30	ATP6V0E1	ATPase H+ transporting V0 subunit e1 [Source:HGNC Symbol;Acc:HGNC:863]	protein_coding	5
ENSG00000113739	MC9	STC2	stanniocalcin 2 [Source:HGNC Symbol;Acc:HGNC:11374]	protein_coding	5
ENSG00000113742	MC5	CPEB4	cytoplasmic polyadenylation element binding protein 4 [Source:HGNC Symbol;Acc:HGNC:21747]	protein_coding	5
ENSG00000113811	MC5	SELENOK	selenoprotein K [Source:HGNC Symbol;Acc:HGNC:30394]	protein_coding	3
ENSG00000113889	MC17	KNG1	kininogen 1 [Source:HGNC Symbol;Acc:HGNC:6383]	protein_coding	3
ENSG00000114019	MC4	AMOTL2	angiomotin like 2 [Source:HGNC Symbol;Acc:HGNC:17812]	protein_coding	3
ENSG00000114113	MC27	RBP2	retinol binding protein 2 [Source:HGNC Symbol;Acc:HGNC:9920]	protein_coding	3
ENSG00000114115	MC28	RBP1	retinol binding protein 1 [Source:HGNC Symbol;Acc:HGNC:9919]	protein_coding	3
ENSG00000114120	MC8	SLC25A36	solute carrier family 25 member 36 [Source:HGNC Symbol;Acc:HGNC:25554]	protein_coding	3
ENSG00000114127	MC9	XRN1	5'-3' exoribonuclease 1 [Source:HGNC Symbol;Acc:HGNC:30654]	protein_coding	3
ENSG00000114248	MC16	LRRC31	leucine rich repeat containing 31 [Source:HGNC Symbol;Acc:HGNC:26261]	protein_coding	3
ENSG00000114251	MC8	WNT5A	Wnt family member 5A [Source:HGNC Symbol;Acc:HGNC:12784]	protein_coding	3
ENSG00000114378	MC15	HYAL1	hyaluronidase 1 [Source:HGNC Symbol;Acc:HGNC:5320]	protein_coding	3
ENSG00000114395	MC28	CYB561D2	cytochrome b561 family member D2 [Source:HGNC Symbol;Acc:HGNC:30253]	protein_coding	3
ENSG00000114423	MC12	CBLB	Cbl proto-oncogene B [Source:HGNC Symbol;Acc:HGNC:1542]	protein_coding	3
ENSG00000114455	MC5	HHLA2	HERV-H LTR-associating 2 [Source:HGNC Symbol;Acc:HGNC:4905]	protein_coding	3
ENSG00000114473	MC25	IQCG	IQ motif containing G [Source:HGNC Symbol;Acc:HGNC:25251]	protein_coding	3
ENSG00000114529	MC4	C3orf52	chromosome 3 open reading frame 52 [Source:HGNC Symbol;Acc:HGNC:26255]	protein_coding	3
ENSG00000114638	MC22	UPK1B	uroplakin 1B [Source:HGNC Symbol;Acc:HGNC:12578]	protein_coding	3
ENSG00000114757	MC2	PEX5L	peroxisomal biogenesis factor 5 like [Source:HGNC Symbol;Acc:HGNC:30024]	protein_coding	3
ENSG00000114771	MC21	AADAC	arylacetamide deacetylase [Source:HGNC Symbol;Acc:HGNC:17]	protein_coding	3
ENSG00000114796	MC8	KLHL24	kelch like family member 24 [Source:HGNC Symbol;Acc:HGNC:25947]	protein_coding	3
ENSG00000114853	MC26	ZBTB47	zinc finger and BTB domain containing 47 [Source:HGNC Symbol;Acc:HGNC:26955]	protein_coding	3
ENSG00000114904	MC25	NEK4	NIMA related kinase 4 [Source:HGNC Symbol;Acc:HGNC:11399]	protein_coding	3
ENSG00000114923	MC10	SLC4A3	solute carrier family 4 member 3 [Source:HGNC Symbol;Acc:HGNC:11029]	protein_coding	2
ENSG00000115009	MC5	CCL20	C-C motif chemokine ligand 20 [Source:HGNC Symbol;Acc:HGNC:10619]	protein_coding	2
ENSG00000115112	MC10	TFCP2L1	transcription factor CP2 like 1 [Source:HGNC Symbol;Acc:HGNC:17925]	protein_coding	2
ENSG00000115137	MC8	DNAJC27	DnaJ heat shock protein family (Hsp40) member C27 [Source:HGNC Symbol;Acc:HGNC:30290]	protein_coding	2
ENSG00000115194	MC10	SLC30A3	solute carrier family 30 member 3 [Source:HGNC Symbol;Acc:HGNC:11014]	protein_coding	2
ENSG00000115216	MC30	NRBP1	nuclear receptor binding protein 1 [Source:HGNC Symbol;Acc:HGNC:7993]	protein_coding	2
ENSG00000115255	MC21	REEP6	receptor accessory protein 6 [Source:HGNC Symbol;Acc:HGNC:30078]	protein_coding	19
ENSG00000115267	MC8	IFIH1	interferon induced with helicase C domain 1 [Source:HGNC Symbol;Acc:HGNC:18873]	protein_coding	2
ENSG00000115274	MC29	INO80B	INO80 complex subunit B [Source:HGNC Symbol;Acc:HGNC:13324]	protein_coding	2
ENSG00000115282	MC26	TTC31	tetratricopeptide repeat domain 31 [Source:HGNC Symbol;Acc:HGNC:25759]	protein_coding	2
ENSG00000115290	MC25	GRB14	growth factor receptor bound protein 14 [Source:HGNC Symbol;Acc:HGNC:4565]	protein_coding	2
ENSG00000115318	MC10	LOXL3	lysyl oxidase like 3 [Source:HGNC Symbol;Acc:HGNC:13869]	protein_coding	2
ENSG00000115363	MC24	EVA1A	eva-1 homolog A, regulator of programmed cell death [Source:HGNC Symbol;Acc:HGNC:25816]	protein_coding	2
ENSG00000115386	MC15	REG1A	regenerating family member 1 alpha [Source:HGNC Symbol;Acc:HGNC:9951]	protein_coding	2
ENSG00000115392	MC24	FANCL	FA complementation group L [Source:HGNC Symbol;Acc:HGNC:20748]	protein_coding	2
ENSG00000115419	MC12	GLS	glutaminase [Source:HGNC Symbol;Acc:HGNC:4331]	protein_coding	2
ENSG00000115425	MC24	PECR	peroxisomal trans-2-enoyl-CoA reductase [Source:HGNC Symbol;Acc:HGNC:18281]	protein_coding	2
ENSG00000115520	MC5	COQ10B	coenzyme Q10B [Source:HGNC Symbol;Acc:HGNC:25819]	protein_coding	2
ENSG00000115541	MC28	HSPE1	heat shock protein family E (Hsp10) member 1 [Source:HGNC Symbol;Acc:HGNC:5269]	protein_coding	2
ENSG00000115596	MC11	WNT6	Wnt family member 6 [Source:HGNC Symbol;Acc:HGNC:12785]	protein_coding	2
ENSG00000115616	MC11	SLC9A2	solute carrier family 9 member A2 [Source:HGNC Symbol;Acc:HGNC:11072]	protein_coding	2
ENSG00000115641	MC4	FHL2	four and a half LIM domains 2 [Source:HGNC Symbol;Acc:HGNC:3703]	protein_coding	2
ENSG00000115762	MC4	PLEKHB2	pleckstrin homology domain containing B2 [Source:HGNC Symbol;Acc:HGNC:19236]	protein_coding	2
ENSG00000115828	MC10	QPCT	glutaminyl-peptide cyclotransferase [Source:HGNC Symbol;Acc:HGNC:9753]	protein_coding	2
ENSG00000115841	MC25	RMDN2	regulator of microtubule dynamics 2 [Source:HGNC Symbol;Acc:HGNC:26567]	protein_coding	2
ENSG00000115844	MC10	DLX2	distal-less homeobox 2 [Source:HGNC Symbol;Acc:HGNC:2915]	protein_coding	2
ENSG00000115850	MC22	LCT	lactase [Source:HGNC Symbol;Acc:HGNC:6530]	protein_coding	2
ENSG00000115884	MC29	SDC1	syndecan 1 [Source:HGNC Symbol;Acc:HGNC:10658]	protein_coding	2
ENSG00000115902	MC9	SLC1A4	solute carrier family 1 member 4 [Source:HGNC Symbol;Acc:HGNC:10942]	protein_coding	2
ENSG00000115919	MC12	KYNU	kynureninase [Source:HGNC Symbol;Acc:HGNC:6469]	protein_coding	2
ENSG00000115963	MC5	RND3	Rho family GTPase 3 [Source:HGNC Symbol;Acc:HGNC:671]	protein_coding	2
ENSG00000115977	MC2	AAK1	AP2 associated kinase 1 [Source:HGNC Symbol;Acc:HGNC:19679]	protein_coding	2
ENSG00000116014	MC26	KISS1R	KISS1 receptor [Source:HGNC Symbol;Acc:HGNC:4510]	protein_coding	19
ENSG00000116032	MC10	GRIN3B	glutamate ionotropic receptor NMDA type subunit 3B [Source:HGNC Symbol;Acc:HGNC:16768]	protein_coding	19
ENSG00000116035	MC10	VAX2	ventral anterior homeobox 2 [Source:HGNC Symbol;Acc:HGNC:12661]	protein_coding	2
ENSG00000116117	MC9	PARD3B	par-3 family cell polarity regulator beta [Source:HGNC Symbol;Acc:HGNC:14446]	protein_coding	2
ENSG00000116141	MC10	MARK1	microtubule affinity regulating kinase 1 [Source:HGNC Symbol;Acc:HGNC:6896]	protein_coding	1
ENSG00000116285	MC8	ERRFI1	ERBB receptor feedback inhibitor 1 [Source:HGNC Symbol;Acc:HGNC:18185]	protein_coding	1
ENSG00000116329	MC12	OPRD1	opioid receptor delta 1 [Source:HGNC Symbol;Acc:HGNC:8153]	protein_coding	1
ENSG00000116514	MC4	RNF19B	ring finger protein 19B [Source:HGNC Symbol;Acc:HGNC:26886]	protein_coding	1
ENSG00000116544	MC6	DLGAP3	DLG associated protein 3 [Source:HGNC Symbol;Acc:HGNC:30368]	protein_coding	1
ENSG00000116560	MC27	SFPQ	splicing factor proline and glutamine rich [Source:HGNC Symbol;Acc:HGNC:10774]	protein_coding	1
ENSG00000116584	MC9	ARHGEF2	Rho/Rac guanine nucleotide exchange factor 2 [Source:HGNC Symbol;Acc:HGNC:682]	protein_coding	1
ENSG00000116604	MC8	MEF2D	myocyte enhancer factor 2D [Source:HGNC Symbol;Acc:HGNC:6997]	protein_coding	1
ENSG00000116649	MC28	SRM	spermidine synthase [Source:HGNC Symbol;Acc:HGNC:11296]	protein_coding	1
ENSG00000116661	MC21	FBXO2	F-box protein 2 [Source:HGNC Symbol;Acc:HGNC:13581]	protein_coding	1
ENSG00000116690	MC16	PRG4	proteoglycan 4 [Source:HGNC Symbol;Acc:HGNC:9364]	protein_coding	1
ENSG00000116701	MC4	NCF2	neutrophil cytosolic factor 2 [Source:HGNC Symbol;Acc:HGNC:7661]	protein_coding	1
ENSG00000116704	MC27	SLC35D1	solute carrier family 35 member D1 [Source:HGNC Symbol;Acc:HGNC:20800]	protein_coding	1
ENSG00000116711	MC9	PLA2G4A	phospholipase A2 group IVA [Source:HGNC Symbol;Acc:HGNC:9035]	protein_coding	1
ENSG00000116717	MC6	GADD45A	growth arrest and DNA damage inducible alpha [Source:HGNC Symbol;Acc:HGNC:4095]	protein_coding	1
ENSG00000116761	MC9	CTH	cystathionine gamma-lyase [Source:HGNC Symbol;Acc:HGNC:2501]	protein_coding	1
ENSG00000116771	MC28	AGMAT	agmatinase [Source:HGNC Symbol;Acc:HGNC:18407]	protein_coding	1
ENSG00000116774	MC30	OLFML3	olfactomedin like 3 [Source:HGNC Symbol;Acc:HGNC:24956]	protein_coding	1
ENSG00000116793	MC27	PHTF1	putative homeodomain transcription factor 1 [Source:HGNC Symbol;Acc:HGNC:8939]	protein_coding	1
ENSG00000116852	MC9	KIF21B	kinesin family member 21B [Source:HGNC Symbol;Acc:HGNC:29442]	protein_coding	1
ENSG00000116906	MC25	GNPAT	glyceronephosphate O-acyltransferase [Source:HGNC Symbol;Acc:HGNC:4416]	protein_coding	1
ENSG00000116954	MC4	RRAGC	Ras related GTP binding C [Source:HGNC Symbol;Acc:HGNC:19902]	protein_coding	1
ENSG00000116985	MC10	BMP8B	bone morphogenetic protein 8b [Source:HGNC Symbol;Acc:HGNC:1075]	protein_coding	1
ENSG00000116990	MC11	MYCL	MYCL proto-oncogene, bHLH transcription factor [Source:HGNC Symbol;Acc:HGNC:7555]	protein_coding	1
ENSG00000117013	MC10	KCNQ4	potassium voltage-gated channel subfamily Q member 4 [Source:HGNC Symbol;Acc:HGNC:6298]	protein_coding	1
ENSG00000117016	MC10	RIMS3	regulating synaptic membrane exocytosis 3 [Source:HGNC Symbol;Acc:HGNC:21292]	protein_coding	1
ENSG00000117020	MC10	AKT3	AKT serine/threonine kinase 3 [Source:HGNC Symbol;Acc:HGNC:393]	protein_coding	1
ENSG00000117036	MC5	ETV3	ETS variant transcription factor 3 [Source:HGNC Symbol;Acc:HGNC:3492]	protein_coding	1
ENSG00000117115	MC15	PADI2	peptidyl arginine deiminase 2 [Source:HGNC Symbol;Acc:HGNC:18341]	protein_coding	1
ENSG00000117228	MC4	GBP1	guanylate binding protein 1 [Source:HGNC Symbol;Acc:HGNC:4182]	protein_coding	1
ENSG00000117245	MC10	KIF17	kinesin family member 17 [Source:HGNC Symbol;Acc:HGNC:19167]	protein_coding	1
ENSG00000117281	MC2	CD160	CD160 molecule [Source:HGNC Symbol;Acc:HGNC:17013]	protein_coding	1
ENSG00000117410	MC30	ATP6V0B	ATPase H+ transporting V0 subunit b [Source:HGNC Symbol;Acc:HGNC:861]	protein_coding	1
ENSG00000117472	MC14	TSPAN1	tetraspanin 1 [Source:HGNC Symbol;Acc:HGNC:20657]	protein_coding	1
ENSG00000117479	MC4	SLC19A2	solute carrier family 19 member 2 [Source:HGNC Symbol;Acc:HGNC:10938]	protein_coding	1
ENSG00000117543	MC24	DPH5	diphthamide biosynthesis 5 [Source:HGNC Symbol;Acc:HGNC:24270]	protein_coding	1
ENSG00000117586	MC17	TNFSF4	TNF superfamily member 4 [Source:HGNC Symbol;Acc:HGNC:11934]	protein_coding	1
ENSG00000117593	MC25	DARS2	aspartyl-tRNA synthetase 2, mitochondrial [Source:HGNC Symbol;Acc:HGNC:25538]	protein_coding	1
ENSG00000117598	MC10	PLPPR5	phospholipid phosphatase related 5 [Source:HGNC Symbol;Acc:HGNC:31703]	protein_coding	1
ENSG00000117601	MC22	SERPINC1	serpin family C member 1 [Source:HGNC Symbol;Acc:HGNC:775]	protein_coding	1
ENSG00000117616	MC4	RSRP1	arginine and serine rich protein 1 [Source:HGNC Symbol;Acc:HGNC:25234]	protein_coding	1
ENSG00000117643	MC17	MAN1C1	mannosidase alpha class 1C member 1 [Source:HGNC Symbol;Acc:HGNC:19080]	protein_coding	1
ENSG00000117834	MC22	SLC5A9	solute carrier family 5 member 9 [Source:HGNC Symbol;Acc:HGNC:22146]	protein_coding	1
ENSG00000117877	MC28	POLR1G	RNA polymerase I subunit G [Source:HGNC Symbol;Acc:HGNC:24219]	protein_coding	19
ENSG00000118137	MC21	APOA1	apolipoprotein A1 [Source:HGNC Symbol;Acc:HGNC:600]	protein_coding	11
ENSG00000118160	MC11	SLC8A2	solute carrier family 8 member A2 [Source:HGNC Symbol;Acc:HGNC:11069]	protein_coding	19
ENSG00000118257	MC11	NRP2	neuropilin 2 [Source:HGNC Symbol;Acc:HGNC:8005]	protein_coding	2
ENSG00000118263	MC8	KLF7	Kruppel like factor 7 [Source:HGNC Symbol;Acc:HGNC:6350]	protein_coding	2
ENSG00000118308	MC21	IRAG2	inositol 1,4,5-triphosphate receptor associated 2 [Source:HGNC Symbol;Acc:HGNC:6690]	protein_coding	12
ENSG00000118402	MC11	ELOVL4	ELOVL fatty acid elongase 4 [Source:HGNC Symbol;Acc:HGNC:14415]	protein_coding	6
ENSG00000118407	MC9	FILIP1	filamin A interacting protein 1 [Source:HGNC Symbol;Acc:HGNC:21015]	protein_coding	6
ENSG00000118418	MC28	HMGN3	high mobility group nucleosomal binding domain 3 [Source:HGNC Symbol;Acc:HGNC:12312]	protein_coding	6
ENSG00000118495	MC10	PLAGL1	PLAG1 like zinc finger 1 [Source:HGNC Symbol;Acc:HGNC:9046]	protein_coding	6
ENSG00000118503	MC4	TNFAIP3	TNF alpha induced protein 3 [Source:HGNC Symbol;Acc:HGNC:11896]	protein_coding	6
ENSG00000118507	MC25	AKAP7	A-kinase anchoring protein 7 [Source:HGNC Symbol;Acc:HGNC:377]	protein_coding	6
ENSG00000118513	MC25	MYB	MYB proto-oncogene, transcription factor [Source:HGNC Symbol;Acc:HGNC:7545]	protein_coding	6
ENSG00000118514	MC10	ALDH8A1	aldehyde dehydrogenase 8 family member A1 [Source:HGNC Symbol;Acc:HGNC:15471]	protein_coding	6
ENSG00000118520	MC17	ARG1	arginase 1 [Source:HGNC Symbol;Acc:HGNC:663]	protein_coding	6
ENSG00000118523	MC6	CCN2	cellular communication network factor 2 [Source:HGNC Symbol;Acc:HGNC:2500]	protein_coding	6
ENSG00000118680	MC4	MYL12B	myosin light chain 12B [Source:HGNC Symbol;Acc:HGNC:29827]	protein_coding	18
ENSG00000118689	MC8	FOXO3	forkhead box O3 [Source:HGNC Symbol;Acc:HGNC:3821]	protein_coding	6
ENSG00000118733	MC9	OLFM3	olfactomedin 3 [Source:HGNC Symbol;Acc:HGNC:17990]	protein_coding	1
ENSG00000118849	MC21	RARRES1	retinoic acid receptor responder 1 [Source:HGNC Symbol;Acc:HGNC:9867]	protein_coding	3
ENSG00000118960	MC6	HS1BP3	HCLS1 binding protein 3 [Source:HGNC Symbol;Acc:HGNC:24979]	protein_coding	2
ENSG00000119004	MC27	CYP20A1	cytochrome P450 family 20 subfamily A member 1 [Source:HGNC Symbol;Acc:HGNC:20576]	protein_coding	2
ENSG00000119121	MC26	TRPM6	transient receptor potential cation channel subfamily M member 6 [Source:HGNC Symbol;Acc:HGNC:17995]	protein_coding	9
ENSG00000119125	MC27	GDA	guanine deaminase [Source:HGNC Symbol;Acc:HGNC:4212]	protein_coding	9
ENSG00000119138	MC8	KLF9	Kruppel like factor 9 [Source:HGNC Symbol;Acc:HGNC:1123]	protein_coding	9
ENSG00000119227	MC17	PIGZ	phosphatidylinositol glycan anchor biosynthesis class Z [Source:HGNC Symbol;Acc:HGNC:30596]	protein_coding	3
ENSG00000119411	MC10	BSPRY	B-box and SPRY domain containing [Source:HGNC Symbol;Acc:HGNC:18232]	protein_coding	9
ENSG00000119508	MC8	NR4A3	nuclear receptor subfamily 4 group A member 3 [Source:HGNC Symbol;Acc:HGNC:7982]	protein_coding	9
ENSG00000119535	MC15	CSF3R	colony stimulating factor 3 receptor [Source:HGNC Symbol;Acc:HGNC:2439]	protein_coding	1
ENSG00000119630	MC29	PGF	placental growth factor [Source:HGNC Symbol;Acc:HGNC:8893]	protein_coding	14
ENSG00000119632	MC6	IFI27L2	interferon alpha inducible protein 27 like 2 [Source:HGNC Symbol;Acc:HGNC:19753]	protein_coding	14
ENSG00000119636	MC13	BBOF1	basal body orientation factor 1 [Source:HGNC Symbol;Acc:HGNC:19855]	protein_coding	14
ENSG00000119655	MC30	NPC2	NPC intracellular cholesterol transporter 2 [Source:HGNC Symbol;Acc:HGNC:14537]	protein_coding	14
ENSG00000119681	MC15	LTBP2	latent transforming growth factor beta binding protein 2 [Source:HGNC Symbol;Acc:HGNC:6715]	protein_coding	14
ENSG00000119699	MC6	TGFB3	transforming growth factor beta 3 [Source:HGNC Symbol;Acc:HGNC:11769]	protein_coding	14
ENSG00000119729	MC8	RHOQ	ras homolog family member Q [Source:HGNC Symbol;Acc:HGNC:17736]	protein_coding	2
ENSG00000119771	MC6	KLHL29	kelch like family member 29 [Source:HGNC Symbol;Acc:HGNC:29404]	protein_coding	2
ENSG00000119915	MC10	ELOVL3	ELOVL fatty acid elongase 3 [Source:HGNC Symbol;Acc:HGNC:18047]	protein_coding	10
ENSG00000119927	MC23	GPAM	glycerol-3-phosphate acyltransferase, mitochondrial [Source:HGNC Symbol;Acc:HGNC:24865]	protein_coding	10
ENSG00000119969	MC25	HELLS	helicase, lymphoid specific [Source:HGNC Symbol;Acc:HGNC:4861]	protein_coding	10
ENSG00000120054	MC22	CPN1	carboxypeptidase N subunit 1 [Source:HGNC Symbol;Acc:HGNC:2312]	protein_coding	10
ENSG00000120063	MC5	GNA13	G protein subunit alpha 13 [Source:HGNC Symbol;Acc:HGNC:4381]	protein_coding	17
ENSG00000120129	MC5	DUSP1	dual specificity phosphatase 1 [Source:HGNC Symbol;Acc:HGNC:3064]	protein_coding	5
ENSG00000120262	MC15	CCDC170	coiled-coil domain containing 170 [Source:HGNC Symbol;Acc:HGNC:21177]	protein_coding	6
ENSG00000120341	MC21	SEC16B	SEC16 homolog B, endoplasmic reticulum export factor [Source:HGNC Symbol;Acc:HGNC:30301]	protein_coding	1
ENSG00000120694	MC1	HSPH1	heat shock protein family H (Hsp110) member 1 [Source:HGNC Symbol;Acc:HGNC:16969]	protein_coding	13
ENSG00000120699	MC16	EXOSC8	exosome component 8 [Source:HGNC Symbol;Acc:HGNC:17035]	protein_coding	13
ENSG00000120738	MC4	EGR1	early growth response 1 [Source:HGNC Symbol;Acc:HGNC:3238]	protein_coding	5
ENSG00000120833	MC8	SOCS2	suppressor of cytokine signaling 2 [Source:HGNC Symbol;Acc:HGNC:19382]	protein_coding	12
ENSG00000120875	MC4	DUSP4	dual specificity phosphatase 4 [Source:HGNC Symbol;Acc:HGNC:3070]	protein_coding	8
ENSG00000120889	MC5	TNFRSF10B	TNF receptor superfamily member 10b [Source:HGNC Symbol;Acc:HGNC:11905]	protein_coding	8
ENSG00000120910	MC11	PPP3CC	protein phosphatase 3 catalytic subunit gamma [Source:HGNC Symbol;Acc:HGNC:9316]	protein_coding	8
ENSG00000120915	MC26	EPHX2	epoxide hydrolase 2 [Source:HGNC Symbol;Acc:HGNC:3402]	protein_coding	8
ENSG00000120937	MC4	NPPB	natriuretic peptide B [Source:HGNC Symbol;Acc:HGNC:7940]	protein_coding	1
ENSG00000121039	MC21	RDH10	retinol dehydrogenase 10 [Source:HGNC Symbol;Acc:HGNC:19975]	protein_coding	8
ENSG00000121068	MC28	TBX2	T-box transcription factor 2 [Source:HGNC Symbol;Acc:HGNC:11597]	protein_coding	17
ENSG00000121101	MC5	TEX14	testis expressed 14, intercellular bridge forming factor [Source:HGNC Symbol;Acc:HGNC:11737]	protein_coding	17
ENSG00000121361	MC17	KCNJ8	potassium inwardly rectifying channel subfamily J member 8 [Source:HGNC Symbol;Acc:HGNC:6269]	protein_coding	12
ENSG00000121380	MC16	BCL2L14	BCL2 like 14 [Source:HGNC Symbol;Acc:HGNC:16657]	protein_coding	12
ENSG00000121390	MC27	PSPC1	paraspeckle component 1 [Source:HGNC Symbol;Acc:HGNC:20320]	protein_coding	13
ENSG00000121410	MC20	A1BG	alpha-1-B glycoprotein [Source:HGNC Symbol;Acc:HGNC:5]	protein_coding	19
ENSG00000121440	MC18	PDZRN3	PDZ domain containing ring finger 3 [Source:HGNC Symbol;Acc:HGNC:17704]	protein_coding	3
ENSG00000121454	MC2	LHX4	LIM homeobox 4 [Source:HGNC Symbol;Acc:HGNC:21734]	protein_coding	1
ENSG00000121552	MC10	CSTA	cystatin A [Source:HGNC Symbol;Acc:HGNC:2481]	protein_coding	3
ENSG00000121577	MC6	POPDC2	popeye domain containing 2 [Source:HGNC Symbol;Acc:HGNC:17648]	protein_coding	3
ENSG00000121594	MC10	CD80	CD80 molecule [Source:HGNC Symbol;Acc:HGNC:1700]	protein_coding	3
ENSG00000121653	MC11	MAPK8IP1	mitogen-activated protein kinase 8 interacting protein 1 [Source:HGNC Symbol;Acc:HGNC:6882]	protein_coding	11
ENSG00000121671	MC6	CRY2	cryptochrome circadian regulator 2 [Source:HGNC Symbol;Acc:HGNC:2385]	protein_coding	11
ENSG00000121691	MC27	CAT	catalase [Source:HGNC Symbol;Acc:HGNC:1516]	protein_coding	11
ENSG00000121743	MC10	GJA3	gap junction protein alpha 3 [Source:HGNC Symbol;Acc:HGNC:4277]	protein_coding	13
ENSG00000121753	MC10	ADGRB2	adhesion G protein-coupled receptor B2 [Source:HGNC Symbol;Acc:HGNC:944]	protein_coding	1
ENSG00000121769	MC11	FABP3	fatty acid binding protein 3 [Source:HGNC Symbol;Acc:HGNC:3557]	protein_coding	1
ENSG00000121858	MC24	TNFSF10	TNF superfamily member 10 [Source:HGNC Symbol;Acc:HGNC:11925]	protein_coding	3
ENSG00000121900	MC10	TMEM54	transmembrane protein 54 [Source:HGNC Symbol;Acc:HGNC:24143]	protein_coding	1
ENSG00000121966	MC10	CXCR4	C-X-C motif chemokine receptor 4 [Source:HGNC Symbol;Acc:HGNC:2561]	protein_coding	2
ENSG00000122035	MC26	RASL11A	RAS like family 11 member A [Source:HGNC Symbol;Acc:HGNC:23802]	protein_coding	13
ENSG00000122133	MC11	PAEP	progestagen associated endometrial protein [Source:HGNC Symbol;Acc:HGNC:8573]	protein_coding	9
ENSG00000122194	MC15	PLG	plasminogen [Source:HGNC Symbol;Acc:HGNC:9071]	protein_coding	6
ENSG00000122483	MC25	CCDC18	coiled-coil domain containing 18 [Source:HGNC Symbol;Acc:HGNC:30370]	protein_coding	1
ENSG00000122515	MC7	ZMIZ2	zinc finger MIZ-type containing 2 [Source:HGNC Symbol;Acc:HGNC:22229]	protein_coding	7
ENSG00000122557	MC8	HERPUD2	HERPUD family member 2 [Source:HGNC Symbol;Acc:HGNC:21915]	protein_coding	7
ENSG00000122641	MC8	INHBA	inhibin subunit beta A [Source:HGNC Symbol;Acc:HGNC:6066]	protein_coding	7
ENSG00000122694	MC11	GLIPR2	GLI pathogenesis related 2 [Source:HGNC Symbol;Acc:HGNC:18007]	protein_coding	9
ENSG00000122711	MC24	SPINK4	serine peptidase inhibitor Kazal type 4 [Source:HGNC Symbol;Acc:HGNC:16646]	protein_coding	9
ENSG00000122756	MC11	CNTFR	ciliary neurotrophic factor receptor [Source:HGNC Symbol;Acc:HGNC:2170]	protein_coding	9
ENSG00000122861	MC21	PLAU	plasminogen activator, urokinase [Source:HGNC Symbol;Acc:HGNC:9052]	protein_coding	10
ENSG00000122877	MC6	EGR2	early growth response 2 [Source:HGNC Symbol;Acc:HGNC:3239]	protein_coding	10
ENSG00000123095	MC11	BHLHE41	basic helix-loop-helix family member e41 [Source:HGNC Symbol;Acc:HGNC:16617]	protein_coding	12
ENSG00000123159	MC30	GIPC1	GIPC PDZ domain containing family member 1 [Source:HGNC Symbol;Acc:HGNC:1226]	protein_coding	19
ENSG00000123179	MC26	EBPL	EBP like [Source:HGNC Symbol;Acc:HGNC:18061]	protein_coding	13
ENSG00000123219	MC24	CENPK	centromere protein K [Source:HGNC Symbol;Acc:HGNC:29479]	protein_coding	5
ENSG00000123240	MC5	OPTN	optineurin [Source:HGNC Symbol;Acc:HGNC:17142]	protein_coding	10
ENSG00000123329	MC11	ARHGAP9	Rho GTPase activating protein 9 [Source:HGNC Symbol;Acc:HGNC:14130]	protein_coding	12
ENSG00000123358	MC8	NR4A1	nuclear receptor subfamily 4 group A member 1 [Source:HGNC Symbol;Acc:HGNC:7980]	protein_coding	12
ENSG00000123388	MC18	HOXC11	homeobox C11 [Source:HGNC Symbol;Acc:HGNC:5123]	protein_coding	12
ENSG00000123416	MC27	TUBA1B	tubulin alpha 1b [Source:HGNC Symbol;Acc:HGNC:18809]	protein_coding	12
ENSG00000123444	MC27	KBTBD4	kelch repeat and BTB domain containing 4 [Source:HGNC Symbol;Acc:HGNC:23761]	protein_coding	11
ENSG00000123453	MC27	SARDH	sarcosine dehydrogenase [Source:HGNC Symbol;Acc:HGNC:10536]	protein_coding	9
ENSG00000123561	MC25	SERPINA7	serpin family A member 7 [Source:HGNC Symbol;Acc:HGNC:11583]	protein_coding	X
ENSG00000123572	MC25	NRK	Nik related kinase [Source:HGNC Symbol;Acc:HGNC:25391]	protein_coding	X
ENSG00000123610	MC8	TNFAIP6	TNF alpha induced protein 6 [Source:HGNC Symbol;Acc:HGNC:11898]	protein_coding	2
ENSG00000123689	MC15	G0S2	G0/G1 switch 2 [Source:HGNC Symbol;Acc:HGNC:30229]	protein_coding	1
ENSG00000123836	MC5	PFKFB2	6-phosphofructo-2-kinase/fructose-2,6-biphosphatase 2 [Source:HGNC Symbol;Acc:HGNC:8873]	protein_coding	1
ENSG00000123838	MC15	C4BPA	complement component 4 binding protein alpha [Source:HGNC Symbol;Acc:HGNC:1325]	protein_coding	1
ENSG00000123975	MC30	CKS2	CDC28 protein kinase regulatory subunit 2 [Source:HGNC Symbol;Acc:HGNC:2000]	protein_coding	9
ENSG00000124067	MC6	SLC12A4	solute carrier family 12 member 4 [Source:HGNC Symbol;Acc:HGNC:10913]	protein_coding	16
ENSG00000124126	MC11	PREX1	phosphatidylinositol-3,4,5-trisphosphate dependent Rac exchange factor 1 [Source:HGNC Symbol;Acc:HGNC:32594]	protein_coding	20
ENSG00000124140	MC15	SLC12A5	solute carrier family 12 member 5 [Source:HGNC Symbol;Acc:HGNC:13818]	protein_coding	20
ENSG00000124145	MC5	SDC4	syndecan 4 [Source:HGNC Symbol;Acc:HGNC:10661]	protein_coding	20
ENSG00000124160	MC27	NCOA5	nuclear receptor coactivator 5 [Source:HGNC Symbol;Acc:HGNC:15909]	protein_coding	20
ENSG00000124201	MC4	ZNFX1	zinc finger NFX1-type containing 1 [Source:HGNC Symbol;Acc:HGNC:29271]	protein_coding	20
ENSG00000124208	MC21	PEDS1-UBE2V1	PEDS1-UBE2V1 readthrough [Source:HGNC Symbol;Acc:HGNC:33521]	protein_coding	20
ENSG00000124212	MC15	PTGIS	prostaglandin I2 synthase [Source:HGNC Symbol;Acc:HGNC:9603]	protein_coding	20
ENSG00000124216	MC11	SNAI1	snail family transcriptional repressor 1 [Source:HGNC Symbol;Acc:HGNC:11128]	protein_coding	20
ENSG00000124253	MC15	PCK1	phosphoenolpyruvate carboxykinase 1 [Source:HGNC Symbol;Acc:HGNC:8724]	protein_coding	20
ENSG00000124275	MC25	MTRR	5-methyltetrahydrofolate-homocysteine methyltransferase reductase [Source:HGNC Symbol;Acc:HGNC:7473]	protein_coding	5
ENSG00000124357	MC30	NAGK	N-acetylglucosamine kinase [Source:HGNC Symbol;Acc:HGNC:17174]	protein_coding	2
ENSG00000124406	MC15	ATP8A1	ATPase phospholipid transporting 8A1 [Source:HGNC Symbol;Acc:HGNC:13531]	protein_coding	4
ENSG00000124444	MC28	ZNF576	zinc finger protein 576 [Source:HGNC Symbol;Acc:HGNC:28357]	protein_coding	19
ENSG00000124493	MC11	GRM4	glutamate metabotropic receptor 4 [Source:HGNC Symbol;Acc:HGNC:4596]	protein_coding	6
ENSG00000124508	MC8	BTN2A2	butyrophilin subfamily 2 member A2 [Source:HGNC Symbol;Acc:HGNC:1137]	protein_coding	6
ENSG00000124568	MC16	SLC17A1	solute carrier family 17 member 1 [Source:HGNC Symbol;Acc:HGNC:10929]	protein_coding	6
ENSG00000124602	MC11	UNC5CL	unc-5 family C-terminal like [Source:HGNC Symbol;Acc:HGNC:21203]	protein_coding	6
ENSG00000124613	MC9	ZNF391	zinc finger protein 391 [Source:HGNC Symbol;Acc:HGNC:18779]	protein_coding	6
ENSG00000124721	MC16	DNAH8	dynein axonemal heavy chain 8 [Source:HGNC Symbol;Acc:HGNC:2952]	protein_coding	6
ENSG00000124743	MC12	KLHL31	kelch like family member 31 [Source:HGNC Symbol;Acc:HGNC:21353]	protein_coding	6
ENSG00000124762	MC4	CDKN1A	cyclin dependent kinase inhibitor 1A [Source:HGNC Symbol;Acc:HGNC:1784]	protein_coding	6
ENSG00000124875	MC4	CXCL6	C-X-C motif chemokine ligand 6 [Source:HGNC Symbol;Acc:HGNC:10643]	protein_coding	4
ENSG00000124882	MC5	EREG	epiregulin [Source:HGNC Symbol;Acc:HGNC:3443]	protein_coding	4
ENSG00000125046	MC10	SSUH2	ssu-2 homolog [Source:HGNC Symbol;Acc:HGNC:24809]	protein_coding	3
ENSG00000125144	MC28	MT1G	metallothionein 1G [Source:HGNC Symbol;Acc:HGNC:7399]	protein_coding	16
ENSG00000125347	MC5	IRF1	interferon regulatory factor 1 [Source:HGNC Symbol;Acc:HGNC:6116]	protein_coding	5
ENSG00000125356	MC29	NDUFA1	NADH:ubiquinone oxidoreductase subunit A1 [Source:HGNC Symbol;Acc:HGNC:7683]	protein_coding	X
ENSG00000125375	MC27	DMAC2L	distal membrane arm assembly component 2 like [Source:HGNC Symbol;Acc:HGNC:18799]	protein_coding	14
ENSG00000125458	MC28	NT5C	5', 3'-nucleotidase, cytosolic [Source:HGNC Symbol;Acc:HGNC:17144]	protein_coding	17
ENSG00000125538	MC14	IL1B	interleukin 1 beta [Source:HGNC Symbol;Acc:HGNC:5992]	protein_coding	2
ENSG00000125551	MC17	PLGLB2	plasminogen like B2 [Source:HGNC Symbol;Acc:HGNC:9073]	protein_coding	2
ENSG00000125637	MC21	PSD4	pleckstrin and Sec7 domain containing 4 [Source:HGNC Symbol;Acc:HGNC:19096]	protein_coding	2
ENSG00000125650	MC24	PSPN	persephin [Source:HGNC Symbol;Acc:HGNC:9579]	protein_coding	19
ENSG00000125657	MC30	TNFSF9	TNF superfamily member 9 [Source:HGNC Symbol;Acc:HGNC:11939]	protein_coding	19
ENSG00000125740	MC5	FOSB	FosB proto-oncogene, AP-1 transcription factor subunit [Source:HGNC Symbol;Acc:HGNC:3797]	protein_coding	19
ENSG00000125845	MC4	BMP2	bone morphogenetic protein 2 [Source:HGNC Symbol;Acc:HGNC:1069]	protein_coding	20
ENSG00000125848	MC8	FLRT3	fibronectin leucine rich transmembrane protein 3 [Source:HGNC Symbol;Acc:HGNC:3762]	protein_coding	20
ENSG00000125869	MC10	LAMP5	lysosomal associated membrane protein family member 5 [Source:HGNC Symbol;Acc:HGNC:16097]	protein_coding	20
ENSG00000125901	MC28	MRPS26	mitochondrial ribosomal protein S26 [Source:HGNC Symbol;Acc:HGNC:14045]	protein_coding	20
ENSG00000125944	MC27	HNRNPR	heterogeneous nuclear ribonucleoprotein R [Source:HGNC Symbol;Acc:HGNC:5047]	protein_coding	1
ENSG00000125954	MC15	CHURC1-FNTB	CHURC1-FNTB readthrough [Source:HGNC Symbol;Acc:HGNC:42960]	protein_coding	14
ENSG00000125966	MC3	MMP24	matrix metallopeptidase 24 [Source:HGNC Symbol;Acc:HGNC:7172]	protein_coding	20
ENSG00000126231	MC16	PROZ	protein Z, vitamin K dependent plasma glycoprotein [Source:HGNC Symbol;Acc:HGNC:9460]	protein_coding	13
ENSG00000126246	MC26	IGFLR1	IGF like family receptor 1 [Source:HGNC Symbol;Acc:HGNC:23620]	protein_coding	19
ENSG00000126262	MC20	FFAR2	free fatty acid receptor 2 [Source:HGNC Symbol;Acc:HGNC:4501]	protein_coding	19
ENSG00000126368	MC11	NR1D1	nuclear receptor subfamily 1 group D member 1 [Source:HGNC Symbol;Acc:HGNC:7962]	protein_coding	17
ENSG00000126458	MC11	RRAS	RAS related [Source:HGNC Symbol;Acc:HGNC:10447]	protein_coding	19
ENSG00000126500	MC15	FLRT1	fibronectin leucine rich transmembrane protein 1 [Source:HGNC Symbol;Acc:HGNC:3760]	protein_coding	11
ENSG00000126524	MC6	SBDS	SBDS ribosome maturation factor [Source:HGNC Symbol;Acc:HGNC:19440]	protein_coding	7
ENSG00000126562	MC26	WNK4	WNK lysine deficient protein kinase 4 [Source:HGNC Symbol;Acc:HGNC:14544]	protein_coding	17
ENSG00000126705	MC11	AHDC1	AT-hook DNA binding motif containing 1 [Source:HGNC Symbol;Acc:HGNC:25230]	protein_coding	1
ENSG00000126759	MC30	CFP	complement factor properdin [Source:HGNC Symbol;Acc:HGNC:8864]	protein_coding	X
ENSG00000126767	MC4	ELK1	ETS transcription factor ELK1 [Source:HGNC Symbol;Acc:HGNC:3321]	protein_coding	X
ENSG00000126803	MC30	HSPA2	heat shock protein family A (Hsp70) member 2 [Source:HGNC Symbol;Acc:HGNC:5235]	protein_coding	14
ENSG00000126947	MC10	ARMCX1	armadillo repeat containing X-linked 1 [Source:HGNC Symbol;Acc:HGNC:18073]	protein_coding	X
ENSG00000127325	MC3	BEST3	bestrophin 3 [Source:HGNC Symbol;Acc:HGNC:17105]	protein_coding	12
ENSG00000127528	MC28	KLF2	Kruppel like factor 2 [Source:HGNC Symbol;Acc:HGNC:6347]	protein_coding	19
ENSG00000127561	MC8	SYNGR3	synaptogyrin 3 [Source:HGNC Symbol;Acc:HGNC:11501]	protein_coding	16
ENSG00000127589	MC19	TUBBP1	tubulin beta pseudogene 1 [Source:HGNC Symbol;Acc:HGNC:12414]	transcribed_processed_pseudogene	8
ENSG00000127720	MC27	METTL25	methyltransferase like 25 [Source:HGNC Symbol;Acc:HGNC:26228]	protein_coding	12
ENSG00000127863	MC3	TNFRSF19	TNF receptor superfamily member 19 [Source:HGNC Symbol;Acc:HGNC:11915]	protein_coding	13
ENSG00000127954	MC15	STEAP4	STEAP4 metalloreductase [Source:HGNC Symbol;Acc:HGNC:21923]	protein_coding	7
ENSG00000128011	MC18	LRFN1	leucine rich repeat and fibronectin type III domain containing 1 [Source:HGNC Symbol;Acc:HGNC:29290]	protein_coding	19
ENSG00000128016	MC5	ZFP36	ZFP36 ring finger protein [Source:HGNC Symbol;Acc:HGNC:12862]	protein_coding	19
ENSG00000128039	MC27	SRD5A3	steroid 5 alpha-reductase 3 [Source:HGNC Symbol;Acc:HGNC:25812]	protein_coding	4
ENSG00000128165	MC9	ADM2	adrenomedullin 2 [Source:HGNC Symbol;Acc:HGNC:28898]	protein_coding	22
ENSG00000128203	MC11	ASPHD2	aspartate beta-hydroxylase domain containing 2 [Source:HGNC Symbol;Acc:HGNC:30437]	protein_coding	22
ENSG00000128274	MC11	A4GALT	alpha 1,4-galactosyltransferase (P blood group) [Source:HGNC Symbol;Acc:HGNC:18149]	protein_coding	22
ENSG00000128335	MC30	APOL2	apolipoprotein L2 [Source:HGNC Symbol;Acc:HGNC:619]	protein_coding	22
ENSG00000128346	MC9	C22orf23	chromosome 22 open reading frame 23 [Source:HGNC Symbol;Acc:HGNC:18589]	protein_coding	22
ENSG00000128408	MC26	RIBC2	RIB43A domain with coiled-coils 2 [Source:HGNC Symbol;Acc:HGNC:13241]	protein_coding	22
ENSG00000128536	MC25	CDHR3	cadherin related family member 3 [Source:HGNC Symbol;Acc:HGNC:26308]	protein_coding	7
ENSG00000128564	MC11	VGF	VGF nerve growth factor inducible [Source:HGNC Symbol;Acc:HGNC:12684]	protein_coding	7
ENSG00000128567	MC14	PODXL	podocalyxin like [Source:HGNC Symbol;Acc:HGNC:9171]	protein_coding	7
ENSG00000128591	MC12	FLNC	filamin C [Source:HGNC Symbol;Acc:HGNC:3756]	protein_coding	7
ENSG00000128626	MC28	MRPS12	mitochondrial ribosomal protein S12 [Source:HGNC Symbol;Acc:HGNC:10380]	protein_coding	19
ENSG00000128683	MC11	GAD1	glutamate decarboxylase 1 [Source:HGNC Symbol;Acc:HGNC:4092]	protein_coding	2
ENSG00000128833	MC23	MYO5C	myosin VC [Source:HGNC Symbol;Acc:HGNC:7604]	protein_coding	15
ENSG00000128872	MC11	TMOD2	tropomodulin 2 [Source:HGNC Symbol;Acc:HGNC:11872]	protein_coding	15
ENSG00000128915	MC23	ICE2	interactor of little elongation complex ELL subunit 2 [Source:HGNC Symbol;Acc:HGNC:29885]	protein_coding	15
ENSG00000128928	MC26	IVD	isovaleryl-CoA dehydrogenase [Source:HGNC Symbol;Acc:HGNC:6186]	protein_coding	15
ENSG00000128965	MC9	CHAC1	ChaC glutathione specific gamma-glutamylcyclotransferase 1 [Source:HGNC Symbol;Acc:HGNC:28680]	protein_coding	15
ENSG00000129007	MC21	CALML4	calmodulin like 4 [Source:HGNC Symbol;Acc:HGNC:18445]	protein_coding	15
ENSG00000129151	MC4	BBOX1	gamma-butyrobetaine hydroxylase 1 [Source:HGNC Symbol;Acc:HGNC:964]	protein_coding	11
ENSG00000129173	MC27	E2F8	E2F transcription factor 8 [Source:HGNC Symbol;Acc:HGNC:24727]	protein_coding	11
ENSG00000129214	MC6	SHBG	sex hormone binding globulin [Source:HGNC Symbol;Acc:HGNC:10839]	protein_coding	17
ENSG00000129244	MC15	ATP1B2	ATPase Na+/K+ transporting subunit beta 2 [Source:HGNC Symbol;Acc:HGNC:805]	protein_coding	17
ENSG00000129354	MC28	AP1M2	adaptor related protein complex 1 subunit mu 2 [Source:HGNC Symbol;Acc:HGNC:558]	protein_coding	19
ENSG00000129355	MC11	CDKN2D	cyclin dependent kinase inhibitor 2D [Source:HGNC Symbol;Acc:HGNC:1790]	protein_coding	19
ENSG00000129422	MC23	MTUS1	microtubule associated scaffold protein 1 [Source:HGNC Symbol;Acc:HGNC:29789]	protein_coding	8
ENSG00000129514	MC26	FOXA1	forkhead box A1 [Source:HGNC Symbol;Acc:HGNC:5021]	protein_coding	14
ENSG00000129562	MC30	DAD1	defender against cell death 1 [Source:HGNC Symbol;Acc:HGNC:2664]	protein_coding	14
ENSG00000129654	MC21	FOXJ1	forkhead box J1 [Source:HGNC Symbol;Acc:HGNC:3816]	protein_coding	17
ENSG00000129667	MC7	RHBDF2	rhomboid 5 homolog 2 [Source:HGNC Symbol;Acc:HGNC:20788]	protein_coding	17
ENSG00000129757	MC11	CDKN1C	cyclin dependent kinase inhibitor 1C [Source:HGNC Symbol;Acc:HGNC:1786]	protein_coding	11
ENSG00000129988	MC15	LBP	lipopolysaccharide binding protein [Source:HGNC Symbol;Acc:HGNC:6517]	protein_coding	20
ENSG00000130005	MC28	GAMT	guanidinoacetate N-methyltransferase [Source:HGNC Symbol;Acc:HGNC:4136]	protein_coding	19
ENSG00000130150	MC8	MOSPD2	motile sperm domain containing 2 [Source:HGNC Symbol;Acc:HGNC:28381]	protein_coding	X
ENSG00000130164	MC5	LDLR	low density lipoprotein receptor [Source:HGNC Symbol;Acc:HGNC:6547]	protein_coding	19
ENSG00000130173	MC15	ANGPTL8	angiopoietin like 8 [Source:HGNC Symbol;Acc:HGNC:24933]	protein_coding	19
ENSG00000130176	MC12	CNN1	calponin 1 [Source:HGNC Symbol;Acc:HGNC:2155]	protein_coding	19
ENSG00000130193	MC26	THEM6	thioesterase superfamily member 6 [Source:HGNC Symbol;Acc:HGNC:29656]	protein_coding	8
ENSG00000130208	MC28	APOC1	apolipoprotein C1 [Source:HGNC Symbol;Acc:HGNC:607]	protein_coding	19
ENSG00000130222	MC20	GADD45G	growth arrest and DNA damage inducible gamma [Source:HGNC Symbol;Acc:HGNC:4097]	protein_coding	9
ENSG00000130255	MC29	RPL36	ribosomal protein L36 [Source:HGNC Symbol;Acc:HGNC:13631]	protein_coding	19
ENSG00000130311	MC30	DDA1	DET1 and DDB1 associated 1 [Source:HGNC Symbol;Acc:HGNC:28360]	protein_coding	19
ENSG00000130332	MC29	LSM7	LSM7 homolog, U6 small nuclear RNA and mRNA degradation associated [Source:HGNC Symbol;Acc:HGNC:20470]	protein_coding	19
ENSG00000130347	MC25	RTN4IP1	reticulon 4 interacting protein 1 [Source:HGNC Symbol;Acc:HGNC:18647]	protein_coding	6
ENSG00000130363	MC17	RSPH3	radial spoke head 3 [Source:HGNC Symbol;Acc:HGNC:21054]	protein_coding	6
ENSG00000130427	MC16	EPO	erythropoietin [Source:HGNC Symbol;Acc:HGNC:3415]	protein_coding	7
ENSG00000130477	MC5	UNC13A	unc-13 homolog A [Source:HGNC Symbol;Acc:HGNC:23150]	protein_coding	19
ENSG00000130487	MC9	KLHDC7B	kelch domain containing 7B [Source:HGNC Symbol;Acc:HGNC:25145]	protein_coding	22
ENSG00000130513	MC4	GDF15	growth differentiation factor 15 [Source:HGNC Symbol;Acc:HGNC:30142]	protein_coding	19
ENSG00000130518	MC8	IQCN	IQ motif containing N [Source:HGNC Symbol;Acc:HGNC:29350]	protein_coding	19
ENSG00000130520	MC29	LSM4	LSM4 homolog, U6 small nuclear RNA and mRNA degradation associated [Source:HGNC Symbol;Acc:HGNC:17259]	protein_coding	19
ENSG00000130522	MC5	JUND	JunD proto-oncogene, AP-1 transcription factor subunit [Source:HGNC Symbol;Acc:HGNC:6206]	protein_coding	19
ENSG00000130529	MC10	TRPM4	transient receptor potential cation channel subfamily M member 4 [Source:HGNC Symbol;Acc:HGNC:17993]	protein_coding	19
ENSG00000130584	MC11	ZBTB46	zinc finger and BTB domain containing 46 [Source:HGNC Symbol;Acc:HGNC:16094]	protein_coding	20
ENSG00000130589	MC12	HELZ2	helicase with zinc finger 2 [Source:HGNC Symbol;Acc:HGNC:30021]	protein_coding	20
ENSG00000130600	MC14	H19	H19 imprinted maternally expressed transcript [Source:HGNC Symbol;Acc:HGNC:4713]	lncRNA	11
ENSG00000130675	MC18	MNX1	motor neuron and pancreas homeobox 1 [Source:HGNC Symbol;Acc:HGNC:4979]	protein_coding	7
ENSG00000130684	MC12	ZNF337	zinc finger protein 337 [Source:HGNC Symbol;Acc:HGNC:15809]	protein_coding	20
ENSG00000130703	MC5	OSBPL2	oxysterol binding protein like 2 [Source:HGNC Symbol;Acc:HGNC:15761]	protein_coding	20
ENSG00000130707	MC20	ASS1	argininosuccinate synthase 1 [Source:HGNC Symbol;Acc:HGNC:758]	protein_coding	9
ENSG00000130711	MC11	PRDM12	PR/SET domain 12 [Source:HGNC Symbol;Acc:HGNC:13997]	protein_coding	9
ENSG00000130741	MC23	EIF2S3	eukaryotic translation initiation factor 2 subunit gamma [Source:HGNC Symbol;Acc:HGNC:3267]	protein_coding	X
ENSG00000130766	MC8	SESN2	sestrin 2 [Source:HGNC Symbol;Acc:HGNC:20746]	protein_coding	1
ENSG00000130768	MC24	SMPDL3B	sphingomyelin phosphodiesterase acid like 3B [Source:HGNC Symbol;Acc:HGNC:21416]	protein_coding	1
ENSG00000130770	MC29	ATP5IF1	ATP synthase inhibitory factor subunit 1 [Source:HGNC Symbol;Acc:HGNC:871]	protein_coding	1
ENSG00000130829	MC28	DUSP9	dual specificity phosphatase 9 [Source:HGNC Symbol;Acc:HGNC:3076]	protein_coding	X
ENSG00000130940	MC4	CASZ1	castor zinc finger 1 [Source:HGNC Symbol;Acc:HGNC:26002]	protein_coding	1
ENSG00000130956	MC11	HABP4	hyaluronan binding protein 4 [Source:HGNC Symbol;Acc:HGNC:17062]	protein_coding	9
ENSG00000131016	MC8	AKAP12	A-kinase anchoring protein 12 [Source:HGNC Symbol;Acc:HGNC:370]	protein_coding	6
ENSG00000131094	MC11	C1QL1	complement C1q like 1 [Source:HGNC Symbol;Acc:HGNC:24182]	protein_coding	17
ENSG00000131100	MC6	ATP6V1E1	ATPase H+ transporting V1 subunit E1 [Source:HGNC Symbol;Acc:HGNC:857]	protein_coding	22
ENSG00000131116	MC29	ZNF428	zinc finger protein 428 [Source:HGNC Symbol;Acc:HGNC:20804]	protein_coding	19
ENSG00000131153	MC26	GINS2	GINS complex subunit 2 [Source:HGNC Symbol;Acc:HGNC:24575]	protein_coding	16
ENSG00000131263	MC5	RLIM	ring finger protein, LIM domain interacting [Source:HGNC Symbol;Acc:HGNC:13429]	protein_coding	X
ENSG00000131471	MC10	AOC3	amine oxidase copper containing 3 [Source:HGNC Symbol;Acc:HGNC:550]	protein_coding	17
ENSG00000131480	MC10	AOC2	amine oxidase copper containing 2 [Source:HGNC Symbol;Acc:HGNC:549]	protein_coding	17
ENSG00000131495	MC29	NDUFA2	NADH:ubiquinone oxidoreductase subunit A2 [Source:HGNC Symbol;Acc:HGNC:7685]	protein_coding	5
ENSG00000131650	MC18	KREMEN2	kringle containing transmembrane protein 2 [Source:HGNC Symbol;Acc:HGNC:18797]	protein_coding	16
ENSG00000131711	MC8	MAP1B	microtubule associated protein 1B [Source:HGNC Symbol;Acc:HGNC:6836]	protein_coding	5
ENSG00000131724	MC23	IL13RA1	interleukin 13 receptor subunit alpha 1 [Source:HGNC Symbol;Acc:HGNC:5974]	protein_coding	X
ENSG00000131778	MC27	CHD1L	chromodomain helicase DNA binding protein 1 like [Source:HGNC Symbol;Acc:HGNC:1916]	protein_coding	1
ENSG00000131781	MC23	FMO5	flavin containing dimethylaniline monoxygenase 5 [Source:HGNC Symbol;Acc:HGNC:3773]	protein_coding	1
ENSG00000131871	MC4	SELENOS	selenoprotein S [Source:HGNC Symbol;Acc:HGNC:30396]	protein_coding	15
ENSG00000131910	MC26	NR0B2	nuclear receptor subfamily 0 group B member 2 [Source:HGNC Symbol;Acc:HGNC:7961]	protein_coding	1
ENSG00000131951	MC15	LRRC9	leucine rich repeat containing 9 [Source:HGNC Symbol;Acc:HGNC:19848]	protein_coding	14
ENSG00000131981	MC21	LGALS3	galectin 3 [Source:HGNC Symbol;Acc:HGNC:6563]	protein_coding	14
ENSG00000132002	MC30	DNAJB1	DnaJ heat shock protein family (Hsp40) member B1 [Source:HGNC Symbol;Acc:HGNC:5270]	protein_coding	19
ENSG00000132003	MC8	ZSWIM4	zinc finger SWIM-type containing 4 [Source:HGNC Symbol;Acc:HGNC:25704]	protein_coding	19
ENSG00000132004	MC26	FBXW9	F-box and WD repeat domain containing 9 [Source:HGNC Symbol;Acc:HGNC:28136]	protein_coding	19
ENSG00000132122	MC17	SPATA6	spermatogenesis associated 6 [Source:HGNC Symbol;Acc:HGNC:18309]	protein_coding	1
ENSG00000132185	MC8	FCRLA	Fc receptor like A [Source:HGNC Symbol;Acc:HGNC:18504]	protein_coding	1
ENSG00000132204	MC23	LINC00470	long intergenic non-protein coding RNA 470 [Source:HGNC Symbol;Acc:HGNC:1225]	lncRNA	18
ENSG00000132305	MC25	IMMT	inner membrane mitochondrial protein [Source:HGNC Symbol;Acc:HGNC:6047]	protein_coding	2
ENSG00000132329	MC21	RAMP1	receptor activity modifying protein 1 [Source:HGNC Symbol;Acc:HGNC:9843]	protein_coding	2
ENSG00000132436	MC27	FIGNL1	fidgetin like 1 [Source:HGNC Symbol;Acc:HGNC:13286]	protein_coding	7
ENSG00000132437	MC27	DDC	dopa decarboxylase [Source:HGNC Symbol;Acc:HGNC:2719]	protein_coding	7
ENSG00000132470	MC14	ITGB4	integrin subunit beta 4 [Source:HGNC Symbol;Acc:HGNC:6158]	protein_coding	17
ENSG00000132471	MC11	WBP2	WW domain binding protein 2 [Source:HGNC Symbol;Acc:HGNC:12738]	protein_coding	17
ENSG00000132475	MC6	H3-3B	H3.3 histone B [Source:HGNC Symbol;Acc:HGNC:4765]	protein_coding	17
ENSG00000132510	MC5	KDM6B	lysine demethylase 6B [Source:HGNC Symbol;Acc:HGNC:29012]	protein_coding	17
ENSG00000132541	MC25	RIDA	reactive intermediate imine deaminase A homolog [Source:HGNC Symbol;Acc:HGNC:16897]	protein_coding	8
ENSG00000132622	MC29	HSPA12B	heat shock protein family A (Hsp70) member 12B [Source:HGNC Symbol;Acc:HGNC:16193]	protein_coding	20
ENSG00000132688	MC28	NES	nestin [Source:HGNC Symbol;Acc:HGNC:7756]	protein_coding	1
ENSG00000132718	MC9	SYT11	synaptotagmin 11 [Source:HGNC Symbol;Acc:HGNC:19239]	protein_coding	1
ENSG00000132837	MC27	DMGDH	dimethylglycine dehydrogenase [Source:HGNC Symbol;Acc:HGNC:24475]	protein_coding	5
ENSG00000132846	MC27	ZBED3	zinc finger BED-type containing 3 [Source:HGNC Symbol;Acc:HGNC:20711]	protein_coding	5
ENSG00000132854	MC24	KANK4	KN motif and ankyrin repeat domains 4 [Source:HGNC Symbol;Acc:HGNC:27263]	protein_coding	1
ENSG00000132855	MC27	ANGPTL3	angiopoietin like 3 [Source:HGNC Symbol;Acc:HGNC:491]	protein_coding	1
ENSG00000132879	MC29	FBXO44	F-box protein 44 [Source:HGNC Symbol;Acc:HGNC:24847]	protein_coding	1
ENSG00000132915	MC17	PDE6A	phosphodiesterase 6A [Source:HGNC Symbol;Acc:HGNC:8785]	protein_coding	5
ENSG00000132950	MC9	ZMYM5	zinc finger MYM-type containing 5 [Source:HGNC Symbol;Acc:HGNC:13029]	protein_coding	13
ENSG00000132965	MC16	ALOX5AP	arachidonate 5-lipoxygenase activating protein [Source:HGNC Symbol;Acc:HGNC:436]	protein_coding	13
ENSG00000132967	MC28	HMGB1P5	high mobility group box 1 pseudogene 5 [Source:HGNC Symbol;Acc:HGNC:4997]	transcribed_processed_pseudogene	3
ENSG00000133059	MC8	DSTYK	dual serine/threonine and tyrosine protein kinase [Source:HGNC Symbol;Acc:HGNC:29043]	protein_coding	1
ENSG00000133069	MC10	TMCC2	transmembrane and coiled-coil domain family 2 [Source:HGNC Symbol;Acc:HGNC:24239]	protein_coding	1
ENSG00000133111	MC24	RFXAP	regulatory factor X associated protein [Source:HGNC Symbol;Acc:HGNC:9988]	protein_coding	13
ENSG00000133121	MC5	STARD13	StAR related lipid transfer domain containing 13 [Source:HGNC Symbol;Acc:HGNC:19164]	protein_coding	13
ENSG00000133134	MC10	BEX2	brain expressed X-linked 2 [Source:HGNC Symbol;Acc:HGNC:30933]	protein_coding	X
ENSG00000133169	MC10	BEX1	brain expressed X-linked 1 [Source:HGNC Symbol;Acc:HGNC:1036]	protein_coding	X
ENSG00000133216	MC29	EPHB2	EPH receptor B2 [Source:HGNC Symbol;Acc:HGNC:3393]	protein_coding	1
ENSG00000133302	MC25	SLF1	SMC5-SMC6 complex localization factor 1 [Source:HGNC Symbol;Acc:HGNC:25408]	protein_coding	5
ENSG00000133454	MC6	MYO18B	myosin XVIIIB [Source:HGNC Symbol;Acc:HGNC:18150]	protein_coding	22
ENSG00000133475	MC22	GGT2P	gamma-glutamyltransferase 2, pseudogene [Source:HGNC Symbol;Acc:HGNC:4251]	transcribed_unprocessed_pseudogene	22
ENSG00000133639	MC8	BTG1	BTG anti-proliferation factor 1 [Source:HGNC Symbol;Acc:HGNC:1130]	protein_coding	12
ENSG00000133665	MC18	DYDC2	DPY30 domain containing 2 [Source:HGNC Symbol;Acc:HGNC:23468]	protein_coding	10
ENSG00000133789	MC5	SWAP70	switching B cell complex subunit SWAP70 [Source:HGNC Symbol;Acc:HGNC:17070]	protein_coding	11
ENSG00000133985	MC11	TTC9	tetratricopeptide repeat domain 9 [Source:HGNC Symbol;Acc:HGNC:20267]	protein_coding	14
ENSG00000134030	MC10	CTIF	cap binding complex dependent translation initiation factor [Source:HGNC Symbol;Acc:HGNC:23925]	protein_coding	18
ENSG00000134042	MC27	MRO	maestro [Source:HGNC Symbol;Acc:HGNC:24121]	protein_coding	18
ENSG00000134070	MC4	IRAK2	interleukin 1 receptor associated kinase 2 [Source:HGNC Symbol;Acc:HGNC:6113]	protein_coding	3
ENSG00000134108	MC5	ARL8B	ADP ribosylation factor like GTPase 8B [Source:HGNC Symbol;Acc:HGNC:25564]	protein_coding	3
ENSG00000134109	MC12	EDEM1	ER degradation enhancing alpha-mannosidase like protein 1 [Source:HGNC Symbol;Acc:HGNC:18967]	protein_coding	3
ENSG00000134146	MC24	DPH6	diphthamine biosynthesis 6 [Source:HGNC Symbol;Acc:HGNC:30543]	protein_coding	15
ENSG00000134184	MC25	GSTM1	glutathione S-transferase mu 1 [Source:HGNC Symbol;Acc:HGNC:4632]	protein_coding	1
ENSG00000134215	MC27	VAV3	vav guanine nucleotide exchange factor 3 [Source:HGNC Symbol;Acc:HGNC:12659]	protein_coding	1
ENSG00000134240	MC21	HMGCS2	3-hydroxy-3-methylglutaryl-CoA synthase 2 [Source:HGNC Symbol;Acc:HGNC:5008]	protein_coding	1
ENSG00000134253	MC24	TRIM45	tripartite motif containing 45 [Source:HGNC Symbol;Acc:HGNC:19018]	protein_coding	1
ENSG00000134323	MC25	MYCN	MYCN proto-oncogene, bHLH transcription factor [Source:HGNC Symbol;Acc:HGNC:7559]	protein_coding	2
ENSG00000134326	MC21	CMPK2	cytidine/uridine monophosphate kinase 2 [Source:HGNC Symbol;Acc:HGNC:27015]	protein_coding	2
ENSG00000134339	MC20	SAA2	serum amyloid A2 [Source:HGNC Symbol;Acc:HGNC:10514]	protein_coding	11
ENSG00000134369	MC10	NAV1	neuron navigator 1 [Source:HGNC Symbol;Acc:HGNC:15989]	protein_coding	1
ENSG00000134389	MC25	CFHR5	complement factor H related 5 [Source:HGNC Symbol;Acc:HGNC:24668]	protein_coding	1
ENSG00000134470	MC11	IL15RA	interleukin 15 receptor subunit alpha [Source:HGNC Symbol;Acc:HGNC:5978]	protein_coding	10
ENSG00000134716	MC26	CYP2J2	cytochrome P450 family 2 subfamily J member 2 [Source:HGNC Symbol;Acc:HGNC:2634]	protein_coding	1
ENSG00000134762	MC11	DSC3	desmocollin 3 [Source:HGNC Symbol;Acc:HGNC:3037]	protein_coding	18
ENSG00000134769	MC9	DTNA	dystrobrevin alpha [Source:HGNC Symbol;Acc:HGNC:3057]	protein_coding	18
ENSG00000134780	MC4	DAGLA	diacylglycerol lipase alpha [Source:HGNC Symbol;Acc:HGNC:1165]	protein_coding	11
ENSG00000134824	MC25	FADS2	fatty acid desaturase 2 [Source:HGNC Symbol;Acc:HGNC:3575]	protein_coding	11
ENSG00000134853	MC17	PDGFRA	platelet derived growth factor receptor alpha [Source:HGNC Symbol;Acc:HGNC:8803]	protein_coding	4
ENSG00000134864	MC15	GGACT	gamma-glutamylamine cyclotransferase [Source:HGNC Symbol;Acc:HGNC:25100]	protein_coding	13
ENSG00000134897	MC24	BIVM	basic, immunoglobulin-like variable motif containing [Source:HGNC Symbol;Acc:HGNC:16034]	protein_coding	13
ENSG00000134954	MC11	ETS1	ETS proto-oncogene 1, transcription factor [Source:HGNC Symbol;Acc:HGNC:3488]	protein_coding	11
ENSG00000134955	MC29	SLC37A2	solute carrier family 37 member 2 [Source:HGNC Symbol;Acc:HGNC:20644]	protein_coding	11
ENSG00000134986	MC27	NREP	neuronal regeneration related protein [Source:HGNC Symbol;Acc:HGNC:16834]	protein_coding	5
ENSG00000135046	MC4	ANXA1	annexin A1 [Source:HGNC Symbol;Acc:HGNC:533]	protein_coding	9
ENSG00000135052	MC22	GOLM1	golgi membrane protein 1 [Source:HGNC Symbol;Acc:HGNC:15451]	protein_coding	9
ENSG00000135074	MC12	ADAM19	ADAM metallopeptidase domain 19 [Source:HGNC Symbol;Acc:HGNC:197]	protein_coding	5
ENSG00000135077	MC8	HAVCR2	hepatitis A virus cellular receptor 2 [Source:HGNC Symbol;Acc:HGNC:18437]	protein_coding	5
ENSG00000135116	MC11	HRK	harakiri, BCL2 interacting protein [Source:HGNC Symbol;Acc:HGNC:5185]	protein_coding	12
ENSG00000135220	MC21	UGT2A3	UDP glucuronosyltransferase family 2 member A3 [Source:HGNC Symbol;Acc:HGNC:28528]	protein_coding	4
ENSG00000135241	MC5	PNPLA8	patatin like phospholipase domain containing 8 [Source:HGNC Symbol;Acc:HGNC:28900]	protein_coding	7
ENSG00000135298	MC10	ADGRB3	adhesion G protein-coupled receptor B3 [Source:HGNC Symbol;Acc:HGNC:945]	protein_coding	6
ENSG00000135312	MC11	HTR1B	5-hydroxytryptamine receptor 1B [Source:HGNC Symbol;Acc:HGNC:5287]	protein_coding	6
ENSG00000135315	MC25	CEP162	centrosomal protein 162 [Source:HGNC Symbol;Acc:HGNC:21107]	protein_coding	6
ENSG00000135437	MC15	RDH5	retinol dehydrogenase 5 [Source:HGNC Symbol;Acc:HGNC:9940]	protein_coding	12
ENSG00000135486	MC27	HNRNPA1	heterogeneous nuclear ribonucleoprotein A1 [Source:HGNC Symbol;Acc:HGNC:5031]	protein_coding	12
ENSG00000135502	MC6	SLC26A10	solute carrier family 26 member 10 [Source:HGNC Symbol;Acc:HGNC:14470]	transcribed_unitary_pseudogene	12
ENSG00000135525	MC11	MAP7	microtubule associated protein 7 [Source:HGNC Symbol;Acc:HGNC:6869]	protein_coding	6
ENSG00000135537	MC23	AFG1L	AFG1 like ATPase [Source:HGNC Symbol;Acc:HGNC:16411]	protein_coding	6
ENSG00000135547	MC11	HEY2	hes related family bHLH transcription factor with YRPW motif 2 [Source:HGNC Symbol;Acc:HGNC:4881]	protein_coding	6
ENSG00000135596	MC11	MICAL1	microtubule associated monooxygenase, calponin and LIM domain containing 1 [Source:HGNC Symbol;Acc:HGNC:20619]	protein_coding	6
ENSG00000135604	MC5	STX11	syntaxin 11 [Source:HGNC Symbol;Acc:HGNC:11429]	protein_coding	6
ENSG00000135605	MC12	TEC	tec protein tyrosine kinase [Source:HGNC Symbol;Acc:HGNC:11719]	protein_coding	4
ENSG00000135631	MC5	RAB11FIP5	RAB11 family interacting protein 5 [Source:HGNC Symbol;Acc:HGNC:24845]	protein_coding	2
ENSG00000135709	MC7	KIAA0513	KIAA0513 [Source:HGNC Symbol;Acc:HGNC:29058]	protein_coding	16
ENSG00000135723	MC24	FHOD1	formin homology 2 domain containing 1 [Source:HGNC Symbol;Acc:HGNC:17905]	protein_coding	16
ENSG00000135744	MC22	AGT	angiotensinogen [Source:HGNC Symbol;Acc:HGNC:333]	protein_coding	1
ENSG00000135842	MC9	NIBAN1	niban apoptosis regulator 1 [Source:HGNC Symbol;Acc:HGNC:16784]	protein_coding	1
ENSG00000135919	MC11	SERPINE2	serpin family E member 2 [Source:HGNC Symbol;Acc:HGNC:8951]	protein_coding	2
ENSG00000135924	MC30	DNAJB2	DnaJ heat shock protein family (Hsp40) member B2 [Source:HGNC Symbol;Acc:HGNC:5228]	protein_coding	2
ENSG00000136010	MC9	ALDH1L2	aldehyde dehydrogenase 1 family member L2 [Source:HGNC Symbol;Acc:HGNC:26777]	protein_coding	12
ENSG00000136052	MC5	SLC41A2	solute carrier family 41 member 2 [Source:HGNC Symbol;Acc:HGNC:31045]	protein_coding	12
ENSG00000136161	MC27	RCBTB2	RCC1 and BTB domain containing protein 2 [Source:HGNC Symbol;Acc:HGNC:1914]	protein_coding	13
ENSG00000136167	MC12	LCP1	lymphocyte cytosolic protein 1 [Source:HGNC Symbol;Acc:HGNC:6528]	protein_coding	13
ENSG00000136244	MC4	IL6	interleukin 6 [Source:HGNC Symbol;Acc:HGNC:6018]	protein_coding	7
ENSG00000136274	MC11	NACAD	NAC alpha domain containing [Source:HGNC Symbol;Acc:HGNC:22196]	protein_coding	7
ENSG00000136383	MC8	ALPK3	alpha kinase 3 [Source:HGNC Symbol;Acc:HGNC:17574]	protein_coding	15
ENSG00000136444	MC24	RSAD1	radical S-adenosyl methionine domain containing 1 [Source:HGNC Symbol;Acc:HGNC:25634]	protein_coding	17
ENSG00000136541	MC18	ERMN	ermin [Source:HGNC Symbol;Acc:HGNC:29208]	protein_coding	2
ENSG00000136542	MC14	GALNT5	polypeptide N-acetylgalactosaminyltransferase 5 [Source:HGNC Symbol;Acc:HGNC:4127]	protein_coding	2
ENSG00000136546	MC12	SCN7A	sodium voltage-gated channel alpha subunit 7 [Source:HGNC Symbol;Acc:HGNC:10594]	protein_coding	2
ENSG00000136603	MC8	SKIL	SKI like proto-oncogene [Source:HGNC Symbol;Acc:HGNC:10897]	protein_coding	3
ENSG00000136630	MC18	HLX	H2.0 like homeobox [Source:HGNC Symbol;Acc:HGNC:4978]	protein_coding	1
ENSG00000136689	MC25	IL1RN	interleukin 1 receptor antagonist [Source:HGNC Symbol;Acc:HGNC:6000]	protein_coding	2
ENSG00000136717	MC21	BIN1	bridging integrator 1 [Source:HGNC Symbol;Acc:HGNC:1052]	protein_coding	2
ENSG00000136783	MC27	NIPSNAP3A	nipsnap homolog 3A [Source:HGNC Symbol;Acc:HGNC:23619]	protein_coding	9
ENSG00000136826	MC5	KLF4	Kruppel like factor 4 [Source:HGNC Symbol;Acc:HGNC:6348]	protein_coding	9
ENSG00000136854	MC9	STXBP1	syntaxin binding protein 1 [Source:HGNC Symbol;Acc:HGNC:11444]	protein_coding	9
ENSG00000136856	MC30	SLC2A8	solute carrier family 2 member 8 [Source:HGNC Symbol;Acc:HGNC:13812]	protein_coding	9
ENSG00000136859	MC24	ANGPTL2	angiopoietin like 2 [Source:HGNC Symbol;Acc:HGNC:490]	protein_coding	9
ENSG00000136867	MC4	SLC31A2	solute carrier family 31 member 2 [Source:HGNC Symbol;Acc:HGNC:11017]	protein_coding	9
ENSG00000136869	MC15	TLR4	toll like receptor 4 [Source:HGNC Symbol;Acc:HGNC:11850]	protein_coding	9
ENSG00000136872	MC22	ALDOB	aldolase, fructose-bisphosphate B [Source:HGNC Symbol;Acc:HGNC:417]	protein_coding	9
ENSG00000136881	MC6	BAAT	bile acid-CoA:amino acid N-acyltransferase [Source:HGNC Symbol;Acc:HGNC:932]	protein_coding	9
ENSG00000136883	MC21	KIF12	kinesin family member 12 [Source:HGNC Symbol;Acc:HGNC:21495]	protein_coding	9
ENSG00000136931	MC10	NR5A1	nuclear receptor subfamily 5 group A member 1 [Source:HGNC Symbol;Acc:HGNC:7983]	protein_coding	9
ENSG00000136982	MC25	DSCC1	DNA replication and sister chromatid cohesion 1 [Source:HGNC Symbol;Acc:HGNC:24453]	protein_coding	8
ENSG00000137094	MC5	DNAJB5	DnaJ heat shock protein family (Hsp40) member B5 [Source:HGNC Symbol;Acc:HGNC:14887]	protein_coding	9
ENSG00000137135	MC25	ARHGEF39	Rho guanine nucleotide exchange factor 39 [Source:HGNC Symbol;Acc:HGNC:25909]	protein_coding	9
ENSG00000137193	MC11	PIM1	Pim-1 proto-oncogene, serine/threonine kinase [Source:HGNC Symbol;Acc:HGNC:8986]	protein_coding	6
ENSG00000137204	MC16	SLC22A7	solute carrier family 22 member 7 [Source:HGNC Symbol;Acc:HGNC:10971]	protein_coding	6
ENSG00000137267	MC30	TUBB2A	tubulin beta 2A class IIa [Source:HGNC Symbol;Acc:HGNC:12412]	protein_coding	6
ENSG00000137270	MC12	GCM1	glial cells missing transcription factor 1 [Source:HGNC Symbol;Acc:HGNC:4197]	protein_coding	6
ENSG00000137273	MC11	FOXF2	forkhead box F2 [Source:HGNC Symbol;Acc:HGNC:3810]	protein_coding	6
ENSG00000137285	MC9	TUBB2B	tubulin beta 2B class IIb [Source:HGNC Symbol;Acc:HGNC:30829]	protein_coding	6
ENSG00000137310	MC26	TCF19	transcription factor 19 [Source:HGNC Symbol;Acc:HGNC:11629]	protein_coding	6
ENSG00000137331	MC5	IER3	immediate early response 3 [Source:HGNC Symbol;Acc:HGNC:5392]	protein_coding	6
ENSG00000137343	MC9	ATAT1	alpha tubulin acetyltransferase 1 [Source:HGNC Symbol;Acc:HGNC:21186]	protein_coding	6
ENSG00000137434	MC7	C6orf52	chromosome 6 open reading frame 52 [Source:HGNC Symbol;Acc:HGNC:20881]	protein_coding	6
ENSG00000137449	MC5	CPEB2	cytoplasmic polyadenylation element binding protein 2 [Source:HGNC Symbol;Acc:HGNC:21745]	protein_coding	4
ENSG00000137462	MC9	TLR2	toll like receptor 2 [Source:HGNC Symbol;Acc:HGNC:11848]	protein_coding	4
ENSG00000137491	MC22	SLCO2B1	solute carrier organic anion transporter family member 2B1 [Source:HGNC Symbol;Acc:HGNC:10962]	protein_coding	11
ENSG00000137496	MC12	IL18BP	interleukin 18 binding protein [Source:HGNC Symbol;Acc:HGNC:5987]	protein_coding	11
ENSG00000137558	MC9	PI15	peptidase inhibitor 15 [Source:HGNC Symbol;Acc:HGNC:8946]	protein_coding	8
ENSG00000137561	MC16	TTPA	alpha tocopherol transfer protein [Source:HGNC Symbol;Acc:HGNC:12404]	protein_coding	8
ENSG00000137628	MC10	DDX60	DExD/H-box helicase 60 [Source:HGNC Symbol;Acc:HGNC:25942]	protein_coding	4
ENSG00000137642	MC17	SORL1	sortilin related receptor 1 [Source:HGNC Symbol;Acc:HGNC:11185]	protein_coding	11
ENSG00000137672	MC11	TRPC6	transient receptor potential cation channel subfamily C member 6 [Source:HGNC Symbol;Acc:HGNC:12338]	protein_coding	11
ENSG00000137700	MC22	SLC37A4	solute carrier family 37 member 4 [Source:HGNC Symbol;Acc:HGNC:4061]	protein_coding	11
ENSG00000137752	MC18	CASP1	caspase 1 [Source:HGNC Symbol;Acc:HGNC:1499]	protein_coding	11
ENSG00000137757	MC9	CASP5	caspase 5 [Source:HGNC Symbol;Acc:HGNC:1506]	protein_coding	11
ENSG00000137760	MC23	ALKBH8	alkB homolog 8, tRNA methyltransferase [Source:HGNC Symbol;Acc:HGNC:25189]	protein_coding	11
ENSG00000137766	MC23	UNC13C	unc-13 homolog C [Source:HGNC Symbol;Acc:HGNC:23149]	protein_coding	15
ENSG00000137801	MC4	THBS1	thrombospondin 1 [Source:HGNC Symbol;Acc:HGNC:11785]	protein_coding	15
ENSG00000137821	MC9	LRRC49	leucine rich repeat containing 49 [Source:HGNC Symbol;Acc:HGNC:25965]	protein_coding	15
ENSG00000137825	MC26	ITPKA	inositol-trisphosphate 3-kinase A [Source:HGNC Symbol;Acc:HGNC:6178]	protein_coding	15
ENSG00000137843	MC18	PAK6	p21 (RAC1) activated kinase 6 [Source:HGNC Symbol;Acc:HGNC:16061]	protein_coding	15
ENSG00000137880	MC29	GCHFR	GTP cyclohydrolase I feedback regulator [Source:HGNC Symbol;Acc:HGNC:4194]	protein_coding	15
ENSG00000137960	MC17	GIPC2	GIPC PDZ domain containing family member 2 [Source:HGNC Symbol;Acc:HGNC:18177]	protein_coding	1
ENSG00000138002	MC25	IFT172	intraflagellar transport 172 [Source:HGNC Symbol;Acc:HGNC:30391]	protein_coding	2
ENSG00000138018	MC2	SELENOI	selenoprotein I [Source:HGNC Symbol;Acc:HGNC:29361]	protein_coding	2
ENSG00000138030	MC26	KHK	ketohexokinase [Source:HGNC Symbol;Acc:HGNC:6315]	protein_coding	2
ENSG00000138079	MC2	SLC3A1	solute carrier family 3 member 1 [Source:HGNC Symbol;Acc:HGNC:11025]	protein_coding	2
ENSG00000138080	MC16	EMILIN1	elastin microfibril interfacer 1 [Source:HGNC Symbol;Acc:HGNC:19880]	protein_coding	2
ENSG00000138083	MC10	SIX3	SIX homeobox 3 [Source:HGNC Symbol;Acc:HGNC:10889]	protein_coding	2
ENSG00000138109	MC22	CYP2C9	cytochrome P450 family 2 subfamily C member 9 [Source:HGNC Symbol;Acc:HGNC:2623]	protein_coding	10
ENSG00000138115	MC22	CYP2C8	cytochrome P450 family 2 subfamily C member 8 [Source:HGNC Symbol;Acc:HGNC:2622]	protein_coding	10
ENSG00000138119	MC3	MYOF	myoferlin [Source:HGNC Symbol;Acc:HGNC:3656]	protein_coding	10
ENSG00000138131	MC6	LOXL4	lysyl oxidase like 4 [Source:HGNC Symbol;Acc:HGNC:17171]	protein_coding	10
ENSG00000138134	MC24	STAMBPL1	STAM binding protein like 1 [Source:HGNC Symbol;Acc:HGNC:24105]	protein_coding	10
ENSG00000138166	MC4	DUSP5	dual specificity phosphatase 5 [Source:HGNC Symbol;Acc:HGNC:3071]	protein_coding	10
ENSG00000138308	MC21	PLA2G12B	phospholipase A2 group XIIB [Source:HGNC Symbol;Acc:HGNC:18555]	protein_coding	10
ENSG00000138315	MC22	OIT3	oncoprotein induced transcript 3 [Source:HGNC Symbol;Acc:HGNC:29953]	protein_coding	10
ENSG00000138378	MC8	STAT4	signal transducer and activator of transcription 4 [Source:HGNC Symbol;Acc:HGNC:11365]	protein_coding	2
ENSG00000138380	MC15	CARF	calcium responsive transcription factor [Source:HGNC Symbol;Acc:HGNC:14435]	protein_coding	2
ENSG00000138413	MC27	IDH1	isocitrate dehydrogenase (NADP(+)) 1 [Source:HGNC Symbol;Acc:HGNC:5382]	protein_coding	2
ENSG00000138448	MC2	ITGAV	integrin subunit alpha V [Source:HGNC Symbol;Acc:HGNC:6150]	protein_coding	2
ENSG00000138495	MC30	COX17	cytochrome c oxidase copper chaperone COX17 [Source:HGNC Symbol;Acc:HGNC:2264]	protein_coding	3
ENSG00000138587	MC25	MNS1	meiosis specific nuclear structural 1 [Source:HGNC Symbol;Acc:HGNC:29636]	protein_coding	15
ENSG00000138646	MC10	HERC5	HECT and RLD domain containing E3 ubiquitin protein ligase 5 [Source:HGNC Symbol;Acc:HGNC:24368]	protein_coding	4
ENSG00000138670	MC5	RASGEF1B	RasGEF domain family member 1B [Source:HGNC Symbol;Acc:HGNC:24881]	protein_coding	4
ENSG00000138735	MC8	PDE5A	phosphodiesterase 5A [Source:HGNC Symbol;Acc:HGNC:8784]	protein_coding	4
ENSG00000138759	MC23	FRAS1	Fraser extracellular matrix complex subunit 1 [Source:HGNC Symbol;Acc:HGNC:19185]	protein_coding	4
ENSG00000138772	MC6	ANXA3	annexin A3 [Source:HGNC Symbol;Acc:HGNC:541]	protein_coding	4
ENSG00000138792	MC17	ENPEP	glutamyl aminopeptidase [Source:HGNC Symbol;Acc:HGNC:3355]	protein_coding	4
ENSG00000138834	MC11	MAPK8IP3	mitogen-activated protein kinase 8 interacting protein 3 [Source:HGNC Symbol;Acc:HGNC:6884]	protein_coding	16
ENSG00000138942	MC4	RNF185	ring finger protein 185 [Source:HGNC Symbol;Acc:HGNC:26783]	protein_coding	22
ENSG00000139055	MC16	ERP27	endoplasmic reticulum protein 27 [Source:HGNC Symbol;Acc:HGNC:26495]	protein_coding	12
ENSG00000139112	MC5	GABARAPL1	GABA type A receptor associated protein like 1 [Source:HGNC Symbol;Acc:HGNC:4068]	protein_coding	12
ENSG00000139132	MC4	FGD4	FYVE, RhoGEF and PH domain containing 4 [Source:HGNC Symbol;Acc:HGNC:19125]	protein_coding	12
ENSG00000139178	MC15	C1RL	complement C1r subcomponent like [Source:HGNC Symbol;Acc:HGNC:21265]	protein_coding	12
ENSG00000139187	MC24	KLRG1	killer cell lectin like receptor G1 [Source:HGNC Symbol;Acc:HGNC:6380]	protein_coding	12
ENSG00000139194	MC16	RBP5	retinol binding protein 5 [Source:HGNC Symbol;Acc:HGNC:15847]	protein_coding	12
ENSG00000139209	MC20	SLC38A4	solute carrier family 38 member 4 [Source:HGNC Symbol;Acc:HGNC:14679]	protein_coding	12
ENSG00000139219	MC24	COL2A1	collagen type II alpha 1 chain [Source:HGNC Symbol;Acc:HGNC:2200]	protein_coding	12
ENSG00000139269	MC9	INHBE	inhibin subunit beta E [Source:HGNC Symbol;Acc:HGNC:24029]	protein_coding	12
ENSG00000139278	MC3	GLIPR1	GLI pathogenesis related 1 [Source:HGNC Symbol;Acc:HGNC:17001]	protein_coding	12
ENSG00000139289	MC5	PHLDA1	pleckstrin homology like domain family A member 1 [Source:HGNC Symbol;Acc:HGNC:8933]	protein_coding	12
ENSG00000139292	MC24	LGR5	leucine rich repeat containing G protein-coupled receptor 5 [Source:HGNC Symbol;Acc:HGNC:4504]	protein_coding	12
ENSG00000139344	MC16	AMDHD1	amidohydrolase domain containing 1 [Source:HGNC Symbol;Acc:HGNC:28577]	protein_coding	12
ENSG00000139364	MC11	TMEM132B	transmembrane protein 132B [Source:HGNC Symbol;Acc:HGNC:29397]	protein_coding	12
ENSG00000139428	MC27	MMAB	metabolism of cobalamin associated B [Source:HGNC Symbol;Acc:HGNC:19331]	protein_coding	12
ENSG00000139514	MC8	SLC7A1	solute carrier family 7 member 1 [Source:HGNC Symbol;Acc:HGNC:11057]	protein_coding	13
ENSG00000139540	MC21	SLC39A5	solute carrier family 39 member 5 [Source:HGNC Symbol;Acc:HGNC:20502]	protein_coding	12
ENSG00000139629	MC10	GALNT6	polypeptide N-acetylgalactosaminyltransferase 6 [Source:HGNC Symbol;Acc:HGNC:4128]	protein_coding	12
ENSG00000139722	MC30	VPS37B	VPS37B subunit of ESCRT-I [Source:HGNC Symbol;Acc:HGNC:25754]	protein_coding	12
ENSG00000139793	MC8	MBNL2	muscleblind like splicing regulator 2 [Source:HGNC Symbol;Acc:HGNC:16746]	protein_coding	13
ENSG00000139832	MC12	RAB20	RAB20, member RAS oncogene family [Source:HGNC Symbol;Acc:HGNC:18260]	protein_coding	13
ENSG00000139865	MC23	TTC6	tetratricopeptide repeat domain 6 [Source:HGNC Symbol;Acc:HGNC:19739]	protein_coding	14
ENSG00000139946	MC11	PELI2	pellino E3 ubiquitin protein ligase family member 2 [Source:HGNC Symbol;Acc:HGNC:8828]	protein_coding	14
ENSG00000139973	MC10	SYT16	synaptotagmin 16 [Source:HGNC Symbol;Acc:HGNC:23142]	protein_coding	14
ENSG00000139985	MC1	ADAM21	ADAM metallopeptidase domain 21 [Source:HGNC Symbol;Acc:HGNC:200]	protein_coding	14
ENSG00000140025	MC27	EFCAB11	EF-hand calcium binding domain 11 [Source:HGNC Symbol;Acc:HGNC:20357]	protein_coding	14
ENSG00000140092	MC21	FBLN5	fibulin 5 [Source:HGNC Symbol;Acc:HGNC:3602]	protein_coding	14
ENSG00000140284	MC24	SLC27A2	solute carrier family 27 member 2 [Source:HGNC Symbol;Acc:HGNC:10996]	protein_coding	15
ENSG00000140320	MC30	BAHD1	bromo adjacent homology domain containing 1 [Source:HGNC Symbol;Acc:HGNC:29153]	protein_coding	15
ENSG00000140470	MC3	ADAMTS17	ADAM metallopeptidase with thrombospondin type 1 motif 17 [Source:HGNC Symbol;Acc:HGNC:17109]	protein_coding	15
ENSG00000140471	MC2	LINS1	lines homolog 1 [Source:HGNC Symbol;Acc:HGNC:30922]	protein_coding	15
ENSG00000140478	MC11	GOLGA6D	golgin A6 family member D [Source:HGNC Symbol;Acc:HGNC:32204]	protein_coding	15
ENSG00000140479	MC24	PCSK6	proprotein convertase subtilisin/kexin type 6 [Source:HGNC Symbol;Acc:HGNC:8569]	protein_coding	15
ENSG00000140525	MC25	FANCI	FA complementation group I [Source:HGNC Symbol;Acc:HGNC:25568]	protein_coding	15
ENSG00000140675	MC7	SLC5A2	solute carrier family 5 member 2 [Source:HGNC Symbol;Acc:HGNC:11037]	protein_coding	16
ENSG00000140682	MC8	TGFB1I1	transforming growth factor beta 1 induced transcript 1 [Source:HGNC Symbol;Acc:HGNC:11767]	protein_coding	16
ENSG00000140853	MC11	NLRC5	NLR family CARD domain containing 5 [Source:HGNC Symbol;Acc:HGNC:29933]	protein_coding	16
ENSG00000140941	MC5	MAP1LC3B	microtubule associated protein 1 light chain 3 beta [Source:HGNC Symbol;Acc:HGNC:13352]	protein_coding	16
ENSG00000140961	MC30	OSGIN1	oxidative stress induced growth inhibitor 1 [Source:HGNC Symbol;Acc:HGNC:30093]	protein_coding	16
ENSG00000140968	MC15	IRF8	interferon regulatory factor 8 [Source:HGNC Symbol;Acc:HGNC:5358]	protein_coding	16
ENSG00000141084	MC5	RANBP10	RAN binding protein 10 [Source:HGNC Symbol;Acc:HGNC:29285]	protein_coding	16
ENSG00000141314	MC11	RHBDL3	rhomboid like 3 [Source:HGNC Symbol;Acc:HGNC:16502]	protein_coding	17
ENSG00000141384	MC11	TAF4B	TATA-box binding protein associated factor 4b [Source:HGNC Symbol;Acc:HGNC:11538]	protein_coding	18
ENSG00000141401	MC28	IMPA2	inositol monophosphatase 2 [Source:HGNC Symbol;Acc:HGNC:6051]	protein_coding	18
ENSG00000141433	MC10	ADCYAP1	adenylate cyclase activating polypeptide 1 [Source:HGNC Symbol;Acc:HGNC:241]	protein_coding	18
ENSG00000141458	MC8	NPC1	NPC intracellular cholesterol transporter 1 [Source:HGNC Symbol;Acc:HGNC:7897]	protein_coding	18
ENSG00000141485	MC24	SLC13A5	solute carrier family 13 member 5 [Source:HGNC Symbol;Acc:HGNC:23089]	protein_coding	17
ENSG00000141505	MC16	ASGR1	asialoglycoprotein receptor 1 [Source:HGNC Symbol;Acc:HGNC:742]	protein_coding	17
ENSG00000141519	MC26	CCDC40	coiled-coil domain containing 40 [Source:HGNC Symbol;Acc:HGNC:26090]	protein_coding	17
ENSG00000141522	MC30	ARHGDIA	Rho GDP dissociation inhibitor alpha [Source:HGNC Symbol;Acc:HGNC:678]	protein_coding	17
ENSG00000141655	MC4	TNFRSF11A	TNF receptor superfamily member 11a [Source:HGNC Symbol;Acc:HGNC:11908]	protein_coding	18
ENSG00000141682	MC8	PMAIP1	phorbol-12-myristate-13-acetate-induced protein 1 [Source:HGNC Symbol;Acc:HGNC:9108]	protein_coding	18
ENSG00000141753	MC19	IGFBP4	insulin like growth factor binding protein 4 [Source:HGNC Symbol;Acc:HGNC:5473]	protein_coding	17
ENSG00000141873	MC28	SLC39A3	solute carrier family 39 member 3 [Source:HGNC Symbol;Acc:HGNC:17128]	protein_coding	19
ENSG00000142178	MC4	SIK1	salt inducible kinase 1 [Source:HGNC Symbol;Acc:HGNC:11142]	protein_coding	21
ENSG00000142188	MC13	TMEM50B	transmembrane protein 50B [Source:HGNC Symbol;Acc:HGNC:1280]	protein_coding	21
ENSG00000142227	MC10	EMP3	epithelial membrane protein 3 [Source:HGNC Symbol;Acc:HGNC:3335]	protein_coding	19
ENSG00000142235	MC10	LMTK3	lemur tyrosine kinase 3 [Source:HGNC Symbol;Acc:HGNC:19295]	protein_coding	19
ENSG00000142279	MC30	WTIP	WT1 interacting protein [Source:HGNC Symbol;Acc:HGNC:20964]	protein_coding	19
ENSG00000142552	MC26	RCN3	reticulocalbin 3 [Source:HGNC Symbol;Acc:HGNC:21145]	protein_coding	19
ENSG00000142627	MC4	EPHA2	EPH receptor A2 [Source:HGNC Symbol;Acc:HGNC:3386]	protein_coding	1
ENSG00000142677	MC20	IL22RA1	interleukin 22 receptor subunit alpha 1 [Source:HGNC Symbol;Acc:HGNC:13700]	protein_coding	1
ENSG00000142871	MC6	CCN1	cellular communication network factor 1 [Source:HGNC Symbol;Acc:HGNC:2654]	protein_coding	1
ENSG00000143028	MC11	SYPL2	synaptophysin like 2 [Source:HGNC Symbol;Acc:HGNC:27638]	protein_coding	1
ENSG00000143032	MC10	BARHL2	BarH like homeobox 2 [Source:HGNC Symbol;Acc:HGNC:954]	protein_coding	1
ENSG00000143067	MC4	ZNF697	zinc finger protein 697 [Source:HGNC Symbol;Acc:HGNC:32034]	protein_coding	1
ENSG00000143178	MC12	TBX19	T-box transcription factor 19 [Source:HGNC Symbol;Acc:HGNC:11596]	protein_coding	1
ENSG00000143226	MC15	FCGR2A	Fc gamma receptor IIa [Source:HGNC Symbol;Acc:HGNC:3616]	protein_coding	1
ENSG00000143278	MC26	F13B	coagulation factor XIII B chain [Source:HGNC Symbol;Acc:HGNC:3534]	protein_coding	1
ENSG00000143320	MC10	CRABP2	cellular retinoic acid binding protein 2 [Source:HGNC Symbol;Acc:HGNC:2339]	protein_coding	1
ENSG00000143341	MC10	HMCN1	hemicentin 1 [Source:HGNC Symbol;Acc:HGNC:19194]	protein_coding	1
ENSG00000143367	MC4	TUFT1	tuftelin 1 [Source:HGNC Symbol;Acc:HGNC:12422]	protein_coding	1
ENSG00000143387	MC12	CTSK	cathepsin K [Source:HGNC Symbol;Acc:HGNC:2536]	protein_coding	1
ENSG00000143412	MC26	ANXA9	annexin A9 [Source:HGNC Symbol;Acc:HGNC:547]	protein_coding	1
ENSG00000143416	MC26	SELENBP1	selenium binding protein 1 [Source:HGNC Symbol;Acc:HGNC:10719]	protein_coding	1
ENSG00000143429	MC7	LSP1P4	LSP1 pseudogene 4 [Source:HGNC Symbol;Acc:HGNC:53915]	transcribed_unprocessed_pseudogene	2
ENSG00000143450	MC30	OAZ3	ornithine decarboxylase antizyme 3 [Source:HGNC Symbol;Acc:HGNC:8097]	protein_coding	1
ENSG00000143507	MC5	DUSP10	dual specificity phosphatase 10 [Source:HGNC Symbol;Acc:HGNC:3065]	protein_coding	1
ENSG00000143552	MC24	NUP210L	nucleoporin 210 like [Source:HGNC Symbol;Acc:HGNC:29915]	protein_coding	1
ENSG00000143590	MC10	EFNA3	ephrin A3 [Source:HGNC Symbol;Acc:HGNC:3223]	protein_coding	1
ENSG00000143595	MC20	AQP10	aquaporin 10 [Source:HGNC Symbol;Acc:HGNC:16029]	protein_coding	1
ENSG00000143622	MC8	RIT1	Ras like without CAAX 1 [Source:HGNC Symbol;Acc:HGNC:10023]	protein_coding	1
ENSG00000143627	MC22	PKLR	pyruvate kinase L/R [Source:HGNC Symbol;Acc:HGNC:9020]	protein_coding	1
ENSG00000143630	MC11	HCN3	hyperpolarization activated cyclic nucleotide gated potassium channel 3 [Source:HGNC Symbol;Acc:HGNC:19183]	protein_coding	1
ENSG00000143633	MC26	C1orf131	chromosome 1 open reading frame 131 [Source:HGNC Symbol;Acc:HGNC:25332]	protein_coding	1
ENSG00000143816	MC11	WNT9A	Wnt family member 9A [Source:HGNC Symbol;Acc:HGNC:12778]	protein_coding	1
ENSG00000143847	MC9	PPFIA4	PTPRF interacting protein alpha 4 [Source:HGNC Symbol;Acc:HGNC:9248]	protein_coding	1
ENSG00000143858	MC3	SYT2	synaptotagmin 2 [Source:HGNC Symbol;Acc:HGNC:11510]	protein_coding	1
ENSG00000143878	MC6	RHOB	ras homolog family member B [Source:HGNC Symbol;Acc:HGNC:668]	protein_coding	2
ENSG00000143921	MC24	ABCG8	ATP binding cassette subfamily G member 8 [Source:HGNC Symbol;Acc:HGNC:13887]	protein_coding	2
ENSG00000143951	MC23	WDPCP	WD repeat containing planar cell polarity effector [Source:HGNC Symbol;Acc:HGNC:28027]	protein_coding	2
ENSG00000144035	MC26	NAT8	N-acetyltransferase 8 (putative) [Source:HGNC Symbol;Acc:HGNC:18069]	protein_coding	2
ENSG00000144061	MC17	NPHP1	nephrocystin 1 [Source:HGNC Symbol;Acc:HGNC:7905]	protein_coding	2
ENSG00000144063	MC14	MALL	mal, T cell differentiation protein like [Source:HGNC Symbol;Acc:HGNC:6818]	protein_coding	2
ENSG00000144120	MC28	TMEM177	transmembrane protein 177 [Source:HGNC Symbol;Acc:HGNC:28143]	protein_coding	2
ENSG00000144136	MC4	SLC20A1	solute carrier family 20 member 1 [Source:HGNC Symbol;Acc:HGNC:10946]	protein_coding	2
ENSG00000144152	MC15	FBLN7	fibulin 7 [Source:HGNC Symbol;Acc:HGNC:26740]	protein_coding	2
ENSG00000144278	MC23	GALNT13	polypeptide N-acetylgalactosaminyltransferase 13 [Source:HGNC Symbol;Acc:HGNC:23242]	protein_coding	2
ENSG00000144306	MC17	SCRN3	secernin 3 [Source:HGNC Symbol;Acc:HGNC:30382]	protein_coding	2
ENSG00000144339	MC11	TMEFF2	transmembrane protein with EGF like and two follistatin like domains 2 [Source:HGNC Symbol;Acc:HGNC:11867]	protein_coding	2
ENSG00000144362	MC25	PHOSPHO2	phosphatase, orphan 2 [Source:HGNC Symbol;Acc:HGNC:28316]	protein_coding	2
ENSG00000144366	MC9	GULP1	GULP PTB domain containing engulfment adaptor 1 [Source:HGNC Symbol;Acc:HGNC:18649]	protein_coding	2
ENSG00000144476	MC11	ACKR3	atypical chemokine receptor 3 [Source:HGNC Symbol;Acc:HGNC:23692]	protein_coding	2
ENSG00000144485	MC28	HES6	hes family bHLH transcription factor 6 [Source:HGNC Symbol;Acc:HGNC:18254]	protein_coding	2
ENSG00000144550	MC11	CPNE9	copine family member 9 [Source:HGNC Symbol;Acc:HGNC:24336]	protein_coding	3
ENSG00000144554	MC25	FANCD2	FA complementation group D2 [Source:HGNC Symbol;Acc:HGNC:3585]	protein_coding	3
ENSG00000144579	MC26	CTDSP1	CTD small phosphatase 1 [Source:HGNC Symbol;Acc:HGNC:21614]	protein_coding	2
ENSG00000144642	MC10	RBMS3	RNA binding motif single stranded interacting protein 3 [Source:HGNC Symbol;Acc:HGNC:13427]	protein_coding	3
ENSG00000144655	MC6	CSRNP1	cysteine and serine rich nuclear protein 1 [Source:HGNC Symbol;Acc:HGNC:14300]	protein_coding	3
ENSG00000144668	MC10	ITGA9	integrin subunit alpha 9 [Source:HGNC Symbol;Acc:HGNC:6145]	protein_coding	3
ENSG00000144712	MC11	CAND2	cullin associated and neddylation dissociated 2 (putative) [Source:HGNC Symbol;Acc:HGNC:30689]	protein_coding	3
ENSG00000144730	MC10	IL17RD	interleukin 17 receptor D [Source:HGNC Symbol;Acc:HGNC:17616]	protein_coding	3
ENSG00000144820	MC27	ADGRG7	adhesion G protein-coupled receptor G7 [Source:HGNC Symbol;Acc:HGNC:19241]	protein_coding	3
ENSG00000144821	MC12	MYH15	myosin heavy chain 15 [Source:HGNC Symbol;Acc:HGNC:31073]	protein_coding	3
ENSG00000144837	MC12	PLA1A	phospholipase A1 member A [Source:HGNC Symbol;Acc:HGNC:17661]	protein_coding	3
ENSG00000144840	MC12	RABL3	RAB, member of RAS oncogene family like 3 [Source:HGNC Symbol;Acc:HGNC:18072]	protein_coding	3
ENSG00000144843	MC12	ADPRH	ADP-ribosylarginine hydrolase [Source:HGNC Symbol;Acc:HGNC:269]	protein_coding	3
ENSG00000144847	MC11	IGSF11	immunoglobulin superfamily member 11 [Source:HGNC Symbol;Acc:HGNC:16669]	protein_coding	3
ENSG00000144852	MC27	NR1I2	nuclear receptor subfamily 1 group I member 2 [Source:HGNC Symbol;Acc:HGNC:7968]	protein_coding	3
ENSG00000144857	MC10	BOC	BOC cell adhesion associated, oncogene regulated [Source:HGNC Symbol;Acc:HGNC:17173]	protein_coding	3
ENSG00000144893	MC10	MED12L	mediator complex subunit 12L [Source:HGNC Symbol;Acc:HGNC:16050]	protein_coding	3
ENSG00000145012	MC9	LPP	LIM domain containing preferred translocation partner in lipoma [Source:HGNC Symbol;Acc:HGNC:6679]	protein_coding	3
ENSG00000145020	MC26	AMT	aminomethyltransferase [Source:HGNC Symbol;Acc:HGNC:473]	protein_coding	3
ENSG00000145029	MC24	NICN1	nicolin 1, tubulin polyglutamylase complex subunit [Source:HGNC Symbol;Acc:HGNC:18317]	protein_coding	3
ENSG00000145192	MC17	AHSG	alpha 2-HS glycoprotein [Source:HGNC Symbol;Acc:HGNC:349]	protein_coding	3
ENSG00000145242	MC12	EPHA5	EPH receptor A5 [Source:HGNC Symbol;Acc:HGNC:3389]	protein_coding	4
ENSG00000145244	MC25	CORIN	corin, serine peptidase [Source:HGNC Symbol;Acc:HGNC:19012]	protein_coding	4
ENSG00000145321	MC21	GC	GC vitamin D binding protein [Source:HGNC Symbol;Acc:HGNC:4187]	protein_coding	4
ENSG00000145335	MC10	SNCA	synuclein alpha [Source:HGNC Symbol;Acc:HGNC:11138]	protein_coding	4
ENSG00000145439	MC17	CBR4	carbonyl reductase 4 [Source:HGNC Symbol;Acc:HGNC:25891]	protein_coding	4
ENSG00000145494	MC28	NDUFS6	NADH:ubiquinone oxidoreductase subunit S6 [Source:HGNC Symbol;Acc:HGNC:7713]	protein_coding	5
ENSG00000145604	MC27	SKP2	S-phase kinase associated protein 2 [Source:HGNC Symbol;Acc:HGNC:10901]	protein_coding	5
ENSG00000145692	MC25	BHMT	betaine--homocysteine S-methyltransferase [Source:HGNC Symbol;Acc:HGNC:1047]	protein_coding	5
ENSG00000145703	MC23	IQGAP2	IQ motif containing GTPase activating protein 2 [Source:HGNC Symbol;Acc:HGNC:6111]	protein_coding	5
ENSG00000145780	MC5	FEM1C	fem-1 homolog C [Source:HGNC Symbol;Acc:HGNC:16933]	protein_coding	5
ENSG00000145808	MC15	ADAMTS19	ADAM metallopeptidase with thrombospondin type 1 motif 19 [Source:HGNC Symbol;Acc:HGNC:17111]	protein_coding	5
ENSG00000145860	MC5	RNF145	ring finger protein 145 [Source:HGNC Symbol;Acc:HGNC:20853]	protein_coding	5
ENSG00000145861	MC11	C1QTNF2	C1q and TNF related 2 [Source:HGNC Symbol;Acc:HGNC:14325]	protein_coding	5
ENSG00000145911	MC6	N4BP3	NEDD4 binding protein 3 [Source:HGNC Symbol;Acc:HGNC:29852]	protein_coding	5
ENSG00000145912	MC28	NHP2	NHP2 ribonucleoprotein [Source:HGNC Symbol;Acc:HGNC:14377]	protein_coding	5
ENSG00000145934	MC15	TENM2	teneurin transmembrane protein 2 [Source:HGNC Symbol;Acc:HGNC:29943]	protein_coding	5
ENSG00000145945	MC26	FAM50B	family with sequence similarity 50 member B [Source:HGNC Symbol;Acc:HGNC:18789]	protein_coding	6
ENSG00000145949	MC1	MYLK4	myosin light chain kinase family member 4 [Source:HGNC Symbol;Acc:HGNC:27972]	protein_coding	6
ENSG00000145990	MC6	GFOD1	glucose-fructose oxidoreductase domain containing 1 [Source:HGNC Symbol;Acc:HGNC:21096]	protein_coding	6
ENSG00000146021	MC25	KLHL3	kelch like family member 3 [Source:HGNC Symbol;Acc:HGNC:6354]	protein_coding	5
ENSG00000146039	MC22	SLC17A4	solute carrier family 17 member 4 [Source:HGNC Symbol;Acc:HGNC:10932]	protein_coding	6
ENSG00000146049	MC7	KAAG1	kidney associated antigen 1 [Source:HGNC Symbol;Acc:HGNC:21031]	protein_coding	6
ENSG00000146054	MC10	TRIM7	tripartite motif containing 7 [Source:HGNC Symbol;Acc:HGNC:16278]	protein_coding	5
ENSG00000146070	MC25	PLA2G7	phospholipase A2 group VII [Source:HGNC Symbol;Acc:HGNC:9040]	protein_coding	6
ENSG00000146112	MC4	PPP1R18	protein phosphatase 1 regulatory subunit 18 [Source:HGNC Symbol;Acc:HGNC:29413]	protein_coding	6
ENSG00000146166	MC17	LGSN	lengsin, lens protein with glutamine synthetase domain [Source:HGNC Symbol;Acc:HGNC:21016]	protein_coding	6
ENSG00000146232	MC4	NFKBIE	NFKB inhibitor epsilon [Source:HGNC Symbol;Acc:HGNC:7799]	protein_coding	6
ENSG00000146233	MC17	CYP39A1	cytochrome P450 family 39 subfamily A member 1 [Source:HGNC Symbol;Acc:HGNC:17449]	protein_coding	6
ENSG00000146263	MC23	MMS22L	MMS22 like, DNA repair protein [Source:HGNC Symbol;Acc:HGNC:21475]	protein_coding	6
ENSG00000146267	MC10	FAXC	failed axon connections homolog, metaxin like GST domain containing [Source:HGNC Symbol;Acc:HGNC:20742]	protein_coding	6
ENSG00000146278	MC8	PNRC1	proline rich nuclear receptor coactivator 1 [Source:HGNC Symbol;Acc:HGNC:17278]	protein_coding	6
ENSG00000146409	MC21	SLC18B1	solute carrier family 18 member B1 [Source:HGNC Symbol;Acc:HGNC:21573]	protein_coding	6
ENSG00000146411	MC9	SLC2A12	solute carrier family 2 member 12 [Source:HGNC Symbol;Acc:HGNC:18067]	protein_coding	6
ENSG00000146414	MC23	SHPRH	SNF2 histone linker PHD RING helicase [Source:HGNC Symbol;Acc:HGNC:19336]	protein_coding	6
ENSG00000146426	MC13	TIAM2	TIAM Rac1 associated GEF 2 [Source:HGNC Symbol;Acc:HGNC:11806]	protein_coding	6
ENSG00000146540	MC29	C7orf50	chromosome 7 open reading frame 50 [Source:HGNC Symbol;Acc:HGNC:22421]	protein_coding	7
ENSG00000146592	MC8	CREB5	cAMP responsive element binding protein 5 [Source:HGNC Symbol;Acc:HGNC:16844]	protein_coding	7
ENSG00000146674	MC21	IGFBP3	insulin like growth factor binding protein 3 [Source:HGNC Symbol;Acc:HGNC:5472]	protein_coding	7
ENSG00000146678	MC15	IGFBP1	insulin like growth factor binding protein 1 [Source:HGNC Symbol;Acc:HGNC:5469]	protein_coding	7
ENSG00000146700	MC20	SSC4D	scavenger receptor cysteine rich family member with 4 domains [Source:HGNC Symbol;Acc:HGNC:14461]	protein_coding	7
ENSG00000146904	MC27	EPHA1	EPH receptor A1 [Source:HGNC Symbol;Acc:HGNC:3385]	protein_coding	7
ENSG00000147133	MC8	TAF1	TATA-box binding protein associated factor 1 [Source:HGNC Symbol;Acc:HGNC:11535]	protein_coding	X
ENSG00000147168	MC6	IL2RG	interleukin 2 receptor subunit gamma [Source:HGNC Symbol;Acc:HGNC:6010]	protein_coding	X
ENSG00000147202	MC9	DIAPH2	diaphanous related formin 2 [Source:HGNC Symbol;Acc:HGNC:2877]	protein_coding	X
ENSG00000147231	MC7	RADX	RPA1 related single stranded DNA binding protein, X-linked [Source:HGNC Symbol;Acc:HGNC:25486]	protein_coding	X
ENSG00000147234	MC11	FRMPD3	FERM and PDZ domain containing 3 [Source:HGNC Symbol;Acc:HGNC:29382]	protein_coding	X
ENSG00000147251	MC9	DOCK11	dedicator of cytokinesis 11 [Source:HGNC Symbol;Acc:HGNC:23483]	protein_coding	X
ENSG00000147274	MC27	RBMX	RNA binding motif protein X-linked [Source:HGNC Symbol;Acc:HGNC:9910]	protein_coding	X
ENSG00000147394	MC14	ZNF185	zinc finger protein 185 with LIM domain [Source:HGNC Symbol;Acc:HGNC:12976]	protein_coding	X
ENSG00000147437	MC12	GNRH1	gonadotropin releasing hormone 1 [Source:HGNC Symbol;Acc:HGNC:4419]	protein_coding	8
ENSG00000147606	MC9	SLC26A7	solute carrier family 26 member 7 [Source:HGNC Symbol;Acc:HGNC:14467]	protein_coding	8
ENSG00000147647	MC21	DPYS	dihydropyrimidinase [Source:HGNC Symbol;Acc:HGNC:3013]	protein_coding	8
ENSG00000147689	MC14	FAM83A	family with sequence similarity 83 member A [Source:HGNC Symbol;Acc:HGNC:28210]	protein_coding	8
ENSG00000147804	MC21	SLC39A4	solute carrier family 39 member 4 [Source:HGNC Symbol;Acc:HGNC:17129]	protein_coding	8
ENSG00000147852	MC9	VLDLR	very low density lipoprotein receptor [Source:HGNC Symbol;Acc:HGNC:12698]	protein_coding	9
ENSG00000147883	MC4	CDKN2B	cyclin dependent kinase inhibitor 2B [Source:HGNC Symbol;Acc:HGNC:1788]	protein_coding	9
ENSG00000147894	MC8	C9orf72	C9orf72-SMCR8 complex subunit [Source:HGNC Symbol;Acc:HGNC:28337]	protein_coding	9
ENSG00000148057	MC20	IDNK	IDNK gluconokinase [Source:HGNC Symbol;Acc:HGNC:31367]	protein_coding	9
ENSG00000148123	MC22	PLPPR1	phospholipid phosphatase related 1 [Source:HGNC Symbol;Acc:HGNC:25993]	protein_coding	9
ENSG00000148154	MC5	UGCG	UDP-glucose ceramide glucosyltransferase [Source:HGNC Symbol;Acc:HGNC:12524]	protein_coding	9
ENSG00000148204	MC16	CRB2	crumbs cell polarity complex component 2 [Source:HGNC Symbol;Acc:HGNC:18688]	protein_coding	9
ENSG00000148219	MC26	ASTN2	astrotactin 2 [Source:HGNC Symbol;Acc:HGNC:17021]	protein_coding	9
ENSG00000148225	MC15	WDR31	WD repeat domain 31 [Source:HGNC Symbol;Acc:HGNC:21421]	protein_coding	9
ENSG00000148335	MC30	NTMT1	N-terminal Xaa-Pro-Lys N-methyltransferase 1 [Source:HGNC Symbol;Acc:HGNC:23373]	protein_coding	9
ENSG00000148339	MC6	SLC25A25	solute carrier family 25 member 25 [Source:HGNC Symbol;Acc:HGNC:20663]	protein_coding	9
ENSG00000148346	MC20	LCN2	lipocalin 2 [Source:HGNC Symbol;Acc:HGNC:6526]	protein_coding	9
ENSG00000148459	MC27	PDSS1	decaprenyl diphosphate synthase subunit 1 [Source:HGNC Symbol;Acc:HGNC:17759]	protein_coding	10
ENSG00000148484	MC30	RSU1	Ras suppressor protein 1 [Source:HGNC Symbol;Acc:HGNC:10464]	protein_coding	10
ENSG00000148672	MC27	GLUD1	glutamate dehydrogenase 1 [Source:HGNC Symbol;Acc:HGNC:4335]	protein_coding	10
ENSG00000148677	MC4	ANKRD1	ankyrin repeat domain 1 [Source:HGNC Symbol;Acc:HGNC:15819]	protein_coding	10
ENSG00000148702	MC28	HABP2	hyaluronan binding protein 2 [Source:HGNC Symbol;Acc:HGNC:4798]	protein_coding	10
ENSG00000148841	MC11	ITPRIP	inositol 1,4,5-trisphosphate receptor interacting protein [Source:HGNC Symbol;Acc:HGNC:29370]	protein_coding	10
ENSG00000148985	MC24	PGAP2	post-GPI attachment to proteins 2 [Source:HGNC Symbol;Acc:HGNC:17893]	protein_coding	11
ENSG00000149043	MC14	SYT8	synaptotagmin 8 [Source:HGNC Symbol;Acc:HGNC:19264]	protein_coding	11
ENSG00000149131	MC15	SERPING1	serpin family G member 1 [Source:HGNC Symbol;Acc:HGNC:1228]	protein_coding	11
ENSG00000149218	MC6	ENDOD1	endonuclease domain containing 1 [Source:HGNC Symbol;Acc:HGNC:29129]	protein_coding	11
ENSG00000149289	MC5	ZC3H12C	zinc finger CCCH-type containing 12C [Source:HGNC Symbol;Acc:HGNC:29362]	protein_coding	11
ENSG00000149292	MC27	TTC12	tetratricopeptide repeat domain 12 [Source:HGNC Symbol;Acc:HGNC:23700]	protein_coding	11
ENSG00000149300	MC18	C11orf52	chromosome 11 open reading frame 52 [Source:HGNC Symbol;Acc:HGNC:30531]	protein_coding	11
ENSG00000149488	MC17	TMC2	transmembrane channel like 2 [Source:HGNC Symbol;Acc:HGNC:16527]	protein_coding	20
ENSG00000149564	MC10	ESAM	endothelial cell adhesion molecule [Source:HGNC Symbol;Acc:HGNC:17474]	protein_coding	11
ENSG00000149591	MC30	TAGLN	transgelin [Source:HGNC Symbol;Acc:HGNC:11553]	protein_coding	11
ENSG00000149599	MC11	DUSP15	dual specificity phosphatase 15 [Source:HGNC Symbol;Acc:HGNC:16236]	protein_coding	20
ENSG00000149639	MC2	SOGA1	suppressor of glucose, autophagy associated 1 [Source:HGNC Symbol;Acc:HGNC:16111]	protein_coding	20
ENSG00000149646	MC21	CNBD2	cyclic nucleotide binding domain containing 2 [Source:HGNC Symbol;Acc:HGNC:16145]	protein_coding	20
ENSG00000149742	MC16	SLC22A9	solute carrier family 22 member 9 [Source:HGNC Symbol;Acc:HGNC:16261]	protein_coding	11
ENSG00000149781	MC30	FERMT3	FERM domain containing kindlin 3 [Source:HGNC Symbol;Acc:HGNC:23151]	protein_coding	11
ENSG00000149809	MC26	TM7SF2	transmembrane 7 superfamily member 2 [Source:HGNC Symbol;Acc:HGNC:11863]	protein_coding	11
ENSG00000149948	MC25	HMGA2	high mobility group AT-hook 2 [Source:HGNC Symbol;Acc:HGNC:5009]	protein_coding	12
ENSG00000150054	MC15	MPP7	MAGUK p55 scaffold protein 7 [Source:HGNC Symbol;Acc:HGNC:26542]	protein_coding	10
ENSG00000150456	MC26	EEF1AKMT1	EEF1A lysine methyltransferase 1 [Source:HGNC Symbol;Acc:HGNC:27351]	protein_coding	13
ENSG00000150457	MC4	LATS2	large tumor suppressor kinase 2 [Source:HGNC Symbol;Acc:HGNC:6515]	protein_coding	13
ENSG00000150471	MC9	ADGRL3	adhesion G protein-coupled receptor L3 [Source:HGNC Symbol;Acc:HGNC:20974]	protein_coding	4
ENSG00000150636	MC24	CCDC102B	coiled-coil domain containing 102B [Source:HGNC Symbol;Acc:HGNC:26295]	protein_coding	18
ENSG00000150687	MC4	PRSS23	serine protease 23 [Source:HGNC Symbol;Acc:HGNC:14370]	protein_coding	11
ENSG00000150773	MC13	PIH1D2	PIH1 domain containing 2 [Source:HGNC Symbol;Acc:HGNC:25210]	protein_coding	11
ENSG00000150776	MC22	NKAPD1	NKAP domain containing 1 [Source:HGNC Symbol;Acc:HGNC:25569]	protein_coding	11
ENSG00000150991	MC12	UBC	ubiquitin C [Source:HGNC Symbol;Acc:HGNC:12468]	protein_coding	12
ENSG00000151005	MC7	TKTL2	transketolase like 2 [Source:HGNC Symbol;Acc:HGNC:25313]	protein_coding	4
ENSG00000151006	MC10	PRSS53	serine protease 53 [Source:HGNC Symbol;Acc:HGNC:34407]	protein_coding	16
ENSG00000151012	MC8	SLC7A11	solute carrier family 7 member 11 [Source:HGNC Symbol;Acc:HGNC:11059]	protein_coding	4
ENSG00000151014	MC4	NOCT	nocturnin [Source:HGNC Symbol;Acc:HGNC:14254]	protein_coding	4
ENSG00000151025	MC12	GPR158	G protein-coupled receptor 158 [Source:HGNC Symbol;Acc:HGNC:23689]	protein_coding	10
ENSG00000151062	MC16	CACNA2D4	calcium voltage-gated channel auxiliary subunit alpha2delta 4 [Source:HGNC Symbol;Acc:HGNC:20202]	protein_coding	12
ENSG00000151117	MC8	TMEM86A	transmembrane protein 86A [Source:HGNC Symbol;Acc:HGNC:26890]	protein_coding	11
ENSG00000151224	MC16	MAT1A	methionine adenosyltransferase 1A [Source:HGNC Symbol;Acc:HGNC:6903]	protein_coding	10
ENSG00000151353	MC27	TMEM18	transmembrane protein 18 [Source:HGNC Symbol;Acc:HGNC:25257]	protein_coding	2
ENSG00000151376	MC11	ME3	malic enzyme 3 [Source:HGNC Symbol;Acc:HGNC:6985]	protein_coding	11
ENSG00000151466	MC25	SCLT1	sodium channel and clathrin linker 1 [Source:HGNC Symbol;Acc:HGNC:26406]	protein_coding	4
ENSG00000151575	MC23	TEX9	testis expressed 9 [Source:HGNC Symbol;Acc:HGNC:29585]	protein_coding	15
ENSG00000151632	MC21	AKR1C2	aldo-keto reductase family 1 member C2 [Source:HGNC Symbol;Acc:HGNC:385]	protein_coding	10
ENSG00000151640	MC10	DPYSL4	dihydropyrimidinase like 4 [Source:HGNC Symbol;Acc:HGNC:3016]	protein_coding	10
ENSG00000151655	MC25	ITIH2	inter-alpha-trypsin inhibitor heavy chain 2 [Source:HGNC Symbol;Acc:HGNC:6167]	protein_coding	10
ENSG00000151773	MC13	CCDC122	coiled-coil domain containing 122 [Source:HGNC Symbol;Acc:HGNC:26478]	protein_coding	13
ENSG00000151790	MC25	TDO2	tryptophan 2,3-dioxygenase [Source:HGNC Symbol;Acc:HGNC:11708]	protein_coding	4
ENSG00000151914	MC2	DST	dystonin [Source:HGNC Symbol;Acc:HGNC:1090]	protein_coding	6
ENSG00000151917	MC23	BEND6	BEN domain containing 6 [Source:HGNC Symbol;Acc:HGNC:20871]	protein_coding	6
ENSG00000151929	MC30	BAG3	BAG cochaperone 3 [Source:HGNC Symbol;Acc:HGNC:939]	protein_coding	10
ENSG00000151948	MC15	GLT1D1	glycosyltransferase 1 domain containing 1 [Source:HGNC Symbol;Acc:HGNC:26483]	protein_coding	12
ENSG00000152034	MC9	MCHR2	melanin concentrating hormone receptor 2 [Source:HGNC Symbol;Acc:HGNC:20867]	protein_coding	6
ENSG00000152076	MC17	CCDC74B	coiled-coil domain containing 74B [Source:HGNC Symbol;Acc:HGNC:25267]	protein_coding	2
ENSG00000152137	MC4	HSPB8	heat shock protein family B (small) member 8 [Source:HGNC Symbol;Acc:HGNC:30171]	protein_coding	12
ENSG00000152229	MC12	PSTPIP2	proline-serine-threonine phosphatase interacting protein 2 [Source:HGNC Symbol;Acc:HGNC:9581]	protein_coding	18
ENSG00000152409	MC8	JMY	junction mediating and regulatory protein, p53 cofactor [Source:HGNC Symbol;Acc:HGNC:28916]	protein_coding	5
ENSG00000152455	MC27	SUV39H2	SUV39H2 histone lysine methyltransferase [Source:HGNC Symbol;Acc:HGNC:17287]	protein_coding	10
ENSG00000152495	MC2	CAMK4	calcium/calmodulin dependent protein kinase IV [Source:HGNC Symbol;Acc:HGNC:1464]	protein_coding	5
ENSG00000152503	MC5	TRIM36	tripartite motif containing 36 [Source:HGNC Symbol;Acc:HGNC:16280]	protein_coding	5
ENSG00000152518	MC22	ZFP36L2	ZFP36 ring finger protein like 2 [Source:HGNC Symbol;Acc:HGNC:1108]	protein_coding	2
ENSG00000152527	MC9	PLEKHH2	pleckstrin homology, MyTH4 and FERM domain containing H2 [Source:HGNC Symbol;Acc:HGNC:30506]	protein_coding	2
ENSG00000152582	MC23	SPEF2	sperm flagellar 2 [Source:HGNC Symbol;Acc:HGNC:26293]	protein_coding	5
ENSG00000152642	MC17	GPD1L	glycerol-3-phosphate dehydrogenase 1 like [Source:HGNC Symbol;Acc:HGNC:28956]	protein_coding	3
ENSG00000152669	MC10	CCNO	cyclin O [Source:HGNC Symbol;Acc:HGNC:18576]	protein_coding	5
ENSG00000152760	MC24	DYNLT5	dynein light chain Tctex-type family member 5 [Source:HGNC Symbol;Acc:HGNC:26882]	protein_coding	1
ENSG00000152763	MC25	DNAI4	dynein axonemal intermediate chain 4 [Source:HGNC Symbol;Acc:HGNC:26252]	protein_coding	1
ENSG00000152779	MC10	SLC16A12	solute carrier family 16 member 12 [Source:HGNC Symbol;Acc:HGNC:23094]	protein_coding	10
ENSG00000152804	MC25	HHEX	hematopoietically expressed homeobox [Source:HGNC Symbol;Acc:HGNC:4901]	protein_coding	10
ENSG00000152894	MC9	PTPRK	protein tyrosine phosphatase receptor type K [Source:HGNC Symbol;Acc:HGNC:9674]	protein_coding	6
ENSG00000152952	MC17	PLOD2	procollagen-lysine,2-oxoglutarate 5-dioxygenase 2 [Source:HGNC Symbol;Acc:HGNC:9082]	protein_coding	3
ENSG00000152977	MC22	ZIC1	Zic family member 1 [Source:HGNC Symbol;Acc:HGNC:12872]	protein_coding	3
ENSG00000152990	MC27	ADGRA3	adhesion G protein-coupled receptor A3 [Source:HGNC Symbol;Acc:HGNC:13839]	protein_coding	4
ENSG00000153029	MC5	MR1	major histocompatibility complex, class I-related [Source:HGNC Symbol;Acc:HGNC:4975]	protein_coding	1
ENSG00000153048	MC29	CARHSP1	calcium regulated heat stable protein 1 [Source:HGNC Symbol;Acc:HGNC:17150]	protein_coding	16
ENSG00000153064	MC9	BANK1	B cell scaffold protein with ankyrin repeats 1 [Source:HGNC Symbol;Acc:HGNC:18233]	protein_coding	4
ENSG00000153071	MC5	DAB2	DAB adaptor protein 2 [Source:HGNC Symbol;Acc:HGNC:2662]	protein_coding	5
ENSG00000153086	MC27	ACMSD	aminocarboxymuconate semialdehyde decarboxylase [Source:HGNC Symbol;Acc:HGNC:19288]	protein_coding	2
ENSG00000153162	MC10	BMP6	bone morphogenetic protein 6 [Source:HGNC Symbol;Acc:HGNC:1073]	protein_coding	6
ENSG00000153165	MC12	RGPD3	RANBP2 like and GRIP domain containing 3 [Source:HGNC Symbol;Acc:HGNC:32416]	protein_coding	2
ENSG00000153233	MC8	PTPRR	protein tyrosine phosphatase receptor type R [Source:HGNC Symbol;Acc:HGNC:9680]	protein_coding	12
ENSG00000153234	MC4	NR4A2	nuclear receptor subfamily 4 group A member 2 [Source:HGNC Symbol;Acc:HGNC:7981]	protein_coding	2
ENSG00000153237	MC9	CCDC148	coiled-coil domain containing 148 [Source:HGNC Symbol;Acc:HGNC:25191]	protein_coding	2
ENSG00000153253	MC17	SCN3A	sodium voltage-gated channel alpha subunit 3 [Source:HGNC Symbol;Acc:HGNC:10590]	protein_coding	2
ENSG00000153292	MC14	ADGRF1	adhesion G protein-coupled receptor F1 [Source:HGNC Symbol;Acc:HGNC:18990]	protein_coding	6
ENSG00000153395	MC12	LPCAT1	lysophosphatidylcholine acyltransferase 1 [Source:HGNC Symbol;Acc:HGNC:25718]	protein_coding	5
ENSG00000153443	MC4	UBALD1	UBA like domain containing 1 [Source:HGNC Symbol;Acc:HGNC:29576]	protein_coding	16
ENSG00000153767	MC6	GTF2E1	general transcription factor IIE subunit 1 [Source:HGNC Symbol;Acc:HGNC:4650]	protein_coding	3
ENSG00000153902	MC15	LGI4	leucine rich repeat LGI family member 4 [Source:HGNC Symbol;Acc:HGNC:18712]	protein_coding	19
ENSG00000153933	MC12	DGKE	diacylglycerol kinase epsilon [Source:HGNC Symbol;Acc:HGNC:2852]	protein_coding	17
ENSG00000153993	MC17	SEMA3D	semaphorin 3D [Source:HGNC Symbol;Acc:HGNC:10726]	protein_coding	7
ENSG00000154016	MC7	GRAP	GRB2 related adaptor protein [Source:HGNC Symbol;Acc:HGNC:4562]	protein_coding	17
ENSG00000154102	MC24	C16orf74	chromosome 16 open reading frame 74 [Source:HGNC Symbol;Acc:HGNC:23362]	protein_coding	16
ENSG00000154127	MC3	UBASH3B	ubiquitin associated and SH3 domain containing B [Source:HGNC Symbol;Acc:HGNC:29884]	protein_coding	11
ENSG00000154146	MC18	NRGN	neurogranin [Source:HGNC Symbol;Acc:HGNC:8000]	protein_coding	11
ENSG00000154153	MC5	RETREG1	reticulophagy regulator 1 [Source:HGNC Symbol;Acc:HGNC:25964]	protein_coding	5
ENSG00000154175	MC18	ABI3BP	ABI family member 3 binding protein [Source:HGNC Symbol;Acc:HGNC:17265]	protein_coding	3
ENSG00000154222	MC30	CC2D1B	coiled-coil and C2 domain containing 1B [Source:HGNC Symbol;Acc:HGNC:29386]	protein_coding	1
ENSG00000154237	MC14	LRRK1	leucine rich repeat kinase 1 [Source:HGNC Symbol;Acc:HGNC:18608]	protein_coding	15
ENSG00000154265	MC8	ABCA5	ATP binding cassette subfamily A member 5 [Source:HGNC Symbol;Acc:HGNC:35]	protein_coding	17
ENSG00000154269	MC17	ENPP3	ectonucleotide pyrophosphatase/phosphodiesterase 3 [Source:HGNC Symbol;Acc:HGNC:3358]	protein_coding	6
ENSG00000154319	MC8	FAM167A	family with sequence similarity 167 member A [Source:HGNC Symbol;Acc:HGNC:15549]	protein_coding	8
ENSG00000154370	MC30	TRIM11	tripartite motif containing 11 [Source:HGNC Symbol;Acc:HGNC:16281]	protein_coding	1
ENSG00000154429	MC12	CCSAP	centriole, cilia and spindle associated protein [Source:HGNC Symbol;Acc:HGNC:29578]	protein_coding	1
ENSG00000154451	MC11	GBP5	guanylate binding protein 5 [Source:HGNC Symbol;Acc:HGNC:19895]	protein_coding	1
ENSG00000154553	MC9	PDLIM3	PDZ and LIM domain 3 [Source:HGNC Symbol;Acc:HGNC:20767]	protein_coding	4
ENSG00000154556	MC16	SORBS2	sorbin and SH3 domain containing 2 [Source:HGNC Symbol;Acc:HGNC:24098]	protein_coding	4
ENSG00000154640	MC8	BTG3	BTG anti-proliferation factor 3 [Source:HGNC Symbol;Acc:HGNC:1132]	protein_coding	21
ENSG00000154734	MC5	ADAMTS1	ADAM metallopeptidase with thrombospondin type 1 motif 1 [Source:HGNC Symbol;Acc:HGNC:217]	protein_coding	21
ENSG00000154743	MC26	TSEN2	tRNA splicing endonuclease subunit 2 [Source:HGNC Symbol;Acc:HGNC:28422]	protein_coding	3
ENSG00000154803	MC4	FLCN	folliculin [Source:HGNC Symbol;Acc:HGNC:27310]	protein_coding	17
ENSG00000154917	MC10	RAB6B	RAB6B, member RAS oncogene family [Source:HGNC Symbol;Acc:HGNC:14902]	protein_coding	3
ENSG00000154930	MC10	ACSS1	acyl-CoA synthetase short chain family member 1 [Source:HGNC Symbol;Acc:HGNC:16091]	protein_coding	20
ENSG00000155085	MC16	AK9	adenylate kinase 9 [Source:HGNC Symbol;Acc:HGNC:33814]	protein_coding	6
ENSG00000155090	MC8	KLF10	Kruppel like factor 10 [Source:HGNC Symbol;Acc:HGNC:11810]	protein_coding	8
ENSG00000155111	MC12	CDK19	cyclin dependent kinase 19 [Source:HGNC Symbol;Acc:HGNC:19338]	protein_coding	6
ENSG00000155265	MC30	GOLGA7B	golgin A7 family member B [Source:HGNC Symbol;Acc:HGNC:31668]	protein_coding	10
ENSG00000155324	MC12	GRAMD2B	GRAM domain containing 2B [Source:HGNC Symbol;Acc:HGNC:24911]	protein_coding	5
ENSG00000155366	MC30	RHOC	ras homolog family member C [Source:HGNC Symbol;Acc:HGNC:669]	protein_coding	1
ENSG00000155367	MC10	PPM1J	protein phosphatase, Mg2+/Mn2+ dependent 1J [Source:HGNC Symbol;Acc:HGNC:20785]	protein_coding	1
ENSG00000155368	MC28	DBI	diazepam binding inhibitor, acyl-CoA binding protein [Source:HGNC Symbol;Acc:HGNC:2690]	protein_coding	2
ENSG00000155393	MC27	HEATR3	HEAT repeat containing 3 [Source:HGNC Symbol;Acc:HGNC:26087]	protein_coding	16
ENSG00000155629	MC21	PIK3AP1	phosphoinositide-3-kinase adaptor protein 1 [Source:HGNC Symbol;Acc:HGNC:30034]	protein_coding	10
ENSG00000155666	MC28	KDM8	lysine demethylase 8 [Source:HGNC Symbol;Acc:HGNC:25840]	protein_coding	16
ENSG00000155744	MC12	FAM126B	family with sequence similarity 126 member B [Source:HGNC Symbol;Acc:HGNC:28593]	protein_coding	2
ENSG00000155749	MC13	FLACC1	flagellum associated containing coiled-coil domains 1 [Source:HGNC Symbol;Acc:HGNC:14439]	protein_coding	2
ENSG00000155792	MC15	DEPTOR	DEP domain containing MTOR interacting protein [Source:HGNC Symbol;Acc:HGNC:22953]	protein_coding	8
ENSG00000155966	MC9	AFF2	AF4/FMR2 family member 2 [Source:HGNC Symbol;Acc:HGNC:3776]	protein_coding	X
ENSG00000155980	MC4	KIF5A	kinesin family member 5A [Source:HGNC Symbol;Acc:HGNC:6323]	protein_coding	12
ENSG00000156009	MC7	MAGEA8	MAGE family member A8 [Source:HGNC Symbol;Acc:HGNC:6806]	protein_coding	X
ENSG00000156030	MC5	MIDEAS	mitotic deacetylase associated SANT domain protein [Source:HGNC Symbol;Acc:HGNC:19853]	protein_coding	14
ENSG00000156096	MC16	UGT2B4	UDP glucuronosyltransferase family 2 member B4 [Source:HGNC Symbol;Acc:HGNC:12553]	protein_coding	4
ENSG00000156127	MC5	BATF	basic leucine zipper ATF-like transcription factor [Source:HGNC Symbol;Acc:HGNC:958]	protein_coding	14
ENSG00000156140	MC9	ADAMTS3	ADAM metallopeptidase with thrombospondin type 1 motif 3 [Source:HGNC Symbol;Acc:HGNC:219]	protein_coding	4
ENSG00000156150	MC2	ALX3	ALX homeobox 3 [Source:HGNC Symbol;Acc:HGNC:449]	protein_coding	1
ENSG00000156232	MC5	WHAMM	WASP homolog associated with actin, golgi membranes and microtubules [Source:HGNC Symbol;Acc:HGNC:30493]	protein_coding	15
ENSG00000156345	MC11	CDK20	cyclin dependent kinase 20 [Source:HGNC Symbol;Acc:HGNC:21420]	protein_coding	9
ENSG00000156398	MC27	SFXN2	sideroflexin 2 [Source:HGNC Symbol;Acc:HGNC:16086]	protein_coding	10
ENSG00000156413	MC16	FUT6	fucosyltransferase 6 [Source:HGNC Symbol;Acc:HGNC:4017]	protein_coding	19
ENSG00000156471	MC27	PTDSS1	phosphatidylserine synthase 1 [Source:HGNC Symbol;Acc:HGNC:9587]	protein_coding	8
ENSG00000156475	MC20	PPP2R2B	protein phosphatase 2 regulatory subunit Bbeta [Source:HGNC Symbol;Acc:HGNC:9305]	protein_coding	5
ENSG00000156509	MC17	FBXO43	F-box protein 43 [Source:HGNC Symbol;Acc:HGNC:28521]	protein_coding	8
ENSG00000156510	MC11	HKDC1	hexokinase domain containing 1 [Source:HGNC Symbol;Acc:HGNC:23302]	protein_coding	10
ENSG00000156535	MC14	CD109	CD109 molecule [Source:HGNC Symbol;Acc:HGNC:21685]	protein_coding	6
ENSG00000156574	MC12	NODAL	nodal growth differentiation factor [Source:HGNC Symbol;Acc:HGNC:7865]	protein_coding	10
ENSG00000156650	MC27	KAT6B	lysine acetyltransferase 6B [Source:HGNC Symbol;Acc:HGNC:17582]	protein_coding	10
ENSG00000156671	MC8	SAMD8	sterile alpha motif domain containing 8 [Source:HGNC Symbol;Acc:HGNC:26320]	protein_coding	10
ENSG00000156675	MC5	RAB11FIP1	RAB11 family interacting protein 1 [Source:HGNC Symbol;Acc:HGNC:30265]	protein_coding	8
ENSG00000156804	MC8	FBXO32	F-box protein 32 [Source:HGNC Symbol;Acc:HGNC:16731]	protein_coding	8
ENSG00000156968	MC25	MPV17L	MPV17 mitochondrial inner membrane protein like [Source:HGNC Symbol;Acc:HGNC:26827]	protein_coding	16
ENSG00000157087	MC25	ATP2B2	ATPase plasma membrane Ca2+ transporting 2 [Source:HGNC Symbol;Acc:HGNC:815]	protein_coding	3
ENSG00000157131	MC16	C8A	complement C8 alpha chain [Source:HGNC Symbol;Acc:HGNC:1352]	protein_coding	1
ENSG00000157152	MC6	SYN2	synapsin II [Source:HGNC Symbol;Acc:HGNC:11495]	protein_coding	3
ENSG00000157388	MC22	CACNA1D	calcium voltage-gated channel subunit alpha1 D [Source:HGNC Symbol;Acc:HGNC:1391]	protein_coding	3
ENSG00000157483	MC3	MYO1E	myosin IE [Source:HGNC Symbol;Acc:HGNC:7599]	protein_coding	15
ENSG00000157557	MC4	ETS2	ETS proto-oncogene 2, transcription factor [Source:HGNC Symbol;Acc:HGNC:3489]	protein_coding	21
ENSG00000157578	MC13	LCA5L	lebercilin LCA5 like [Source:HGNC Symbol;Acc:HGNC:1255]	protein_coding	21
ENSG00000157657	MC24	ZNF618	zinc finger protein 618 [Source:HGNC Symbol;Acc:HGNC:29416]	protein_coding	9
ENSG00000157734	MC28	SNX22	sorting nexin 22 [Source:HGNC Symbol;Acc:HGNC:16315]	protein_coding	15
ENSG00000157782	MC11	CABP1	calcium binding protein 1 [Source:HGNC Symbol;Acc:HGNC:1384]	protein_coding	12
ENSG00000157870	MC26	PRXL2B	peroxiredoxin like 2B [Source:HGNC Symbol;Acc:HGNC:28390]	protein_coding	1
ENSG00000157873	MC11	TNFRSF14	TNF receptor superfamily member 14 [Source:HGNC Symbol;Acc:HGNC:11912]	protein_coding	1
ENSG00000158023	MC6	CFAP251	cilia and flagella associated protein 251 [Source:HGNC Symbol;Acc:HGNC:28506]	protein_coding	12
ENSG00000158079	MC8	PTPDC1	protein tyrosine phosphatase domain containing 1 [Source:HGNC Symbol;Acc:HGNC:30184]	protein_coding	9
ENSG00000158106	MC20	RHPN1	rhophilin Rho GTPase binding protein 1 [Source:HGNC Symbol;Acc:HGNC:19973]	protein_coding	8
ENSG00000158109	MC30	TPRG1L	tumor protein p63 regulated 1 like [Source:HGNC Symbol;Acc:HGNC:27007]	protein_coding	1
ENSG00000158186	MC11	MRAS	muscle RAS oncogene homolog [Source:HGNC Symbol;Acc:HGNC:7227]	protein_coding	3
ENSG00000158195	MC8	WASF2	WASP family member 2 [Source:HGNC Symbol;Acc:HGNC:12733]	protein_coding	1
ENSG00000158220	MC12	ESYT3	extended synaptotagmin 3 [Source:HGNC Symbol;Acc:HGNC:24295]	protein_coding	3
ENSG00000158246	MC6	TENT5B	terminal nucleotidyltransferase 5B [Source:HGNC Symbol;Acc:HGNC:28273]	protein_coding	1
ENSG00000158270	MC10	COLEC12	collectin subfamily member 12 [Source:HGNC Symbol;Acc:HGNC:16016]	protein_coding	18
ENSG00000158373	MC30	H2BC5	H2B clustered histone 5 [Source:HGNC Symbol;Acc:HGNC:4747]	protein_coding	6
ENSG00000158423	MC22	RIBC1	RIB43A domain with coiled-coils 1 [Source:HGNC Symbol;Acc:HGNC:26537]	protein_coding	X
ENSG00000158470	MC4	B4GALT5	beta-1,4-galactosyltransferase 5 [Source:HGNC Symbol;Acc:HGNC:928]	protein_coding	20
ENSG00000158517	MC11	NCF1	neutrophil cytosolic factor 1 [Source:HGNC Symbol;Acc:HGNC:7660]	protein_coding	7
ENSG00000158555	MC4	GDPD5	glycerophosphodiester phosphodiesterase domain containing 5 [Source:HGNC Symbol;Acc:HGNC:28804]	protein_coding	11
ENSG00000158710	MC30	TAGLN2	transgelin 2 [Source:HGNC Symbol;Acc:HGNC:11554]	protein_coding	1
ENSG00000158747	MC30	NBL1	NBL1, DAN family BMP antagonist [Source:HGNC Symbol;Acc:HGNC:7650]	protein_coding	1
ENSG00000158806	MC10	NPM2	nucleophosmin/nucleoplasmin 2 [Source:HGNC Symbol;Acc:HGNC:7930]	protein_coding	8
ENSG00000158825	MC11	CDA	cytidine deaminase [Source:HGNC Symbol;Acc:HGNC:1712]	protein_coding	1
ENSG00000158874	MC25	APOA2	apolipoprotein A2 [Source:HGNC Symbol;Acc:HGNC:601]	protein_coding	1
ENSG00000159164	MC10	SV2A	synaptic vesicle glycoprotein 2A [Source:HGNC Symbol;Acc:HGNC:20566]	protein_coding	1
ENSG00000159176	MC30	CSRP1	cysteine and glycine rich protein 1 [Source:HGNC Symbol;Acc:HGNC:2469]	protein_coding	1
ENSG00000159208	MC12	CIART	circadian associated repressor of transcription [Source:HGNC Symbol;Acc:HGNC:25200]	protein_coding	1
ENSG00000159228	MC28	CBR1	carbonyl reductase 1 [Source:HGNC Symbol;Acc:HGNC:1548]	protein_coding	21
ENSG00000159259	MC26	CHAF1B	chromatin assembly factor 1 subunit B [Source:HGNC Symbol;Acc:HGNC:1911]	protein_coding	21
ENSG00000159261	MC16	CLDN14	claudin 14 [Source:HGNC Symbol;Acc:HGNC:2035]	protein_coding	21
ENSG00000159307	MC10	SCUBE1	signal peptide, CUB domain and EGF like domain containing 1 [Source:HGNC Symbol;Acc:HGNC:13441]	protein_coding	22
ENSG00000159335	MC28	PTMS	parathymosin [Source:HGNC Symbol;Acc:HGNC:9629]	protein_coding	12
ENSG00000159388	MC5	BTG2	BTG anti-proliferation factor 2 [Source:HGNC Symbol;Acc:HGNC:1131]	protein_coding	1
ENSG00000159423	MC26	ALDH4A1	aldehyde dehydrogenase 4 family member A1 [Source:HGNC Symbol;Acc:HGNC:406]	protein_coding	1
ENSG00000159433	MC8	STARD9	StAR related lipid transfer domain containing 9 [Source:HGNC Symbol;Acc:HGNC:19162]	protein_coding	15
ENSG00000159556	MC11	ISL2	ISL LIM homeobox 2 [Source:HGNC Symbol;Acc:HGNC:18524]	protein_coding	15
ENSG00000159588	MC10	CCDC17	coiled-coil domain containing 17 [Source:HGNC Symbol;Acc:HGNC:26574]	protein_coding	1
ENSG00000159625	MC22	DRC7	dynein regulatory complex subunit 7 [Source:HGNC Symbol;Acc:HGNC:25289]	protein_coding	16
ENSG00000159753	MC10	CARMIL2	capping protein regulator and myosin 1 linker 2 [Source:HGNC Symbol;Acc:HGNC:27089]	protein_coding	16
ENSG00000159761	MC18	C16orf86	chromosome 16 open reading frame 86 [Source:HGNC Symbol;Acc:HGNC:33755]	protein_coding	16
ENSG00000159784	MC11	FAM131B	family with sequence similarity 131 member B [Source:HGNC Symbol;Acc:HGNC:22202]	protein_coding	7
ENSG00000159840	MC30	ZYX	zyxin [Source:HGNC Symbol;Acc:HGNC:13200]	protein_coding	7
ENSG00000159860	MC11	TCAF2P1	TRPM8 channel associated factor 2 pseudogene 1 [Source:HGNC Symbol;Acc:HGNC:33603]	transcribed_unprocessed_pseudogene	7
ENSG00000159905	MC2	ZNF221	zinc finger protein 221 [Source:HGNC Symbol;Acc:HGNC:13014]	protein_coding	19
ENSG00000160097	MC18	FNDC5	fibronectin type III domain containing 5 [Source:HGNC Symbol;Acc:HGNC:20240]	protein_coding	1
ENSG00000160111	MC8	CPAMD8	C3 and PZP like alpha-2-macroglobulin domain containing 8 [Source:HGNC Symbol;Acc:HGNC:23228]	protein_coding	19
ENSG00000160117	MC24	ANKLE1	ankyrin repeat and LEM domain containing 1 [Source:HGNC Symbol;Acc:HGNC:26812]	protein_coding	19
ENSG00000160161	MC11	CILP2	cartilage intermediate layer protein 2 [Source:HGNC Symbol;Acc:HGNC:24213]	protein_coding	19
ENSG00000160172	MC26	FAM86C2P	family with sequence similarity 86 member C2, pseudogene [Source:HGNC Symbol;Acc:HGNC:42392]	transcribed_unprocessed_pseudogene	11
ENSG00000160180	MC21	TFF3	trefoil factor 3 [Source:HGNC Symbol;Acc:HGNC:11757]	protein_coding	21
ENSG00000160181	MC21	TFF2	trefoil factor 2 [Source:HGNC Symbol;Acc:HGNC:11756]	protein_coding	21
ENSG00000160182	MC20	TFF1	trefoil factor 1 [Source:HGNC Symbol;Acc:HGNC:11755]	protein_coding	21
ENSG00000160201	MC1	U2AF1	U2 small nuclear RNA auxiliary factor 1 [Source:HGNC Symbol;Acc:HGNC:12453]	protein_coding	21
ENSG00000160207	MC26	HSF2BP	heat shock transcription factor 2 binding protein [Source:HGNC Symbol;Acc:HGNC:5226]	protein_coding	21
ENSG00000160256	MC28	SLX9	SLX9 ribosome biogenesis factor [Source:HGNC Symbol;Acc:HGNC:15811]	protein_coding	21
ENSG00000160271	MC8	RALGDS	ral guanine nucleotide dissociation stimulator [Source:HGNC Symbol;Acc:HGNC:9842]	protein_coding	9
ENSG00000160282	MC22	FTCD	formimidoyltransferase cyclodeaminase [Source:HGNC Symbol;Acc:HGNC:3974]	protein_coding	21
ENSG00000160345	MC28	PIERCE1	piercer of microtubule wall 1 [Source:HGNC Symbol;Acc:HGNC:28435]	protein_coding	9
ENSG00000160396	MC19	HIPK4	homeodomain interacting protein kinase 4 [Source:HGNC Symbol;Acc:HGNC:19007]	protein_coding	19
ENSG00000160460	MC11	SPTBN4	spectrin beta, non-erythrocytic 4 [Source:HGNC Symbol;Acc:HGNC:14896]	protein_coding	19
ENSG00000160469	MC10	BRSK1	BR serine/threonine kinase 1 [Source:HGNC Symbol;Acc:HGNC:18994]	protein_coding	19
ENSG00000160570	MC30	DEDD2	death effector domain containing 2 [Source:HGNC Symbol;Acc:HGNC:24450]	protein_coding	19
ENSG00000160678	MC20	S100A1	S100 calcium binding protein A1 [Source:HGNC Symbol;Acc:HGNC:10486]	protein_coding	1
ENSG00000160683	MC29	CXCR5	C-X-C motif chemokine receptor 5 [Source:HGNC Symbol;Acc:HGNC:1060]	protein_coding	11
ENSG00000160789	MC30	LMNA	lamin A/C [Source:HGNC Symbol;Acc:HGNC:6636]	protein_coding	1
ENSG00000160870	MC22	CYP3A7	cytochrome P450 family 3 subfamily A member 7 [Source:HGNC Symbol;Acc:HGNC:2640]	protein_coding	7
ENSG00000160888	MC5	IER2	immediate early response 2 [Source:HGNC Symbol;Acc:HGNC:28871]	protein_coding	19
ENSG00000160949	MC26	TONSL	tonsoku like, DNA repair protein [Source:HGNC Symbol;Acc:HGNC:7801]	protein_coding	8
ENSG00000160999	MC7	SH2B2	SH2B adaptor protein 2 [Source:HGNC Symbol;Acc:HGNC:17381]	protein_coding	7
ENSG00000161010	MC12	MRNIP	MRN complex interacting protein [Source:HGNC Symbol;Acc:HGNC:30817]	protein_coding	5
ENSG00000161011	MC6	SQSTM1	sequestosome 1 [Source:HGNC Symbol;Acc:HGNC:11280]	protein_coding	5
ENSG00000161082	MC20	CELF5	CUGBP Elav-like family member 5 [Source:HGNC Symbol;Acc:HGNC:14058]	protein_coding	19
ENSG00000161149	MC27	TUBA3FP	tubulin alpha 3f pseudogene [Source:HGNC Symbol;Acc:HGNC:24067]	lncRNA	22
ENSG00000161270	MC11	NPHS1	NPHS1 adhesion molecule, nephrin [Source:HGNC Symbol;Acc:HGNC:7908]	protein_coding	19
ENSG00000161509	MC4	GRIN2C	glutamate ionotropic receptor NMDA type subunit 2C [Source:HGNC Symbol;Acc:HGNC:4587]	protein_coding	17
ENSG00000161558	MC27	TMEM143	transmembrane protein 143 [Source:HGNC Symbol;Acc:HGNC:25603]	protein_coding	19
ENSG00000161618	MC28	ALDH16A1	aldehyde dehydrogenase 16 family member A1 [Source:HGNC Symbol;Acc:HGNC:28114]	protein_coding	19
ENSG00000161638	MC10	ITGA5	integrin subunit alpha 5 [Source:HGNC Symbol;Acc:HGNC:6141]	protein_coding	12
ENSG00000161643	MC1	SIGLEC16	sialic acid binding Ig like lectin 16 [Source:HGNC Symbol;Acc:HGNC:24851]	protein_coding	19
ENSG00000161664	MC21	ASB16	ankyrin repeat and SOCS box containing 16 [Source:HGNC Symbol;Acc:HGNC:19768]	protein_coding	17
ENSG00000161791	MC12	FMNL3	formin like 3 [Source:HGNC Symbol;Acc:HGNC:23698]	protein_coding	12
ENSG00000161835	MC5	TAMALIN	trafficking regulator and scaffold protein tamalin [Source:HGNC Symbol;Acc:HGNC:18707]	protein_coding	12
ENSG00000161939	MC19	RNASEK-C17orf49	RNASEK-C17orf49 readthrough [Source:HGNC Symbol;Acc:HGNC:44419]	protein_coding	17
ENSG00000161958	MC9	FGF11	fibroblast growth factor 11 [Source:HGNC Symbol;Acc:HGNC:3667]	protein_coding	17
ENSG00000161980	MC28	POLR3K	RNA polymerase III subunit K [Source:HGNC Symbol;Acc:HGNC:14121]	protein_coding	16
ENSG00000161981	MC28	SNRNP25	small nuclear ribonucleoprotein U11/U12 subunit 25 [Source:HGNC Symbol;Acc:HGNC:14161]	protein_coding	16
ENSG00000161996	MC27	WDR90	WD repeat domain 90 [Source:HGNC Symbol;Acc:HGNC:26960]	protein_coding	16
ENSG00000162062	MC26	TEDC2	tubulin epsilon and delta complex 2 [Source:HGNC Symbol;Acc:HGNC:25849]	protein_coding	16
ENSG00000162073	MC29	PAQR4	progestin and adipoQ receptor family member 4 [Source:HGNC Symbol;Acc:HGNC:26386]	protein_coding	16
ENSG00000162227	MC28	TAF6L	TATA-box binding protein associated factor 6 like [Source:HGNC Symbol;Acc:HGNC:17305]	protein_coding	11
ENSG00000162267	MC15	ITIH3	inter-alpha-trypsin inhibitor heavy chain 3 [Source:HGNC Symbol;Acc:HGNC:6168]	protein_coding	3
ENSG00000162383	MC20	SLC1A7	solute carrier family 1 member 7 [Source:HGNC Symbol;Acc:HGNC:10945]	protein_coding	1
ENSG00000162390	MC27	ACOT11	acyl-CoA thioesterase 11 [Source:HGNC Symbol;Acc:HGNC:18156]	protein_coding	1
ENSG00000162391	MC21	FAM151A	family with sequence similarity 151 member A [Source:HGNC Symbol;Acc:HGNC:25032]	protein_coding	1
ENSG00000162413	MC30	KLHL21	kelch like family member 21 [Source:HGNC Symbol;Acc:HGNC:29041]	protein_coding	1
ENSG00000162426	MC11	SLC45A1	solute carrier family 45 member 1 [Source:HGNC Symbol;Acc:HGNC:17939]	protein_coding	1
ENSG00000162437	MC16	RAVER2	ribonucleoprotein, PTB binding 2 [Source:HGNC Symbol;Acc:HGNC:25577]	protein_coding	1
ENSG00000162444	MC10	RBP7	retinol binding protein 7 [Source:HGNC Symbol;Acc:HGNC:30316]	protein_coding	1
ENSG00000162460	MC21	TMEM82	transmembrane protein 82 [Source:HGNC Symbol;Acc:HGNC:32350]	protein_coding	1
ENSG00000162526	MC8	TSSK3	testis specific serine kinase 3 [Source:HGNC Symbol;Acc:HGNC:15473]	protein_coding	1
ENSG00000162594	MC9	IL23R	interleukin 23 receptor [Source:HGNC Symbol;Acc:HGNC:19100]	protein_coding	1
ENSG00000162616	MC12	DNAJB4	DnaJ heat shock protein family (Hsp40) member B4 [Source:HGNC Symbol;Acc:HGNC:14886]	protein_coding	1
ENSG00000162620	MC17	LRRIQ3	leucine rich repeats and IQ motif containing 3 [Source:HGNC Symbol;Acc:HGNC:28318]	protein_coding	1
ENSG00000162630	MC12	B3GALT2	beta-1,3-galactosyltransferase 2 [Source:HGNC Symbol;Acc:HGNC:917]	protein_coding	1
ENSG00000162645	MC6	GBP2	guanylate binding protein 2 [Source:HGNC Symbol;Acc:HGNC:4183]	protein_coding	1
ENSG00000162669	MC15	HFM1	helicase for meiosis 1 [Source:HGNC Symbol;Acc:HGNC:20193]	protein_coding	1
ENSG00000162670	MC17	BRINP3	BMP/retinoic acid inducible neural specific 3 [Source:HGNC Symbol;Acc:HGNC:22393]	protein_coding	1
ENSG00000162704	MC30	ARPC5	actin related protein 2/3 complex subunit 5 [Source:HGNC Symbol;Acc:HGNC:708]	protein_coding	1
ENSG00000162734	MC6	PEA15	proliferation and apoptosis adaptor protein 15 [Source:HGNC Symbol;Acc:HGNC:8822]	protein_coding	1
ENSG00000162772	MC5	ATF3	activating transcription factor 3 [Source:HGNC Symbol;Acc:HGNC:785]	protein_coding	1
ENSG00000162779	MC16	AXDND1	axonemal dynein light chain domain containing 1 [Source:HGNC Symbol;Acc:HGNC:26564]	protein_coding	1
ENSG00000162783	MC5	IER5	immediate early response 5 [Source:HGNC Symbol;Acc:HGNC:5393]	protein_coding	1
ENSG00000162896	MC22	PIGR	polymeric immunoglobulin receptor [Source:HGNC Symbol;Acc:HGNC:8968]	protein_coding	1
ENSG00000162909	MC11	CAPN2	calpain 2 [Source:HGNC Symbol;Acc:HGNC:1479]	protein_coding	1
ENSG00000162924	MC2	REL	REL proto-oncogene, NF-kB subunit [Source:HGNC Symbol;Acc:HGNC:9954]	protein_coding	2
ENSG00000162946	MC17	DISC1	DISC1 scaffold protein [Source:HGNC Symbol;Acc:HGNC:2888]	protein_coding	1
ENSG00000162980	MC27	ARL5A	ADP ribosylation factor like GTPase 5A [Source:HGNC Symbol;Acc:HGNC:696]	protein_coding	2
ENSG00000162989	MC15	KCNJ3	potassium inwardly rectifying channel subfamily J member 3 [Source:HGNC Symbol;Acc:HGNC:6264]	protein_coding	2
ENSG00000162994	MC17	CLHC1	clathrin heavy chain linker domain containing 1 [Source:HGNC Symbol;Acc:HGNC:26453]	protein_coding	2
ENSG00000163006	MC25	CCDC138	coiled-coil domain containing 138 [Source:HGNC Symbol;Acc:HGNC:26531]	protein_coding	2
ENSG00000163016	MC15	ALMS1P1	ALMS1 pseudogene 1 [Source:HGNC Symbol;Acc:HGNC:29586]	transcribed_unprocessed_pseudogene	2
ENSG00000163032	MC25	VSNL1	visinin like 1 [Source:HGNC Symbol;Acc:HGNC:12722]	protein_coding	2
ENSG00000163040	MC16	CCDC74A	coiled-coil domain containing 74A [Source:HGNC Symbol;Acc:HGNC:25197]	protein_coding	2
ENSG00000163050	MC21	COQ8A	coenzyme Q8A [Source:HGNC Symbol;Acc:HGNC:16812]	protein_coding	1
ENSG00000163053	MC10	SLC16A14	solute carrier family 16 member 14 [Source:HGNC Symbol;Acc:HGNC:26417]	protein_coding	2
ENSG00000163072	MC8	NOSTRIN	nitric oxide synthase trafficking [Source:HGNC Symbol;Acc:HGNC:20203]	protein_coding	2
ENSG00000163083	MC10	INHBB	inhibin subunit beta B [Source:HGNC Symbol;Acc:HGNC:6067]	protein_coding	2
ENSG00000163121	MC5	NEURL3	neuralized E3 ubiquitin protein ligase 3 [Source:HGNC Symbol;Acc:HGNC:25162]	protein_coding	2
ENSG00000163126	MC28	ANKRD23	ankyrin repeat domain 23 [Source:HGNC Symbol;Acc:HGNC:24470]	protein_coding	2
ENSG00000163132	MC11	MSX1	msh homeobox 1 [Source:HGNC Symbol;Acc:HGNC:7391]	protein_coding	4
ENSG00000163171	MC11	CDC42EP3	CDC42 effector protein 3 [Source:HGNC Symbol;Acc:HGNC:16943]	protein_coding	2
ENSG00000163219	MC17	ARHGAP25	Rho GTPase activating protein 25 [Source:HGNC Symbol;Acc:HGNC:28951]	protein_coding	2
ENSG00000163220	MC14	S100A9	S100 calcium binding protein A9 [Source:HGNC Symbol;Acc:HGNC:10499]	protein_coding	1
ENSG00000163257	MC25	DCAF16	DDB1 and CUL4 associated factor 16 [Source:HGNC Symbol;Acc:HGNC:25987]	protein_coding	4
ENSG00000163273	MC11	NPPC	natriuretic peptide C [Source:HGNC Symbol;Acc:HGNC:7941]	protein_coding	2
ENSG00000163285	MC17	GABRG1	gamma-aminobutyric acid type A receptor subunit gamma1 [Source:HGNC Symbol;Acc:HGNC:4086]	protein_coding	4
ENSG00000163322	MC17	ABRAXAS1	abraxas 1, BRCA1 A complex subunit [Source:HGNC Symbol;Acc:HGNC:25829]	protein_coding	4
ENSG00000163389	MC27	POGLUT1	protein O-glucosyltransferase 1 [Source:HGNC Symbol;Acc:HGNC:22954]	protein_coding	3
ENSG00000163393	MC5	SLC22A15	solute carrier family 22 member 15 [Source:HGNC Symbol;Acc:HGNC:20301]	protein_coding	1
ENSG00000163453	MC29	IGFBP7	insulin like growth factor binding protein 7 [Source:HGNC Symbol;Acc:HGNC:5476]	protein_coding	4
ENSG00000163462	MC11	TRIM46	tripartite motif containing 46 [Source:HGNC Symbol;Acc:HGNC:19019]	protein_coding	1
ENSG00000163492	MC21	CCDC141	coiled-coil domain containing 141 [Source:HGNC Symbol;Acc:HGNC:26821]	protein_coding	2
ENSG00000163501	MC28	IHH	Indian hedgehog signaling molecule [Source:HGNC Symbol;Acc:HGNC:5956]	protein_coding	2
ENSG00000163531	MC10	NFASC	neurofascin [Source:HGNC Symbol;Acc:HGNC:29866]	protein_coding	1
ENSG00000163545	MC4	NUAK2	NUAK family kinase 2 [Source:HGNC Symbol;Acc:HGNC:29558]	protein_coding	1
ENSG00000163577	MC5	EIF5A2	eukaryotic translation initiation factor 5A2 [Source:HGNC Symbol;Acc:HGNC:3301]	protein_coding	3
ENSG00000163581	MC22	SLC2A2	solute carrier family 2 member 2 [Source:HGNC Symbol;Acc:HGNC:11006]	protein_coding	3
ENSG00000163586	MC28	FABP1	fatty acid binding protein 1 [Source:HGNC Symbol;Acc:HGNC:3555]	protein_coding	2
ENSG00000163623	MC10	NKX6-1	NK6 homeobox 1 [Source:HGNC Symbol;Acc:HGNC:7839]	protein_coding	4
ENSG00000163629	MC15	PTPN13	protein tyrosine phosphatase non-receptor type 13 [Source:HGNC Symbol;Acc:HGNC:9646]	protein_coding	4
ENSG00000163631	MC22	ALB	albumin [Source:HGNC Symbol;Acc:HGNC:399]	protein_coding	4
ENSG00000163633	MC19	C4orf36	chromosome 4 open reading frame 36 [Source:HGNC Symbol;Acc:HGNC:28386]	protein_coding	4
ENSG00000163635	MC8	ATXN7	ataxin 7 [Source:HGNC Symbol;Acc:HGNC:10560]	protein_coding	3
ENSG00000163644	MC10	PPM1K	protein phosphatase, Mg2+/Mn2+ dependent 1K [Source:HGNC Symbol;Acc:HGNC:25415]	protein_coding	4
ENSG00000163659	MC4	TIPARP	TCDD inducible poly(ADP-ribose) polymerase [Source:HGNC Symbol;Acc:HGNC:23696]	protein_coding	3
ENSG00000163661	MC8	PTX3	pentraxin 3 [Source:HGNC Symbol;Acc:HGNC:9692]	protein_coding	3
ENSG00000163701	MC29	IL17RE	interleukin 17 receptor E [Source:HGNC Symbol;Acc:HGNC:18439]	protein_coding	3
ENSG00000163734	MC4	CXCL3	C-X-C motif chemokine ligand 3 [Source:HGNC Symbol;Acc:HGNC:4604]	protein_coding	4
ENSG00000163735	MC4	CXCL5	C-X-C motif chemokine ligand 5 [Source:HGNC Symbol;Acc:HGNC:10642]	protein_coding	4
ENSG00000163739	MC4	CXCL1	C-X-C motif chemokine ligand 1 [Source:HGNC Symbol;Acc:HGNC:4602]	protein_coding	4
ENSG00000163808	MC25	KIF15	kinesin family member 15 [Source:HGNC Symbol;Acc:HGNC:17273]	protein_coding	3
ENSG00000163814	MC14	CDCP1	CUB domain containing protein 1 [Source:HGNC Symbol;Acc:HGNC:24357]	protein_coding	3
ENSG00000163823	MC12	CCR1	C-C motif chemokine receptor 1 [Source:HGNC Symbol;Acc:HGNC:1602]	protein_coding	3
ENSG00000163827	MC9	LRRC2	leucine rich repeat containing 2 [Source:HGNC Symbol;Acc:HGNC:14676]	protein_coding	3
ENSG00000163874	MC4	ZC3H12A	zinc finger CCCH-type containing 12A [Source:HGNC Symbol;Acc:HGNC:26259]	protein_coding	1
ENSG00000163888	MC10	CAMK2N2	calcium/calmodulin dependent protein kinase II inhibitor 2 [Source:HGNC Symbol;Acc:HGNC:24197]	protein_coding	3
ENSG00000163946	MC24	TASOR	transcription activation suppressor [Source:HGNC Symbol;Acc:HGNC:30314]	protein_coding	3
ENSG00000163958	MC16	ZDHHC19	zinc finger DHHC-type palmitoyltransferase 19 [Source:HGNC Symbol;Acc:HGNC:20713]	protein_coding	3
ENSG00000163959	MC22	SLC51A	solute carrier family 51 subunit alpha [Source:HGNC Symbol;Acc:HGNC:29955]	protein_coding	3
ENSG00000164007	MC15	CLDN19	claudin 19 [Source:HGNC Symbol;Acc:HGNC:2040]	protein_coding	1
ENSG00000164010	MC21	ERMAP	erythroblast membrane associated protein (Scianna blood group) [Source:HGNC Symbol;Acc:HGNC:15743]	protein_coding	1
ENSG00000164023	MC8	SGMS2	sphingomyelin synthase 2 [Source:HGNC Symbol;Acc:HGNC:28395]	protein_coding	4
ENSG00000164061	MC6	BSN	bassoon presynaptic cytomatrix protein [Source:HGNC Symbol;Acc:HGNC:1117]	protein_coding	3
ENSG00000164070	MC10	HSPA4L	heat shock protein family A (Hsp70) member 4 like [Source:HGNC Symbol;Acc:HGNC:17041]	protein_coding	4
ENSG00000164089	MC16	ETNPPL	ethanolamine-phosphate phospho-lyase [Source:HGNC Symbol;Acc:HGNC:14404]	protein_coding	4
ENSG00000164100	MC12	NDST3	N-deacetylase and N-sulfotransferase 3 [Source:HGNC Symbol;Acc:HGNC:7682]	protein_coding	4
ENSG00000164136	MC5	IL15	interleukin 15 [Source:HGNC Symbol;Acc:HGNC:5977]	protein_coding	4
ENSG00000164142	MC5	FHIP1A	FHF complex subunit HOOK interacting protein 1A [Source:HGNC Symbol;Acc:HGNC:34237]	protein_coding	4
ENSG00000164171	MC9	ITGA2	integrin subunit alpha 2 [Source:HGNC Symbol;Acc:HGNC:6137]	protein_coding	5
ENSG00000164172	MC27	MOCS2	molybdenum cofactor synthesis 2 [Source:HGNC Symbol;Acc:HGNC:7193]	protein_coding	5
ENSG00000164181	MC11	ELOVL7	ELOVL fatty acid elongase 7 [Source:HGNC Symbol;Acc:HGNC:26292]	protein_coding	5
ENSG00000164211	MC5	STARD4	StAR related lipid transfer domain containing 4 [Source:HGNC Symbol;Acc:HGNC:18058]	protein_coding	5
ENSG00000164220	MC3	F2RL2	coagulation factor II thrombin receptor like 2 [Source:HGNC Symbol;Acc:HGNC:3539]	protein_coding	5
ENSG00000164236	MC4	ANKRD33B	ankyrin repeat domain 33B [Source:HGNC Symbol;Acc:HGNC:35240]	protein_coding	5
ENSG00000164237	MC24	CMBL	carboxymethylenebutenolidase homolog [Source:HGNC Symbol;Acc:HGNC:25090]	protein_coding	5
ENSG00000164294	MC9	GPX8	glutathione peroxidase 8 (putative) [Source:HGNC Symbol;Acc:HGNC:33100]	protein_coding	5
ENSG00000164305	MC4	CASP3	caspase 3 [Source:HGNC Symbol;Acc:HGNC:1504]	protein_coding	4
ENSG00000164306	MC24	PRIMPOL	primase and DNA directed polymerase [Source:HGNC Symbol;Acc:HGNC:26575]	protein_coding	4
ENSG00000164327	MC8	RICTOR	RPTOR independent companion of MTOR complex 2 [Source:HGNC Symbol;Acc:HGNC:28611]	protein_coding	5
ENSG00000164342	MC9	TLR3	toll like receptor 3 [Source:HGNC Symbol;Acc:HGNC:11849]	protein_coding	4
ENSG00000164362	MC26	TERT	telomerase reverse transcriptase [Source:HGNC Symbol;Acc:HGNC:11730]	protein_coding	5
ENSG00000164403	MC26	SHROOM1	shroom family member 1 [Source:HGNC Symbol;Acc:HGNC:24084]	protein_coding	5
ENSG00000164406	MC15	LEAP2	liver enriched antimicrobial peptide 2 [Source:HGNC Symbol;Acc:HGNC:29571]	protein_coding	5
ENSG00000164463	MC8	CREBRF	CREB3 regulatory factor [Source:HGNC Symbol;Acc:HGNC:24050]	protein_coding	5
ENSG00000164484	MC27	TMEM200A	transmembrane protein 200A [Source:HGNC Symbol;Acc:HGNC:21075]	protein_coding	6
ENSG00000164509	MC10	IL31RA	interleukin 31 receptor A [Source:HGNC Symbol;Acc:HGNC:18969]	protein_coding	5
ENSG00000164543	MC5	STK17A	serine/threonine kinase 17a [Source:HGNC Symbol;Acc:HGNC:11395]	protein_coding	7
ENSG00000164588	MC2	HCN1	hyperpolarization activated cyclic nucleotide gated potassium channel 1 [Source:HGNC Symbol;Acc:HGNC:4845]	protein_coding	5
ENSG00000164604	MC7	GPR85	G protein-coupled receptor 85 [Source:HGNC Symbol;Acc:HGNC:4536]	protein_coding	7
ENSG00000164609	MC5	SLU7	SLU7 homolog, splicing factor [Source:HGNC Symbol;Acc:HGNC:16939]	protein_coding	5
ENSG00000164616	MC13	FBXL21P	F-box and leucine rich repeat protein 21, pseudogene [Source:HGNC Symbol;Acc:HGNC:13600]	transcribed_unitary_pseudogene	5
ENSG00000164619	MC8	BMPER	BMP binding endothelial regulator [Source:HGNC Symbol;Acc:HGNC:24154]	protein_coding	7
ENSG00000164638	MC22	SLC29A4	solute carrier family 29 member 4 [Source:HGNC Symbol;Acc:HGNC:23097]	protein_coding	7
ENSG00000164674	MC10	SYTL3	synaptotagmin like 3 [Source:HGNC Symbol;Acc:HGNC:15587]	protein_coding	6
ENSG00000164687	MC28	FABP5	fatty acid binding protein 5 [Source:HGNC Symbol;Acc:HGNC:3560]	protein_coding	8
ENSG00000164695	MC5	CHMP4C	charged multivesicular body protein 4C [Source:HGNC Symbol;Acc:HGNC:30599]	protein_coding	8
ENSG00000164713	MC30	BRI3	brain protein I3 [Source:HGNC Symbol;Acc:HGNC:1109]	protein_coding	7
ENSG00000164743	MC27	C8orf48	chromosome 8 open reading frame 48 [Source:HGNC Symbol;Acc:HGNC:26345]	protein_coding	8
ENSG00000164776	MC7	PHKG1	phosphorylase kinase catalytic subunit gamma 1 [Source:HGNC Symbol;Acc:HGNC:8930]	protein_coding	7
ENSG00000164808	MC25	SPIDR	scaffold protein involved in DNA repair [Source:HGNC Symbol;Acc:HGNC:28971]	protein_coding	8
ENSG00000164849	MC5	GPR146	G protein-coupled receptor 146 [Source:HGNC Symbol;Acc:HGNC:21718]	protein_coding	7
ENSG00000164850	MC26	GPER1	G protein-coupled estrogen receptor 1 [Source:HGNC Symbol;Acc:HGNC:4485]	protein_coding	7
ENSG00000164855	MC6	TMEM184A	transmembrane protein 184A [Source:HGNC Symbol;Acc:HGNC:28797]	protein_coding	7
ENSG00000164877	MC28	MICALL2	MICAL like 2 [Source:HGNC Symbol;Acc:HGNC:29672]	protein_coding	7
ENSG00000164898	MC29	FMC1	formation of mitochondrial complex V assembly factor 1 homolog [Source:HGNC Symbol;Acc:HGNC:26946]	protein_coding	7
ENSG00000164916	MC6	FOXK1	forkhead box K1 [Source:HGNC Symbol;Acc:HGNC:23480]	protein_coding	7
ENSG00000164938	MC5	TP53INP1	tumor protein p53 inducible nuclear protein 1 [Source:HGNC Symbol;Acc:HGNC:18022]	protein_coding	8
ENSG00000164949	MC8	GEM	GTP binding protein overexpressed in skeletal muscle [Source:HGNC Symbol;Acc:HGNC:4234]	protein_coding	8
ENSG00000164951	MC5	PDP1	pyruvate dehydrogenase phosphatase catalytic subunit 1 [Source:HGNC Symbol;Acc:HGNC:9279]	protein_coding	8
ENSG00000164953	MC17	TMEM67	transmembrane protein 67 [Source:HGNC Symbol;Acc:HGNC:28396]	protein_coding	8
ENSG00000164970	MC4	FAM219A	family with sequence similarity 219 member A [Source:HGNC Symbol;Acc:HGNC:19920]	protein_coding	9
ENSG00000164989	MC23	CCDC171	coiled-coil domain containing 171 [Source:HGNC Symbol;Acc:HGNC:29828]	protein_coding	9
ENSG00000165029	MC25	ABCA1	ATP binding cassette subfamily A member 1 [Source:HGNC Symbol;Acc:HGNC:29]	protein_coding	9
ENSG00000165046	MC8	LETM2	leucine zipper and EF-hand containing transmembrane protein 2 [Source:HGNC Symbol;Acc:HGNC:14648]	protein_coding	8
ENSG00000165066	MC29	NKX6-3	NK6 homeobox 3 [Source:HGNC Symbol;Acc:HGNC:26328]	protein_coding	8
ENSG00000165105	MC8	RASEF	RAS and EF-hand domain containing [Source:HGNC Symbol;Acc:HGNC:26464]	protein_coding	9
ENSG00000165113	MC10	GKAP1	G kinase anchoring protein 1 [Source:HGNC Symbol;Acc:HGNC:17496]	protein_coding	9
ENSG00000165115	MC17	KIF27	kinesin family member 27 [Source:HGNC Symbol;Acc:HGNC:18632]	protein_coding	9
ENSG00000165140	MC22	FBP1	fructose-bisphosphatase 1 [Source:HGNC Symbol;Acc:HGNC:3606]	protein_coding	9
ENSG00000165178	MC10	NCF1C	neutrophil cytosolic factor 1C pseudogene [Source:HGNC Symbol;Acc:HGNC:32523]	unprocessed_pseudogene	7
ENSG00000165195	MC8	PIGA	phosphatidylinositol glycan anchor biosynthesis class A [Source:HGNC Symbol;Acc:HGNC:8957]	protein_coding	X
ENSG00000165197	MC16	VEGFD	vascular endothelial growth factor D [Source:HGNC Symbol;Acc:HGNC:3708]	protein_coding	X
ENSG00000165215	MC11	CLDN3	claudin 3 [Source:HGNC Symbol;Acc:HGNC:2045]	protein_coding	7
ENSG00000165233	MC30	CARD19	caspase recruitment domain family member 19 [Source:HGNC Symbol;Acc:HGNC:28148]	protein_coding	9
ENSG00000165240	MC12	ATP7A	ATPase copper transporting alpha [Source:HGNC Symbol;Acc:HGNC:869]	protein_coding	X
ENSG00000165309	MC23	ARMC3	armadillo repeat containing 3 [Source:HGNC Symbol;Acc:HGNC:30964]	protein_coding	10
ENSG00000165312	MC4	OTUD1	OTU deubiquitinase 1 [Source:HGNC Symbol;Acc:HGNC:27346]	protein_coding	10
ENSG00000165323	MC6	FAT3	FAT atypical cadherin 3 [Source:HGNC Symbol;Acc:HGNC:23112]	protein_coding	11
ENSG00000165355	MC5	FBXO33	F-box protein 33 [Source:HGNC Symbol;Acc:HGNC:19833]	protein_coding	14
ENSG00000165376	MC28	CLDN2	claudin 2 [Source:HGNC Symbol;Acc:HGNC:2041]	protein_coding	X
ENSG00000165417	MC12	GTF2A1	general transcription factor IIA subunit 1 [Source:HGNC Symbol;Acc:HGNC:4646]	protein_coding	14
ENSG00000165434	MC12	PGM2L1	phosphoglucomutase 2 like 1 [Source:HGNC Symbol;Acc:HGNC:20898]	protein_coding	11
ENSG00000165471	MC22	MBL2	mannose binding lectin 2 [Source:HGNC Symbol;Acc:HGNC:6922]	protein_coding	10
ENSG00000165474	MC17	GJB2	gap junction protein beta 2 [Source:HGNC Symbol;Acc:HGNC:4284]	protein_coding	13
ENSG00000165521	MC19	EML5	EMAP like 5 [Source:HGNC Symbol;Acc:HGNC:18197]	protein_coding	14
ENSG00000165556	MC16	CDX2	caudal type homeobox 2 [Source:HGNC Symbol;Acc:HGNC:1806]	protein_coding	13
ENSG00000165644	MC29	COMTD1	catechol-O-methyltransferase domain containing 1 [Source:HGNC Symbol;Acc:HGNC:26309]	protein_coding	10
ENSG00000165646	MC19	SLC18A2	solute carrier family 18 member A2 [Source:HGNC Symbol;Acc:HGNC:10935]	protein_coding	10
ENSG00000165655	MC7	ZNF503	zinc finger protein 503 [Source:HGNC Symbol;Acc:HGNC:23589]	protein_coding	10
ENSG00000165695	MC20	AK8	adenylate kinase 8 [Source:HGNC Symbol;Acc:HGNC:26526]	protein_coding	9
ENSG00000165730	MC16	STOX1	storkhead box 1 [Source:HGNC Symbol;Acc:HGNC:23508]	protein_coding	10
ENSG00000165782	MC4	PIP4P1	phosphatidylinositol-4,5-bisphosphate 4-phosphatase 1 [Source:HGNC Symbol;Acc:HGNC:19299]	protein_coding	14
ENSG00000165795	MC25	NDRG2	NDRG family member 2 [Source:HGNC Symbol;Acc:HGNC:14460]	protein_coding	14
ENSG00000165806	MC6	CASP7	caspase 7 [Source:HGNC Symbol;Acc:HGNC:1508]	protein_coding	10
ENSG00000165813	MC5	CCDC186	coiled-coil domain containing 186 [Source:HGNC Symbol;Acc:HGNC:24349]	protein_coding	10
ENSG00000165821	MC24	SALL2	spalt like transcription factor 2 [Source:HGNC Symbol;Acc:HGNC:10526]	protein_coding	14
ENSG00000165841	MC16	CYP2C19	cytochrome P450 family 2 subfamily C member 19 [Source:HGNC Symbol;Acc:HGNC:2621]	protein_coding	10
ENSG00000165861	MC5	ZFYVE1	zinc finger FYVE-type containing 1 [Source:HGNC Symbol;Acc:HGNC:13180]	protein_coding	14
ENSG00000165868	MC10	HSPA12A	heat shock protein family A (Hsp70) member 12A [Source:HGNC Symbol;Acc:HGNC:19022]	protein_coding	10
ENSG00000165874	MC17	SHLD2P1	shieldin complex subunit 2 pseudogene 1 [Source:HGNC Symbol;Acc:HGNC:31425]	transcribed_unprocessed_pseudogene	10
ENSG00000165879	MC16	FRAT1	FRAT regulator of WNT signaling pathway 1 [Source:HGNC Symbol;Acc:HGNC:3944]	protein_coding	10
ENSG00000165886	MC11	UBTD1	ubiquitin domain containing 1 [Source:HGNC Symbol;Acc:HGNC:25683]	protein_coding	10
ENSG00000165912	MC28	PACSIN3	protein kinase C and casein kinase substrate in neurons 3 [Source:HGNC Symbol;Acc:HGNC:8572]	protein_coding	11
ENSG00000165914	MC9	TTC7B	tetratricopeptide repeat domain 7B [Source:HGNC Symbol;Acc:HGNC:19858]	protein_coding	14
ENSG00000165923	MC16	AGBL2	AGBL carboxypeptidase 2 [Source:HGNC Symbol;Acc:HGNC:26296]	protein_coding	11
ENSG00000165949	MC20	IFI27	interferon alpha inducible protein 27 [Source:HGNC Symbol;Acc:HGNC:5397]	protein_coding	14
ENSG00000165997	MC5	ARL5B	ADP ribosylation factor like GTPase 5B [Source:HGNC Symbol;Acc:HGNC:23052]	protein_coding	10
ENSG00000166016	MC4	ABTB2	ankyrin repeat and BTB domain containing 2 [Source:HGNC Symbol;Acc:HGNC:23842]	protein_coding	11
ENSG00000166033	MC15	HTRA1	HtrA serine peptidase 1 [Source:HGNC Symbol;Acc:HGNC:9476]	protein_coding	10
ENSG00000166046	MC8	TCP11L2	t-complex 11 like 2 [Source:HGNC Symbol;Acc:HGNC:28627]	protein_coding	12
ENSG00000166073	MC10	GPR176	G protein-coupled receptor 176 [Source:HGNC Symbol;Acc:HGNC:32370]	protein_coding	15
ENSG00000166145	MC11	SPINT1	serine peptidase inhibitor, Kunitz type 1 [Source:HGNC Symbol;Acc:HGNC:11246]	protein_coding	15
ENSG00000166147	MC12	FBN1	fibrillin 1 [Source:HGNC Symbol;Acc:HGNC:3603]	protein_coding	15
ENSG00000166148	MC16	AVPR1A	arginine vasopressin receptor 1A [Source:HGNC Symbol;Acc:HGNC:895]	protein_coding	12
ENSG00000166153	MC17	DEPDC4	DEP domain containing 4 [Source:HGNC Symbol;Acc:HGNC:22952]	protein_coding	12
ENSG00000166173	MC8	LARP6	La ribonucleoprotein 6, translational regulator [Source:HGNC Symbol;Acc:HGNC:24012]	protein_coding	15
ENSG00000166189	MC28	HPS6	HPS6 biogenesis of lysosomal organelles complex 2 subunit 3 [Source:HGNC Symbol;Acc:HGNC:18817]	protein_coding	10
ENSG00000166246	MC21	DNAAF8	dynein axonemal assembly factor 8 [Source:HGNC Symbol;Acc:HGNC:25081]	protein_coding	16
ENSG00000166257	MC11	SCN3B	sodium voltage-gated channel beta subunit 3 [Source:HGNC Symbol;Acc:HGNC:20665]	protein_coding	11
ENSG00000166268	MC9	MYRFL	myelin regulatory factor like [Source:HGNC Symbol;Acc:HGNC:26316]	protein_coding	12
ENSG00000166275	MC21	BORCS7	BLOC-1 related complex subunit 7 [Source:HGNC Symbol;Acc:HGNC:23516]	protein_coding	10
ENSG00000166343	MC12	MSS51	MSS51 mitochondrial translational activator [Source:HGNC Symbol;Acc:HGNC:21000]	protein_coding	10
ENSG00000166396	MC11	SERPINB7	serpin family B member 7 [Source:HGNC Symbol;Acc:HGNC:13902]	protein_coding	18
ENSG00000166398	MC8	GARRE1	granule associated Rac and RHOG effector 1 [Source:HGNC Symbol;Acc:HGNC:29016]	protein_coding	19
ENSG00000166401	MC4	SERPINB8	serpin family B member 8 [Source:HGNC Symbol;Acc:HGNC:8952]	protein_coding	18
ENSG00000166448	MC10	TMEM130	transmembrane protein 130 [Source:HGNC Symbol;Acc:HGNC:25429]	protein_coding	7
ENSG00000166473	MC11	PKD1L2	polycystin 1 like 2 (gene/pseudogene) [Source:HGNC Symbol;Acc:HGNC:21715]	protein_coding	16
ENSG00000166478	MC12	ZNF143	zinc finger protein 143 [Source:HGNC Symbol;Acc:HGNC:12928]	protein_coding	11
ENSG00000166592	MC11	RRAD	RRAD, Ras related glycolysis inhibitor and calcium channel regulator [Source:HGNC Symbol;Acc:HGNC:10446]	protein_coding	16
ENSG00000166750	MC10	SLFN5	schlafen family member 5 [Source:HGNC Symbol;Acc:HGNC:28286]	protein_coding	17
ENSG00000166763	MC10	STRCP1	stereocilin pseudogene 1 [Source:HGNC Symbol;Acc:HGNC:33915]	transcribed_unprocessed_pseudogene	15
ENSG00000166780	MC10	BMERB1	bMERB domain containing 1 [Source:HGNC Symbol;Acc:HGNC:19213]	protein_coding	16
ENSG00000166793	MC10	YPEL4	yippee like 4 [Source:HGNC Symbol;Acc:HGNC:18328]	protein_coding	11
ENSG00000166803	MC26	PCLAF	PCNA clamp associated factor [Source:HGNC Symbol;Acc:HGNC:28961]	protein_coding	15
ENSG00000166816	MC15	LDHD	lactate dehydrogenase D [Source:HGNC Symbol;Acc:HGNC:19708]	protein_coding	16
ENSG00000166825	MC21	ANPEP	alanyl aminopeptidase, membrane [Source:HGNC Symbol;Acc:HGNC:500]	protein_coding	15
ENSG00000166840	MC24	GLYATL1	glycine-N-acyltransferase like 1 [Source:HGNC Symbol;Acc:HGNC:30519]	protein_coding	11
ENSG00000166866	MC21	MYO1A	myosin IA [Source:HGNC Symbol;Acc:HGNC:7595]	protein_coding	12
ENSG00000166900	MC6	STX3	syntaxin 3 [Source:HGNC Symbol;Acc:HGNC:11438]	protein_coding	11
ENSG00000166908	MC4	PIP4K2C	phosphatidylinositol-5-phosphate 4-kinase type 2 gamma [Source:HGNC Symbol;Acc:HGNC:23786]	protein_coding	12
ENSG00000166920	MC11	C15orf48	chromosome 15 open reading frame 48 [Source:HGNC Symbol;Acc:HGNC:29898]	protein_coding	15
ENSG00000166922	MC9	SCG5	secretogranin V [Source:HGNC Symbol;Acc:HGNC:10816]	protein_coding	15
ENSG00000166924	MC11	NYAP1	neuronal tyrosine phosphorylated phosphoinositide-3-kinase adaptor 1 [Source:HGNC Symbol;Acc:HGNC:22009]	protein_coding	7
ENSG00000166938	MC26	DIS3L	DIS3 like exosome 3'-5' exoribonuclease [Source:HGNC Symbol;Acc:HGNC:28698]	protein_coding	15
ENSG00000166963	MC28	MAP1A	microtubule associated protein 1A [Source:HGNC Symbol;Acc:HGNC:6835]	protein_coding	15
ENSG00000167014	MC27	TERB2	telomere repeat binding bouquet formation protein 2 [Source:HGNC Symbol;Acc:HGNC:28520]	protein_coding	15
ENSG00000167034	MC11	NKX3-1	NK3 homeobox 1 [Source:HGNC Symbol;Acc:HGNC:7838]	protein_coding	8
ENSG00000167037	MC10	SGSM1	small G protein signaling modulator 1 [Source:HGNC Symbol;Acc:HGNC:29410]	protein_coding	22
ENSG00000167065	MC27	DUSP18	dual specificity phosphatase 18 [Source:HGNC Symbol;Acc:HGNC:18484]	protein_coding	22
ENSG00000167080	MC8	B4GALNT2	beta-1,4-N-acetyl-galactosaminyltransferase 2 [Source:HGNC Symbol;Acc:HGNC:24136]	protein_coding	17
ENSG00000167100	MC12	SAMD14	sterile alpha motif domain containing 14 [Source:HGNC Symbol;Acc:HGNC:27312]	protein_coding	17
ENSG00000167103	MC10	PIP5KL1	phosphatidylinositol-4-phosphate 5-kinase like 1 [Source:HGNC Symbol;Acc:HGNC:28711]	protein_coding	9
ENSG00000167110	MC11	GOLGA2	golgin A2 [Source:HGNC Symbol;Acc:HGNC:4425]	protein_coding	9
ENSG00000167136	MC28	ENDOG	endonuclease G [Source:HGNC Symbol;Acc:HGNC:3346]	protein_coding	9
ENSG00000167157	MC10	PRRX2	paired related homeobox 2 [Source:HGNC Symbol;Acc:HGNC:21338]	protein_coding	9
ENSG00000167183	MC16	PRR15L	proline rich 15 like [Source:HGNC Symbol;Acc:HGNC:28149]	protein_coding	17
ENSG00000167207	MC11	NOD2	nucleotide binding oligomerization domain containing 2 [Source:HGNC Symbol;Acc:HGNC:5331]	protein_coding	16
ENSG00000167220	MC25	HDHD2	haloacid dehalogenase like hydrolase domain containing 2 [Source:HGNC Symbol;Acc:HGNC:25364]	protein_coding	18
ENSG00000167244	MC22	IGF2	insulin like growth factor 2 [Source:HGNC Symbol;Acc:HGNC:5466]	protein_coding	11
ENSG00000167384	MC27	ZNF180	zinc finger protein 180 [Source:HGNC Symbol;Acc:HGNC:12970]	protein_coding	19
ENSG00000167434	MC22	CA4	carbonic anhydrase 4 [Source:HGNC Symbol;Acc:HGNC:1375]	protein_coding	17
ENSG00000167460	MC30	TPM4	tropomyosin 4 [Source:HGNC Symbol;Acc:HGNC:12013]	protein_coding	19
ENSG00000167476	MC18	JSRP1	junctional sarcoplasmic reticulum protein 1 [Source:HGNC Symbol;Acc:HGNC:24963]	protein_coding	19
ENSG00000167550	MC8	RHEBL1	RHEB like 1 [Source:HGNC Symbol;Acc:HGNC:21166]	protein_coding	12
ENSG00000167552	MC12	TUBA1A	tubulin alpha 1a [Source:HGNC Symbol;Acc:HGNC:20766]	protein_coding	12
ENSG00000167553	MC30	TUBA1C	tubulin alpha 1c [Source:HGNC Symbol;Acc:HGNC:20768]	protein_coding	12
ENSG00000167612	MC12	ANKRD33	ankyrin repeat domain 33 [Source:HGNC Symbol;Acc:HGNC:13788]	protein_coding	12
ENSG00000167617	MC11	CDC42EP5	CDC42 effector protein 5 [Source:HGNC Symbol;Acc:HGNC:17408]	protein_coding	19
ENSG00000167641	MC29	PPP1R14A	protein phosphatase 1 regulatory inhibitor subunit 14A [Source:HGNC Symbol;Acc:HGNC:14871]	protein_coding	19
ENSG00000167642	MC14	SPINT2	serine peptidase inhibitor, Kunitz type 2 [Source:HGNC Symbol;Acc:HGNC:11247]	protein_coding	19
ENSG00000167657	MC4	DAPK3	death associated protein kinase 3 [Source:HGNC Symbol;Acc:HGNC:2676]	protein_coding	19
ENSG00000167700	MC29	MFSD3	major facilitator superfamily domain containing 3 [Source:HGNC Symbol;Acc:HGNC:25157]	protein_coding	8
ENSG00000167701	MC20	GPT	glutamic--pyruvic transaminase [Source:HGNC Symbol;Acc:HGNC:4552]	protein_coding	8
ENSG00000167711	MC21	SERPINF2	serpin family F member 2 [Source:HGNC Symbol;Acc:HGNC:9075]	protein_coding	17
ENSG00000167733	MC20	HSD11B1L	hydroxysteroid 11-beta dehydrogenase 1 like [Source:HGNC Symbol;Acc:HGNC:30419]	protein_coding	19
ENSG00000167747	MC26	C19orf48	chromosome 19 open reading frame 48 [Source:HGNC Symbol;Acc:HGNC:29667]	transcribed_unitary_pseudogene	19
ENSG00000167774	MC19	ENSG00000167774	novel transcript	protein_coding	19
ENSG00000167775	MC28	CD320	CD320 molecule [Source:HGNC Symbol;Acc:HGNC:16692]	protein_coding	19
ENSG00000167778	MC7	SPRYD3	SPRY domain containing 3 [Source:HGNC Symbol;Acc:HGNC:25920]	protein_coding	12
ENSG00000167780	MC22	SOAT2	sterol O-acyltransferase 2 [Source:HGNC Symbol;Acc:HGNC:11178]	protein_coding	12
ENSG00000167799	MC29	NUDT8	nudix hydrolase 8 [Source:HGNC Symbol;Acc:HGNC:8055]	protein_coding	11
ENSG00000167807	MC29	ENSG00000167807	novel transcript	protein_coding	19
ENSG00000167861	MC10	HID1	HID1 domain containing [Source:HGNC Symbol;Acc:HGNC:15736]	protein_coding	17
ENSG00000167874	MC5	TMEM88	transmembrane protein 88 [Source:HGNC Symbol;Acc:HGNC:32371]	protein_coding	17
ENSG00000167880	MC26	EVPL	envoplakin [Source:HGNC Symbol;Acc:HGNC:3503]	protein_coding	17
ENSG00000167895	MC10	TMC8	transmembrane channel like 8 [Source:HGNC Symbol;Acc:HGNC:20474]	protein_coding	17
ENSG00000167968	MC21	DNASE1L2	deoxyribonuclease 1 like 2 [Source:HGNC Symbol;Acc:HGNC:2958]	protein_coding	16
ENSG00000167992	MC24	VWCE	von Willebrand factor C and EGF domains [Source:HGNC Symbol;Acc:HGNC:26487]	protein_coding	11
ENSG00000167994	MC11	RAB3IL1	RAB3A interacting protein like 1 [Source:HGNC Symbol;Acc:HGNC:9780]	protein_coding	11
ENSG00000167995	MC10	BEST1	bestrophin 1 [Source:HGNC Symbol;Acc:HGNC:12703]	protein_coding	11
ENSG00000168016	MC9	TRANK1	tetratricopeptide repeat and ankyrin repeat containing 1 [Source:HGNC Symbol;Acc:HGNC:29011]	protein_coding	3
ENSG00000168026	MC6	TTC21A	tetratricopeptide repeat domain 21A [Source:HGNC Symbol;Acc:HGNC:30761]	protein_coding	3
ENSG00000168135	MC11	KCNJ4	potassium inwardly rectifying channel subfamily J member 4 [Source:HGNC Symbol;Acc:HGNC:6265]	protein_coding	22
ENSG00000168140	MC28	VASN	vasorin [Source:HGNC Symbol;Acc:HGNC:18517]	protein_coding	16
ENSG00000168237	MC27	GLYCTK	glycerate kinase [Source:HGNC Symbol;Acc:HGNC:24247]	protein_coding	3
ENSG00000168273	MC29	SMIM4	small integral membrane protein 4 [Source:HGNC Symbol;Acc:HGNC:37257]	protein_coding	3
ENSG00000168280	MC9	KIF5C	kinesin family member 5C [Source:HGNC Symbol;Acc:HGNC:6325]	protein_coding	2
ENSG00000168298	MC11	H1-4	H1.4 linker histone, cluster member [Source:HGNC Symbol;Acc:HGNC:4718]	protein_coding	6
ENSG00000168306	MC27	ACOX2	acyl-CoA oxidase 2 [Source:HGNC Symbol;Acc:HGNC:120]	protein_coding	3
ENSG00000168386	MC8	FILIP1L	filamin A interacting protein 1 like [Source:HGNC Symbol;Acc:HGNC:24589]	protein_coding	3
ENSG00000168389	MC10	MFSD2A	major facilitator superfamily domain containing 2A [Source:HGNC Symbol;Acc:HGNC:25897]	protein_coding	1
ENSG00000168394	MC11	TAP1	transporter 1, ATP binding cassette subfamily B member [Source:HGNC Symbol;Acc:HGNC:43]	protein_coding	6
ENSG00000168398	MC8	BDKRB2	bradykinin receptor B2 [Source:HGNC Symbol;Acc:HGNC:1030]	protein_coding	14
ENSG00000168477	MC11	TNXB	tenascin XB [Source:HGNC Symbol;Acc:HGNC:11976]	protein_coding	6
ENSG00000168490	MC5	PHYHIP	phytanoyl-CoA 2-hydroxylase interacting protein [Source:HGNC Symbol;Acc:HGNC:16865]	protein_coding	8
ENSG00000168496	MC28	FEN1	flap structure-specific endonuclease 1 [Source:HGNC Symbol;Acc:HGNC:3650]	protein_coding	11
ENSG00000168509	MC16	HJV	hemojuvelin BMP co-receptor [Source:HGNC Symbol;Acc:HGNC:4887]	protein_coding	1
ENSG00000168517	MC26	HEXIM2	HEXIM P-TEFb complex subunit 2 [Source:HGNC Symbol;Acc:HGNC:28591]	protein_coding	17
ENSG00000168621	MC11	GDNF	glial cell derived neurotrophic factor [Source:HGNC Symbol;Acc:HGNC:4232]	protein_coding	5
ENSG00000168675	MC17	LDLRAD4	low density lipoprotein receptor class A domain containing 4 [Source:HGNC Symbol;Acc:HGNC:1224]	protein_coding	18
ENSG00000168685	MC3	IL7R	interleukin 7 receptor [Source:HGNC Symbol;Acc:HGNC:6024]	protein_coding	5
ENSG00000168778	MC25	TCTN2	tectonic family member 2 [Source:HGNC Symbol;Acc:HGNC:25774]	protein_coding	12
ENSG00000168906	MC27	MAT2A	methionine adenosyltransferase 2A [Source:HGNC Symbol;Acc:HGNC:6904]	protein_coding	2
ENSG00000168917	MC10	SLC35G2	solute carrier family 35 member G2 [Source:HGNC Symbol;Acc:HGNC:28480]	protein_coding	3
ENSG00000168918	MC14	INPP5D	inositol polyphosphate-5-phosphatase D [Source:HGNC Symbol;Acc:HGNC:6079]	protein_coding	2
ENSG00000168939	MC3	SPRY3	sprouty RTK signaling antagonist 3 [Source:HGNC Symbol;Acc:HGNC:11271]	protein_coding	X
ENSG00000168944	MC9	CEP120	centrosomal protein 120 [Source:HGNC Symbol;Acc:HGNC:26690]	protein_coding	5
ENSG00000168955	MC22	TM4SF20	transmembrane 4 L six family member 20 [Source:HGNC Symbol;Acc:HGNC:26230]	protein_coding	2
ENSG00000168993	MC29	CPLX1	complexin 1 [Source:HGNC Symbol;Acc:HGNC:2309]	protein_coding	4
ENSG00000169105	MC28	CHST14	carbohydrate sulfotransferase 14 [Source:HGNC Symbol;Acc:HGNC:24464]	protein_coding	15
ENSG00000169116	MC11	PARM1	prostate androgen-regulated mucin-like protein 1 [Source:HGNC Symbol;Acc:HGNC:24536]	protein_coding	4
ENSG00000169136	MC28	ATF5	activating transcription factor 5 [Source:HGNC Symbol;Acc:HGNC:790]	protein_coding	19
ENSG00000169155	MC8	ZBTB43	zinc finger and BTB domain containing 43 [Source:HGNC Symbol;Acc:HGNC:17908]	protein_coding	9
ENSG00000169174	MC22	PCSK9	proprotein convertase subtilisin/kexin type 9 [Source:HGNC Symbol;Acc:HGNC:20001]	protein_coding	1
ENSG00000169184	MC10	MN1	MN1 proto-oncogene, transcriptional regulator [Source:HGNC Symbol;Acc:HGNC:7180]	protein_coding	22
ENSG00000169245	MC21	CXCL10	C-X-C motif chemokine ligand 10 [Source:HGNC Symbol;Acc:HGNC:10637]	protein_coding	4
ENSG00000169403	MC4	PTAFR	platelet activating factor receptor [Source:HGNC Symbol;Acc:HGNC:9582]	protein_coding	1
ENSG00000169429	MC4	CXCL8	C-X-C motif chemokine ligand 8 [Source:HGNC Symbol;Acc:HGNC:6025]	protein_coding	4
ENSG00000169435	MC5	RASSF6	Ras association domain family member 6 [Source:HGNC Symbol;Acc:HGNC:20796]	protein_coding	4
ENSG00000169439	MC16	SDC2	syndecan 2 [Source:HGNC Symbol;Acc:HGNC:10659]	protein_coding	8
ENSG00000169507	MC26	SLC38A11	solute carrier family 38 member 11 [Source:HGNC Symbol;Acc:HGNC:26836]	protein_coding	2
ENSG00000169550	MC17	MUC15	mucin 15, cell surface associated [Source:HGNC Symbol;Acc:HGNC:14956]	protein_coding	11
ENSG00000169554	MC8	ZEB2	zinc finger E-box binding homeobox 2 [Source:HGNC Symbol;Acc:HGNC:14881]	protein_coding	2
ENSG00000169562	MC21	GJB1	gap junction protein beta 1 [Source:HGNC Symbol;Acc:HGNC:4283]	protein_coding	X
ENSG00000169592	MC29	INO80E	INO80 complex subunit E [Source:HGNC Symbol;Acc:HGNC:26905]	protein_coding	16
ENSG00000169627	MC28	BOLA2B	bolA family member 2B [Source:HGNC Symbol;Acc:HGNC:32479]	protein_coding	16
ENSG00000169629	MC8	RGPD8	RANBP2 like and GRIP domain containing 8 [Source:HGNC Symbol;Acc:HGNC:9849]	protein_coding	2
ENSG00000169683	MC26	LRRC45	leucine rich repeat containing 45 [Source:HGNC Symbol;Acc:HGNC:28302]	protein_coding	17
ENSG00000169689	MC28	CENPX	centromere protein X [Source:HGNC Symbol;Acc:HGNC:11422]	protein_coding	17
ENSG00000169740	MC18	ZNF32	zinc finger protein 32 [Source:HGNC Symbol;Acc:HGNC:13095]	protein_coding	10
ENSG00000169783	MC10	LINGO1	leucine rich repeat and Ig domain containing 1 [Source:HGNC Symbol;Acc:HGNC:21205]	protein_coding	15
ENSG00000169814	MC27	BTD	biotinidase [Source:HGNC Symbol;Acc:HGNC:1122]	protein_coding	3
ENSG00000169851	MC4	PCDH7	protocadherin 7 [Source:HGNC Symbol;Acc:HGNC:8659]	protein_coding	4
ENSG00000169860	MC4	P2RY1	purinergic receptor P2Y1 [Source:HGNC Symbol;Acc:HGNC:8539]	protein_coding	3
ENSG00000169884	MC10	WNT10B	Wnt family member 10B [Source:HGNC Symbol;Acc:HGNC:12775]	protein_coding	12
ENSG00000169891	MC11	REPS2	RALBP1 associated Eps domain containing 2 [Source:HGNC Symbol;Acc:HGNC:9963]	protein_coding	X
ENSG00000169896	MC12	ITGAM	integrin subunit alpha M [Source:HGNC Symbol;Acc:HGNC:6149]	protein_coding	16
ENSG00000169903	MC22	TM4SF4	transmembrane 4 L six family member 4 [Source:HGNC Symbol;Acc:HGNC:11856]	protein_coding	3
ENSG00000169914	MC2	OTUD3	OTU deubiquitinase 3 [Source:HGNC Symbol;Acc:HGNC:29038]	protein_coding	1
ENSG00000169918	MC11	OTUD7A	OTU deubiquitinase 7A [Source:HGNC Symbol;Acc:HGNC:20718]	protein_coding	15
ENSG00000169955	MC27	ZNF747	zinc finger protein 747 [Source:HGNC Symbol;Acc:HGNC:28350]	protein_coding	16
ENSG00000169962	MC6	TAS1R3	taste 1 receptor member 3 [Source:HGNC Symbol;Acc:HGNC:15661]	protein_coding	1
ENSG00000169976	MC28	SF3B5	splicing factor 3b subunit 5 [Source:HGNC Symbol;Acc:HGNC:21083]	protein_coding	6
ENSG00000170006	MC9	TMEM154	transmembrane protein 154 [Source:HGNC Symbol;Acc:HGNC:26489]	protein_coding	4
ENSG00000170017	MC17	ALCAM	activated leukocyte cell adhesion molecule [Source:HGNC Symbol;Acc:HGNC:400]	protein_coding	3
ENSG00000170075	MC5	GPR37L1	G protein-coupled receptor 37 like 1 [Source:HGNC Symbol;Acc:HGNC:14923]	protein_coding	1
ENSG00000170100	MC2	ZNF778	zinc finger protein 778 [Source:HGNC Symbol;Acc:HGNC:26479]	protein_coding	16
ENSG00000170122	MC26	FOXD4	forkhead box D4 [Source:HGNC Symbol;Acc:HGNC:3805]	protein_coding	9
ENSG00000170144	MC27	HNRNPA3	heterogeneous nuclear ribonucleoprotein A3 [Source:HGNC Symbol;Acc:HGNC:24941]	protein_coding	2
ENSG00000170153	MC10	RNF150	ring finger protein 150 [Source:HGNC Symbol;Acc:HGNC:23138]	protein_coding	4
ENSG00000170270	MC27	GON7	GON7 subunit of KEOPS complex [Source:HGNC Symbol;Acc:HGNC:20356]	protein_coding	14
ENSG00000170271	MC15	FAXDC2	fatty acid hydroxylase domain containing 2 [Source:HGNC Symbol;Acc:HGNC:1334]	protein_coding	5
ENSG00000170289	MC24	CNGB3	cyclic nucleotide gated channel subunit beta 3 [Source:HGNC Symbol;Acc:HGNC:2153]	protein_coding	8
ENSG00000170345	MC5	FOS	Fos proto-oncogene, AP-1 transcription factor subunit [Source:HGNC Symbol;Acc:HGNC:3796]	protein_coding	14
ENSG00000170364	MC27	SETMAR	SET domain and mariner transposase fusion gene [Source:HGNC Symbol;Acc:HGNC:10762]	protein_coding	3
ENSG00000170379	MC8	TCAF2	TRPM8 channel associated factor 2 [Source:HGNC Symbol;Acc:HGNC:26878]	protein_coding	7
ENSG00000170439	MC28	METTL7B	methyltransferase like 7B [Source:HGNC Symbol;Acc:HGNC:28276]	protein_coding	12
ENSG00000170458	MC18	CD14	CD14 molecule [Source:HGNC Symbol;Acc:HGNC:1628]	protein_coding	5
ENSG00000170482	MC17	SLC23A1	solute carrier family 23 member 1 [Source:HGNC Symbol;Acc:HGNC:10974]	protein_coding	5
ENSG00000170509	MC15	HSD17B13	hydroxysteroid 17-beta dehydrogenase 13 [Source:HGNC Symbol;Acc:HGNC:18685]	protein_coding	4
ENSG00000170537	MC5	TMC7	transmembrane channel like 7 [Source:HGNC Symbol;Acc:HGNC:23000]	protein_coding	16
ENSG00000170629	MC24	DPY19L2P2	DPY19L2 pseudogene 2 [Source:HGNC Symbol;Acc:HGNC:21764]	transcribed_unprocessed_pseudogene	7
ENSG00000170677	MC5	SOCS6	suppressor of cytokine signaling 6 [Source:HGNC Symbol;Acc:HGNC:16833]	protein_coding	18
ENSG00000170681	MC9	CAVIN4	caveolae associated protein 4 [Source:HGNC Symbol;Acc:HGNC:33742]	protein_coding	9
ENSG00000170745	MC10	KCNS3	potassium voltage-gated channel modifier subfamily S member 3 [Source:HGNC Symbol;Acc:HGNC:6302]	protein_coding	2
ENSG00000170776	MC2	AKAP13	A-kinase anchoring protein 13 [Source:HGNC Symbol;Acc:HGNC:371]	protein_coding	15
ENSG00000170807	MC17	LMOD2	leiomodin 2 [Source:HGNC Symbol;Acc:HGNC:6648]	protein_coding	7
ENSG00000170854	MC27	RIOX2	ribosomal oxygenase 2 [Source:HGNC Symbol;Acc:HGNC:19441]	protein_coding	3
ENSG00000170899	MC16	GSTA4	glutathione S-transferase alpha 4 [Source:HGNC Symbol;Acc:HGNC:4629]	protein_coding	6
ENSG00000170921	MC10	TANC2	tetratricopeptide repeat, ankyrin repeat and coiled-coil containing 2 [Source:HGNC Symbol;Acc:HGNC:30212]	protein_coding	17
ENSG00000170989	MC10	S1PR1	sphingosine-1-phosphate receptor 1 [Source:HGNC Symbol;Acc:HGNC:3165]	protein_coding	1
ENSG00000171084	MC17	FAM86JP	family with sequence similarity 86 member J, pseudogene [Source:HGNC Symbol;Acc:HGNC:44097]	transcribed_unprocessed_pseudogene	3
ENSG00000171103	MC25	TRMT61B	tRNA methyltransferase 61B [Source:HGNC Symbol;Acc:HGNC:26070]	protein_coding	2
ENSG00000171121	MC9	KCNMB3	potassium calcium-activated channel subfamily M regulatory beta subunit 3 [Source:HGNC Symbol;Acc:HGNC:6287]	protein_coding	3
ENSG00000171130	MC29	ATP6V0E2	ATPase H+ transporting V0 subunit e2 [Source:HGNC Symbol;Acc:HGNC:21723]	protein_coding	7
ENSG00000171222	MC29	SCAND1	SCAN domain containing 1 [Source:HGNC Symbol;Acc:HGNC:10566]	protein_coding	20
ENSG00000171223	MC5	JUNB	JunB proto-oncogene, AP-1 transcription factor subunit [Source:HGNC Symbol;Acc:HGNC:6205]	protein_coding	19
ENSG00000171224	MC30	FAM241B	family with sequence similarity 241 member B [Source:HGNC Symbol;Acc:HGNC:23519]	protein_coding	10
ENSG00000171236	MC24	LRG1	leucine rich alpha-2-glycoprotein 1 [Source:HGNC Symbol;Acc:HGNC:29480]	protein_coding	19
ENSG00000171243	MC17	SOSTDC1	sclerostin domain containing 1 [Source:HGNC Symbol;Acc:HGNC:21748]	protein_coding	7
ENSG00000171291	MC10	ZNF439	zinc finger protein 439 [Source:HGNC Symbol;Acc:HGNC:20873]	protein_coding	19
ENSG00000171368	MC10	TPPP	tubulin polymerization promoting protein [Source:HGNC Symbol;Acc:HGNC:24164]	protein_coding	5
ENSG00000171450	MC10	CDK5R2	cyclin dependent kinase 5 regulatory subunit 2 [Source:HGNC Symbol;Acc:HGNC:1776]	protein_coding	2
ENSG00000171462	MC18	DLK2	delta like non-canonical Notch ligand 2 [Source:HGNC Symbol;Acc:HGNC:21113]	protein_coding	6
ENSG00000171502	MC10	COL24A1	collagen type XXIV alpha 1 chain [Source:HGNC Symbol;Acc:HGNC:20821]	protein_coding	1
ENSG00000171557	MC17	FGG	fibrinogen gamma chain [Source:HGNC Symbol;Acc:HGNC:3694]	protein_coding	4
ENSG00000171560	MC16	FGA	fibrinogen alpha chain [Source:HGNC Symbol;Acc:HGNC:3661]	protein_coding	4
ENSG00000171564	MC22	FGB	fibrinogen beta chain [Source:HGNC Symbol;Acc:HGNC:3662]	protein_coding	4
ENSG00000171608	MC8	PIK3CD	phosphatidylinositol-4,5-bisphosphate 3-kinase catalytic subunit delta [Source:HGNC Symbol;Acc:HGNC:8977]	protein_coding	1
ENSG00000171621	MC4	SPSB1	splA/ryanodine receptor domain and SOCS box containing 1 [Source:HGNC Symbol;Acc:HGNC:30628]	protein_coding	1
ENSG00000171757	MC17	LRRC34	leucine rich repeat containing 34 [Source:HGNC Symbol;Acc:HGNC:28408]	protein_coding	3
ENSG00000171759	MC25	PAH	phenylalanine hydroxylase [Source:HGNC Symbol;Acc:HGNC:8582]	protein_coding	12
ENSG00000171766	MC27	GATM	glycine amidinotransferase [Source:HGNC Symbol;Acc:HGNC:4175]	protein_coding	15
ENSG00000171786	MC12	NHLH1	nescient helix-loop-helix 1 [Source:HGNC Symbol;Acc:HGNC:7817]	protein_coding	1
ENSG00000171791	MC11	BCL2	BCL2 apoptosis regulator [Source:HGNC Symbol;Acc:HGNC:990]	protein_coding	18
ENSG00000171793	MC27	CTPS1	CTP synthase 1 [Source:HGNC Symbol;Acc:HGNC:2519]	protein_coding	1
ENSG00000171804	MC11	WDR87	WD repeat domain 87 [Source:HGNC Symbol;Acc:HGNC:29934]	protein_coding	19
[truncated: 2,070 more rows]
