# Supplementary material for: Temporal transcriptomics identifies early-response and infection-condition-specific modules guiding host-directed anti-EBOV therapeutics
Source: Microbiol Spectr. 2026 Apr 30;14(6):e03608-25. doi: 10.1128/spectrum.03608-25 (PMC13228025; doi:10.1128/spectrum.03608-25)
Supplement: Table S3 — Gene expression matrix and differentially expressed genes from EBOV-ΔVP30-infected Huh7 cells (GSE86539 data set). [file spectrum.03608-25-s0007.xlsx]

## Sheet: Normalized expression
gene_id	EHUH003_Mock_0_1_1	EHUH003_Mock_0_2_1	EHUH003_Mock_0_3_1	EHUH003_Mock_0_4_1	EHUH003_Mock_0_5_1	EHUH003_EBOVdelatVP30_0_1_1	EHUH003_EBOVdelatVP30_0_2_1	EHUH003_EBOVdelatVP30_0_3_1	EHUH003_EBOVdelatVP30_0_4_1	EHUH003_EBOVdelatVP30_0_5_1	EHUH003_Mock_8_1_1	EHUH003_Mock_8_2_1	EHUH003_Mock_8_3_1	EHUH003_EBOVdelatVP30_8_3_1	EHUH003_EBOVdelatVP30_8_4_1	EHUH003_EBOVdelatVP30_8_5_1	EHUH003_Mock_24_1_1	EHUH003_Mock_24_2_1	EHUH003_Mock_24_3_1	EHUH003_Mock_24_4_1	EHUH003_Mock_24_5_1	EHUH003_EBOVdelatVP30_24_1_1	EHUH003_EBOVdelatVP30_24_2_1	EHUH003_EBOVdelatVP30_24_3_1	EHUH003_EBOVdelatVP30_24_4_1	EHUH003_EBOVdelatVP30_24_5_1	EHUH003_Mock_48_1_1	EHUH003_Mock_48_2_1	EHUH003_Mock_48_3_1	EHUH003_Mock_48_4_1	EHUH003_Mock_48_5_1	EHUH003_EBOVdelatVP30_48_1_1	EHUH003_EBOVdelatVP30_48_2_1	EHUH003_EBOVdelatVP30_48_3_1	EHUH003_EBOVdelatVP30_48_4_1	EHUH003_EBOVdelatVP30_48_5_1	EHUH003_Mock_72_1_1	EHUH003_Mock_72_2_1	EHUH003_Mock_72_3_1	EHUH003_Mock_72_4_1	EHUH003_Mock_72_5_1	EHUH003_EBOVdelatVP30_72_1_1	EHUH003_EBOVdelatVP30_72_2_1	EHUH003_EBOVdelatVP30_72_3_1	EHUH003_EBOVdelatVP30_72_4_1	EHUH003_EBOVdelatVP30_72_5_1
A1BG	5.82	5.866	5.836	5.818	5.917	6.171	6.411	6.295	6.022	5.955	5.671	5.593	6.134	6.28	6.484	6.333	6.564	6.709	6.469	6.247	6.615	6.732	6.732	7.057	6.581	6.86	7.385	7.242	7.069	6.961	6.976	5.945	6.249	6.226	6.101	6.17	7.655	7.315	8.044	7.829	7.37	6.088	5.512	5.422	5.069	5.766
A1CF	11.41	11.336	11.31	11.526	11.321	11.542	11.56	11.491	11.294	11.211	11.547	11.682	11.686	11.541	11.236	11.165	11.353	11.308	11.279	11.251	10.533	11.514	11.3	11.635	11.437	11.635	11.367	11.68	11.616	11.385	11.123	10.469	10.567	10.587	10.556	10.672	11.247	11.197	11.27	11.01	11.099	10.789	10.67	10.706	10.994	11.134
A2LD1	5.403	5.387	5.575	5.694	5.291	5.231	5.467	5.514	5.618	5.606	5.654	5.737	5.683	5.892	6.057	6.052	5.796	6.01	5.975	5.927	6.011	5.825	5.898	6.104	6.125	6.151	6.394	6.255	6.188	6.093	6.315	6.689	6.718	6.755	6.972	6.808	6.17	6.365	6.294	6.299	6.3	5.823	5.646	5.692	5.237	5.215
A2M	13.648	13.513	13.473	13.524	13.28	13.319	13.42	13.329	13.446	13.383	13.628	13.742	13.507	13.324	13.185	13.049	12.971	12.947	13.152	13.068	13.286	13.273	13.011	12.932	13.132	13.176	13.001	13.275	13.129	13.189	12.89	12.907	12.85	12.933	13.038	13.147	13.067	12.992	12.889	13.056	12.823	13.485	12.944	13.137	13.349	13.905
A4GALT	6.784	6.48	6.886	6.852	6.326	6.533	6.423	6.504	6.417	6.487	6.402	6.197	6.686	6.066	6.012	6.141	6.175	6.229	6.111	6.283	6.492	5.937	5.676	5.824	6.26	6.125	5.651	5.744	5.893	5.794	5.801	6.717	6.82	6.791	6.925	6.834	5.942	5.718	5.703	5.614	5.871	6.768	6.986	6.854	6.871	6.542
AAAS	7.431	7.401	7.531	7.409	7.564	7.842	7.757	7.539	7.563	7.364	7.595	7.144	8.032	7.063	6.913	6.857	6.521	6.511	6.747	6.788	6.144	6.667	6.647	6.992	6.776	6.832	6.563	7.088	7.074	6.79	6.669	6.402	6.325	6.349	6.488	6.314	7.086	6.744	6.82	6.762	6.748	6.158	6.367	6.126	6.165	6.213
AACS	6.768	6.831	7.054	6.882	6.848	6.922	6.589	6.884	6.839	6.536	6.467	6.68	6.496	6.504	6.28	6.266	5.787	6.154	6.021	5.943	5.504	6.541	6.245	6.449	6.461	6.443	6.175	6.176	6.111	5.676	5.826	6.56	6.585	6.566	6.643	6.746	5.984	5.85	5.983	5.93	5.958	6.703	6.452	6.543	6.444	6.629
AADAC	5.651	5.772	5.751	5.549	5.593	5.465	5.519	5.453	5.637	5.773	5.82	5.606	5.701	5.872	5.976	5.981	6.506	6.627	6.355	6.37	6.403	6.308	6.008	5.894	6.125	5.975	6.647	6.486	6.28	6.684	6.436	5.501	5.205	5.402	5.303	5.538	6.058	6.303	6.236	6.632	6.437	5.659	5.265	5.581	5.133	5.254
AADACL3	6.105	6.216	6.224	6.053	6.335	6.441	6.265	6.206	6.273	6.398	6.232	6.239	6.466	6.256	6.305	6.556	6.627	6.548	6.766	6.915	6.216	6.146	6.249	6.297	6.397	6.14	6.187	6.326	6.532	6.569	6.664	6.376	6.217	6.237	6.08	6.127	6.579	6.561	6.614	6.567	6.652	6.339	6.326	6.368	6.378	6.166
AADAT	8.079	8.74	8.068	8.123	8.311	8.133	7.81	8.062	8.176	8.153	8.359	8.31	8.268	8.222	8.029	8.251	8.441	8.51	8.251	8.153	8.29	8.042	8.263	7.917	8.206	8.119	8.608	8.556	8.418	8.471	8.576	7.534	7.785	7.805	7.742	7.727	8.189	8.437	8.353	8.01	8.223	6.759	6.823	6.731	6.19	6.031
AAGAB	10.543	10.463	10.571	10.4	10.533	10.529	10.416	10.398	10.414	10.501	10.803	10.565	11.027	11.024	11.019	11.331	11.515	11.495	11.289	11.362	11.316	11.364	11.487	11.335	11.252	11.12	11.329	11.168	11.05	11.175	11.318	11.067	11.346	11.362	11.206	11.268	10.51	10.787	10.655	10.801	10.661	10.737	10.893	10.647	10.645	10.928
AAK1	7.296	7.383	7.183	7.126	6.872	7.273	7.242	7.177	7.069	7.182	7.174	6.882	7.157	7.061	7.126	7.236	7.057	7.13	6.869	6.891	6.755	6.933	6.975	6.841	7.06	6.907	6.627	6.496	6.483	6.605	6.528	6.947	7.001	6.966	6.864	6.921	6.381	6.277	6.368	6.28	6.203	7.229	7.042	7.321	7.451	7.352
AAMP	10.403	10.384	10.415	10.61	10.035	10.513	10.27	10.585	10.341	10.025	9.493	10.002	9.289	9.407	9.2	8.839	8.053	8.212	7.813	8.054	6.657	8.785	8.581	9.293	8.327	8.79	8.213	8.596	8.57	8.041	8.004	8.966	8.922	8.954	9.222	9.353	9.014	8.832	8.738	8.749	8.624	9.961	9.57	9.816	10.185	10.282
AANAT	4.819	4.981	4.854	4.849	4.715	4.823	4.674	4.632	4.953	4.853	4.897	4.853	5.404	5.086	5.08	5.204	5.439	5.486	5.456	5.496	5.911	5.239	5.472	5.573	5.289	5.681	5.048	4.879	5.351	5.148	5.199	5.307	5.266	5.402	5.322	5.627	5.113	4.856	4.897	4.583	4.555	7.066	8.233	7.548	6.989	9.279
AARS	9.004	9.09	9.012	9.021	9.35	9.673	8.801	9.57	9.208	8.721	8.347	8.841	8.589	8.905	8.648	8.342	7.748	7.828	7.368	7.61	6.198	8.468	8.308	9.225	8.199	8.708	8.21	8.688	8.664	8.074	7.961	8.782	8.8	8.836	9.104	9.143	8.869	8.54	8.518	8.367	8.373	9.634	9.386	9.421	9.708	9.853
AARS2	8.582	8.536	8.509	8.411	8.424	8.69	8.738	8.468	8.742	8.726	8.726	8.439	8.422	8.448	8.432	8.47	8.34	8.548	8.366	8.585	8.555	8.574	8.593	8.73	8.793	8.84	8.502	8.342	8.37	8.275	8.506	8.832	8.94	8.985	8.977	8.855	8.026	7.942	8.059	8.173	8.059	8.355	8.366	8.257	8.019	7.78
AARSD1	8.959	8.981	9.151	9.12	9.196	9.282	9.066	9.174	9.141	9.055	9.418	9.481	9.348	9.601	9.437	9.714	9.496	9.616	9.463	9.534	8.569	9.62	9.628	9.806	9.412	9.502	9.577	9.621	9.386	9.295	9.436	9.162	9.37	9.448	9.302	9.561	8.84	9.04	8.947	8.841	8.712	8.932	8.868	8.853	8.99	9.121
AASDH	5.903	6.354	6.676	5.776	5.733	5.62	5.561	5.537	5.806	5.866	6.116	6.381	5.854	6.141	6.292	5.801	6.211	5.921	5.927	5.78	5.174	6.064	6.18	6.197	6.112	6.036	6.735	6.837	6.776	6.865	6.658	6.359	6.535	6.521	6.615	6.574	6.816	7.193	6.88	7.056	6.971	6.492	6.234	6.44	5.804	5.659
AASDHPPT	7.713	7.454	7.673	7.858	7.65	7.34	7.397	7.475	7.683	7.701	7.778	8.057	7.558	8.039	8.004	7.759	7.877	7.832	7.828	7.584	7.755	7.863	7.842	7.92	7.804	7.68	8.121	8.339	8.372	8.295	8.065	7.97	7.951	7.838	7.927	8.047	8.332	8.546	8.321	8.588	8.44	7.758	7.383	8.08	7.115	6.657
AASS	7.078	7.075	7.126	7.213	6.984	7.042	7.138	7.103	7.214	7.355	7.213	7.492	6.78	7.397	7.531	7.436	7.422	7.49	7.461	7.599	7.028	7.731	7.748	7.882	7.626	7.592	8.232	8.272	8.455	8.228	8.151	7.354	7.357	7.559	7.536	7.29	8.55	8.611	8.754	8.452	8.417	7.254	7.386	7.469	7.171	6.647
AATF	10.303	10.343	10.246	10.444	10.199	10.576	10.408	10.221	10.177	10.059	10.29	10.611	10.81	10.28	10.094	10.163	9.933	9.941	9.625	9.629	8.693	10.306	10.107	10.354	10.094	10.229	9.604	9.674	9.637	9.358	9.346	10.282	10.564	10.537	10.541	10.607	8.893	8.769	8.801	8.625	8.611	9.851	9.771	9.698	9.961	10.403
AATK	5.059	5.199	5.189	4.98	5.08	5.092	4.999	4.898	5.217	5.162	4.897	4.944	4.794	4.981	4.855	4.894	4.696	4.749	4.959	4.811	4.828	4.664	5.001	4.93	5.161	5.162	4.793	4.808	4.628	4.752	4.65	4.62	4.693	4.782	4.818	4.865	4.862	4.754	4.982	4.879	4.853	4.534	4.739	4.57	4.375	4.32
ABAT	9.165	9.478	9.192	9.332	8.957	9.056	9.055	9.149	9.162	9.236	8.97	8.995	8.44	8.872	8.984	9.128	9.15	9.24	9.034	9.252	9.934	9.157	9.411	9.253	9.378	9.308	9.637	9.394	9.641	9.411	9.667	8.185	8.143	8.144	8.237	8.164	9.876	9.598	10.117	9.877	9.718	8.287	8.237	8.292	8.179	7.772
ABCA1	7.865	7.872	7.804	7.614	7.393	7.402	7.796	7.641	7.814	7.889	7.482	7.702	7.544	7.677	7.715	7.62	7.831	7.987	7.75	7.871	7.454	7.71	7.799	7.867	7.851	7.85	8.123	8.218	8.292	8.12	8.152	6.92	6.869	6.969	6.956	6.853	8.304	8.23	8.219	8.032	8.058	7.172	7.165	7.325	7.161	6.725
ABCA10	8.159	8.048	8.123	8.084	8.162	8.155	8.14	8.097	8.14	8.272	8.603	8.715	8.659	8.233	8.303	8.614	8.756	8.738	8.69	8.773	9.151	7.918	8.147	8.057	8.226	8.185	8.691	8.512	8.718	8.808	8.998	8.224	8.293	8.306	8.149	8.025	8.695	8.907	8.811	8.757	8.94	7.228	7.254	7.316	6.731	6.376
ABCA11P	7.814	7.916	7.912	7.995	7.58	7.645	7.548	7.825	8.004	8.042	8.434	8.595	8.032	8.493	8.282	8.454	8.426	8.495	8.373	8.353	7.528	8.14	8.338	8.237	7.977	8.198	8.701	8.688	8.743	8.808	8.806	8.142	8.296	8.379	8.26	8.205	8.575	8.825	8.686	8.786	8.547	7.238	7.149	7.176	6.723	6.504
ABCA2	5.375	5.574	5.409	5.395	5.397	5.285	5.334	5.492	5.279	5.297	5.325	5.241	5.267	5.196	5.289	5.302	5.393	5.042	5.349	5.243	5.856	5.057	5.263	5.325	5.091	5.208	5.173	4.857	5.647	5.181	5.306	5.173	5.182	5.251	4.974	5.106	5.323	5.329	5.231	5.241	5.365	5.089	5.019	5.118	5.309	5.317
ABCA3	4.958	5.021	4.882	4.938	4.944	5.125	5.134	4.861	4.953	4.936	5.07	4.921	5.718	4.981	4.84	4.742	4.905	5.275	4.878	5.3	5.174	4.465	4.753	6.09	5.482	4.69	5.552	5.456	5.464	5.195	4.988	5.199	4.872	4.999	5.086	5.271	5.052	4.856	4.913	4.911	4.885	5.039	5.094	5.054	4.956	5.401
ABCA5	9.451	9.382	9.54	9.442	9.011	9.277	9.346	9.278	9.444	9.51	9.752	9.996	9.816	9.594	9.539	9.738	9.948	9.879	9.83	9.748	9.955	9.588	9.805	9.838	9.725	9.622	10.129	10.078	10.176	10.096	10.208	8.821	8.954	9.032	8.828	8.854	10.038	10.209	10.268	9.971	10.156	8.346	8.475	8.448	8.187	8.14
ABCA6	4.846	4.981	4.959	4.959	4.96	4.806	4.816	4.861	4.859	5.162	5.397	4.944	4.942	5.052	5.08	5.285	5.558	5.353	5.179	5.069	5.808	5.239	5.32	4.991	5.346	5.414	5.5	5.36	5.406	5.341	5.38	5.341	5.68	5.531	5.677	5.538	5.268	5.279	5.551	5.699	5.356	5.254	5.006	5.183	4.762	4.742
ABCA7	6.671	7.027	6.764	6.844	6.764	6.699	6.582	6.548	6.596	6.487	6.834	6.765	6.753	6.78	6.653	6.77	6.898	6.765	6.606	6.663	6.793	7.21	7.299	6.843	7.091	7.055	7.117	7.073	7.069	6.79	6.992	6.556	6.952	6.97	6.792	6.968	6.923	7.154	7.559	7.238	6.894	6.636	6.498	6.554	6.636	6.925
ABCA8	5.358	5.359	5.616	5.673	6.045	6.993	7.209	6.595	6.022	5.919	7.017	5.848	7.947	6.621	7.169	7.19	7.04	6.898	6.747	6.936	7.539	7.494	7.765	7.619	6.768	7.243	7.361	7.193	7.792	7.275	7.365	6.41	7.427	7.202	6.93	6.861	7.536	7.577	7.825	7.664	7.974	6.772	6.947	6.942	7.072	7.425
ABCA9	14.837	14.807	14.946	15.466	15.265	14.998	15.216	15.134	15.118	15.064	15.346	15.291	15.356	15.097	15.106	15.28	15.312	15.28	15.412	15.426	15.595	14.956	15.064	15.027	15.064	15.087	14.892	14.936	14.897	14.961	15.073	15.081	15.037	15.123	14.956	14.998	15.068	14.951	15.003	14.951	14.931	15.003	15.156	15.081	14.851	14.847
ABCB1	8.367	8.35	8.305	8.353	8.401	8.407	8.259	8.344	8.37	8.411	8.284	8.512	8.102	8.566	8.34	8.268	8.061	7.951	7.958	7.885	6.916	8.309	8.041	8.363	8.014	8.277	7.982	8.346	8.281	8.256	8.042	9.144	9.031	9.188	9.254	9.324	8.136	8.36	8.209	8.207	8.187	9.339	9.199	9.28	9.437	9.329
ABCB10	7.768	7.923	7.66	7.391	7.238	7.184	7.285	7.275	7.82	7.564	7.225	7.525	6.959	7.337	7.598	7.382	7.379	7.456	7.354	7.363	8.027	7.49	7.631	7.128	7.536	7.225	7.38	7.176	7.321	7.348	7.542	7.129	7.406	7.355	7.333	6.977	7.428	7.274	7.278	7.403	7.393	6.939	6.984	7.039	6.717	6.121
ABCB11	4.796	4.476	4.742	4.896	4.841	4.857	4.816	4.846	4.782	4.833	4.956	4.899	4.699	5.016	5.11	5.204	4.616	4.474	4.354	4.502	5.066	4.859	4.239	4.539	4.421	4.13	4.84	4.697	4.857	4.695	4.429	4.62	4.908	4.458	4.626	4.582	4.883	4.957	5.078	4.847	4.822	4.534	4.416	4.518	4.812	4.783
ABCB4	8.764	8.735	8.953	9.27	8.985	8.788	9.27	9.018	9.11	9.095	9.032	8.863	9.093	8.951	9.059	9.227	9.96	9.928	9.793	9.82	10.087	9.63	9.72	9.678	9.773	9.846	10.382	10.188	10.12	10.381	10.349	9.29	9.133	9.22	9.171	9.1	10.572	10.682	10.764	10.827	10.64	8.997	9.108	9.055	8.779	8.659
ABCB6	11.307	11.812	11.2	11.59	11.397	11.323	11.217	11.396	11.309	11.006	11.261	11.575	11.221	11.24	10.935	11.04	10.866	11.073	10.792	11.037	11.254	11.344	11.372	11.097	11.422	11.406	10.706	10.475	10.456	10.35	10.638	10.418	10.631	10.613	10.569	10.673	10.18	9.923	10.158	10.039	9.992	10.349	10.446	10.307	10.208	10.462
ABCB7	8.528	8.364	8.393	8.452	8.662	8.562	8.639	8.511	8.528	8.81	9.144	8.924	9.404	9.222	9.235	9.549	9.975	9.968	9.78	9.763	9.703	9.941	10.083	9.713	9.943	9.893	10.118	9.89	9.781	10.01	10.056	9.426	9.74	9.745	9.51	9.65	10.015	10.058	10.186	10.161	9.918	9.177	9.1	9.142	9.247	9.235
ABCB8	6.231	6.251	6.36	6.171	6.054	6.119	6.042	6.04	6.085	6.196	6.143	6.017	5.883	5.958	5.843	5.85	5.948	5.763	5.737	5.911	6.118	5.871	5.818	5.905	5.946	5.933	6.018	6.446	5.82	5.682	5.695	6.034	6.429	6.257	6.197	6.122	5.535	5.463	5.464	5.32	5.438	5.898	6.171	6.068	5.898	5.706
ABCB9	4.628	4.476	4.538	4.703	4.811	4.646	4.816	4.715	4.758	4.717	4.701	4.439	4.628	4.631	4.668	4.576	4.245	5.15	4.482	4.545	4.483	4.503	4.92	4.93	4.339	4.852	4.88	4.62	4.434	4.306	4.286	5.216	4.456	4.299	4.881	4.766	4.436	4.476	4.588	4.742	4.512	4.583	4.518	4.544	4.611	4.761
ABCC1	5.113	5.3	5.227	5.354	5.015	5.156	5.013	5.134	5.205	5.19	4.984	4.754	4.628	4.775	4.647	4.915	4.826	4.933	4.616	4.678	4.946	4.97	4.706	4.647	4.902	5.13	4.615	4.697	4.817	4.63	4.758	5.065	5.097	4.782	5.086	5.248	4.458	4.586	4.491	4.538	4.421	5.099	5.006	5.197	5.048	5.031
ABCC10	6.7	6.503	6.844	6.963	6.548	6.89	6.841	6.92	6.92	6.682	6.584	6.264	6.635	6.582	6.647	6.645	6.108	6.557	6.656	6.401	6.198	6.128	5.955	6.17	6.154	6.294	6.085	6.221	6.095	6.127	5.872	6.089	6.226	6.087	6.211	6.41	6.734	6.542	6.497	6.49	6.498	6.35	6.394	6.403	6.62	6.667
ABCC11	4.598	4.618	4.462	4.646	4.535	4.534	4.553	4.632	4.508	4.717	4.506	4.574	4.699	4.534	4.709	4.391	4.16	3.965	4.661	5.181	4.268	4.465	4.365	4.316	4.339	4.527	4.474	4.456	4.669	4.474	4.17	4.133	4.536	4.175	4.403	4.437	4.529	4.586	4.588	4.646	4.676	4.238	4.495	4.471	4.499	4.472
ABCC2	8.561	8.429	8.506	8.353	8.916	8.859	8.441	8.449	8.455	8.582	8.556	8.412	8.845	8.633	8.551	8.659	9.164	9.041	9.029	8.742	8.834	9.027	8.912	8.904	9.001	9.143	9.212	9.16	9.253	9.283	8.972	8.427	8.209	8.378	8.383	8.375	9.699	9.632	9.781	9.561	9.442	9.187	8.841	9.142	9.197	9.313
ABCC3	8.577	8.471	8.497	8.475	8.42	8.559	8.593	8.202	8.357	8.329	8.25	8.172	8.317	8.607	8.49	8.406	7.823	7.844	7.508	7.646	7.373	8.331	8.274	8.381	8.318	8.393	7.669	7.858	7.601	7.534	7.313	8.159	8.292	8.25	8.272	8.198	7.611	7.666	7.718	7.508	7.595	7.897	8.092	7.906	7.952	8.059
ABCC4	5.651	5.637	5.588	5.498	5.604	5.676	5.838	5.491	5.845	5.721	5.437	5.724	5.561	5.903	5.862	5.652	5.407	5.316	5.422	5.372	5.008	5.659	5.605	5.677	5.457	5.799	5.651	5.704	5.609	5.577	5.426	6.057	5.91	6.03	6.133	6.078	5.767	5.984	5.66	5.816	5.921	5.892	6.175	6.006	5.217	5.588
ABCC5	6.381	6.763	6.471	6.39	6.394	6.32	6.247	6.244	6.644	6.448	6.693	6.662	5.939	6.878	6.989	6.343	6.227	6.191	6.203	6.227	6.636	6.383	6.587	6.731	6.639	6.693	6.602	6.799	6.615	6.474	6.502	7.649	7.152	7.499	7.512	7.586	6.692	7.036	7.02	6.938	6.875	7.533	7.749	7.559	7.478	6.957
ABCC6	8.432	8.474	8.412	8.525	8.562	8.728	8.66	8.54	8.45	8.304	8.314	8.385	8.373	8.036	7.916	7.906	7.79	7.812	8.025	8.075	7.44	7.981	7.958	8.076	7.883	8.043	8.171	8.339	8.252	8.022	7.939	7.061	7.085	7.134	7.004	7.152	8.181	8.16	8.144	7.945	7.996	6.506	6.466	6.361	6.692	6.77
ABCC6P1	9.21	9.073	9.261	9.062	8.83	8.626	8.916	8.759	9.073	9.126	10.055	9.964	10.217	9.64	9.717	9.983	10.493	10.54	10.439	10.639	11.653	9.978	10.354	9.898	10.283	9.905	10.747	10.283	10.322	10.47	10.802	8.672	9.048	8.991	8.785	8.783	10.23	10.146	10.404	10.248	10.252	7.395	7.511	7.385	7.072	6.718
ABCC8	4.846	4.861	4.854	4.729	5.117	4.987	5.047	4.961	4.987	4.833	4.737	4.754	4.794	5.121	5.264	5.406	4.696	4.518	5.038	4.944	4.483	5.116	4.92	5.083	4.983	4.443	4.615	4.144	5.01	5.215	4.926	5.199	4.908	4.896	4.142	4.582	4.883	4.816	4.751	4.812	4.986	4.96	4.758	4.944	5.473	5.75
ABCD1	5.13	5.097	5.423	5.06	5.042	5.081	5.029	5.06	4.987	4.974	4.926	4.899	5.098	5.086	4.913	4.816	4.905	4.933	5.179	4.811	4.767	4.859	4.665	4.828	4.944	4.929	4.432	4.879	4.92	4.752	5.664	5.005	4.97	4.963	4.85	5.168	4.776	5.083	4.879	4.896	4.885	4.912	4.883	4.913	5.113	4.986
ABCD3	7.557	7.818	7.997	7.757	7.581	7.538	7.666	7.603	7.673	7.663	7.732	7.88	7.839	7.472	7.6	7.821	7.755	7.721	7.707	7.706	7.959	7.254	7.448	7.01	7.256	7.096	7.37	7.283	7.51	7.595	7.78	7.352	7.297	7.208	7.147	7.057	7.564	7.593	7.492	7.45	7.65	7.483	7.464	7.594	7.548	7.231
ABCD4	7.451	7.52	7.511	7.516	7.418	7.526	7.634	7.591	7.497	7.514	7.515	7.616	7.561	7.443	7.556	7.737	7.728	7.522	7.529	7.667	7.926	7.674	7.632	7.72	7.665	7.735	7.689	7.53	7.372	7.497	7.725	7.505	7.669	7.708	7.632	7.603	7.532	7.528	7.611	7.483	7.513	7.238	7.387	7.358	7.392	7.212
ABCE1	9.562	9.479	9.415	9.087	9.488	9.351	9.166	9.269	9.616	9.753	9.345	9.761	9.213	9.701	9.711	9.384	9.452	9.338	9.172	9.115	8.717	9.332	9.251	9.524	9.212	9.217	9.377	9.821	9.894	9.78	9.447	9.883	9.736	9.827	9.887	9.617	9.815	9.994	9.621	9.93	9.994	10.159	9.982	10.077	9.953	9.378
ABCF1	9.834	9.775	10.093	9.701	9.998	10.155	10.03	9.948	9.951	9.719	9.643	9.701	9.767	9.685	9.358	9.289	8.783	8.707	8.581	8.712	7.707	9.29	9.069	9.438	9.165	9.442	8.534	8.726	8.693	8.445	8.379	9.282	9.312	9.284	9.45	9.718	8.343	8.067	8.03	8.23	7.977	9.873	9.715	9.686	9.684	10.077
ABCF2	8.294	8.327	8.099	8.174	8.453	8.813	8.318	8.445	8.189	8.106	8.49	8.363	8.638	8.521	8.476	8.264	7.871	7.8	7.631	7.514	6.38	8.218	7.877	8.334	8.176	8.347	7.799	8.223	8.158	7.826	7.442	8.108	8.456	8.422	8.494	8.246	7.394	7.095	7.204	7.287	7.194	7.745	7.705	7.451	7.741	7.665
ABCF3	9.892	10.344	9.935	9.921	10.045	10.246	9.773	9.847	9.908	9.677	9.747	9.71	9.645	9.231	9.113	8.75	8.447	8.473	8.314	8.304	7.91	8.947	8.729	8.928	9.098	9.259	8.536	8.674	8.754	8.354	8.304	8.938	8.746	8.714	8.916	9.026	8.585	8.211	8.321	8.164	8.221	8.857	8.81	8.859	8.862	9.196
ABCG1	5.13	5.021	4.8	4.999	4.93	4.857	4.709	4.882	4.936	4.936	4.546	4.754	5.098	4.981	4.948	4.843	4.782	5.693	5.038	4.985	4.708	5.178	5.151	5.413	4.902	5.337	4.965	4.973	4.958	4.836	4.926	5.065	4.908	4.999	4.913	5.113	5.52	4.938	4.998	5.011	4.944	5.195	5.023	4.883	5.133	5.401
ABCG2	5.265	5.186	5.155	4.999	5.744	5.687	5.611	5.491	5.373	5.261	5.07	4.967	5.441	5.503	5.768	5.981	6.068	5.611	5.834	5.729	6.079	5.845	5.817	5.86	5.654	5.254	5.898	5.816	6.025	6.115	6.175	5.923	5.612	5.628	5.466	5.497	5.659	5.568	5.526	5.539	5.673	5.382	5.46	5.514	5.879	6.213
ABCG5	5.094	4.829	5.111	5.27	5.509	5.406	5.504	5.467	5.225	5.069	4.881	4.998	5.06	5.464	5.454	5.46	5.66	5.639	6.074	6.089	5.878	5.478	5.218	5.363	4.858	5.13	5.137	5.205	5.542	5.802	5.642	5.374	5.25	4.981	5.044	5.083	5.835	5.812	5.827	5.928	5.829	5.392	5.395	5.401	6	6.744
ABCG8	4.846	5.097	4.854	5.018	4.811	4.857	4.887	5.091	4.715	4.717	5.127	5.07	4.827	4.729	4.84	4.985	5.558	5.108	5.741	5.218	5.73	5.083	5.412	4.991	5.289	5.13	5.5	5.562	5.393	5.706	5.38	4.562	5.097	4.744	4.85	4.472	5.681	5.568	5.793	5.708	5.534	4.628	4.676	4.618	4.499	4.676
ABHD1	5.759	5.66	5.911	5.83	5.515	5.676	5.766	5.882	5.749	5.812	5.723	5.638	5.649	6.121	6.211	6.197	6.307	6.511	6.619	6.887	6.966	6.321	6.349	6.613	6.561	6.575	6.789	6.729	6.565	6.828	6.957	6.077	6.353	6.446	6.428	6.339	6.816	6.703	6.929	6.749	6.78	5.91	5.726	5.898	5.473	5.29
ABHD10	6.938	6.932	6.92	6.716	6.828	6.275	6.5	6.268	7.021	7.156	7.106	7.733	7.117	6.589	6.8	6.645	7.976	7.468	7.695	7.699	7.867	6.27	6.534	6.359	6.648	6.342	7.228	7.207	8.09	8.22	8.103	6.934	6.306	6.154	6.636	6.056	8.057	8.244	8.054	8.13	8.462	6.694	6.471	6.709	5.44	4.986
ABHD11	7.083	7.185	7.126	7.248	7.182	7.576	7.459	7.521	7.19	7.128	7.265	7.078	7.675	7.724	7.672	8.074	8.061	8.221	8.038	8.248	8.536	7.949	8.119	7.925	8.04	7.81	8.142	7.7	7.466	7.477	7.831	7.324	8.025	7.908	7.736	7.797	7.152	7.275	7.253	6.916	6.89	6.299	6.498	6.383	6.529	6.561
ABHD11-AS1	4.846	4.764	4.679	4.729	4.9	4.926	4.816	4.774	4.802	4.789	4.372	4.632	4.628	4.729	4.855	4.965	5.099	5.195	4.999	5.372	4.708	5.048	4.842	5.2	4.944	5.001	4.615	4.374	5.243	4.913	4.391	4.867	4.693	5.16	4.663	4.932	4.899	4.938	4.67	4.847	5.069	4.734	4.777	4.618	4.908	4.898
ABHD12	9.473	9.347	9.029	9.237	8.758	8.949	8.903	9.048	9.116	8.684	8.716	8.535	8.119	7.893	7.782	7.667	7.615	7.653	7.478	7.488	7.48	7.908	7.74	8.009	7.765	7.917	7.915	7.909	7.871	7.729	7.697	7.941	7.973	7.932	8.066	8.105	8.042	7.784	7.818	7.973	7.826	8.569	8.318	8.396	8.589	8.654
ABHD12B	4.937	4.737	4.538	5.039	4.93	4.787	4.951	4.944	4.881	4.556	4.984	4.879	4.699	4.857	4.796	4.632	4.366	4.302	4.701	4.286	5.008	4.78	4.92	4.468	4.339	4.363	4.519	5.312	4.613	4.574	4.576	4.75	4.616	4.665	4.726	4.437	4.812	4.634	4.751	4.812	4.634	4.754	4.697	4.775	5.004	4.92
ABHD13	5.469	5.583	5.501	5.524	5.268	5.396	5.401	5.416	5.656	5.701	5.788	5.737	5.854	5.851	5.778	5.784	6.642	6.6	6.643	6.502	7.421	5.937	6.223	5.594	6.307	6.022	6.808	6.62	6.435	6.944	7.022	6.21	6.506	6.512	6.413	5.968	6.177	6.475	6.212	6.356	6.547	5.602	5.744	5.76	4.956	4.717
ABHD14A	10.432	10.341	10.409	10.412	10.158	10.246	10.368	10.307	10.243	10.3	10.336	9.996	10.19	10.039	10.189	10.267	10.221	10.242	10.144	10.261	10.359	10.416	10.386	10.432	10.478	10.607	10.37	10.234	10.15	10.181	10.199	10.364	10.37	10.346	10.363	10.45	10.086	9.936	10.053	10.045	10.044	10.087	10.094	10.084	10.195	10.466
ABHD14B	6.012	6.226	6.173	6.269	5.894	5.958	6.201	6.056	6.036	6.104	6.224	6.025	5.837	5.601	5.574	5.162	4.696	4.608	5.113	5.069	4.889	5.148	4.883	5.361	5.227	5.282	5.12	5.496	5.596	5.104	4.793	4.849	4.574	5.062	5.141	4.8	5.681	5.623	5.681	5.583	5.683	5.217	5.202	5.039	4.812	4.898
ABHD15	7.795	7.928	7.878	7.673	8.03	8.219	7.671	7.772	8.052	7.954	7.468	7.437	7.059	7.73	7.87	7.725	7.502	7.619	7.278	7.543	7.586	7.339	7.492	7.835	7.575	7.601	7.642	7.753	7.901	7.503	7.745	7.793	7.568	7.58	7.779	7.594	7.911	7.681	8.018	7.889	7.935	7.424	7.522	7.401	6.912	6.58
ABHD16A	5.651	5.608	5.628	5.907	5.932	6.031	5.704	5.82	5.806	5.627	5.757	5.939	6.305	6.093	5.789	5.994	5.951	5.94	5.975	5.439	5.524	6.448	6.484	6.562	6.005	6.435	5.979	6.005	5.931	5.674	5.835	6.098	6.268	6.259	6.238	6.443	5.624	6.105	5.574	5.824	5.446	6.12	6.07	6.012	6.043	6.019
ABHD16B	5.021	4.317	4.377	4.619	4.615	4.433	4.574	4.529	4.444	4.354	4.324	4.402	4.482	4.631	4.603	4.391	4.208	3.965	4.878	4.286	4.767	4.106	6.418	4.208	3.988	4.285	3.855	4.299	4.292	4.442	4.17	4.194	4.092	4.257	4.294	4.185	4.38	4.533	4.332	4.494	4.468	4.372	4.359	4.591	4.611	4.472
ABHD2	6.837	6.888	6.897	6.743	6.837	6.706	6.708	6.74	6.985	6.825	6.532	6.968	6.505	6.931	6.718	6.645	5.754	6.095	5.574	5.674	5.476	6.394	6.349	6.531	6.182	6.213	6.383	6.426	6.365	6.218	6.348	6.689	6.759	6.844	6.858	6.783	6.17	6.007	6.061	6.264	6.115	7.392	7.128	7.397	7.171	6.28
ABHD3	7.894	7.971	7.773	7.387	7.596	7.79	7.965	8.04	7.877	8.123	7.522	8.079	7.897	8.361	8.369	8.47	8.468	8.612	8.291	8.361	7.06	8.795	8.964	8.931	8.723	8.448	8.82	8.803	8.884	8.885	8.98	9.117	9.379	9.284	9.418	9.008	8.923	8.84	8.94	8.963	8.889	9.369	9.266	9.609	9.577	8.639
ABHD4	7.867	8.138	7.792	8.297	7.795	7.937	8.086	8.344	7.701	7.605	7.563	7.719	7.584	7.386	7.374	7.246	6.985	6.817	7.415	7.435	7.298	6.892	6.921	7.164	6.679	6.937	6.687	6.678	6.651	6.873	7.001	6.833	6.711	6.868	6.875	6.931	7.103	7.053	7.08	7.098	7.086	7.569	7.337	7.448	7.838	8.046
ABHD5	8.969	9.227	9.1	9.079	9.444	9.515	8.873	9.379	9.203	9.2	9.176	9.005	9.584	9.253	9.146	9.408	9.589	9.579	9.447	9.432	9.197	9.4	9.57	9.493	9.45	9.304	9.522	9.432	9.276	9.367	9.398	9.261	9.409	9.399	9.359	9.329	8.975	9.161	8.983	9.101	9.085	9.314	9.227	9.458	9.507	9.336
ABHD6	8.786	8.645	8.6	8.574	8.755	8.701	8.979	8.593	8.796	8.924	9.052	8.852	8.817	8.99	9.083	9.183	9.447	9.49	9.36	9.51	9.306	9.24	9.235	9.324	9.137	9.157	9.718	9.608	9.711	9.737	9.79	8.741	8.738	8.836	8.838	8.624	9.557	9.555	9.599	9.756	9.487	8.412	8.372	8.473	8.204	8.018
ABHD8	10.188	10.147	10.209	10.201	10.224	10.086	10.549	10.022	10.157	10.016	9.22	9.012	8.803	9.398	9.444	9.045	8.853	8.815	8.847	9.004	9.484	9.048	9.002	9.584	9.116	9.616	8.879	8.927	9.046	8.54	8.698	9.486	8.957	9.035	9.294	9.563	9.483	9.068	9.514	9.524	9.475	9.701	9.694	9.607	9.499	10.05
ABI1	5.895	6.149	6.054	5.807	5.687	5.496	5.766	5.763	5.835	6.32	5.909	6.582	5.821	6.141	6.335	6.253	6.397	6.387	6.245	6.227	6.755	6.566	6.647	6.311	6.6	6.342	6.448	6.467	6.407	6.521	6.54	6.226	6.56	6.572	6.488	6.09	6.571	6.643	6.529	6.701	6.666	6.658	6.556	6.693	6.474	5.844
ABI2	7.952	8.048	8.084	7.818	8.061	7.974	8.206	8.008	8.101	8.159	7.702	8.057	7.466	8.279	8.252	7.799	7.29	7.459	7.193	7.164	7.101	7.545	7.371	7.683	7.391	7.464	7.45	7.863	7.773	7.618	7.492	7.873	7.626	7.736	7.805	7.779	8.233	8.013	8.044	7.964	8.137	7.918	7.926	7.968	7.906	7.716
ABI3	5.444	5.468	5.407	5.413	5.358	5.472	5.542	5.148	5.656	5.515	5.69	5.511	5.971	5.806	6.048	6.171	6.243	6.17	5.953	6.189	5.808	6.034	5.973	6.075	5.559	5.282	5.383	5.665	6.095	5.947	6.065	5.756	5.497	5.491	5.487	5.68	5.624	5.78	5.741	5.647	5.691	5.917	6.427	5.94	6.141	7.115
ABI3BP	4.421	4.618	4.679	4.491	4.426	4.708	4.853	4.755	4.444	4.585	4.506	4.538	4.31	4.299	4.491	4.391	4.905	5.023	4.835	4.985	4.656	4.97	4.58	4.539	4.687	4.852	4.793	4.697	4.78	4.442	4.722	4.472	5.627	4.896	4.552	4.732	4.32	4.664	4.441	4.342	4.676	4.344	4.563	4.618	4.611	4.92
ABL1	6.436	6.713	6.551	6.594	6.535	6.789	6.541	6.662	6.595	6.492	5.972	5.986	6.14	5.95	5.849	5.621	5.276	5.128	4.934	4.989	4.484	5.721	5.483	5.772	5.678	5.632	5.134	5.648	5.423	5.165	5.034	6.075	5.705	6.036	6.03	6.099	5.586	5.428	5.441	5.562	5.664	6.316	6.381	6.381	6.376	6.195
ABL2	6.124	6.016	5.696	5.673	5.644	5.583	5.924	5.842	5.892	5.846	5.833	5.724	6.361	5.841	6.653	6.253	6.37	6.557	6.203	6.266	6.884	6.484	6.405	6.03	6.571	6.719	6.296	6.163	5.994	6.084	6.254	6.8	6.652	6.581	6.653	6.41	6.125	6.124	5.949	5.903	5.954	6.946	7.208	7.446	7.365	7.063
ABLIM1	9.568	9.829	9.223	9.41	9.345	9.538	9.116	9.375	9.358	9.154	9.493	9.825	9.517	9.293	8.93	8.95	8.52	8.532	8.24	8.19	7.44	8.938	8.723	8.808	8.727	8.729	8.511	8.694	8.529	8.32	8.177	8.92	9.193	9.242	9.254	9.386	8.382	8.416	8.07	7.846	7.832	9.556	9.566	9.389	9.423	9.475
ABLIM2	5.604	5.569	5.67	5.498	5.903	5.651	5.785	5.917	5.472	5.439	5.69	5.676	5.737	5.544	5.585	5.831	5.281	5.195	4.878	5.143	5.476	5.788	5.628	5.86	5.457	5.311	5.326	5.312	5.379	5.382	5.228	5.501	5.386	5.449	5.192	5.271	5.174	4.974	5.078	5.174	5.31	5.166	5.31	5.422	5.176	5.116
ABLIM3	7.044	7	7.062	7.044	6.857	7.175	7.08	6.924	7.012	6.923	7.168	7.066	7.19	7.158	6.87	6.978	6.379	6.408	6.33	6.628	6.269	6.826	6.924	6.87	6.883	7.135	6.371	6.373	6.226	6.276	6.227	7.325	7.408	7.404	7.481	7.672	6.402	6.228	6.334	6.241	6.174	7.136	7.176	7.124	7.099	7.37
ABO	5.808	5.694	5.559	5.765	5.404	5.521	5.387	5.416	5.863	5.529	6.584	6.197	6.961	5.53	5.048	5.684	6.324	6.585	7.156	6.913	7.854	6.229	6.349	5.659	5.932	5.942	5.792	5.704	5.775	5.92	6.093	5.468	5.266	5.669	5.445	5.837	5.364	5.387	5.297	5.279	5.501	5.29	5.228	5.197	5.237	5.346
ABP1	5.165	5.267	5.052	5.168	5.196	5.186	5.103	5.029	5.113	5.113	5.292	5.07	5.291	4.944	5.092	5.204	4.574	4.98	4.787	4.718	5.334	4.664	4.665	4.897	4.858	4.363	4.259	4.697	4.841	5.01	4.361	4.721	4.574	4.458	4.327	4.364	4.918	4.732	4.491	4.847	4.853	4.713	4.849	4.849	5.091	5.175
ABR	6.74	6.857	6.805	6.807	6.881	7.04	6.633	6.993	6.823	6.752	6.829	6.677	6.781	7.018	6.776	6.979	6.396	6.475	6.276	6.464	6.688	6.753	6.881	6.77	6.493	7.01	6.511	6.27	6.636	6.297	6.524	6.834	7.099	7.129	6.976	7.009	6.218	6.032	6.326	6.008	6.217	6.519	6.521	6.512	6.718	6.639
ABT1	6.196	6.243	6.559	6.466	6.444	6.552	6.076	6.259	6.448	6.467	6.42	6.299	6.486	6.355	6.519	6.535	7.064	7.087	7.184	6.992	7.671	7.138	7.106	6.861	7.263	7.146	7.44	7.248	7.11	7.245	7.425	7.276	7.268	7.369	7.29	7.157	7.07	7.18	7.011	7.145	7.103	7.053	7.131	6.942	6.775	6.606
ABTB1	7.281	7.191	7.261	7.311	7.249	7.438	7.329	7.485	7.317	7.14	7.325	7.221	7.302	7.018	7.083	7.129	7.32	7.345	7.472	7.495	7.82	7.255	7.278	7.253	7.025	7.154	7.205	7.146	7.411	7.379	7.403	7.356	7.19	7.169	7.167	7.126	7.63	7.462	7.654	7.486	7.58	7.305	7.543	7.386	7.663	7.739
ABTB2	8.337	8.343	8.24	8.232	8.195	8.269	8.249	8.199	8.098	7.958	7.299	7.314	7.117	7.891	7.845	7.648	7.303	7.422	7.213	7.182	7.16	7.873	7.86	8.133	7.685	7.909	7.41	7.554	7.417	7.245	7.331	8.192	8.103	8.185	8.472	8.299	6.97	6.731	6.885	6.766	6.78	7.961	8.085	8.094	8.365	8.125
ACAA1	12.96	12.912	12.996	12.97	12.791	13.282	13.304	12.989	13.099	12.923	12.938	13.063	12.774	13.167	13.072	13.217	12.777	12.91	12.531	12.707	12.024	12.725	12.844	13.202	12.783	12.915	12.398	12.488	12.608	12.265	12.479	11.959	12.001	11.967	11.939	12.015	12.4	12.192	12.48	12.135	12.249	11.631	11.702	11.566	11.739	11.426
ACAA2	12.241	12.096	12.237	12.619	12.203	11.996	12.047	12.063	12.273	12.234	12.379	12.607	12.113	12.168	12.248	12.204	12.28	12.329	12.22	12.209	12.444	12.091	12.101	11.879	12.234	12.11	12.192	11.928	12.162	12.173	12.266	11.638	11.698	11.602	11.531	11.512	12.192	12.229	12.368	12.338	12.325	11.748	11.665	11.695	11.453	11.177
ACACA	7.894	7.81	8	8.114	8.091	8.144	8.163	7.824	7.987	8.033	7.717	7.637	7.472	7.868	7.971	7.994	7.932	7.945	7.747	7.548	7.413	8.212	8.08	8.132	8.264	8.352	7.995	8.026	7.893	7.817	7.989	7.993	7.98	8.058	7.973	8.034	7.651	7.509	7.712	7.759	7.745	7.912	7.767	7.787	7.819	7.42
ACACB	4.692	4.618	4.679	4.619	5.015	4.926	4.798	4.809	4.695	4.77	4.835	4.439	5.146	4.902	4.581	4.69	4.905	4.474	4.263	4.985	4.319	4.503	4.494	4.432	4.776	4.208	4.615	4.339	4.992	4.781	4.793	4.5	4.693	4.375	4.366	4.437	4.458	4.797	4.67	4.666	4.84	4.238	4.518	4.361	4.611	4.443
ACAD10	6.47	6.555	6.521	6.728	6.34	6.445	6.368	6.749	6.417	6.488	6.337	6.347	6.149	6.308	6.244	6.058	5.893	6.141	6.079	6.199	5.896	6.294	5.94	6.373	6.277	6.405	6.003	6.327	6.341	6.146	6.024	6.123	6.012	6.215	6.048	6.182	6.255	6.365	6.327	6.176	6.28	6.209	6.105	6.084	6.076	6.136
ACAD11	8.233	8.595	8.56	8.597	8.124	8.135	8.194	8.16	8.223	8.386	8.713	8.621	8.105	8.063	8.069	8.285	9.032	8.988	8.908	8.859	8.902	8.464	8.541	8.394	8.669	8.695	9.271	9.25	9.295	9.176	9.151	7.25	7.403	7.422	7.268	7.363	9.385	9.507	9.394	9.232	9.168	7.457	7.235	7.509	7.088	6.667
ACAD8	6.34	6.243	6.249	6.511	6.138	6.031	6.031	6.221	6.178	6.045	6.402	6.72	6.147	6.337	6.344	6.395	5.821	6.17	5.879	6.025	5.524	6.371	6.144	6.336	6.154	6.226	6.169	6.09	6.006	5.674	5.801	5.639	5.94	6.03	5.898	6.247	5.747	5.924	5.574	5.623	5.546	5.692	5.469	5.543	5.602	5.891
ACAD9	9.975	9.964	10.026	10.044	10.125	10.227	10.028	10.112	10	9.897	9.544	9.708	9.475	10.083	10.021	9.803	9.274	9.274	9.093	9.131	8.642	9.635	9.49	10.037	9.42	9.697	9.31	9.486	9.498	9.085	9.165	9.592	9.467	9.579	9.645	9.822	9.447	9.446	9.398	9.266	9.29	9.195	9.185	9.065	9.272	9.281
ACADL	5.216	5.267	5.171	4.98	4.868	4.842	4.853	5.029	5.069	5.043	5.292	5.173	4.887	4.902	4.878	5.08	5.316	5.108	5.741	5.407	6.144	5.048	5.287	4.468	5.316	5.068	5.552	5.388	5.289	5.301	5.605	4.673	4.802	4.703	4.85	4.437	5.174	5.249	5.377	5.199	5.297	4.484	4.468	4.518	4.375	4.416
ACADM	9.337	9.396	9.285	9.034	9.294	9.138	9.105	9.35	9.465	9.791	9.441	9.645	9.607	9.769	9.838	9.878	10.171	10.095	9.864	9.783	9.202	9.845	10.09	9.897	9.969	9.717	10.323	10.274	10.431	10.517	10.438	9.134	9.411	9.351	9.274	9.021	10.367	10.543	10.501	10.538	10.492	9.031	8.976	9.125	8.843	8.36
ACADS	5.592	5.637	5.776	5.741	5.583	5.849	5.872	5.75	5.705	5.515	5.046	5.07	5.197	5.257	5.155	4.714	4.652	4.933	4.787	4.412	4.54	5.21	4.798	5.114	5.161	5.282	5.26	5.287	5.334	4.781	4.722	4.96	4.872	4.963	5.192	5.372	5.364	5.372	5.596	5.316	5.31	5.91	4.959	5.223	5.048	5.271
ACADSB	8.572	8.505	8.557	8.327	8.462	8.293	8.439	8.002	8.566	8.642	8.673	8.668	8.809	8.642	8.821	8.984	9.76	9.727	9.543	9.573	9.872	9.195	9.408	9.172	9.231	9.066	10.026	9.846	9.804	9.94	9.987	7.333	7.585	7.634	7.483	7.423	10.009	10.037	10.176	10.115	9.996	7.072	6.965	7.222	6.835	6.602
ACADVL	11.331	11.218	11.193	11.248	11.512	11.606	11.652	11.06	11.31	11.145	11.157	11.071	11.411	11.195	10.993	10.636	10.128	10.177	9.981	10.105	9.693	10.645	10.444	10.909	10.351	10.895	9.836	10.147	10.319	9.948	9.683	10.259	10.17	10.158	10.439	10.499	10.457	10.153	10.29	10.068	10.203	10.338	10.35	10.221	10.46	11.107
ACAN	5.228	5.016	5.043	5.342	5.334	5.31	5.385	5.51	5.207	5.329	5.089	5.178	5.416	5.273	5.232	5.19	5.213	5.012	5.007	5.036	5.472	5.146	5.278	5.052	4.934	5.203	4.923	4.987	4.989	5.004	5.071	5.114	5.134	4.88	5.016	5.063	5.246	5.247	5.155	5.129	5.099	5.166	5.045	5.292	5.331	5.325
ACAP1	4.598	4.737	4.982	4.646	4.734	4.974	4.837	4.929	4.802	4.493	4.737	4.899	4.125	4.68	4.855	4.742	4.208	4.092	3.946	3.971	4.062	4.425	4.071	4.468	4.165	4.046	3.899	4.499	4.474	4.065	4.429	4.562	4.141	3.881	3.899	4.073	4.483	4.15	4.277	4.392	4.597	4.534	4.652	4.495	4.812	4.852
ACAP2	5.727	5.708	5.696	5.613	5.562	5.44	5.498	5.684	5.693	5.866	5.69	6.145	5.985	6.321	6.392	6.351	6.026	6.052	5.715	5.729	4.483	6.078	6.534	6.359	6.234	6.036	6.283	6.407	6.078	6.188	6.669	6.488	6.884	6.652	6.714	6.644	6.177	6.294	6.253	6.213	6.264	6.413	6.446	6.636	6.399	5.523
ACAP3	12.075	12.022	11.941	11.871	12.143	12.213	12.173	11.959	12.04	11.877	11.39	11.227	11.477	11.551	11.622	11.328	11.34	11.335	11.013	11.113	10.966	11.475	11.385	11.592	11.308	11.622	11.313	11.571	11.525	11.402	11.235	11.156	10.966	10.957	10.96	11.022	11.668	11.552	11.576	11.463	11.615	10.982	11.056	10.931	10.927	11.422
ACAT1	10.254	10.142	10.1	9.855	10.221	10.08	9.894	10.098	10.208	10.421	10.325	10.436	10.657	10.442	10.494	10.644	11.022	11.006	10.812	10.863	10.381	10.848	11.053	10.74	10.875	10.582	11.279	11.108	11.315	11.393	11.409	10.318	10.57	10.468	10.37	10.308	11.358	11.452	11.485	11.482	11.513	10.38	10.275	10.433	10.335	9.828
ACAT2	13.914	14.423	14.08	13.898	14.037	14.031	13.853	14.097	14.26	13.972	14.292	14.169	13.688	13.969	14.034	14.041	14.403	14.411	14.299	14.295	14.215	14.324	14.252	14.106	14.334	14.469	14.371	14.295	14.169	14.215	14.304	12.98	13.073	13.105	12.824	13.099	13.775	13.972	13.845	13.858	13.901	13.296	13.212	13.033	13.026	13.142
ACBD3	8.41	8.322	8.166	7.968	7.69	7.531	7.603	7.775	8.06	8.121	7.488	8.302	6.77	7.949	8	7.28	7.15	7.079	7.044	7.027	7.011	7.385	7.209	7.706	7.224	7.349	7.374	8.008	8.079	7.767	7.655	7.893	7.48	7.547	7.863	7.873	8.545	8.566	8.428	8.443	8.506	8.594	8.471	8.543	8.489	7.9
ACBD4	6.151	6.24	6.156	6.21	6.191	6.377	6.242	6.227	6.08	6.028	5.769	5.668	6.07	5.812	5.792	5.562	5.388	5.603	5.528	5.142	5.669	5.474	5.252	5.31	5.06	5.335	5.216	5.296	5.501	5.457	5.346	5.406	5.3	5.287	5.047	5.236	5.681	5.541	5.488	5.556	5.72	5.497	5.541	5.453	5.627	5.896
ACBD5	7.401	7.484	7.426	7.586	7.537	7.431	7.618	7.523	7.684	7.687	7.919	7.929	8.046	7.789	7.935	8.142	8.697	8.698	8.678	8.669	8.767	8.286	8.463	8.146	8.571	8.391	8.596	8.229	8.401	8.538	8.682	8.628	8.597	8.574	8.516	8.387	8.319	8.38	8.436	8.294	8.293	8.431	8.77	8.643	8.305	8.121
ACBD6	10.192	10.325	10.332	10.033	10.334	10.676	10.269	10.075	10.311	10.442	10.51	10.456	10.972	10.933	10.845	11.15	10.922	10.935	10.654	10.773	10.64	10.967	11.089	10.997	10.968	10.918	10.526	10.336	10.329	10.285	10.501	10.66	11.077	10.969	10.903	10.936	10.094	10.01	10.172	9.99	9.997	10.491	10.764	10.529	10.77	10.648
ACBD7	7.412	7.415	7.493	7.627	7.138	7.722	7.231	7.484	7.77	7.722	8.806	8.787	9.843	8.063	7.37	7.952	8.844	9.14	9.571	9.7	9.541	8.243	8.443	8.186	8.368	8.441	8.084	7.895	8.09	8.343	8.546	7.993	7.782	7.842	7.693	8.016	7.625	7.816	7.307	7.41	7.686	7.628	8.013	7.369	7.34	7.752
ACCN1	6.44	6.448	6.316	6.371	7.011	6.879	7.143	7.016	6.448	6.504	6.444	6.582	6.77	6.878	6.718	7.363	7.092	6.983	7.213	6.913	7.237	7.051	7.174	7.204	6.561	6.492	6.808	6.806	7.529	7.657	7.624	7.367	6.852	6.762	6.74	6.72	6.97	7.243	7.011	6.893	7.615	6.776	6.774	6.833	7.213	7.41
ACCN2	6.196	6.568	6.447	6.697	5.982	6.109	6.119	6.073	6.067	6.07	6.049	6.067	5.911	6.218	6.179	6.13	6.227	6.264	6.019	6.048	5.942	6.294	6.296	6.212	6.234	6.352	6.573	6.499	6.391	5.996	6.149	5.835	5.986	6.249	5.898	6.247	6.259	6.313	6.342	6.196	6.178	5.45	5.384	5.503	5.133	5.326
ACCN3	4.744	5.116	4.616	4.585	4.679	4.823	4.553	4.529	4.621	4.717	4.286	4.632	4.401	4.456	4.465	4.391	4.124	3.965	4.133	4.286	4.216	4.063	4.623	4.468	4.211	4.32	4.078	4.499	4.758	4.104	4.361	4.472	4.765	4.541	3.98	4.66	4.62	4.586	4.69	4.761	4.752	4.713	4.777	4.591	4.556	4.604
ACCN4	9.973	9.727	9.895	9.775	9.732	9.986	9.998	9.956	9.95	9.851	9.428	9.317	9.911	9.369	9.746	9.493	9.542	9.45	9.477	9.445	9.232	9.136	8.896	9.003	8.853	8.887	8.708	8.665	9.284	9.142	9.247	9.638	8.864	8.707	8.883	9.047	9.716	9.562	9.461	9.361	9.677	9.468	9.314	9.346	9.499	9.992
ACCS	5.021	5.021	5.075	4.98	4.868	5.156	5.103	5.029	4.953	5.128	4.835	5.07	4.827	5.155	5.307	5.204	4.449	4.652	4.959	4.811	4.163	4.741	4.623	5.083	5.021	4.77	4.704	5.412	4.78	4.603	4.692	4.697	4.616	5.304	4.913	5.023	5.229	5.149	5.14	5.174	5.176	5.068	4.973	5.141	4.786	4.761
ACCSL	4.846	4.618	4.616	4.491	4.615	4.767	4.363	4.553	4.621	4.556	4.546	4.402	4.169	4.534	4.441	4.456	4.574	4.219	4.044	4.109	3.996	3.98	3.705	4.432	4.508	4.13	4.078	4.063	3.999	3.917	4.026	4.32	4.175	4.501	4.913	4.222	4.458	4.385	4.139	4.063	4.26	4.162	4.15	4.295	4.441	4.576
ACD	10.457	10.264	10.217	10.136	10.273	10.465	10.442	10.26	10.289	10.332	9.732	9.429	9.178	9.845	9.716	9.591	9.463	9.565	9.47	9.636	9.552	9.791	9.777	10.114	9.838	10.099	9.745	9.826	9.764	9.459	9.57	9.806	9.909	9.803	9.835	9.982	9.952	9.533	9.823	9.777	9.793	9.23	9.312	9.192	9.22	9.376
ACE	6.505	6.166	6.525	6.346	6.577	6.299	6.397	6.254	6.47	5.968	6.469	6.094	6.704	6.146	6.187	6.085	6.362	6.689	6.668	6.403	6.739	6.135	6.133	6.218	6.006	6.104	6.476	6.188	6.312	6.204	6.363	6.1	5.82	5.79	5.706	6.139	6.676	7.135	7.179	6.502	6.415	6.739	5.981	5.936	5.931	6.27
ACE2	4.564	4.583	4.576	4.619	4.235	4.306	4.508	4.41	4.566	4.458	4.546	4.574	4.125	4.483	4.668	4.742	4.574	4.219	4.172	4.456	4.113	4.146	4.365	4.432	4.339	4.285	4.213	4.144	4.128	4.539	4.503	4.226	4.06	4.257	4.062	4.294	4.679	4.586	4.648	4.626	4.634	5.303	4.518	4.913	5.155	4.32
ACER1	5.769	5.637	5.824	5.896	5.769	6.011	5.916	6.073	5.781	5.866	6.116	5.812	5.971	6.121	6.132	6.197	6.158	6.247	6.484	6.562	6.884	5.64	5.858	5.824	6.154	5.858	5.959	6.163	6.006	6.597	5.921	5.639	5.237	5.845	5.951	5.927	6.031	6.007	6.108	6.115	6.194	5.524	5.797	5.776	6.128	6.157
ACER2	5.197	5.074	5.08	5.235	5.646	5.565	5.42	5.685	5.368	5.165	5.187	5.236	5.118	5.678	5.75	5.68	5.347	5.395	5.583	5.913	5.171	5.512	5.271	5.654	4.919	4.979	5.109	5.103	5.685	5.629	5.481	5.558	5.089	5.071	5.136	4.993	5.598	6.068	5.336	5.638	5.424	5.046	5.26	5.101	5.272	5.538
ACER3	6.671	7.021	6.249	6.32	6.007	5.994	6.009	6.229	6.362	6.296	6.137	6.532	5.482	6.337	6.195	6.072	5.346	5.023	5.789	5.3	5.066	6.094	6.144	6.288	6.036	6.096	5.154	5.992	5.609	5.903	5.472	6.65	6.676	6.477	6.76	6.666	5.989	6.153	5.806	6.154	5.954	6.731	6.528	6.757	7.435	6.824
ACHE	6.05	6.412	5.992	6.09	6.294	6.314	6.238	6.259	6.09	5.986	6.189	6.145	6.789	6.384	6.35	6.351	6.521	6.614	6.312	6.336	6.306	6.436	6.405	6.45	6.068	6.18	6.197	6.255	6.539	6.53	6.531	6.141	5.838	5.973	6.02	5.927	6.184	6.124	6.132	6.077	6.36	5.823	5.76	5.776	6.116	6.302
ACIN1	7.532	7.26	7.366	7.308	7.392	7.607	7.324	7.382	7.366	7.304	7.087	7.02	7.252	7.285	7.312	7.359	7.414	7.444	7.175	7.421	7.55	7.394	7.451	7.479	7.331	7.654	7.164	7.11	7.02	6.922	7.055	7.331	7.376	7.358	7.317	7.55	7.001	7.026	6.811	6.789	7.025	7.536	7.721	7.464	7.816	8.428
ACLY	10.085	9.96	9.832	10.294	9.847	10.112	10.152	10.26	10.07	9.951	10.371	10.447	10.114	10.163	9.692	9.837	9.356	9.425	9.255	9.394	9.173	10.081	9.75	9.739	9.869	10.045	9.139	9.141	9.132	8.901	8.998	9.119	9.298	9.212	9.299	9.653	8.716	8.381	8.478	8.457	8.297	9.427	9.25	9.234	9.625	9.821
ACMSD	4.771	4.764	4.959	5.06	4.679	4.623	4.816	4.809	4.715	4.77	4.701	5.091	4.734	4.534	4.581	4.795	5.376	5.641	5.631	5.496	5.174	5.009	5.354	4.796	5.26	5.195	6.049	6.047	6.035	6.209	6.005	5.005	4.908	5.251	5.383	5.224	6.177	6.452	6.212	6.569	6.366	5.425	4.959	5.054	4.529	4.944
ACN9	9.347	9.271	9.293	9.095	9.593	9.3	9.518	9.119	9.417	9.639	9.435	9.337	9.391	9.708	9.839	9.798	10.113	9.975	9.999	9.906	9.428	9.754	9.837	9.807	9.84	9.658	10.126	10.084	10.135	10.271	10.201	10.192	10.121	10.212	10.232	10.023	10.221	10.345	10.263	10.531	10.429	10.098	10.018	10.082	9.767	9.58
ACO1	10.507	10.5	10.494	10.395	10.293	10.118	10.111	10.227	10.394	10.315	10.488	10.539	10.41	10.307	10.322	10.155	10.346	10.331	10.155	10.134	10.119	10.419	10.401	10.447	10.386	10.372	10.17	10.303	10.539	10.29	10.266	9.44	9.543	9.414	9.386	9.526	9.973	9.849	9.835	9.642	9.781	9.086	9.06	8.952	8.726	8.931
ACO2	10.962	10.954	11.102	11.05	10.968	11.22	11.129	11.044	11.109	10.998	10.86	10.847	10.643	10.77	10.704	10.642	9.879	10.111	10.315	10.545	10.463	10.394	10.367	10.655	10.428	10.61	9.982	10.059	10.007	9.674	9.936	10.347	10.427	10.424	10.554	10.535	9.859	9.437	9.689	9.515	9.562	10.454	10.488	10.45	10.474	10.575
ACOT1	11.269	11.223	11.203	11.16	11.349	11.765	11.106	11.235	11.304	11.412	11.269	11.093	11.201	11.701	11.678	11.506	11.19	11.162	11.092	11.054	10.602	11.462	11.394	11.661	11.434	11.676	11.369	11.457	11.443	11.279	11.243	11.139	11.071	11.081	11.194	11.377	11.287	11.181	11.241	11.013	11.169	10.088	10.293	10.027	10.107	10.294
ACOT11	5.268	5.359	5.208	5.157	5.679	5.457	5.382	5.375	5.407	5.35	5.135	5.211	5.365	5.773	5.666	5.683	5.572	5.559	5.753	5.866	5.437	5.713	5.525	6.113	5.623	5.708	5.555	5.438	5.749	5.562	5.276	5.615	5.405	5.535	5.446	5.605	5.446	5.482	5.486	5.446	5.664	5.285	5.232	5.233	5.311	5.344
ACOT12	5.914	6.13	5.802	5.854	6.036	5.967	6.009	6.056	6.067	5.804	6.391	6.457	6.121	6.177	6.117	6.21	6.243	6.247	5.813	6.301	5.73	6.308	6.545	6.252	6.331	6.203	6.254	6.299	6.144	6.188	6.213	5.555	5.644	5.608	5.521	5.821	5.747	5.812	5.848	5.776	5.774	5.954	5.646	5.657	6.116	6.057
ACOT13	11.51	11.423	11.315	11.248	11.798	11.654	11.648	11.508	11.518	11.689	11.53	11.404	11.677	11.679	11.805	11.936	12.522	12.493	12.274	12.393	12.773	12.357	12.345	12.267	12.372	12.363	12.664	12.534	12.32	12.4	12.422	11.712	11.941	11.901	11.808	11.906	12.498	12.619	12.643	12.787	12.669	11.91	11.748	11.77	11.747	11.97
ACOT4	6.488	6.503	6.471	6.303	6.472	6.661	6.358	6.519	6.482	6.32	6.313	6.197	6.644	6.621	6.612	6.405	6.426	6.283	5.903	6.189	6.079	6.484	6.534	6.54	6.658	6.609	6.625	6.706	6.776	6.385	6.367	6.952	7.09	7.09	7.235	7.062	6.362	6.32	6.357	6.124	6.291	6.212	6.031	6.104	6.09	6.157
ACOT6	4.343	4.441	4.292	4.177	4.268	4.074	4.415	3.885	4.15	4.276	3.724	4.161	4.559	3.94	4.122	3.932	5.69	4.699	5.038	5.674	4.946	4.741	4.494	4.685	4.776	5.195	4.88	4.374	4.359	4.603	4.503	4.62	5.035	4.623	4.881	4.294	4.883	4.476	4.709	4.742	4.62	4.583	4.739	4.417	4.666	4.383
ACOT7	9.655	9.656	9.548	9.586	9.535	9.398	9.247	9.474	9.408	9.166	9.425	9.506	9.434	8.868	8.643	8.743	8.119	8.212	7.813	7.823	7.198	8.634	8.515	8.793	8.337	8.555	7.915	8.032	7.84	7.57	7.611	7.595	7.725	7.685	7.696	7.851	7.449	7.058	7.176	7.102	7.154	7.461	7.536	7.305	7.536	7.752
ACOT8	7.452	7.202	7.416	7.365	7.053	7.241	7.194	7.113	7.186	7.176	7.374	7.11	7.533	6.928	7.048	6.873	7.148	7.131	7.099	6.879	6.889	7.044	6.981	7.095	6.989	7.085	7.158	7.252	7.261	7.185	7.102	6.837	6.842	6.854	6.694	6.752	7.041	7.026	7.025	6.921	7.18	6.72	6.68	6.688	6.612	6.931
ACOT9	8.095	8.556	8.176	8.107	8.257	8.183	8.02	8.152	8.131	8.024	7.946	7.872	7.801	8.235	8.179	8.282	7.86	7.857	7.73	7.595	7.713	8.113	8.073	8.077	8.14	8.073	7.872	7.809	7.744	7.79	7.82	9.009	8.891	8.896	8.879	8.988	8.016	8.133	8.077	8.103	8.102	9.819	9.852	9.875	9.8	9.484
ACOX1	9.802	9.615	9.712	9.728	9.974	10.096	10.078	9.714	9.802	9.877	10.098	9.666	10.262	9.859	10.006	10.261	10.285	10.37	10.243	10.393	11.153	10.244	10.289	10.067	10.349	10.316	10.111	9.729	9.625	9.736	10	9.465	9.573	9.543	9.427	9.596	9.441	9.351	9.392	9.474	9.293	9.605	9.765	9.759	9.582	9.934
ACOX2	11.862	11.829	11.889	11.84	11.479	11.405	11.649	11.527	11.595	11.772	11.717	11.295	11.119	11.14	11.395	11.497	11.812	11.779	12.004	11.978	12.572	11.649	11.705	11.427	11.642	11.605	11.873	11.602	11.516	11.726	11.849	11.248	11.148	11.093	10.98	11.126	11.635	11.815	11.766	11.823	11.759	10.582	10.292	10.422	10.526	10.412
ACOX3	8.55	8.411	8.388	8.421	7.949	8.182	8.168	8.169	8.193	8.1	8.219	8.208	7.484	7.816	7.512	7.477	7.29	7.108	7.066	6.958	7.354	7.486	7.311	7.28	7.38	7.608	6.519	6.729	6.615	6.44	6.46	6.943	6.971	6.976	7.077	7.358	6.679	6.588	6.733	6.641	6.533	7.224	6.971	7.048	7.16	7.659
ACOXL	4.692	4.549	4.377	4.344	4.472	4.646	4.384	4.41	4.061	4.556	4.956	4.128	4.559	4.631	4.441	4.608	4.366	4.141	4.083	4.063	4.828	4.503	4.409	4.391	4.421	4.443	4.704	4.576	4.416	4.603	4.576	4.588	4.84	4.623	4.481	4.044	4.508	4.226	4.732	4.606	4.711	4.713	4.518	4.57	4.499	4.526
ACP1	10.213	10.257	10.295	10.061	9.853	9.78	9.821	9.899	9.949	10.142	9.593	9.717	9.487	9.682	9.738	9.498	9.918	9.883	9.65	9.728	9.962	9.894	9.908	9.744	9.833	9.753	10.104	10.219	10.286	10.255	10.15	9.704	9.684	9.647	9.629	9.674	10.533	10.661	10.469	10.52	10.611	9.952	9.769	9.871	9.784	9.735
ACP2	5.51	5.444	5.527	5.492	5.469	5.523	5.443	5.428	5.632	5.44	5.163	5.285	5.205	5.247	5.26	5.214	4.841	4.748	5.095	5.218	4.652	4.741	5.104	5.044	4.947	4.991	4.393	4.832	5.158	4.973	4.972	5.135	4.811	4.935	4.738	5.078	5.066	5.031	4.957	5.02	5.145	5.282	5.286	5.155	5.037	5.03
ACP5	7.287	7.242	7.263	7.266	7.869	7.748	7.751	7.535	7.529	7.501	7.144	7.117	8.277	7.965	8.159	8.421	8.609	8.847	8.577	8.781	8.671	8.229	8.456	8.292	8.445	8.544	8.238	7.782	7.443	7.542	7.926	7.485	7.837	8.031	7.696	7.928	7.889	7.648	8.005	7.732	7.684	7.122	7.301	7.216	7.502	7.584
ACP6	7.555	7.606	7.36	7.508	7.211	7.315	7.17	7.253	7.385	7.106	7.237	7.425	7.241	7.13	6.612	6.636	6.506	6.656	6.59	6.069	5.73	6.637	6.469	6.764	6.619	6.702	6.953	7.062	6.932	6.748	6.669	6.21	6.362	6.411	6.504	6.521	6.846	6.867	6.764	6.582	6.565	6.158	5.768	5.94	5.852	6.138
ACPL2	11.111	10.791	11.062	11.032	10.94	10.769	10.885	10.726	11.098	11.011	11.386	11.471	11.13	10.406	10.487	10.452	10.495	10.551	10.637	10.744	10.936	10.48	10.613	10.313	10.774	10.47	10.914	11.043	11.435	11.545	11.243	10.968	10.607	10.544	10.598	10.483	11.273	11.156	10.884	10.93	11.132	10.929	10.765	10.897	10.1	10.327
ACPT	13.311	12.826	13.004	13.775	13.467	13.55	13.306	13.381	13.735	13.203	14.146	13.862	14.597	12.759	12.912	13.197	13.234	13.439	14.175	14.34	13.903	13.373	13.401	13.432	13.608	12.572	12.739	13.746	14.617	14.79	14.19	14.731	12.889	12.867	12.717	12.588	14.334	13.837	13.405	13.558	13.369	14.227	13.77	13.885	13.271	13.817
ACR	6.448	6.494	6.413	6.517	6.356	6.334	6.3	6.501	6.377	6.397	6.95	6.577	6.712	6.342	6.283	6.436	6.668	6.781	6.657	6.576	7.078	6.528	6.54	6.259	6.134	6.166	6.295	6.107	6.373	6.459	6.488	6.039	5.931	6.05	5.82	5.973	6.051	6.059	6.12	5.948	6.192	6.081	6.055	5.984	6.219	6.551
ACRBP	4.796	4.737	4.8	4.646	4.765	4.787	4.798	4.659	4.881	4.717	4.737	4.754	4.995	4.857	4.948	4.865	5.135	4.796	4.616	5.218	4.656	4.859	5.472	5.143	5.092	4.77	4.88	5.035	5.154	5.057	5.228	5.323	5.537	5.304	5.034	4.993	5.038	4.856	5.183	4.943	4.853	5.008	5.051	5.154	4.956	4.898
ACRC	7.048	7.021	7.144	6.822	7.182	7	6.913	6.751	6.96	7.091	7.424	7.281	7.805	7.41	7.467	7.916	8.287	8.272	8.06	8.109	8.783	7.994	8.105	7.441	8.002	7.805	7.71	7.275	7.133	7.428	7.555	7.038	7.357	7.348	7.1	7.231	6.292	6.489	6.429	6.666	6.453	7.987	7.431	7.989	8.142	8.464
ACSBG2	4.628	4.678	4.854	4.646	5.065	5.052	5.118	5.091	4.715	4.77	5.07	4.853	4.401	4.631	4.913	5.032	5.206	5.453	4.959	5.218	5.066	5.515	5.412	5.23	5.482	4.77	5.699	5.36	5.319	5.057	4.988	5.199	5.319	5.16	5.006	4.932	4.738	4.687	4.709	4.812	4.807	4.628	4.697	4.913	5.155	5.075
ACSF2	8.956	9.593	9.082	9.162	9.248	9.428	8.819	9.154	9.093	8.739	9.371	9.351	9.463	8.936	8.479	8.611	8.886	9.007	8.648	8.668	8.527	9.122	9.102	9.094	9.257	9.494	9.321	9.326	9.272	9.01	9.012	7.391	7.668	7.715	7.648	7.851	8.964	8.621	8.912	8.616	8.69	7.416	7.729	7.407	7.247	7.925
ACSF3	5.418	5.4	5.422	5.412	5.43	5.656	5.44	5.489	5.416	5.428	5.347	5.235	5.336	5.287	5.411	5.431	5.46	5.21	5.103	5.224	4.877	5.207	5.219	5.254	4.975	5.097	4.451	5.05	5.404	5.065	5.21	4.976	5.177	4.991	5.146	4.687	5.127	4.962	5.146	5.023	4.869	5.096	5.105	5.095	5.244	5.375
ACSL1	7.71	7.711	7.686	7.551	7.875	7.828	7.756	7.883	7.777	7.795	7.394	7.796	7.347	8.215	8.066	7.818	7.035	6.978	6.962	6.87	6.011	7.628	7.418	8.013	7.34	7.605	7.217	7.621	7.614	7.431	7.182	8.264	7.986	8.092	8.288	8.333	7.769	7.666	7.725	7.61	7.563	8.378	8.388	8.335	8.354	8.112
ACSL3	10.188	10.601	10.015	9.689	10.024	9.829	9.932	9.797	10.216	10.297	10.373	10.546	10.522	10.339	10.704	10.572	11.375	11.406	11.065	11.13	11.64	10.849	11.046	10.587	11.082	10.6	11.175	11.036	11.133	11.201	11.296	10.534	10.8	10.686	10.546	10.257	11.052	11.131	10.965	10.942	11.129	9.621	9.598	9.637	9.111	8.802
ACSL4	10.549	10.523	10.311	10.442	10.632	10.159	9.955	10.334	10.629	10.607	10.262	11.006	9.949	10.641	10.467	10.027	10.728	10.656	10.496	10.392	9.753	10.776	10.589	10.969	10.439	10.699	11.144	11.802	11.732	11.561	11.168	9.893	9.532	9.656	9.851	9.823	11.973	12.068	11.957	11.978	11.873	10.51	10.243	10.186	9.936	9.631
ACSL5	7.083	7.14	7.214	7.192	6.79	6.808	7.032	6.684	7.05	6.868	7.036	6.532	6.558	6.405	6.687	6.738	7.539	7.31	7.516	7.523	8.564	7.02	7.275	6.843	7.206	6.989	8.419	8.2	8.305	8.211	8.264	8.445	8.734	8.826	9.094	8.281	8.2	8.166	8.722	8.198	8.094	7.466	7.615	7.854	7.536	7.451
ACSL6	4.421	4.737	4.854	4.266	4.446	4.484	4.415	4.678	4.538	4.585	4.701	4.754	5.171	4.857	4.878	4.69	5.206	5.195	4.616	4.811	5.174	4.741	5.08	5.894	4.776	5.001	5.191	5.516	4.857	5.035	5.172	5.609	5.823	4.541	4.175	4.732	4.937	4.775	5.168	4.956	4.787	4.162	4.192	4.15	4.41	4.212
ACSM1	5.444	5.447	5.415	5.449	5.308	5.257	5.252	5.2	5.316	5.34	5.578	5.568	5.338	5.435	5.338	5.414	5.756	5.826	5.752	5.805	5.808	5.981	5.802	5.824	5.952	5.84	5.867	5.733	5.811	5.602	5.655	5.022	5.165	5.354	5.154	5.359	5.558	5.692	5.894	5.517	5.586	5.277	5.158	5.133	4.981	5.116
ACSM2A	4.744	4.618	4.538	4.585	4.574	4.689	4.709	4.697	4.647	4.639	4.626	4.726	4.401	4.483	4.382	4.456	4.652	4.796	4.44	4.368	4.428	4.741	4.157	4.503	4.554	4.929	4.751	4.538	4.742	4.962	4.576	4.721	4.456	4.855	4.481	4.62	5.021	4.957	5.06	5.057	4.971	4.674	4.652	4.812	4.375	4.472
ACSM2B	7.535	7.28	7.536	8.123	7.987	7.782	7.569	7.905	7.677	7.425	7.661	7.879	7.675	8.042	8.02	8.151	8.48	8.495	8.435	8.425	8.435	8.674	8.671	8.715	8.416	8.638	9.429	9.418	9.327	9.319	9.16	7.655	7.664	7.825	7.863	7.851	9.922	9.783	10.174	9.944	9.649	7.178	6.87	6.952	7.066	7.425
ACSM3	5.639	5.44	5.441	5.537	5.424	5.371	5.498	5.342	5.534	5.515	5.788	5.57	5.649	5.518	5.702	5.817	6.731	5.854	5.631	5.879	5.878	5.788	5.817	6.144	5.678	5.595	7.051	7.044	7.01	7.122	6.874	5.639	5.714	5.719	5.572	5.68	7.732	7.75	7.897	7.764	7.55	5.967	5.881	5.94	6.253	6.393
ACSM5	5.036	4.988	5.104	5.138	4.649	4.977	4.614	4.779	5.001	4.896	4.9	4.828	4.998	5.033	5.064	4.826	5.198	5.558	5.403	5.657	5.545	5.55	5.557	5.368	5.225	5.4	5.364	5.268	5.355	5.445	5.243	5.384	5.268	5.384	5.112	5.49	5.648	5.676	5.674	5.705	5.522	5.332	5.269	5.183	5.372	5.72
ACSS1	4.299	4.317	4.462	4.456	4.574	4.557	4.531	4.678	4.508	4.458	4.421	4.472	4.482	4.534	4.581	4.69	4.41	4.384	4.44	4.632	4.268	4.303	4.446	4.316	4.598	4.32	4.347	4.499	4.434	4.442	4.466	4.562	4.377	4.458	4.442	4.399	4.436	4.634	4.628	4.538	4.366	4.484	4.563	4.471	4.632	4.576
ACSS2	7.786	8.133	7.692	8.166	7.69	7.995	7.92	7.713	7.897	7.283	7.667	7.626	7.304	7.233	7.05	6.745	7.083	7.234	6.896	6.948	6.514	7.319	7.089	7.157	7.325	7.506	7.933	8.31	8.477	8.041	7.514	5.923	5.869	5.945	6.09	6.068	8.627	8.288	8.515	8.409	8.323	6.303	6.137	6.041	6.116	6.057
ACSS3	9.586	9.456	9.519	9.728	9.65	9.569	9.568	9.796	9.603	9.601	9.717	9.903	9.777	9.946	9.875	9.945	9.788	9.723	9.638	9.751	10.303	10.256	10.094	10.044	10.06	10.017	9.771	9.78	9.656	9.741	9.724	9.33	9.428	9.517	9.451	9.538	9.785	9.655	9.602	9.838	9.623	9.67	9.36	9.631	9.76	9.867
ACTA1	5.02	5.059	4.994	5.16	5.02	4.912	4.902	4.898	4.987	4.897	4.667	4.555	4.559	4.68	4.669	4.604	4.076	4.219	4.172	4.327	4.346	4.345	4.262	4.395	4.339	4.303	4.087	4.415	4.207	4.227	4.141	4.531	4.377	4.561	4.608	4.563	4.38	4.476	4.452	4.433	4.576	4.904	4.697	4.813	4.786	4.909
ACTA2	4.692	4.476	4.742	4.674	4.535	4.623	4.595	4.506	4.444	4.745	4.835	4.322	4.794	4.366	4.624	4.549	4.492	5.108	4.44	4.592	4.483	4.581	4.58	4.503	4.465	4.483	4.565	4.697	4.574	4.721	4.32	4.226	4.342	4.418	4.516	4.437	3.949	4.506	4.491	4.583	4.291	4.674	4.383	4.591	4.583	4.626
ACTB	13.09	13.187	13.207	13.111	13.188	13.403	12.937	13.452	13.212	12.87	12.052	12.615	11.804	12.411	12.086	11.466	10.703	10.832	10.738	10.88	9.942	11.395	10.99	11.919	11.235	11.707	10.61	11.198	11.024	10.552	10.38	12.173	11.608	11.762	12.167	12.512	11.239	10.795	10.938	10.807	10.902	12.382	12.782	12.3	12.607	12.965
ACTBL2	8.541	8.485	8.459	8.616	9.013	9.152	8.928	9.189	8.491	8.233	7.838	8.054	8.271	8.025	7.808	7.619	7.355	7.249	7.302	7.164	7.249	7.635	7.451	7.759	7.122	7.358	6.819	6.899	7.21	7.162	7.165	7.799	7.556	7.43	7.536	7.559	7.488	7.25	7.2	7.102	7.306	7.929	7.773	7.853	8.38	8.776
ACTG1	13.41	13.391	13.235	13.41	13.073	13.392	13.43	13.633	13.389	13.072	12.25	12.715	11.671	12.386	11.949	11.483	9.831	9.815	9.746	9.716	8.697	11.515	11.012	11.483	11.18	11.64	10.078	10.609	10.746	10.299	9.911	12.357	12.022	11.911	12.292	12.45	11.346	10.835	10.86	10.902	10.943	13.068	12.752	12.933	12.881	12.807
ACTG2	4.819	4.888	4.771	4.585	4.715	4.959	4.632	4.506	4.621	4.833	4.286	4.364	4.559	4.534	4.603	4.362	4.826	4.652	4.263	4.592	4.828	4.899	4.842	4.616	4.902	4.852	4.615	4.844	4.841	4.695	4.988	4.867	5.065	4.665	4.588	4.66	4.574	4.476	4.709	4.606	4.711	4.344	4.652	4.634	4.812	4.944
ACTL6A	11.669	11.65	11.599	11.455	11.574	11.408	11.252	11.443	11.54	11.688	11.535	11.72	11.426	11.895	11.945	11.956	11.856	11.934	11.638	11.595	11.385	11.983	11.879	11.934	11.78	11.816	11.952	12.053	11.905	11.936	11.898	11.705	11.772	11.821	11.734	11.612	11.671	11.879	11.65	11.859	11.88	11.683	11.595	11.626	11.534	11.354
ACTL6B	6.74	6.888	6.811	7.123	6.683	6.812	7.046	6.866	6.683	6.909	7.374	7.203	7.563	6.609	6.612	7.02	6.668	6.858	7.025	7.027	7.917	6.05	5.879	5.754	6.154	6.138	6.031	5.881	6.272	6.385	6.093	6.242	5.882	5.648	5.693	5.699	6.227	6.133	6.061	6.005	6.341	6.202	6.414	6.545	6.031	6.542
ACTL7A	5.113	4.737	5.027	4.98	4.973	5.081	5.148	5.29	4.915	5.026	5.099	5.053	5.441	5.121	5.338	5.551	5.172	5.693	5.456	5.143	5.844	5.491	5.858	4.685	5.346	5.311	5.12	5.205	5.558	5.259	5.406	5.162	5.41	4.929	5.168	4.8	5.354	5.279	5.66	5.379	5.297	5.083	5.109	5.126	5.458	5.364
ACTL7B	4.771	4.678	4.742	5.018	4.715	4.823	4.632	4.737	4.378	4.694	4.372	4.506	4.443	4.429	4.382	4.549	4.492	4.346	4.572	4.632	4.268	4.503	4.883	4.828	4.687	5.001	4.432	4.339	4.248	4.279	4.503	4.441	4.418	4.963	4.516	4.582	4.223	4.506	4.982	4.392	4.313	4.927	4.777	4.944	4.611	4.944
ACTL8	7.497	7.738	7.647	7.469	7.783	7.665	7.878	7.756	7.357	7.509	7.812	7.598	7.743	7.804	7.42	8.001	6.96	7.283	6.73	6.778	7.247	6.809	6.784	6.564	6.557	6.426	6.878	6.565	6.657	6.815	6.785	6.48	6.656	6.708	6.332	6.227	6.786	6.838	6.649	6.441	6.816	6.371	6.408	6.439	7.035	7.025
ACTL9	4.98	6.776	4.908	5.098	4.593	4.787	4.782	4.929	5.098	5.026	4.835	4.987	4.699	4.534	4.581	4.391	4.492	4.302	4.354	4.286	4.656	4.741	4.537	4.316	4.508	4.363	4.347	4.456	4.309	4.474	4.361	4.32	4.802	4.582	4.294	4.508	4.41	4.15	4.441	4.443	4.443	4.827	4.629	4.812	4.583	4.499
ACTN1	9.716	9.662	9.597	9.716	9.964	10.084	9.856	9.806	9.64	9.311	9.387	9.173	9.819	8.828	8.457	8.597	7.855	8.014	7.636	7.688	7.333	8.686	8.358	8.539	8.645	8.932	7.622	7.737	7.624	7.305	7.343	8.217	8.479	8.287	8.322	8.547	7.237	6.926	7.176	7.083	7.086	8.684	8.592	8.53	8.77	9.125
ACTN2	5.874	5.967	5.879	5.98	6.252	6.307	6.054	6.339	5.932	6.045	6.022	6.118	5.939	6.299	6.335	6.527	6.578	6.369	6.531	6.663	6.253	5.9	5.651	5.754	5.805	5.681	5.745	6.426	5.707	6.32	5.801	5.526	5.759	5.782	5.711	5.627	6.428	6.234	6.108	6.107	6.123	5.992	5.947	6.012	5.898	5.75
ACTN3	6.303	6.583	6.537	6.612	6.145	6.366	6.062	6.295	6.212	6.166	5.896	5.824	5.955	5.585	5.382	5.08	4.652	5.065	4.572	5.558	5.066	5.083	5.08	5.2	5.021	5.337	4.84	4.944	5.01	4.913	4.722	5.289	5.457	5.192	5.505	5.437	4.776	4.586	4.709	4.968	4.853	5.62	5.646	5.455	5.261	5.254
ACTN4	8.515	8.37	8.804	8.483	8.448	8.95	8.858	8.542	8.595	8.342	7.958	7.715	8.28	7.776	7.712	7.482	6.719	6.864	6.869	6.953	6.784	7.213	7.158	7.611	7.597	7.508	7.062	7.377	7.543	6.969	6.897	7.727	7.774	7.737	7.997	7.535	7.193	6.546	7.094	7.003	7.184	7.248	8.124	7.485	7.876	7.574
ACTR10	5.617	5.529	5.516	5.292	5.446	5.737	5.653	5.537	5.73	5.782	6.049	6.088	6.474	6.28	6.374	6.499	6.534	6.765	6.735	6.693	7.69	6.371	6.834	6.657	6.639	6.319	6.789	6.52	5.96	6.32	6.563	6.234	6.697	6.625	6.413	6.339	5.826	5.833	5.806	5.668	6.164	5.806	5.414	5.34	5.756	5.574
ACTR1A	9.708	9.842	9.764	9.781	9.472	9.733	9.424	9.597	9.548	9.23	9.584	9.496	9.696	9.048	8.83	8.571	8.487	8.51	8.134	8.183	8.136	8.749	8.509	8.764	8.917	8.932	8.403	8.591	8.599	8.172	7.968	8.52	8.708	8.581	8.776	8.735	8.01	7.681	7.848	7.716	7.74	8.418	8.724	8.315	8.568	8.589
ACTR1B	8.028	8.254	8.212	8.351	8.114	8.609	7.873	8.443	8.39	7.909	7.977	8.37	8.396	7.965	7.766	7.813	7.229	7.468	7.099	7.382	6.144	7.716	7.756	8.281	7.461	7.821	7.404	7.584	7.324	7.078	7.124	7.034	7.331	7.43	7.43	7.479	7.638	7.339	7.421	7.338	7.317	7.186	7	7.048	7.206	7.425
ACTR2	9.358	9.115	9.443	9.084	9.418	8.927	9.118	9.218	9.575	9.549	8.921	9.567	8.992	9.617	10.141	9.703	9.631	9.528	9.631	9.447	9.124	9.427	9.516	9.493	9.421	9.356	9.706	10.126	10.206	10.109	9.897	10.048	9.795	9.735	9.793	9.573	10.236	10.3	10.02	10.349	10.27	10.278	10.183	10.438	10.14	9.211
ACTR3	11.345	11.309	11.291	11.126	11.208	11.126	11.119	11.23	11.332	11.394	11.686	11.985	12.073	12.029	11.839	11.965	12.075	12.128	12.136	12.193	12.624	12.26	12.322	12.162	12.199	12.027	12.042	12.031	11.889	11.908	12.04	11.949	12.221	12.209	12.187	12.105	11.455	11.566	11.46	11.499	11.443	11.855	12.044	11.895	11.968	11.825
ACTR3B	7.142	7.009	7.249	7.151	7.091	7.098	7.555	7.228	7.214	7.425	7.572	7.516	7.45	7.948	8.22	8.173	8.484	8.369	8.478	8.579	8.559	8.485	8.616	8.524	8.666	8.412	8.695	8.381	8.398	8.475	8.591	8.958	9.036	8.991	9.114	8.91	8.015	7.967	8.095	8.334	8.24	8.084	8.401	8.285	8.403	7.564
ACTR3BP2	5.059	5.233	5.155	5.151	5.39	5.406	5.328	5.537	5.205	5.162	4.984	5.152	5.291	5.585	5.141	5.817	5.69	5.611	5.249	5.372	4.889	5.768	5.769	5.91	5.227	5.227	5.326	5.627	5.596	5.526	5.921	5.609	5.627	5.491	5.487	5.497	5.174	5.387	5.092	5.131	5.379	5.114	5.064	5.068	5.672	5.455
ACTR3BP5	8.839	8.809	8.934	8.915	8.507	8.726	8.847	8.921	8.396	8.543	7.381	7.429	6.932	7.241	7.179	7.036	6.886	7.047	7.234	7.19	7.365	6.732	6.669	6.754	6.32	6.226	6.373	6.426	7.302	7.314	7.13	6.906	6.144	6.554	6.151	6.112	7.397	7.113	7.077	7.121	7.354	7.427	7.349	7.6	7.045	8.27
ACTR3C	4.914	5.08	5.027	5.168	5.196	5.231	5.236	5.416	5.125	5.026	5.226	5.113	5.338	5.257	5.322	5.247	5.172	5.108	5.456	5.439	5.28	4.97	5.08	5.023	5.161	5.068	5.26	5.125	4.78	5.057	5.115	4.913	5.153	4.999	5.141	5.053	5.364	5.307	5.183	5.342	6.017	5.178	5.216	5.039	5.602	5.38
ACTR5	6.354	6.422	6.411	6.504	6.625	6.711	6.528	6.601	6.596	6.311	6.523	6.628	6.517	6.582	6.335	6.434	6.258	6.481	6.128	5.978	6.198	6.484	6.623	6.613	6.375	6.425	6.499	6.791	6.532	6.355	6.291	6.308	6.453	6.61	6.504	6.69	6.346	6.347	6.365	6.228	6.164	6.218	6.18	6.17	6.031	6.082
ACTR6	8.904	9.34	9.196	9.142	8.951	8.578	8.803	8.968	8.888	9.237	9.525	9.572	9.253	9.334	9.427	9.593	10.17	10.129	10.171	10.18	10.737	9.904	9.947	9.618	9.908	9.607	10.114	9.871	9.831	10.11	10.112	9.49	9.647	9.74	9.523	9.491	9.921	10.123	10.168	10.418	10.209	9.821	9.476	9.759	9.563	9.375
ACTR8	6.636	6.692	6.682	7.014	6.805	6.58	6.712	6.576	6.719	6.636	7.259	7.376	7.378	7.35	7.169	7.512	7.653	7.6	7.523	7.473	7.716	7.689	7.603	7.501	7.664	7.677	7.662	7.456	7.324	7.428	7.647	7.542	7.874	7.913	7.73	7.973	6.77	7.063	6.969	6.973	6.8	6.813	6.77	6.696	6.548	6.512
ACTRT2	5.485	5.3	5.329	5.018	5.404	5.687	5.621	5.441	5.165	5.094	5.268	5.227	5.316	5.503	5.411	5.637	4.984	4.749	4.878	4.412	5.066	4.899	4.883	5.054	5.899	5.311	4.704	4.374	4.841	4.752	4.722	4.562	4.84	4.744	4.442	4.545	4.738	4.709	4.998	5.303	4.771	4.652	4.716	4.737	5.026	4.944
ACVR1	7.12	7.136	6.993	6.876	6.828	6.867	6.823	6.955	6.998	7.004	6.808	6.98	6.535	7.013	6.857	6.676	6.055	5.952	6.125	5.671	5.328	6.83	6.71	6.687	6.829	6.63	6.72	6.539	6.417	6.468	6.412	7.211	7.345	7.257	7.387	7.345	6.533	6.556	6.57	6.563	6.409	7.322	7.306	7.303	7.057	6.801
ACVR1B	5.297	5.021	5.227	5.115	5.065	5.066	5.148	5.079	5.125	5.314	4.984	4.853	4.699	4.752	4.84	4.632	4.574	4.384	4.133	4.632	4.428	4.97	4.92	4.616	4.902	4.929	4.432	4.538	4.359	4.752	4.503	4.62	4.84	4.818	4.663	4.766	4.757	4.938	4.822	4.703	4.695	4.674	5.038	4.812	4.714	4.806
ACVR1C	5.358	5.284	5.297	5.383	5.268	5.02	5.19	4.929	5.36	5.439	5.473	5.511	5.338	5.303	5.469	5.364	5.639	5.611	5.834	5.263	5.382	5.567	5.858	5.594	5.559	5.821	5.997	6.005	6.088	6.084	5.903	5.651	6.042	5.988	5.951	5.715	6.558	6.819	6.844	6.942	6.754	6.105	6.106	6.074	5.405	5.417
ACVR2A	6.979	6.741	6.886	6.52	6.975	6.745	6.943	6.697	7.055	7.144	6.905	6.996	6.983	6.798	6.849	6.886	7.158	7.015	6.85	6.84	6.734	7.349	7.409	7.125	7.461	7.236	7.177	7.088	7.176	7.22	7.263	7.179	7.484	7.455	7.461	7.33	7.152	7.142	7.08	7.276	7.221	7.6	7.499	7.673	7.311	7.025
ACVR2B	6.671	6.723	6.619	6.594	6.548	6.394	6.591	6.606	6.812	6.779	6.776	6.834	6.66	6.732	6.641	6.828	6.642	6.79	6.406	6.605	7.309	7.181	7.248	6.887	7.467	7.324	6.789	6.814	6.693	6.858	6.909	7.554	7.692	7.547	7.76	7.635	6.976	6.794	6.844	7.091	6.844	7.899	7.986	8.033	7.864	7.496
ACY1	8.311	8.083	8.328	8.315	8.549	8.489	8.832	8.777	8.26	8.1	8.151	8.139	9.025	8.262	8.296	8.078	8.48	8.481	8.227	8.322	8.012	8.781	8.749	9.002	8.732	8.887	8.681	8.862	8.878	8.539	8.382	7.944	8.174	7.973	8.021	8.14	9.002	8.635	8.827	8.465	8.498	7.471	7.349	7.376	7.598	7.971
ACY3	6.7	6.956	6.832	7.077	6.647	6.818	6.759	6.893	6.627	6.492	6.258	6.307	6.236	5.714	5.862	5.5	5.346	5.275	5.388	5.526	4.767	5.659	5.581	5.659	5.457	5.639	5.898	6.175	6.07	5.765	5.561	5.307	5.295	5.304	5.322	3.378	6.482	6.403	6.454	6.394	6.366	5.562	5.36	5.374	5.176	5.326
ACYP1	7.952	8.127	8.027	8.138	8.269	8.188	8.245	8.135	8.145	8.11	8.668	8.524	8.97	8.885	8.826	9.095	9.299	9.293	9.133	9.133	9.354	8.975	9.153	8.868	9.063	8.868	9.306	9.079	9.062	9.174	9.264	9.315	9.441	9.368	9.333	9.274	9.148	9.2	9.227	9.171	9.214	9.58	9.74	9.833	9.847	9.664
ACYP2	7.508	7.272	7.385	7.318	7.437	7.681	7.402	7.294	7.308	7.401	7.128	7.014	7.117	7.7	7.582	7.622	7.601	7.558	7.461	7.46	7.653	7.769	7.715	7.715	7.668	7.71	7.868	7.804	7.615	7.868	7.695	7.698	7.753	7.76	7.767	7.898	7.831	8.025	7.914	8.078	7.95	7.691	7.579	7.612	7.906	7.948
ADA	6.473	6.354	6.344	6.235	6.615	6.739	6.61	6.561	6.539	6.628	6.564	6.33	6.78	6.856	6.939	6.938	7.212	7.324	7.202	7.323	6.734	7.02	7.24	7.405	7.145	7.103	7.323	7.207	7.14	7.147	7.165	6.619	6.898	6.897	6.747	6.801	6.739	6.867	6.969	6.789	6.715	6.329	6.273	6.39	6.332	6.454
ADAD1	4.846	4.935	4.854	4.959	4.9	4.842	4.853	4.913	4.843	4.717	4.626	4.987	4.913	4.775	4.624	4.94	4.782	4.796	4.661	5.143	4.596	5.116	4.494	4.685	4.944	5.068	5.154	4.844	4.8	4.985	4.86	4.913	4.97	5.126	4.758	4.835	4.812	4.687	4.856	4.812	4.913	4.734	4.815	4.98	5.069	4.828
ADAD2	6.104	5.986	6.214	6	6.238	6.289	6.119	6.109	6.154	6.233	6.604	6.441	7.059	6.314	6.146	6.645	6.719	6.511	6.59	6.958	6.636	6.371	6.269	6.144	5.764	5.841	5.792	5.665	6.351	6.467	6.584	5.933	5.745	5.911	5.62	5.646	6.211	6.124	6.132	6.005	6.307	5.901	5.924	6.069	5.787	5.523
ADAL	5.079	5.135	5.189	5.132	5.291	5.156	5.19	5.046	5.205	5.287	5.226	5.152	5.197	5.19	5.048	5.162	5.468	5.108	5.113	5.107	6.144	4.936	5.151	5.2	5.583	5.414	5.959	5.914	5.491	5.609	5.921	5.183	5.266	5.552	5.281	5.141	5.391	5.465	5.526	5.623	5.585	5.336	5.297	5.485	4.908	5.075
ADAM10	7.379	7.192	7.287	7.299	7.156	7.269	7.544	7.294	7.389	7.827	7.249	7.321	7.258	7.789	7.919	7.72	7.787	7.626	7.754	7.541	7.309	7.896	7.787	8.088	7.858	7.923	7.864	7.9	7.813	7.798	7.73	8.374	8.249	8.292	8.324	8.25	8.041	8.224	8.167	8.191	8.182	8.917	8.979	9.049	8.985	8.738
ADAM11	5.189	5.214	5.139	5.349	5.119	5.095	5.212	5.131	5.191	5.028	5.362	5.157	5.125	5.075	5.217	5.476	5.323	5.332	5.52	5.075	5.592	5.183	5.205	5.158	5.204	5.296	5.235	5.257	5.041	5.087	5.381	4.987	5.23	5.366	5.246	5.286	5.111	5.128	4.981	5.028	5.034	5.068	5.033	4.886	5.062	5.015
ADAM12	5.447	5.547	5.388	5.483	5.56	5.486	5.453	5.586	5.444	5.527	5.566	5.747	5.985	5.872	5.745	6.062	6.393	6.322	6.309	6.345	6.67	6.336	6.462	6.406	6.077	5.948	6.13	5.96	6.017	6.095	6.535	5.994	6.052	6.094	5.99	6.045	5.604	5.685	5.937	5.585	5.664	5.546	5.649	5.723	6.107	6.055
ADAM15	8.414	8.322	8.497	8.642	8.619	8.498	8.466	8.718	8.466	8.233	7.933	8.013	8.019	8.251	8.307	8.14	7.575	7.605	7.496	7.549	8.377	7.667	7.467	7.706	7.516	7.806	7.277	7.155	7.365	7.043	7.292	7.839	7.669	7.691	7.947	7.918	7.544	7.282	7.389	7.46	7.508	8.156	8.137	8.132	8.207	8.42
ADAM17	6.927	7.372	7.36	7.282	7.154	6.936	6.995	7.267	7.035	7.216	6.674	7.171	6.226	7.014	6.817	6.598	6.384	6.403	6.39	6.47	6.198	6.667	6.612	7.025	6.351	6.591	6.668	6.821	6.632	6.633	6.41	7.307	7.066	7.281	7.417	7.617	6.912	7.132	7.02	7.038	6.887	7.802	7.729	7.7	7.733	7.735
ADAM19	5.639	5.597	5.725	5.572	5.233	5.371	5.41	5.251	5.73	5.681	5.397	5.091	5.597	5.155	5.141	5.009	4.738	4.842	5.179	5.218	5.647	5.009	5.08	5.023	5.092	5.227	5.326	5.095	5.172	5.215	4.897	5.234	4.84	4.703	5.141	5.113	5.144	5.181	5.939	5.044	5.043	4.56	4.739	4.715	5.42	5.031
ADAM21	5.021	5.135	5.243	5.249	5.446	5.295	5.498	5.739	4.953	5.08	5.153	5.113	5.047	5.257	5.411	5.684	4.738	5.15	5.741	5.585	4.428	4.465	5.151	5.023	4.776	5.038	5.443	5.496	4.474	5.472	4.86	5.024	4.731	4.929	5.214	4.865	5.199	5.404	5.377	5.494	5.249	5.114	5.125	5.374	5.237	5.116
ADAM22	5.539	5.529	5.559	5.442	5.562	5.472	5.445	5.441	5.512	5.551	5.757	5.482	5.667	5.661	5.624	5.517	5.316	5.195	5.354	5.729	5.066	5.466	5.412	5.641	5.346	5.311	4.88	5.095	4.976	5.104	4.793	5.065	4.693	4.999	4.663	4.932	4.987	5.215	5.029	5.146	5.273	5.023	4.973	4.995	5.048	5.075
ADAM23	7.124	7.136	7.047	7.023	7.076	7.383	7.221	7.334	7.199	7.045	6.936	7.035	7.298	7.4	7.184	7.518	7.025	7.182	6.982	7.169	6.223	7.585	7.471	7.578	7.323	7.371	6.894	6.752	6.6	6.596	6.665	7.227	7.535	7.474	7.46	7.683	6.149	6.104	6.144	6.272	6.078	7.313	7.253	7.183	7.243	7.443
ADAM28	6.251	6.25	6.124	6.017	6.138	6.15	5.892	6.221	6.271	6.391	6.022	6.088	6.093	6.448	6.366	6.472	6.108	5.964	6.093	5.978	5.476	5.973	6.18	5.962	6.099	5.681	5.792	6.115	5.596	5.81	6.035	6.9	7.17	7.211	6.957	6.931	6.01	6.143	5.975	6.064	5.727	7.059	6.952	7.066	6.703	6.403
ADAM29	4.495	4.441	3.93	4.421	4.403	4.161	4.837	4.506	4.444	4.426	4.372	4.245	4.763	4.177	4.491	4.632	4.574	4.219	4.616	4.412	4.54	4.664	4.322	4.616	4.294	3.963	4.347	4.258	4.128	4.695	4.617	4.32	4.302	4.061	4.218	4.508	4.38	4.419	4.564	4.606	4.391	4.344	4.322	4.471	4.858	4.874
ADAM32	5.001	5.168	5.243	5.06	4.781	4.857	4.887	4.861	4.758	4.989	5.015	4.805	4.734	5.086	4.855	4.915	4.944	5.108	5.249	4.985	5.174	5.239	5.354	4.991	5.289	5.13	5.12	4.62	4.94	5.057	5.228	4.774	4.94	4.929	5.141	6.17	4.776	4.92	4.615	4.703	4.944	5.277	5.125	5.154	5.048	4.898
ADAM33	7.426	7.446	7.343	7.505	7.893	7.576	7.816	7.916	7.46	7.359	7.54	7.484	7.607	7.7	7.39	7.82	7.508	7.633	7.867	7.874	7.707	7.569	7.529	7.663	7.151	6.888	7.213	7.311	7.73	7.699	7.847	7.568	7.296	7.134	7.165	7.273	7.941	7.834	7.881	7.747	7.655	7.548	7.374	7.765	8.13	7.917
ADAM7	4.819	4.816	4.647	4.585	5.379	4.668	5.162	5.12	5.113	5.043	5.07	4.805	5.222	5.107	5.496	5.717	5.346	4.302	5.515	4.456	4.596	4.97	4.753	5.529	4.339	4.363	4.565	4.697	5.406	5.593	5.304	5.526	4.731	4.458	4.403	4.965	5.021	5.181	5.109	5.117	5.162	5.114	5.125	5.316	6.165	5.902
ADAM8	7.278	7.362	7.249	7.213	7.771	7.595	7.2	7.135	7.321	7.492	6.62	6.614	6.558	7.486	7.642	7.378	6.825	6.79	6.785	6.958	7.174	6.741	6.954	7.267	7.083	7.028	7.38	7.53	7.216	7.049	7.048	7.492	7.186	7.39	7.341	7.339	7.507	7.709	7.786	7.693	7.61	7.271	7.412	7.414	7.512	7.35
ADAM9	6.169	6.274	6.124	5.96	6.061	5.939	6.094	6.044	6.25	6.467	6.189	6.426	6.281	6.384	6.806	6.598	6.825	6.683	6.875	6.887	7.681	6.436	6.534	6.197	6.849	6.414	7.123	6.916	7.087	7.209	7.326	6.706	6.864	6.69	6.74	6.459	7.09	7.331	7.2	7.324	7.395	6.833	6.87	6.983	6.355	5.735
ADAMTS1	7.36	7.62	7.322	7.392	7.32	7.168	7.132	7.181	7.474	7.4	7.156	7.348	7.14	7.187	6.906	7.299	6.755	6.796	6.592	6.645	6.518	7.632	7.609	7.388	7.617	7.402	6.557	6.417	6.287	6.356	6.452	8.386	8.499	8.557	8.593	8.537	6.195	5.922	6.239	6.251	5.914	9.643	9.448	9.765	9.654	9.274
ADAMTS10	7.403	7.45	7.37	7.239	7.363	7.501	7.355	7.224	7.255	7.178	6.913	6.745	6.833	6.488	6.506	6.527	6.274	6.229	6.373	6.189	6.734	6.004	6.18	6.063	5.967	6.125	6.539	6.585	6.752	6.467	6.149	6.068	6.344	6.238	6.28	6.134	7.152	7.107	7.348	7.106	7.032	6.418	6.606	6.419	6.308	6.753
ADAMTS13	6.942	6.903	6.961	6.985	6.764	6.702	6.68	6.691	6.819	6.71	6.917	6.787	6.622	6.747	6.586	6.666	6.653	6.855	6.463	6.644	7.006	6.482	6.423	6.447	6.388	6.248	6.383	6.692	6.664	6.676	6.661	5.939	6.152	5.957	5.954	5.118	6.637	6.699	6.582	6.505	6.569	5.92	5.825	5.762	6.293	6.246
ADAMTS14	4.255	3.954	4.337	4.38	4.495	4.371	4.618	4.458	4.566	3.901	3.974	4.853	4.125	4.584	4.362	4.362	4.16	4.474	4.391	4.456	4.268	4.228	4.58	3.965	5.161	4.609	4.213	3.873	4.391	4.374	5.056	3.745	4.536	4.339	4.294	3.751	4.38	4.419	5.029	4.538	3.892	4.56	4.294	4.417	4.714	5.075
ADAMTS15	4.744	4.708	4.538	4.959	4.628	4.557	4.748	4.632	4.508	4.717	4.897	4.726	4.482	4.66	4.668	4.795	4.905	5.235	4.572	4.632	4.372	5.116	4.322	4.897	4.508	4.208	4.704	4.339	5.08	4.752	4.576	4.532	4.731	4.458	4.327	4.66	4.529	4.616	4.615	4.494	4.634	4.652	4.61	4.471	4.908	4.898
ADAMTS16	4.161	4.399	3.93	4.177	4.495	4.557	4.729	4.846	4.444	4.232	4.701	4.245	4.362	4.584	4.441	4.291	4.41	4.302	4.263	4.9	5.28	4.581	4.409	4.647	4.165	4.32	4.793	4.339	4.454	4.508	4.503	4.441	4.377	4.703	4.218	4.222	4.738	4.562	4.822	4.812	4.771	4.713	4.797	4.443	5.113	4.717
ADAMTS17	4.769	4.678	4.528	4.86	4.796	4.85	4.773	4.801	4.693	4.693	4.817	4.693	4.824	4.68	4.645	4.716	4.488	4.484	4.675	4.589	4.738	4.82	4.411	4.944	4.872	4.447	4.971	4.678	4.37	4.426	4.411	4.966	4.549	4.48	5.066	4.854	4.401	4.524	4.649	4.491	4.438	5.25	4.782	4.677	4.849	4.852
ADAMTS19	6.196	6.196	6.228	6.181	5.831	6.06	5.83	5.853	6.291	6.403	6.248	6.238	6.08	6.405	6.434	6.77	6.602	6.54	6.85	7.003	6.884	6.436	6.469	6.37	5.824	5.893	5.676	5.816	6.272	6.521	6.54	6.394	5.661	5.59	5.725	5.68	6.404	6.536	6.309	6.533	6.213	5.768	5.712	6.32	6.871	7.187
ADAMTS2	4.593	4.474	4.517	4.57	4.757	4.649	4.715	4.771	4.678	4.741	4.91	4.775	4.842	4.876	4.922	5.14	4.695	4.837	5.183	4.799	4.827	4.8	4.82	4.998	4.408	4.344	4.568	4.531	5.08	4.682	5.021	4.823	4.767	4.3	4.478	4.621	4.752	5.047	4.705	4.881	4.599	4.718	4.73	4.594	5	5.012
ADAMTS3	6.124	6.189	5.952	5.765	5.593	5.602	5.892	5.708	5.958	6.079	5.757	5.763	5.579	5.503	5.768	5.652	5.734	6.052	6.167	5.729	5.73	5.567	5.747	5.312	6.036	5.439	6.154	6.031	5.92	6.031	5.972	5.085	4.765	4.999	5.281	5.113	5.845	6.095	5.783	6.205	6.123	5.394	5.152	5.326	5.004	4.874
ADAMTS4	4.98	5.387	4.908	4.98	5.268	5.052	4.999	5.12	5.053	4.989	5.015	4.853	4.913	5.016	4.84	5.285	4.864	4.98	5.113	4.456	4.372	4.97	5.151	5.143	5.057	4.443	4.793	4.944	5.517	4.752	5.28	5.234	4.908	5.251	4.787	4.865	4.62	4.687	4.732	4.719	4.711	4.754	4.697	4.913	5.004	5.052
ADAMTS6	5.259	5.437	5.331	5.127	5.293	5.292	5.233	5.134	5.328	5.336	5.132	5.185	4.932	5.344	5.319	5.287	5.042	4.813	4.809	4.714	4.298	4.883	5.128	5.21	5.081	5.195	5.421	5.195	4.92	5.047	5.11	4.879	4.741	4.693	4.778	4.762	5.463	5.586	5.71	5.584	5.453	4.804	4.853	4.882	4.638	4.697
ADAMTS7	7.373	7.217	7.272	7.223	7.287	7.459	7.456	7.22	7.325	7.425	7.339	7.192	7.389	7.297	7.169	7.199	6.985	6.973	7.044	7.2	6.306	6.596	6.349	6.676	6.211	6.125	5.877	6.187	6.763	6.708	6.54	6.694	6.092	6.226	6.02	6.017	6.92	6.926	6.709	6.691	6.84	6.711	6.646	6.709	6.894	6.925
ADAMTS9	6.567	6.692	6.521	6.704	6.252	6.359	6.399	6.41	6.448	6.442	6.913	6.696	6.426	6.271	6.065	6.028	5.407	5.581	5.249	5.107	5.808	5.937	5.898	5.259	6.099	6.068	5.959	5.914	5.57	5.674	5.835	5.913	6.381	6.359	6.171	6.056	5.747	5.892	5.871	5.708	5.783	6.772	6.728	6.661	6.448	5.812
ADAMTSL1	4.992	5.123	4.958	5.025	4.877	4.858	4.854	4.909	4.928	5.084	4.941	4.852	4.824	4.879	4.785	4.925	4.776	4.587	4.681	4.789	5.006	4.703	4.976	4.754	4.788	4.671	4.437	4.654	5.143	4.756	4.925	4.749	4.536	4.719	4.651	4.781	4.735	4.807	4.732	4.697	4.736	4.779	4.867	4.892	4.714	4.707
ADAMTSL2	4.421	4.678	4.245	4.225	4.446	4.557	4.484	4.294	4.74	4.556	4.372	4.245	4.559	4.584	4.441	4.456	4.696	4.562	4.616	5.496	5.564	4.581	4.92	4.539	4.598	4.483	4.432	4.499	5.044	4.752	4.539	4.913	4.456	4.501	4.327	4.472	4.62	4.294	4.491	4.681	4.807	4.652	4.652	4.883	4.762	4.697
ADAMTSL3	5.316	5.494	5.288	5.694	6.082	6.289	6.257	6.157	5.566	5.518	5.671	5.825	6.745	5.551	5.691	5.818	6.218	5.996	5.444	5.807	5.579	5.513	5.688	5.697	6.006	6.062	6.237	6.386	5.75	6.051	5.718	5.402	6.034	5.921	5.618	5.646	5.756	5.661	5.763	5.931	5.853	5.583	5.537	5.44	5.497	5.71
ADAMTSL4	4.969	4.979	5.029	4.873	4.788	4.815	4.834	4.735	4.889	4.743	4.684	4.589	4.463	4.429	4.562	4.341	4.306	4.18	4.395	4.435	4.268	4.324	4.389	4.616	4.398	4.485	4.321	4.538	4.677	4.326	4.357	4.547	4.34	4.458	4.442	4.749	4.794	4.687	4.786	4.654	4.665	4.64	4.641	4.604	4.393	4.423
ADAMTSL5	8.93	8.931	8.673	8.8	8.626	8.786	8.592	8.609	8.687	8.627	8.632	8.504	9.09	8.621	8.676	8.507	8.458	8.511	8.117	8.266	8.489	8.485	8.434	8.379	8.42	8.566	8.17	8.178	8.253	8.101	8.093	7.824	8.005	8.019	7.899	8.084	7.977	7.895	7.825	7.76	7.883	7.692	7.756	7.589	7.948	8.186
ADAP1	6.726	6.524	6.61	6.792	6.693	6.726	6.973	6.904	6.667	6.583	6.484	6.483	6.486	6.702	6.599	6.678	6.707	6.283	6.59	6.852	6.355	6.394	6.392	6.46	6.211	6.52	6.283	6.407	6.46	6.424	6.065	6.256	6.226	6.192	6.238	6.202	6.558	6.509	6.41	6.598	6.423	6.105	6.025	5.911	6.241	6.323
ADAP2	4.628	4.708	4.959	4.585	4.615	4.857	4.709	4.882	4.782	4.853	4.897	4.574	4.628	4.631	4.754	4.742	4.944	5.275	5.077	4.811	4.483	4.97	5.08	5.023	5.057	5.038	5.154	4.912	4.817	4.962	4.897	4.913	5.266	5.221	5.192	5.197	4.574	4.754	4.77	4.742	4.711	4.754	4.863	4.775	4.666	4.92
ADAR	11.061	10.99	11.035	11.066	10.899	11.125	11.242	11.297	11.089	10.988	10.585	10.68	10.317	10.362	10.209	9.65	9.306	9.486	9.406	9.623	9.981	9.67	9.577	9.964	9.595	9.883	9.407	9.784	9.881	9.384	9.327	9.821	9.487	9.531	9.746	9.937	10.007	9.806	9.806	9.714	9.604	10.214	10.082	9.947	9.771	10.156
ADARB1	6.896	6.888	6.852	6.848	6.804	6.819	6.722	6.635	6.73	6.706	6.799	6.695	6.531	6.824	6.633	6.813	6.589	6.594	6.445	6.393	6.512	6.924	6.791	6.649	6.839	6.788	6.465	6.276	6.424	6.285	6.349	6.445	6.435	6.45	6.556	6.469	6.05	6.049	6.029	6.031	6.002	6.176	6.189	6.165	6.159	6.18
ADARB2	5.604	5.359	5.297	5.512	4.96	5.109	5.134	5.367	5.269	5.451	5.337	5.57	5.222	4.816	5.08	5.032	5.247	5.15	5.456	5.78	5.911	5.239	5.001	4.828	4.776	4.811	4.922	5.005	5.08	5.236	5.056	4.721	5.178	4.623	4.726	4.835	5.082	5.083	4.897	5	4.913	4.96	5.319	5.183	4.886	5.588
ADARB2-AS1	4.692	4.678	4.829	5.098	4.615	4.806	4.782	4.861	4.715	4.717	4.506	4.632	4.942	4.68	4.754	4.69	4.652	4.432	5.077	4.456	4.163	4.78	4.494	5.114	4.075	4.443	4.259	4.771	4.292	4.63	3.985	4.413	4.06	4.142	4.294	4.222	4.899	4.476	4.929	4.494	4.468	4.628	4.815	4.226	4.611	4.783
ADAT1	6.465	6.315	6.428	6.637	6.559	6.469	6.311	6.533	6.472	6.335	6.41	6.628	6.053	6.683	6.484	6.405	5.774	5.748	5.456	5.263	4.828	6.27	6.223	6.226	6.154	5.911	5.816	5.976	5.786	5.81	5.583	6.323	6.419	6.504	6.644	6.506	5.757	5.78	5.526	5.539	5.596	6.202	5.85	6.034	5.867	5.488
ADAT2	8.365	8.623	8.995	8.43	8.278	8.441	8.407	8.352	8.9	8.755	8.335	8.413	8.299	8.508	8.53	8.417	8.512	8.47	8.723	8.702	8.866	8.28	8.43	8.619	8.667	8.469	8.849	8.904	8.942	8.83	9.096	9.586	9.367	9.434	9.579	9.203	9.032	9.16	9.1	9.176	9.167	9.096	9.613	9.447	9.009	8.323
ADAT3	9.223	9.053	8.815	9.12	8.826	9.002	9.123	9.08	8.812	8.704	8.272	8.016	7.778	8.352	8.518	8.225	7.388	7.543	7.461	7.648	8.169	8.179	8.028	8.186	8.164	8.366	7.617	7.519	7.582	7.496	7.483	8.846	8.346	8.399	8.651	8.666	8.039	7.735	8.07	8.139	8.007	9.5	9.532	9.614	10.008	10.101
ADC	4.804	4.909	4.939	4.976	4.969	5.013	4.962	5.094	4.878	4.929	4.841	4.852	4.515	4.785	4.838	4.691	4.637	4.683	4.699	4.859	4.445	4.504	4.406	4.61	4.756	4.877	4.612	4.605	4.584	4.617	4.495	4.452	4.28	4.478	4.345	4.329	4.928	4.87	5.045	4.863	5.04	4.623	4.521	4.811	4.617	4.784
ADCK1	5.414	5.233	5.243	5.354	5.291	5.321	5.162	5.091	5.269	5.216	5.757	5.205	5.463	4.944	4.796	4.865	4.738	5.316	5.145	5.143	5.334	4.268	4.665	4.897	5.057	4.967	4.793	4.697	4.591	4.781	4.86	4.867	4.94	5.032	4.552	4.8	4.883	4.881	4.17	4.812	4.771	5.141	5.237	5.472	4.956	5.031
ADCK2	5.021	4.912	4.959	5.06	4.665	4.767	4.798	4.737	5.038	4.897	4.546	4.754	4.063	4.429	4.299	4.128	4.324	4.219	3.847	4.15	3.727	4.97	4.208	4.576	4.165	4.162	4.13	4.063	4.434	4.104	4.65	4.04	4.259	4.541	4.327	4.222	4.436	4.322	4.303	4.366	4.313	4.628	4.518	4.471	4.472	4.291
ADCK3	6.744	6.676	6.574	6.579	6.731	7.005	6.567	6.791	6.819	6.718	6.51	6.711	6.803	6.678	6.465	6.488	6.673	6.737	6.656	6.905	6.772	6.421	6.213	6.35	6.59	6.685	6.59	6.451	6.44	6.449	6.814	6.722	6.484	6.502	6.569	6.742	6.713	6.564	6.534	6.631	6.742	6.821	6.832	6.851	6.853	7.1
ADCK4	5.059	5.555	5.171	5.198	5.015	5.216	5.013	5.235	5.14	4.989	4.926	4.944	4.667	4.816	4.913	4.742	4.291	4.219	4.44	4.109	4.163	4.503	4.409	4.503	4.421	4.647	4.704	4.339	4.976	4.306	4.539	4.894	4.302	4.744	4.726	4.8	4.738	4.664	4.709	4.742	4.62	4.857	4.416	4.618	4.741	4.576
ADCK5	6.05	6.17	5.932	6.243	6.359	6.221	6.254	5.863	6.06	5.971	5.757	5.962	6.025	5.935	6.03	5.67	5.099	5.275	4.918	4.718	4.54	5.989	5.794	6.288	5.608	6.068	5.676	5.881	5.623	5.508	5.304	5.835	5.788	5.845	6.211	6.056	5.624	5.594	5.377	5.529	5.557	5.439	5.469	5.444	5.283	5.38
ADCY10	7.458	6.975	7.263	8.33	8.545	9.173	8.397	8.648	8.595	7.096	8.387	7.533	10.034	6.712	6.927	7.077	8.597	8.433	10.832	8.361	8.701	8.948	8.705	7.982	9.111	8.992	9.041	8.858	9.398	10.462	8.849	8.736	8.139	8.481	7.959	8.031	11.195	9.652	8.355	8.072	8.865	9.202	8.631	8.483	8.258	8.963
ADCY2	4.495	4.399	4.377	4.524	4.811	4.959	4.657	4.678	4.715	4.974	4.77	4.754	4.856	4.729	4.948	5.142	4.738	4.842	5.515	5.218	4.946	4.741	4.753	4.721	4.508	4.443	4.384	4.771	4.359	5.057	4.722	4.32	4.802	4.929	4.588	4.582	5.052	5.307	5.092	4.968	5.056	4.843	5.038	5.168	4.858	4.676
ADCY3	5.604	5.583	5.616	5.559	5.503	5.977	5.704	5.661	5.714	5.648	5.473	5.457	5.771	5.955	6.037	5.536	5.928	5.964	6.075	6.319	6.144	5.825	5.879	5.79	5.932	5.841	5.676	5.665	5.363	5.544	5.518	5.639	5.806	5.988	6.076	5.867	5.767	5.67	5.751	5.776	5.664	5.967	5.778	5.737	6.241	6.334
ADCY4	5.636	5.679	5.773	5.532	5.594	5.74	5.803	5.986	5.611	5.663	5.684	5.351	5.688	5.706	5.714	5.726	5.741	5.718	5.95	5.984	5.878	5.57	5.439	5.586	5.438	5.414	5.386	5.443	5.532	5.507	5.652	5.409	5.915	5.445	5.43	5.523	5.844	5.652	5.6	5.637	5.699	5.371	5.421	5.507	6.022	6.039
ADCY6	7.13	7.423	7.258	7.572	7.545	7.538	7.272	7.528	7.312	7.042	6.27	6.643	6.327	6.511	6.374	6.171	5.281	5.195	5.179	5.407	4.483	6.159	5.628	6.582	5.654	6.022	5.833	6.278	6.064	5.643	5.683	6.504	6.105	6.289	6.332	6.618	6.486	6.294	6.396	6.299	6.423	7.2	7.057	7.15	6.912	6.667
ADCY7	5.059	4.981	5.205	5.232	4.9	4.926	4.951	4.995	5.005	5.08	5.127	5.029	4.995	4.981	4.984	5.056	4.826	4.474	4.787	5.263	4.828	5.294	5.08	4.721	5.126	5.254	4.793	4.771	4.684	4.752	4.988	5.835	6.249	6.166	6.377	5.73	4.757	4.586	4.709	4.812	4.822	5.729	5.585	5.911	5.42	4.852
ADCY9	8.766	9.107	8.943	8.808	8.698	8.612	8.698	8.66	8.853	8.865	8.114	7.992	7.867	8.336	8.411	8.29	8.048	8.277	8.164	8.395	8.891	8.719	8.681	8.581	8.822	8.679	8.125	7.935	8.006	7.782	8.091	9.154	9.052	8.991	9.092	9.056	7.809	7.541	7.82	8.02	7.832	9.161	9.369	9.125	9.103	8.876
ADCYAP1	5.232	5.199	5.262	5.132	5.092	5.092	4.983	4.995	5.373	5.34	5.015	5.029	5.072	5.086	5.17	5.032	4.652	4.141	5.388	4.592	5.28	5.178	4.665	4.897	4.858	5.001	5.191	5.261	5.01	5.28	5.331	6.141	6.144	6.327	6.481	6.112	5.826	5.812	5.975	5.767	5.745	5.834	6.228	6.212	5.303	5.346
ADCYAP1R1	5.666	5.854	5.776	5.765	6.381	6.031	6.094	6.081	5.853	5.846	5.757	5.848	6.16	6.111	6.101	6.263	6.719	6.765	6.59	6.417	6.884	6.128	6.669	6.183	6.26	6.294	6.425	6.396	6.645	6.684	6.735	6.359	5.774	5.814	5.819	6.238	6.927	7.011	6.997	6.823	7.025	6.145	6.291	6.291	6.418	6.445
ADD1	6.7	6.729	6.567	6.649	6.472	6.628	6.683	6.454	6.314	6.296	5.437	5.457	5.197	5.471	5.692	5.227	5.135	5.065	4.701	4.632	5.69	5.411	5.218	5.361	4.983	5.508	4.965	5.36	5.464	5.057	5.115	5.27	5.457	5.192	5.677	5.457	5.284	5.048	4.998	5.69	5.176	5.776	5.695	5.611	5.568	5.979
ADD2	4.437	4.695	4.631	4.613	4.866	4.815	4.904	4.864	4.421	4.521	4.736	4.784	5.156	4.68	4.754	4.765	5.02	4.929	4.459	4.61	5.014	4.563	4.559	4.63	4.855	4.782	5.189	5.035	5.145	4.683	4.977	4.569	4.959	4.739	4.864	4.749	4.614	4.731	4.662	4.555	4.59	4.876	4.455	4.677	4.598	4.717
ADD3	9.181	8.97	9.105	8.654	8.978	9.133	9.349	8.348	9.085	9.499	9.484	9.215	9.758	9.555	9.766	10.025	10.277	10.164	10.085	9.993	9.837	9.822	9.969	9.623	10.076	9.687	10.166	9.955	9.989	10.306	10.272	8.753	9.113	8.933	8.701	8.717	9.819	9.866	9.919	10.033	10.153	8.557	8.286	8.793	8.685	8.156
ADH1A	4.744	4.476	4.908	4.896	4.868	4.623	4.729	4.944	4.881	4.668	5.099	4.805	5.146	4.68	4.647	4.985	5.099	4.98	4.835	4.9	5.382	4.78	5.151	4.897	4.776	4.69	5.191	4.697	4.817	5.148	4.758	4.774	4.872	4.541	4.588	4.364	4.918	4.687	4.945	5	4.787	4.775	4.61	4.57	5.133	5.439
ADH1C	4.894	4.764	4.8	5.018	4.615	5.02	4.887	4.944	5.053	4.916	4.956	5.152	5.38	5.172	5.574	5.162	5.468	5.486	5.456	5.83	5.564	5.806	5.628	5.717	4.944	4.852	4.965	5.035	5.491	5.508	5.496	5.162	5.035	5.126	5.168	4.993	5.57	5.623	5.551	5.659	5.596	5.303	5.395	5.326	5.911	6.105
ADH4	5.962	5.718	6.023	5.939	5.799	5.562	5.785	5.65	5.898	5.919	6.005	5.973	5.939	5.624	5.723	5.684	7.158	7.07	7.117	6.864	7.458	6.473	6.772	6.288	6.7	6.548	8.129	7.914	8.155	8.061	8.189	4.588	4.765	5.126	5.006	4.364	8.066	8.107	8.299	7.968	8.137	4.944	4.652	4.883	4.762	4.526
ADH5	8.359	8.264	8.399	7.98	8.232	7.929	8.032	8.008	8.36	8.563	8.816	8.767	8.274	8.654	8.838	8.721	9.107	9.025	9.155	9.154	8.555	8.766	8.96	9.023	8.824	8.719	9.55	9.701	9.885	9.839	9.785	8.465	8.654	8.617	8.633	8.186	9.653	9.869	9.903	9.916	9.907	7.924	7.697	7.887	7.323	6.701
ADH6	4.773	5.066	4.873	4.828	4.702	4.696	4.571	4.758	4.881	4.893	4.721	4.829	4.313	4.613	4.756	4.744	5.3	5.26	5.232	4.949	5.269	5.387	5.132	5.333	5.456	5.057	6.008	6.168	6.113	5.834	5.699	4.547	4.651	4.58	4.764	4.388	6.245	6.403	6.421	6.28	6.237	4.486	4.401	4.337	4.358	4.462
ADHFE1	5.585	5.437	5.498	5.52	5.357	5.28	5.467	5.436	5.398	5.545	5.34	5.439	5.423	5.416	5.443	5.339	5.791	5.688	5.397	5.451	5.006	5.725	5.444	5.285	5.733	5.878	6.191	6.18	6.194	6.289	5.726	5.159	5.357	5.258	5.12	5.407	6.547	6.61	6.795	6.462	6.395	5.069	5.147	5.082	4.88	4.945
ADI1	11.809	11.792	11.906	12.036	12.133	11.838	12.14	12.313	12.033	11.831	12.215	12.416	12.346	12.049	11.922	11.894	11.677	11.564	11.713	11.334	11.506	11.614	11.616	11.623	11.51	11.536	11.62	11.688	11.974	11.925	11.736	11.393	11.348	11.416	11.46	11.313	11.768	11.56	11.515	11.411	11.526	11.66	11.605	11.513	11.752	11.923
ADIG	4.531	4.362	4.576	4.646	4.665	4.806	4.709	4.632	4.566	4.525	4.701	4.574	4.699	4.841	4.855	5.102	4.324	-0.866	4.959	5.107	3.952	4.425	4.122	4.576	4.339	4.402	4.432	4.538	4.271	4.474	4.063	4.358	4.536	4.375	4.663	4.582	4.62	4.816	4.67	4.666	4.807	4.583	4.629	4.518	4.632	4.697
ADIPOQ	4.421	4.583	4.679	4.556	4.679	4.646	4.632	4.755	4.621	4.556	4.587	4.632	4.699	4.534	4.668	4.714	4.41	4.562	4.744	4.718	4.483	4.664	4.537	4.468	4.598	4.69	4.751	4.538	4.534	4.508	4.361	4.532	4.456	4.582	4.552	4.62	4.553	4.562	4.464	4.538	4.555	4.609	4.563	4.57	4.556	4.626
ADIPOR1	9.34	9.298	9.216	9.462	9.099	9.197	9.138	9.38	9.145	8.925	8.504	8.746	8.025	8.518	8.337	7.585	7.425	7.476	7.293	7.248	6.95	7.75	7.537	8.158	7.608	8.148	7.541	8.097	8.208	7.621	7.398	8.217	7.734	7.759	8.133	8.217	8.553	8.409	8.423	8.383	8.266	8.701	8.517	8.46	8.607	8.746
ADIPOR2	10.007	10.007	9.798	9.818	10.011	10.154	9.879	10.01	9.949	9.927	9.857	9.994	9.81	10.26	10.003	10.058	9.6	9.672	9.41	9.429	8.249	10.253	10.042	10.325	10.093	10.107	9.634	9.823	9.888	9.666	9.587	10.348	10.466	10.448	10.547	10.569	9.717	9.464	9.639	9.557	9.555	10.78	10.498	10.627	10.79	10.962
ADK	10.752	10.73	10.791	10.748	10.445	10.4	10.382	10.473	10.62	10.764	11.241	11.202	11.153	11.096	10.888	11.18	11.347	11.368	11.365	11.395	11.343	11.29	11.408	11.319	11.308	11.236	11.645	11.577	11.435	11.555	11.601	10.496	10.689	10.749	10.682	10.703	11.183	11.302	11.387	11.295	11.205	10.087	10.192	10.156	10.185	10.087
ADM	8.62	8.868	8.994	8.756	8.924	8.954	8.921	9.001	8.954	8.958	8.322	8.285	7.791	8.825	8.953	8.834	8.114	8.101	8.909	8.872	8.514	8.413	8.432	8.685	8.498	8.693	8.3	8.411	8.288	8.157	8.256	9.201	8.66	8.908	9.064	9.061	8.809	8.568	9.011	8.972	8.801	9.996	10.286	10.234	10.361	9.925
ADM2	6.95	6.778	6.839	7.053	6.575	6.876	6.897	6.817	6.874	6.843	6.69	6.492	6.828	6.666	6.704	6.574	6.891	6.95	7.029	7.146	7.277	7.003	6.882	6.758	6.771	6.841	6.879	6.777	6.85	6.938	6.847	7.013	6.969	6.876	7.052	6.892	7.213	6.903	7.051	7.097	7.171	7.212	7.306	7.386	7.645	8.198
ADNP	8.102	8.165	8.081	7.999	8.156	7.806	7.929	8.015	8.007	7.911	7.723	8.087	7.928	8.135	7.984	8.007	7.664	7.739	7.475	7.602	7.506	7.86	7.955	7.622	7.813	7.706	7.787	7.737	7.549	7.566	7.745	8.019	8.258	8.169	8.283	8.132	7.422	7.487	7.392	7.505	7.426	8.177	8.097	8.25	8.207	7.884
ADNP2	6.251	6.11	6.334	6.053	6.272	6.42	6.394	6.339	6.284	6.296	5.707	6.181	5.737	6.635	6.584	6.414	5.664	5.667	5.789	5.496	5.066	6.213	6.223	6.562	6.297	6.342	5.792	5.848	5.805	5.577	5.703	6.753	6.705	6.755	6.884	6.828	6.09	5.858	6.012	6.031	6.123	7.029	6.927	7.232	7.059	6.684
ADO	6.873	6.801	6.963	6.877	6.864	6.808	6.873	6.782	7.078	7.032	7.036	7.132	6.729	7.25	7.152	7.203	7.158	6.898	7.084	7.003	7.262	6.961	7.071	6.694	7.186	6.984	6.995	6.884	6.984	7.089	7.249	7.965	7.617	7.656	7.742	7.455	7.07	6.903	6.914	7.2	7.215	7.564	7.428	7.574	7.37	6.994
ADORA2A	5.146	4.957	4.882	4.896	5.065	5.2	4.782	4.828	4.881	5.009	4.546	4.574	4.628	4.631	4.562	4.456	4.574	4.474	4.263	4.368	3.604	4.031	4.285	4.359	3.988	4.443	3.899	4.416	4.474	4.243	4.17	4.913	4.536	4.703	4.694	5.224	4.436	4.15	4.17	4.494	4.164	5.29	5.125	5.098	5.42	5.197
ADORA2B	4.628	4.816	4.908	4.456	4.868	4.708	4.694	4.596	4.823	4.811	4.77	4.805	4.628	4.775	4.668	4.518	5.206	4.933	5.145	5.439	6.113	4.899	4.92	4.685	5.092	5.337	4.88	4.771	4.574	4.695	5.172	5.123	5.41	5.354	5.587	5.297	4.955	5.083	5.013	5.071	5.176	5.054	4.973	5.141	4.762	4.626
ADORA3	4.421	4.549	4.538	4.646	4.593	4.577	4.44	4.529	4.508	4.426	4.546	4.632	4.482	4.66	4.84	4.742	4.492	4.474	4.219	4.322	4.483	4.268	4.239	4.93	4.508	4.208	4.078	4.374	4.474	4.508	4.429	4.413	4.536	4.855	4.175	4.326	4.41	4.226	4.277	4.282	4.343	4.403	4.518	4.495	4.441	4.676
ADPGK	8.151	8.039	8.074	8.175	8.131	8.171	8.025	8.22	8.091	7.949	7.473	8.041	7.365	7.839	7.609	7.274	6.894	6.795	6.808	6.632	5.814	7.207	7.035	7.715	7.029	7.317	7.17	7.627	7.597	7.22	6.989	7.736	7.521	7.666	7.881	7.867	7.969	7.706	7.626	7.57	7.835	7.899	7.773	7.759	7.781	7.594
ADPRH	6.327	6.274	6.133	6.036	6.472	6.539	6.442	6.203	6.44	6.296	6.42	6.19	6.134	6.177	6.091	6.232	6.108	6.095	5.879	5.78	6.514	6.188	6.238	6.197	6.648	6.641	5.833	5.848	5.765	5.508	5.645	7.586	7.384	7.526	7.686	7.808	5.391	5.34	5.413	5.389	5.534	7.109	7.431	7.191	6.582	7.242
ADPRHL1	5.678	5.637	5.776	6.08	5.677	5.746	5.603	5.629	5.618	5.617	5.62	5.737	5.338	5.503	5.548	5.618	5.713	5.518	5.515	5.617	5.382	5.64	5.935	5.877	5.805	5.911	6.169	6.221	6.015	6.019	5.903	5.858	6.081	6.178	6.171	5.979	6.065	6.066	6.327	6.17	6.017	5.834	5.962	5.855	5.531	5.705
ADPRHL2	8.038	7.933	7.895	7.977	7.784	7.991	7.691	7.702	7.823	7.68	7.756	7.836	7.68	7.422	7.232	7.318	6.794	6.898	6.693	6.62	6.011	7.439	7.217	7.542	7.145	7.296	6.828	6.753	6.889	6.881	6.62	7.034	7.282	7.281	7.321	7.488	6.551	6.347	6.467	6.449	6.601	7.349	7.17	7.236	7.456	7.593
ADRA1A	4.421	4.583	4.576	4.556	4.646	4.577	4.748	4.715	4.715	4.556	4.626	4.402	4.913	4.68	4.796	4.795	5.099	5.15	5.249	5.372	4.946	4.741	4.798	4.576	4.818	5.001	4.793	5.095	4.704	4.859	4.793	4.823	4.802	4.458	4.974	5.053	4.795	4.816	4.67	4.666	4.634	5.068	5.237	4.913	4.812	5.346
ADRA1D	4.495	4.789	4.8	4.753	4.446	4.787	4.553	4.618	4.566	4.639	4.805	4.632	4.482	4.775	4.84	4.742	4.696	4.652	4.526	4.109	4.54	4.581	4.623	4.616	4.598	4.285	4.565	4.879	4.78	4.442	4.617	4.588	4.693	4.782	4.403	4.582	4.32	4.385	4.332	4.392	4.228	4.534	4.495	4.361	4.611	4.443
ADRA2A	4.343	4.549	4.377	4.802	4.646	4.534	4.574	4.529	4.595	4.525	4.77	5.009	5.338	4.857	4.562	5.08	5.774	5.876	5.145	5.496	5.808	4.78	5.472	4.828	5.057	4.929	4.84	4.416	5.154	5.057	4.86	4.721	5.097	5.192	5.06	4.732	4.812	4.957	4.822	4.538	4.555	4.508	4.777	4.323	4.583	4.472
ADRA2C	8.09	8.061	8.162	8.421	8.608	8.822	8.683	8.527	8.407	8.4	8.397	8.584	8.687	9.467	9.316	9.355	7.911	8.207	7.808	8.036	7.958	8.413	8.319	8.775	8.331	8.643	7.535	7.563	7.153	7.323	7.497	8.504	8.289	8.437	8.64	8.76	6.686	6.643	6.294	6.902	6.705	7.203	7.2	6.981	7.185	7.543
ADRB1	5.539	5.66	5.441	5.485	5.17	5.406	5.476	5.317	5.544	5.529	5.473	5.351	5.291	5.489	5.424	5.461	5.585	5.826	5.604	5.526	5.911	5.747	5.769	5.894	6.036	5.975	5.722	5.627	5.319	5.36	5.356	7.578	7.884	7.877	7.93	7.877	4.955	5.249	4.786	4.968	5.043	7.066	7.529	7.015	7.045	6.95
ADRB2	4.495	4.583	4.462	4.646	4.403	4.433	4.363	4.678	4.566	4.616	4.031	4.78	4.628	4.584	4.562	4.608	4.41	4.562	4.219	5.903	4.163	4.063	4.409	4.316	3.899	3.995	4.615	4.219	4.454	3.877	4.361	4.259	4.259	4.458	4.021	4.222	4.356	4.294	4.062	4.063	4.421	4.238	4.468	4.295	4.305	4.212
ADRB3	5.358	5.316	5.423	5.322	5.817	5.521	5.611	5.708	5.269	5.391	5.473	5.413	5.871	5.783	5.574	5.845	5.951	5.921	5.767	5.978	5.69	6.281	6.282	6.226	5.932	5.799	5.997	6.139	5.981	6.031	6.021	5.933	6.001	5.877	5.781	5.837	5.845	5.812	5.773	5.844	6.353	5.562	5.566	5.55	6.058	6.127
ADRBK1	12.514	12.447	12.394	12.265	12.651	12.855	12.085	12.611	12.608	12.377	11.674	11.888	11.811	11.517	11.634	11.379	11.165	11.338	11.108	11.516	11.992	11.16	11.346	11.553	11.708	11.783	11.259	11.332	11.592	11.147	11.388	11.696	11.373	11.393	11.578	11.511	11.784	11.282	11.542	11.416	11.729	11.141	11.389	11.146	10.955	10.943
ADRBK2	6.784	7.152	6.995	7.053	6.999	6.931	6.893	7.075	6.883	6.894	6.75	6.834	6.547	6.738	6.829	6.957	6.873	6.829	6.85	7.069	7.287	6.929	6.98	6.879	7.217	7.296	7.361	7.226	7.143	7.199	7.256	7.078	6.993	6.992	7.136	7.073	7.261	7.355	7.522	7.593	7.421	7.122	7.131	7.268	7.059	6.884
ADRM1	8.672	8.485	8.716	8.693	8.703	8.843	9.135	8.87	8.606	8.464	8.147	8.276	9.127	8.444	8.492	7.806	7.571	7.558	7.379	7.316	6.696	8.168	7.967	8.416	7.977	8.159	7.612	7.905	8.079	7.671	7.37	7.947	8.052	7.97	8.157	8.04	7.437	7.126	7.408	7.445	7.354	7.626	7.613	7.548	8.13	8.117
ADSL	10.695	10.725	10.681	10.549	11.076	10.959	10.813	10.828	10.797	10.827	11.003	11.064	11.125	11.482	11.263	11.434	11.301	11.399	11.01	11.089	9.882	11.387	11.397	11.569	11.161	11.052	11.366	11.491	11.299	11.267	11.284	11.111	11.4	11.507	11.362	11.458	11.087	11.257	11.231	11.243	11.089	11.06	10.78	10.907	11.185	11.061
ADSS	9.08	9.026	9.039	8.91	8.814	8.659	9.311	9.267	9.247	9.399	9.235	9.649	9.191	10.222	10.105	9.929	9.541	9.406	9.38	9.278	7.951	9.8	9.57	9.952	9.402	9.466	9.41	9.802	9.733	9.731	9.461	10.001	9.859	9.827	10.02	10.091	9.575	9.771	9.48	9.595	9.585	10.006	10.066	9.997	10.15	9.988
ADSSL1	5.551	5.413	5.67	5.66	5.787	5.746	5.631	5.717	5.693	5.425	5.337	5.836	5.939	5.851	5.624	5.801	6.026	5.722	6.019	5.978	6.079	6.294	6.323	6.3	6.32	6.319	6.486	6.407	6.602	6.293	6.339	5.123	5.537	5.402	5.738	5.395	7.05	6.781	7.311	6.906	6.723	5.382	5.253	5.29	5.42	5.346
AEBP2	6.527	6.48	6.587	6.258	6.579	6.307	6.466	6.504	6.752	6.774	6.523	6.834	7.174	7.031	7.242	7.397	7.558	7.633	7.489	7.332	7.924	7.764	7.851	7.594	8.002	7.555	7.648	7.33	7.355	7.574	7.806	7.839	8.064	8.038	7.945	7.673	7.075	6.971	7.069	7.028	7.053	7.188	7.514	7.572	7.171	6.504
AEN	6.97	7.011	7.056	6.962	6.865	7.065	6.916	6.803	7.041	6.933	6.709	6.867	6.204	6.545	6.363	6.271	6.243	6.36	6.016	5.989	5.78	6.284	6.345	6.65	6.333	6.301	6.198	6.281	6.442	6.17	6.267	7.375	7.283	7.328	7.508	7.438	5.889	5.873	5.737	6.026	5.936	7.123	7.198	7.083	7.005	6.656
AES	11.43	11.579	11.496	11.353	11.945	12.135	11.701	11.877	11.864	11.682	11.365	11.346	11.446	11.592	11.576	11.422	11.144	11.286	10.985	11.226	11.377	11.322	11.371	11.682	11.29	11.173	11.804	11.872	11.914	11.636	11.849	11.676	12.218	12.135	12.308	12.002	12.246	11.991	12.323	12.223	12.197	11.797	11.822	11.674	11.332	11.478
AFAP1	4.692	4.737	4.616	4.585	4.495	4.484	4.553	4.715	4.843	4.556	4.372	4.506	4.827	4.775	4.538	4.456	4.492	4.474	4.354	4.545	4.828	4.741	4.706	5.894	4.64	4.967	4.793	4.844	4.704	4.721	4.722	5.756	4.84	4.855	5.034	5.271	4.436	4.533	4.514	4.494	4.944	4.534	4.585	4.794	4.472	4.526
AFAP1-AS1	4.003	4.441	4.538	4.266	4.495	4.484	4.363	4.322	4.197	4.276	4.324	4.439	3.956	4.366	4.538	4.608	4.696	4.175	4.391	4.545	4.596	4.741	4.322	4.685	4.248	4.239	4.384	4.456	4.704	4.574	4.361	4.382	4.616	4.458	4.516	4.865	4.32	4.506	4.303	4.443	4.421	4.372	4.383	4.361	4.556	4.576
AFAP1L1	6.719	6.827	6.865	6.803	7.096	7.29	7.138	7.161	7.038	6.92	6.981	6.943	7.658	7.305	7.07	7.477	7.393	7.504	7.136	7.366	7.389	7.684	7.842	7.575	7.74	7.592	7.35	7.08	6.989	6.929	7.207	7.492	8.008	8.044	7.93	7.833	6.761	6.566	6.769	6.784	6.76	7.536	7.681	7.578	7.609	7.496
AFF1	5.964	6.237	5.768	5.909	5.964	5.965	5.842	5.98	5.893	5.821	5.453	5.682	5.31	5.835	5.893	5.746	5.316	5.503	5.477	5.579	5.001	5.856	5.694	5.7	5.583	5.99	5.847	5.635	5.711	5.498	5.526	5.728	5.774	5.869	5.916	5.903	5.802	5.813	5.731	5.687	5.771	6.432	6.43	6.493	6.346	6.586
AFF2	4.671	4.626	4.58	4.646	4.703	4.741	4.697	4.592	4.798	4.696	4.537	4.522	4.432	4.687	4.688	4.713	4.558	3.793	4.08	4.062	4.158	3.984	4.525	4.206	4.231	4.205	4.364	4.507	4.401	4.39	4.485	4.32	4.274	4.174	4.248	4.185	4.723	4.558	4.941	4.747	4.671	4.564	4.406	4.715	4.569	4.549
AFF3	5.291	5.371	5.301	5.196	5.268	5.169	5.103	5.144	5.041	5.276	5.188	5.119	5.092	5.195	5.186	5.337	5.496	5.308	4.991	5.388	5.478	5.377	5.296	5.094	5.555	4.957	5.761	5.167	4.83	4.999	5.077	4.793	4.923	5.073	4.83	5.155	4.888	5.033	5.034	4.924	4.943	4.754	4.696	4.848	4.787	4.773
AFF4	6.664	6.74	6.508	6.494	6.394	6.324	6.34	6.193	6.346	6.634	6.279	6.365	6.006	6.151	6.273	6.148	6.266	6.188	5.874	5.951	6.023	6.438	6.472	6.442	6.58	6.381	6.221	6.103	6.091	6.264	6.125	7.135	7.159	7.094	7.072	6.922	6.367	6.408	6.345	6.588	6.432	7.661	7.705	7.695	7.64	7.075
AFG3L1P	6.087	6.122	6.023	6.053	6.024	6.126	5.803	6.109	6.206	6.019	5.69	5.952	5.421	5.648	5.692	5.768	5.06	5.15	5.316	5.181	5.476	5.083	4.883	5.114	4.776	4.811	4.922	5.065	5.596	4.962	5.28	5.486	4.731	5.16	5.192	4.932	5.495	5.646	5.526	5.439	5.576	6.048	6.126	5.926	5.383	5.439
AFG3L2	9.4	9.302	9.327	8.999	9.302	9.441	9.061	9.144	9.426	9.396	8.409	9.095	7.664	8.872	8.716	8.195	7.244	7.108	7.165	7.003	4.946	7.42	7.194	8.394	7.192	7.64	7.689	8.5	8.428	7.94	7.604	8.368	8.126	8.347	8.637	8.612	8.67	8.657	8.522	8.561	8.406	8.801	8.495	8.603	8.555	8.344
AFM	4.495	4.678	4.538	4.225	4.715	4.511	4.508	4.506	4.715	4.77	4.701	4.668	4.628	4.706	4.709	4.915	6.782	5.275	5.388	5.3	5.008	5.116	4.92	4.897	5.057	5.099	5.048	5.627	5.06	5.236	5.115	4.441	4.536	4.458	4.442	4.437	5.038	5.215	5.109	5.215	5.176	5.195	4.495	5.639	4.499	4.291
AFMID	6.104	6.016	6.084	6.155	6.182	6.157	6.5	6.33	5.984	5.928	5.552	5.428	5.291	5.688	5.713	5.583	5.821	5.55	6.058	6.149	6.227	6.034	5.581	5.894	5.967	5.975	6.241	6.221	6.109	5.932	6.078	5.639	5.537	5.304	5.445	5.556	6.755	6.769	6.475	6.582	6.679	5.883	5.744	5.721	5.705	6.157
AFP	16.501	16.515	16.549	16.925	16.531	16.564	16.714	16.733	16.564	16.714	16.714	16.853	16.803	16.883	17.159	16.979	17.235	17.235	17.235	17.235	17.235	17.159	17.088	17.159	17.034	16.979	17.088	17.159	17.034	16.979	17.088	16.925	17.088	17.088	17.088	17.235	17.235	17.235	17.235	17.382	17.235	16.925	16.853	16.925	16.803	16.669
AFTPH	7.303	7.276	7.461	7.201	7.268	7.166	7.429	7.128	7.429	7.628	7.949	7.773	8.056	7.691	7.801	8.092	8.371	8.344	8.89	8.847	9.45	8.129	8.157	7.57	8.394	8.126	8.293	7.93	7.749	8.16	8.216	7.81	7.97	7.965	7.736	7.779	7.648	7.747	7.795	7.949	7.91	7.933	7.968	8.142	8.06	8.038
AGA	9.468	9.484	9.679	9.405	9.623	9.546	9.487	9.376	9.472	9.665	9.943	9.66	9.903	9.835	9.813	10.031	10.117	10.064	9.861	9.839	9.552	9.963	10.023	9.852	9.982	9.886	10.458	10.243	10.171	10.438	10.39	9.687	9.808	9.892	9.757	9.851	10.398	10.563	10.589	10.664	10.508	10.107	10.197	10.141	9.964	10.152
AGAP1	6.242	6.347	6.249	6.164	6.152	6.327	6.176	6.295	6.362	6.186	5.992	6.145	5.884	5.945	5.469	5.618	4.905	5.108	5.388	5.372	4.946	5.659	5.581	5.413	5.654	5.821	4.922	5.095	5.01	4.809	4.828	5.501	5.537	5.648	5.711	5.913	4.899	4.856	4.822	4.926	4.913	5.768	5.937	5.737	5.405	5.705
AGAP11	6.327	6.257	6.256	6.053	6.152	6.011	6.031	6.056	6.081	6.173	6.313	6.498	6.718	6.582	6.406	6.541	6.617	6.6	6.619	6.266	6.916	6.617	6.691	6.263	6.721	6.575	6.944	6.52	6.525	6.405	6.658	6.219	6.478	6.465	6.403	6.366	6.142	6.484	6.319	6.189	6.314	6.07	5.937	6.006	5.879	5.844
AGAP2	5.469	5.316	5.501	5.485	5.196	5.283	5.387	5.148	5.195	5.274	5.437	5.399	5.579	5.107	5.199	5.162	6.026	6.095	6.058	6.109	6.575	5.704	5.858	5.2	5.967	5.799	5.745	5.585	5.765	5.104	5.683	5.407	5.476	5.719	5.556	5.609	5.052	5.181	4.982	4.829	4.971	5.217	5.424	5.233	5.345	5.455
AGAP3	9.534	9.551	9.78	9.736	9.91	9.874	9.942	9.775	9.716	9.578	9.052	9.042	8.98	9.349	9.287	9.161	8.796	8.917	8.932	9.137	9.187	9.079	9.28	9.67	9.324	9.521	8.73	8.748	8.793	8.602	8.981	9.721	9.398	9.456	9.591	9.631	8.782	8.447	8.791	8.885	8.843	9.533	9.781	9.681	9.834	9.726
AGAP7	9.222	9.462	9.212	9.289	9.012	9.018	8.838	9.04	9.087	8.96	8.999	9.15	8.562	8.558	8.516	8.477	8.461	8.489	8.357	8.277	8.428	8.355	8.413	8.432	8.386	8.501	8.576	8.631	8.754	8.668	8.685	8.91	8.813	8.867	8.811	8.684	8.924	9.043	8.898	8.848	8.946	8.879	8.979	8.92	8.566	8.435
AGBL1	5.174	5.338	5.206	5.299	5.19	5.217	5.252	5.473	5.158	5.132	5.316	5.381	5.261	5.308	5.285	5.334	5.103	5.259	5.183	5.48	4.851	4.944	5.11	5.051	4.835	5.211	5.109	5.371	4.752	5.161	4.906	4.764	4.977	4.869	5.09	4.861	5.24	5.209	5.289	5.251	5.18	5.152	5.079	5.181	5.064	4.935
AGBL2	4.937	4.789	4.854	5.232	5.015	4.896	5.275	5.29	4.97	5.009	5.316	5.283	5.501	5.471	5.692	5.652	5.615	5.9	5.789	5.617	5.769	5.466	5.725	5.143	5.631	5.414	6.592	6.187	6.272	6.167	6.436	5.005	5.319	5.062	5.192	4.865	6.17	6.286	6.309	6.241	6.057	5.277	4.815	5.401	5.133	4.92
AGBL3	6.054	5.797	5.952	6.157	6.188	5.989	6.165	6.297	5.915	5.974	5.967	5.981	6.232	5.993	5.894	5.928	7.173	5.973	6.015	6.874	5.987	6.033	6.06	5.878	6.233	6.059	5.879	5.65	6.02	6.225	6.31	5.764	5.632	5.677	5.815	5.644	6.079	6.053	6.005	6.114	5.999	5.731	5.709	5.739	5.857	5.834
AGBL4	6.276	6.203	6.228	6.56	6.882	6.694	6.91	6.861	6.213	6.165	6.618	6.708	7.069	6.436	6.453	6.55	6.625	6.503	6.624	6.386	6.921	6.306	6.551	6.403	6.5	6.303	6.537	6.5	6.969	6.826	6.79	6.321	6.532	6.277	6.48	6.111	6.751	6.578	6.756	6.603	6.71	6.194	6.203	6.183	6.836	6.998
AGBL5	5.925	5.772	5.973	5.717	5.644	5.849	5.572	5.717	5.637	5.648	5.397	5.511	5.124	5.426	5.455	4.94	5.06	4.842	5.388	4.718	4.372	4.701	5.041	5.439	5.021	5.13	5.12	6.031	5.273	5.057	4.722	4.823	4.84	5.062	4.442	4.66	5.339	5.215	5.337	4.968	5.213	5.217	5.006	5.246	4.858	4.944
AGER	5.675	5.53	5.608	5.598	5.716	5.788	5.696	5.731	5.617	5.516	5.472	5.378	5.713	5.491	5.458	5.368	5.7	5.626	5.727	5.701	5.832	5.698	5.592	6.275	5.754	5.944	5.747	5.666	5.909	5.675	5.724	5.758	5.514	5.585	5.645	5.513	5.834	5.835	5.735	5.635	5.778	5.295	5.29	5.143	5.633	5.855
AGFG1	7.708	7.608	7.647	7.48	7.451	7.589	7.662	7.48	7.542	7.509	7.303	7.318	7.158	7.477	7.561	7.216	6.961	7.069	7.428	6.878	6.466	7.091	6.925	7.231	7.125	7.301	7.02	7.251	6.961	7.135	6.8	7.627	7.415	7.48	7.564	7.608	7.313	7.451	7.196	7.289	7.324	7.578	7.61	7.624	7.367	7.252
AGFG2	7.321	7.388	7.295	7.577	7.499	7.462	7.548	7.331	7.34	7.18	6.916	6.919	6.696	6.867	6.924	6.815	6.696	6.662	6.6	6.577	6.785	6.643	6.812	7.003	6.733	7.121	6.749	6.612	6.952	6.711	6.738	6.527	6.157	6.232	6.508	6.291	7.188	6.803	7.071	7.276	7.073	6.982	6.688	6.901	6.998	6.826
AGGF1	7.283	7.708	7.466	7.441	7.635	7.645	7.474	7.752	7.698	7.769	8.154	8.042	8.467	8.002	8.069	8.445	8.909	8.938	8.81	8.887	9.48	8.475	8.702	8.403	8.813	8.671	9.08	8.852	8.709	8.922	9.099	8.755	8.97	9.074	8.982	8.688	8.76	8.931	8.888	8.893	8.989	8.034	8.103	8.145	7.675	7.132
AGK	7.236	7.162	7.149	7.288	7.049	7.121	7.062	7.016	7.162	7.008	7.117	7.235	6.669	6.816	6.647	6.321	6.026	5.826	5.975	5.78	5.382	6.188	5.769	6.471	6.26	6.352	6.334	7.05	7.058	6.844	6.46	6.504	6.488	6.554	6.628	6.588	7.025	6.949	6.834	6.817	7.016	6.318	6.32	6.19	5.602	5.72
AGL	7.691	7.362	7.446	7.137	7.316	7.34	7.324	7.125	7.524	7.837	7.797	7.723	8.04	7.845	8.245	8.325	8.753	8.802	8.717	8.707	9.105	8.419	8.694	8.226	8.677	8.01	8.705	8.454	8.369	8.712	8.77	8.149	8.382	8.265	8.19	7.9	8.444	8.532	8.515	8.786	8.519	8.103	7.956	8.168	7.762	7.531
AGMAT	10.587	10.589	10.66	10.629	10.886	10.877	10.918	10.795	10.666	10.55	10.364	10.336	10.27	11.172	11.265	11.143	11.085	11.068	10.988	11.103	10.864	11.216	11.157	11.48	11.096	11.248	10.949	10.968	11.03	10.753	10.884	10.037	9.95	9.887	9.986	10.212	10.736	10.565	10.636	10.595	10.66	9.243	9.223	9.119	9.371	9.602
AGMO	8.895	8.717	8.853	8.907	8.864	8.614	8.981	8.833	8.723	9.03	9.005	8.836	9.103	8.758	8.885	8.945	9.653	9.668	9.703	9.65	9.799	9.497	9.483	9.44	9.456	9.484	10.142	10.243	10.087	10.266	10	8.311	8.246	8.422	8.255	8.402	10.253	10.384	10.271	10.448	10.392	8.739	8.525	8.743	8.723	8.952
AGPAT1	9.202	9.219	9.362	9.39	9.154	9.2	9.141	9.262	9.313	9.271	9.389	9.406	9.326	9.464	9.132	9.147	8.882	9.05	8.84	8.978	8.675	9.411	9.18	9.421	9.122	9.437	8.912	9.048	9.022	8.703	8.782	9.056	9.111	9.111	9.13	9.34	8.482	8.196	8.423	8.299	8.158	8.506	8.759	8.459	8.648	8.948
AGPAT2	12.316	12.502	12.943	12.285	12.254	12.38	12.335	12.341	12.317	12.497	12.075	12.044	11.77	12.447	12.44	12.107	11.788	11.998	11.716	11.922	11.564	12.2	12.142	12.678	11.992	12.485	12.289	12.435	12.359	11.861	12.08	11.618	11.664	11.791	11.967	11.97	12.109	11.792	12.207	12.044	11.915	11.023	11.161	10.858	11.14	11.511
AGPAT3	9.168	9.121	9.209	9.15	9.615	9.73	9.653	9.255	9.053	8.865	9.025	8.881	9.001	9.063	8.818	8.786	8.716	8.875	8.603	8.81	8.948	9.117	9.077	9.01	9.215	9.277	8.675	8.604	8.62	8.486	8.702	8.182	8.309	8.252	8.286	8.287	8.217	8.04	8.115	7.865	8.246	7.541	7.643	7.543	8.019	8.543
AGPAT4	4.582	4.807	4.611	4.659	4.653	4.796	4.671	4.666	4.629	4.604	4.658	4.484	4.481	4.521	4.466	4.599	4.517	4.447	4.67	4.807	4.548	4.601	4.457	4.516	4.293	4.69	4.261	4.46	4.425	4.551	4.723	4.462	4.295	4.319	4.256	4.329	4.653	4.658	4.547	4.607	4.377	4.554	4.576	4.812	4.555	4.66
AGPAT4-IT1	4.063	4.549	4.201	4.456	4.554	4.074	4.191	4.506	5.038	4.194	3.974	4.402	4.559	4.534	4.491	4.456	4.291	4.092	4.616	4.286	3.996	3.896	3.986	4.134	4.165	4.32	4.213	4.102	4.359	4.104	4.391	4.32	4.302	3.929	3.98	4.148	4.436	4.186	4.615	4.246	3.978	4.075	3.977	4.443	4.611	4.212
AGPAT5	5.914	5.956	6.033	5.788	5.939	5.746	5.98	5.607	6.036	6.129	6.391	6.067	6.415	6.399	6.612	6.716	7.339	7.324	7.136	7.069	7.389	6.825	7.16	6.764	7.155	6.881	7.794	7.275	7.078	7.586	7.655	6.967	7.175	7.109	7.071	6.985	7.362	7.417	7.539	7.526	7.434	6.671	6.677	6.823	6.374	5.797
AGPAT6	8.079	8.627	8.252	8.342	8.453	8.349	8.146	8.421	8.283	7.869	7.652	8.143	7.444	7.778	7.467	7.497	6.668	6.898	6.514	6.708	5.476	7.407	7.39	7.654	7.224	7.236	6.819	7.037	6.962	6.564	6.726	7.844	7.741	7.895	7.977	8.193	6.787	6.789	6.739	6.772	6.719	8.583	8.028	8.395	8.296	8.101
AGPAT9	9.252	8.922	8.832	8.616	8.791	8.706	8.966	8.829	8.999	9.123	9.302	9.158	9.399	9.443	9.569	9.604	9.599	9.498	9.522	9.413	9.563	9.475	9.531	9.24	9.514	9.492	9.454	9.217	9.116	9.17	9.383	9.799	10.058	9.903	9.89	9.702	9.025	9.022	9.039	9.043	8.926	10.01	9.698	9.982	9.831	9.52
AGPHD1	6.114	6.153	6.144	6.058	6.026	5.988	5.966	6.02	5.999	6.09	6.005	5.81	5.905	5.736	5.877	5.915	6.656	6.24	6.404	6.328	6.738	6.195	6.271	5.892	6.402	6.302	6.761	6.603	6.498	6.563	6.68	5.446	5.569	5.584	5.521	5.614	6.476	6.68	6.542	6.589	6.702	5.942	5.85	5.917	5.569	5.599
AGPS	10.016	10.107	10.035	9.973	9.923	9.99	9.688	9.826	10.023	10.068	9.825	10.011	9.859	10.277	10.468	10.29	10.326	10.267	10.098	10.05	10.499	10.312	10.327	10.384	10.261	10.104	9.93	10.04	10.112	10.106	10.069	10.268	10.193	10.146	10.116	10.032	10.196	10.3	10.045	10.201	10.275	10.419	10.359	10.385	10.352	10.451
AGR2	12.238	12.408	12.288	12.451	12.259	12.071	12.126	12.42	12.268	12.338	12.759	13.057	13.105	12.59	12.344	12.584	12.479	12.686	12.336	12.461	12.783	12.107	12.211	12.007	11.781	11.602	12.879	12.779	12.577	12.746	12.797	11.213	11.497	11.652	11.52	11.444	12.686	12.824	12.821	12.89	12.644	12.389	12.14	12.197	12.431	12.542
AGRN	6.808	6.554	6.832	6.586	6.6	6.808	6.893	6.595	6.574	6.504	6.104	5.982	6.393	6.211	6.14	6.017	5.774	5.693	5.741	5.978	5.73	5.845	5.555	5.877	5.741	5.942	5.26	5.665	5.981	5.81	5.626	6.057	5.838	5.945	5.711	5.821	6.09	5.833	5.871	5.786	6.1	6.133	6.342	6.202	6.386	6.345
AGRP	5.829	6.072	5.788	6.07	6.265	6.171	5.951	6.366	5.845	5.879	5.992	6.181	6.093	5.984	6.03	6.109	5.951	5.94	5.834	5.617	5.978	5.515	5.628	5.717	5.405	5.363	5.5	5.585	5.765	5.737	6.093	5.815	5.205	5.402	5.445	5.497	5.716	5.67	5.949	5.69	5.984	5.692	5.703	5.792	6.32	6.127
AGSK1	6.839	6.962	6.918	6.91	7.174	7.328	7.287	7.199	6.991	6.833	6.838	7.082	7.073	6.999	6.803	6.56	6.899	6.649	6.576	6.569	6.321	6.915	6.911	7.068	6.725	6.924	6.789	6.925	6.973	6.654	6.665	6.776	6.71	6.731	6.826	7.017	6.852	6.746	6.798	6.646	6.718	6.964	6.709	6.58	6.55	6.857
AGT	14.978	14.981	15.06	14.927	14.709	14.894	14.855	14.889	14.951	14.87	14.734	14.768	14.191	14.91	14.843	14.829	14.168	14.276	14.483	14.579	14.587	14.433	14.464	14.679	14.379	14.553	14.563	14.583	14.599	14.167	14.403	13.24	13.381	13.425	13.516	13.447	14.645	14.404	14.766	14.468	14.354	12.873	13.011	12.967	13.071	12.847
AGTPBP1	6.83	6.658	6.746	6.525	6.473	6.481	6.456	6.572	6.737	6.859	6.645	6.775	6.734	6.885	6.983	6.927	6.952	6.944	6.864	6.846	6.855	6.877	7.02	6.791	7.174	6.893	7.135	6.96	6.841	7.107	7.104	6.999	7.254	7.16	7.193	7.049	7.273	7.359	7.245	7.313	7.393	6.89	7.002	7.074	6.603	6.287
AGTR1	5.444	5.328	5.345	5.06	5.155	5.283	5.09	5.06	5.406	5.563	5.248	5.299	5.291	5.518	5.382	5.204	5.867	5.384	5.515	5.218	5.382	5.567	5.769	5.824	5.932	5.799	5.768	6.139	6.07	6.167	5.664	5.391	5.697	5.782	5.766	5.457	6.499	6.502	6.806	6.855	6.616	6.158	5.971	6.177	5.74	5.175
AGTRAP	6.797	6.11	6.203	5.907	5.715	5.788	5.621	5.763	5.825	5.939	5.69	5.737	5.616	5.585	5.648	5.162	4.574	5.108	4.526	4.502	4.767	4.899	4.58	5.143	5.161	5.13	5.191	5.438	5.351	5.215	4.793	5.162	5.319	5.304	5.303	5.113	5.546	5.372	5.377	5.402	5.512	5.406	5.276	5.183	5.261	5.271
AGXT	9.511	9.302	9.238	9.241	9.283	9.881	9.587	9.454	9.336	9.214	9.422	9.168	9.685	9.267	9.2	9.158	9.318	9.493	9.179	9.351	9.153	9.444	9.431	9.676	9.382	9.774	9.972	10.095	9.886	9.655	9.471	6.732	7.053	6.927	7.082	7.102	10.149	9.837	10.304	9.952	9.877	5.488	5.597	5.353	5.42	6.007
AGXT2	5.995	6.122	5.981	5.907	6.138	6.038	5.872	5.673	6.125	6.097	6.493	6.33	6.171	6.188	6.358	6.395	7.76	7.661	7.589	7.48	7.49	7.036	7.24	7.267	7.263	7.296	8.708	8.634	8.801	8.84	8.617	5.005	5.003	4.855	5.086	5.053	9.129	9.179	9.45	9.257	9.192	5.141	5.023	5.56	4.666	4.717
AGXT2L1	6.83	6.975	6.757	6.781	6.999	6.759	7.098	6.979	6.873	7.02	6.961	7.078	7.284	7.187	7.524	7.655	8.376	8.281	8.12	8.075	8.334	7.458	7.647	7.599	7.566	7.419	8.373	8.07	8.011	8.189	8.26	5.847	5.956	5.845	5.845	5.68	7.52	7.695	7.761	7.738	7.743	5.054	5.023	5.267	5.133	5.136
AGXT2L2	6.586	6.679	6.642	6.799	6.376	6.493	6.366	6.48	6.559	6.531	6.594	6.477	6.627	6.444	6.348	6.42	6.141	6.365	6.507	6.314	6.509	6.388	6.218	6.459	6.868	6.56	6.4	6.406	6.099	6.262	6.277	6.463	6.493	6.513	6.47	6.57	6.351	6.428	6.451	6.409	6.272	6.412	6.301	6.402	6.18	6.3
AHCTF1	6.829	6.804	6.583	6.531	6.726	6.688	6.587	6.544	6.687	6.718	6.567	6.788	6.351	6.843	6.865	6.724	6.717	6.452	6.248	6.331	6.203	6.44	6.225	6.581	6.694	6.476	6.51	6.696	6.708	6.622	6.483	6.879	6.817	6.967	6.972	6.872	6.753	6.846	6.563	6.73	6.77	6.728	6.881	6.648	6.643	6.492
AHCY	8.894	8.658	8.569	8.632	9.102	8.843	8.715	8.902	8.626	8.557	8.263	8.715	8.073	8.805	8.609	8.521	7.911	7.962	7.735	7.818	6.198	8.585	8.279	8.86	8.112	8.394	8.263	8.864	8.408	8.071	7.948	8.053	8.311	8.208	8.421	8.636	8.822	8.596	8.605	8.505	8.371	8.908	8.339	8.677	9.034	9.155
AHCYL1	9.624	9.594	9.302	9.501	9.646	9.928	9.738	9.706	9.679	9.541	9.92	10.122	10.208	10.108	9.757	9.876	9.54	9.557	9.278	9.318	8.448	9.929	9.761	9.867	9.802	9.908	9.364	9.355	9.348	9.28	9.237	9.339	9.717	9.603	9.608	9.654	8.848	8.688	8.629	8.673	8.631	9.302	9.277	9.157	9.422	9.441
AHCYL2	8.055	7.856	7.899	7.821	7.779	7.701	7.973	7.733	7.827	8.015	8.016	7.91	8.126	7.926	8.3	8.287	8.382	8.51	8.272	8.336	9.212	8.171	8.285	8.076	8.438	8.159	8.348	8.053	8.015	8.133	8.264	8.589	8.46	8.402	8.417	8.233	8.429	8.377	8.568	8.557	8.513	8.305	8.428	8.501	8.147	7.507
AHDC1	7.558	7.555	7.5	7.571	7.472	7.482	7.644	7.689	7.389	7.409	7.515	7.308	7.662	7.295	7.335	7.323	7.666	7.574	7.461	7.547	7.809	7.285	7.35	7.285	7.218	7.301	7.303	7.239	7.296	7.381	7.148	7.169	7.169	7.108	7.192	7.258	7.433	7.355	7.367	7.356	7.372	7.176	7.224	7.217	7.528	7.85
AHI1	5.865	5.811	5.868	5.572	5.66	5.543	5.519	5.561	5.749	5.9	5.82	5.775	5.649	5.829	5.976	5.873	6.045	6.211	5.487	5.646	5.69	6.2	6.008	6.133	6.005	5.893	6.308	6.232	6.351	6.139	6.201	5.728	6.092	5.945	5.898	5.775	6	6.066	5.909	6.272	6.033	6.088	5.797	6.224	5.672	5.401
AHNAK	5.974	5.875	6.094	6.258	6.252	6.25	6.302	6.33	6.031	6.07	6.431	6.449	6.463	6.786	6.812	6.909	6.927	7.108	6.92	7.079	6.755	6.901	7.025	7.049	6.889	6.812	7.051	6.697	6.731	6.668	7.236	6.068	6.286	6.652	6.458	6.323	6.384	6.347	6.677	6.505	6.384	5.973	6.094	6.061	6.253	6.069
AHNAK2	4.945	4.73	4.885	4.783	4.805	4.862	4.869	4.81	4.862	4.802	4.834	4.727	5.069	4.791	4.833	4.713	4.98	5.012	4.785	4.781	5.08	4.641	4.854	4.809	4.773	4.77	4.912	5.244	5.082	4.873	4.893	4.646	4.884	4.693	4.677	4.639	4.794	4.897	5.002	4.927	4.836	4.77	4.777	4.867	4.98	5.079
AHR	8.535	8.467	8.448	8.14	8.61	8.698	8.199	8.485	8.71	8.759	8.092	8.189	8.338	8.55	8.599	8.312	8.04	8.115	7.746	7.941	7.838	8.959	8.873	8.913	9.072	8.974	7.938	7.972	7.76	7.978	7.908	10.533	10.614	10.586	10.712	10.377	8.283	8.145	8.278	8.535	8.344	11.169	11.518	11.323	11.175	10.727
AHRR	4.744	4.841	4.501	4.916	4.593	4.668	4.748	4.755	4.621	4.639	5.153	5.334	5.316	5.139	5.048	5.124	4.208	4.384	4.835	4.238	4.596	4.541	4.446	4.468	4.248	4.402	4.519	4.258	4.186	4.243	4.286	4.382	4.342	4.458	4.366	4.222	4.223	4.476	4.095	4.282	4.199	4.674	4.973	4.899	4.529	4.526
AHSA1	10.033	10.081	10.16	10.059	10.248	10.345	10.07	10.273	10.121	9.963	9.945	10.1	9.974	10.274	10.134	10.302	9.8	9.956	9.831	9.942	8.452	10.16	10.117	10.294	9.783	9.788	9.843	9.921	9.817	9.676	9.828	10.463	10.617	10.67	10.584	10.7	9.654	9.778	9.493	9.546	9.449	10.86	10.446	10.685	10.952	10.861
AHSA2	8.017	7.611	7.848	7.791	7.503	7.943	7.659	7.93	7.516	7.411	7.164	6.921	7.317	6.531	6.3	5.845	6.354	6.387	6.484	6.401	6.981	6.423	6.238	6.09	6.284	6.319	6.169	6.299	6.577	6.346	6.381	6.249	6.069	6.03	6.043	5.968	6.912	6.703	6.559	6.605	6.87	6.366	6.403	6.33	6.529	7.025
AHSG	14.017	14.381	13.902	14.317	13.923	13.898	13.845	13.966	13.827	13.584	13.456	13.732	12.967	13.202	12.906	12.505	12.161	12.122	12.041	12.101	11.833	12.744	12.426	12.526	12.384	12.797	12.54	12.84	12.949	12.616	12.285	11.496	11.251	11.25	11.508	11.723	13.51	13.163	13.416	13.152	13.091	11.103	10.497	10.654	10.715	11.415
AHSP	4.744	4.789	4.538	4.802	4.574	4.603	4.632	4.41	4.671	4.585	4.626	4.78	4.827	4.857	4.709	4.632	4.574	4.842	5.388	4.545	4.596	4.425	4.58	4.685	4.165	4.239	4.432	4.576	4.704	4.603	4.793	4.673	4.456	4.458	4.663	4.364	4.662	4.732	4.588	5.767	4.787	4.583	4.61	4.226	5.048	4.944
AIDA	8.017	7.992	7.931	7.64	7.623	7.441	7.284	7.51	7.891	7.973	7.991	8.574	7.418	8.357	8.498	8.161	7.508	7.695	7.631	7.514	6.734	8.07	7.935	8.232	7.562	7.285	7.973	8.497	8.472	8.334	8.103	7.92	8.23	8.241	8.275	7.645	8.205	8.358	8.278	8.337	8.15	8.383	8.241	8.241	8.253	7.42
AIF1	5.099	5.142	5.113	5.086	5.126	5.247	5.22	5.267	5.001	5.226	5.249	5.318	5.443	5.267	5.276	5.15	5.762	5.882	5.765	6.233	6.06	5.728	6.009	5.852	5.556	5.797	6.011	5.813	6.346	5.886	6.083	5.423	5.28	5.319	5.242	5.558	5.679	5.822	6.073	5.791	5.734	5.222	5.085	5.097	5.326	5.41
AIF1L	6.645	6.48	6.733	6.81	6.656	6.7	6.702	6.75	6.676	6.614	6.462	6.53	6.268	6.272	6.134	6.104	6.321	6.067	6.185	6.296	6.903	6.321	6.276	6.331	6.203	6.386	6.448	6.297	6.413	6.374	6.497	5.989	5.725	5.947	5.962	5.984	6.445	6.319	6.75	6.406	6.623	5.954	5.884	5.848	5.907	6.081
AIFM1	11.8	11.875	12.055	11.979	12.02	12.337	12.186	12.155	12.004	12.011	12.256	12.291	12.319	12.511	12.56	12.694	12.538	12.54	12.368	12.412	12.06	12.516	12.586	12.795	12.615	12.662	12.483	12.379	12.332	12.284	12.471	12.649	12.562	12.614	12.608	12.706	12.288	12.24	12.34	12.276	12.178	12.345	12.501	12.32	12.365	12.398
AIFM2	6.275	6.382	6.256	6.291	6.315	6.301	6.175	6.223	6.419	6.4	6.164	6.045	6.494	6.452	6.797	6.698	6.408	6.636	6.461	6.592	6.546	6.812	6.81	6.801	6.782	6.391	6.212	6.241	6.018	6.262	6.465	6.929	6.893	6.897	6.905	6.631	6.221	6.177	6.204	6.148	6.037	6.756	6.872	7.521	6.809	6.846
AIFM3	4.598	4.737	4.462	4.674	4.535	4.623	4.782	4.553	4.476	4.616	4.626	4.472	4.219	5.398	4.441	4.518	4	4.302	4.787	3.874	3.952	4.146	4.157	4.576	4.339	4.852	3.805	4.973	4.372	4.243	4.17	4.133	4.259	4.375	4.142	4.222	4.795	4.419	4.822	4.471	4.711	4.403	4.383	4.471	3.946	4.291
AIG1	9.501	9.392	9.678	9.654	9.6	9.553	9.707	9.553	9.541	9.67	9.723	9.455	9.579	9.597	9.672	9.782	10.322	10.225	10.184	10.138	9.954	10.195	10.099	10.158	10.219	10.343	10.617	10.592	10.522	10.691	10.571	9.988	9.844	9.917	9.898	10.046	10.718	10.791	10.852	11.002	10.778	10.291	10.129	10.275	10.192	10.407
AIM1	6.05	6.257	5.992	6.109	5.799	5.766	5.892	5.995	6	6.104	6.175	6.281	6.27	6.048	6.048	5.981	7.073	7.025	7.055	6.913	7.198	6.834	6.851	6.783	6.768	6.734	7.095	6.982	6.769	6.851	6.964	5.815	6.118	6.087	5.912	6.331	6.05	6.251	5.985	6.064	6.188	5.901	5.744	5.543	5.672	5.558
AIM1L	6.732	6.598	6.61	6.579	6.258	6.482	6.379	6.311	6.606	6.548	6.693	6.483	6.945	6.328	6.314	6.395	6.397	6.709	6.327	5.337	6.536	6.2	6.108	6.439	6.036	5.875	5.959	6.126	6.33	6.424	6.254	6.342	6.543	6.554	6.644	6.659	6.227	6.259	6.212	6.154	6.255	6.278	6.268	6.383	6.202	6.302
AIMP1	9.758	9.713	9.849	9.713	9.745	9.476	9.696	9.619	9.678	9.906	10.125	10.034	10.164	10.099	10.002	10.375	10.397	10.486	10.713	10.688	10.887	10.255	10.438	10.091	10.185	10.011	10.389	10.135	10.124	10.275	10.502	9.821	10.206	10.16	9.953	10.061	9.739	9.975	10.025	10.001	9.915	9.742	9.606	9.853	9.855	9.592
AIMP2	11.213	10.988	11.089	10.889	11.289	11.594	11.52	11.137	11.196	11.214	11.376	11.22	11.344	11.701	11.61	11.678	11.334	11.286	11.052	11.017	9.976	11.327	11.201	11.382	11.226	11.291	10.926	11.073	10.963	10.917	10.839	11.709	11.653	11.667	11.671	11.871	10.381	10.464	10.21	10.367	10.378	11.174	10.963	11.076	11.07	11.202
AIP	11.545	11.638	11.513	11.617	11.65	11.733	11.425	11.501	11.441	11.246	11.524	11.643	11.872	11.217	11.097	11.19	10.76	10.919	10.425	10.479	9.693	11.15	11.103	11.272	10.852	10.89	10.868	10.856	10.827	10.727	10.699	10.998	11.333	11.392	11.346	11.2	10.772	10.673	10.761	10.556	10.567	11.129	10.989	11.015	11.218	11.571
AIRE	5.808	5.956	6.193	6.08	6.287	6.157	6.448	6.391	5.806	5.782	5.757	5.749	5.821	5.806	5.624	5.717	6.126	5.964	5.834	5.729	6.452	5.973	6.18	6.288	5.678	5.595	5.745	5.744	5.94	6.007	6.078	5.967	5.627	5.988	5.605	5.572	5.705	5.924	5.783	5.717	5.945	5.668	5.712	5.657	6.512	7.236
AJUBA	11.635	11.446	11.595	11.718	11.838	11.419	11.699	11.655	11.786	11.602	11.271	11.526	10.924	11.655	11.674	11.443	10.271	10.321	10.139	10.329	10.31	10.475	10.574	10.794	10.599	10.553	10.322	10.444	10.567	10.28	10.475	11.922	11.679	11.716	11.962	11.676	10.806	10.499	10.938	10.882	10.78	12.333	12.579	12.436	11.955	11.632
AK1	7.656	7.434	7.721	7.417	7.597	7.781	7.703	7.672	7.525	7.53	7.67	7.447	8.219	7.487	7.674	7.333	7.715	7.715	7.571	7.68	7.571	7.669	7.585	7.727	7.471	7.412	7.357	7.414	7.726	7.621	7.505	7.011	7.011	6.827	6.968	6.945	7.281	7.05	7.078	7.206	7.116	6.713	6.848	6.599	7.151	7.354
AK2	10.483	10.743	10.519	10.433	10.823	10.833	10.662	10.648	10.644	10.72	10.819	10.607	10.809	10.707	10.757	10.794	11.308	11.358	11.222	11.249	11.375	11.314	11.31	11.232	11.342	11.372	11.405	11.406	11.361	11.318	11.34	11.112	11.137	11.172	11.145	11.187	11.132	11.202	11.257	11.163	11.156	10.929	10.912	10.843	10.722	10.837
AK3	9.644	9.566	9.635	9.898	9.686	9.463	9.635	9.603	9.713	9.769	9.595	9.836	9.695	9.837	9.887	9.922	10.177	10.04	10.01	10.058	10.353	9.951	10.028	9.83	10.109	10.01	10.071	9.976	10.009	10.149	10.11	9.657	9.642	9.595	9.621	9.494	10.268	10.311	10.272	10.364	10.345	9.821	9.76	9.879	9.567	9.395
AK4	9.623	9.712	9.617	9.865	9.672	9.644	9.717	9.847	9.752	9.66	9.635	9.877	9.628	9.74	9.567	9.371	9.748	9.535	9.722	9.831	9.786	10.051	9.974	10.353	10.047	10.324	10.088	10.315	10.251	10.02	9.923	9.686	9.62	9.699	9.816	9.861	10.357	10.369	10.458	10.26	10.196	9.508	9.579	9.386	9.377	9.65
AK5	4.343	4.549	4.201	4.421	4.472	4.484	4.748	4.618	4.378	4.354	4.235	4.439	4.734	4.561	4.603	4.247	4.324	4.302	4.526	5.181	5.69	4.664	4.92	4.432	4.041	4.609	4.432	4.62	4.574	4.63	4.828	4.673	4.693	4.339	4.881	4.472	4.62	4.687	4.856	4.847	4.658	4.695	4.777	4.775	4.908	5.116
AK7	4.718	4.764	4.695	4.674	4.766	4.749	4.653	4.637	4.737	4.8	4.505	4.78	4.763	4.784	4.603	4.768	4.885	5.021	4.918	4.985	4.887	5.048	5.115	4.914	5.212	5.179	5.413	5.434	5.154	5.422	5.186	4.47	4.748	4.742	4.588	4.732	5.391	5.509	5.544	5.51	5.463	4.885	4.718	4.803	4.598	4.604
AK8	5.358	5.097	5.407	5.249	5.065	5.257	5.362	5.264	5.373	5.354	4.956	4.987	5.047	5.035	5.277	5.032	5.247	5.235	5.249	5.496	4.946	5.382	5.151	5.312	5.227	5.39	5.443	5.153	5.044	5.259	5.38	5.199	4.765	5.126	4.758	4.965	5.445	5.249	5.029	5.379	5.423	5.114	5.109	5.054	5.787	6.843
AKAP1	9.299	9.245	8.955	8.875	9.447	9.651	9.038	9.129	9.268	9.156	8.954	8.804	9.321	9.545	9.578	9.587	9.533	9.638	9.427	9.584	9.25	9.622	9.498	9.737	9.532	9.673	9.463	9.412	9.378	9.269	9.365	9.064	9.19	9.101	9.109	9.269	8.904	8.816	8.82	8.848	8.827	8.683	8.774	8.629	9.045	9.09
AKAP10	7.334	7.285	7.09	7.234	7.224	7.416	7.312	7.061	7.413	7.401	8.035	7.92	7.932	8.327	8.156	8.248	8.363	8.262	8.145	8.054	7.643	8.616	8.326	8.426	8.404	8.46	8.243	8.299	8.259	8.263	8.025	8.463	8.442	8.428	8.44	8.739	7.923	8.03	7.891	7.914	7.877	8.485	8.433	8.239	8.472	8.61
AKAP11	6.538	6.413	6.528	6.464	6.371	6.381	6.564	6.428	6.538	6.584	6.519	6.598	6.48	6.652	6.937	6.727	6.977	6.842	6.82	6.676	7.067	6.793	6.879	6.924	7.004	6.933	7.082	6.902	6.866	6.899	6.863	6.851	6.756	6.814	6.76	6.681	7.037	7.118	6.999	7.136	7.101	6.551	6.603	6.631	6.372	6.103
AKAP12	5.914	5.875	5.923	5.791	5.854	5.901	5.769	5.82	5.976	5.979	6.684	6.81	6.849	6.81	6.466	6.594	6.088	6.115	6.065	6.09	6.011	6.648	6.702	6.439	6.619	6.587	6.111	5.944	5.821	5.817	5.972	7.99	8.656	8.518	8.574	8.383	5.487	5.501	5.67	5.447	5.424	8.405	9.345	8.773	8.569	10.255
AKAP13	8.651	8.989	8.811	8.949	8.282	8.537	8.576	8.611	8.587	8.574	8.367	8.358	7.967	8.352	8.215	8.364	7.785	7.92	7.886	7.942	7.559	8.605	8.587	8.715	8.667	8.708	8.039	7.842	7.758	7.778	8.061	9.452	9.6	9.537	9.645	9.458	7.792	7.692	7.878	7.823	7.633	9.589	9.943	9.799	9.649	9.397
AKAP14	4.362	4.532	4.247	4.313	4.617	4.339	4.644	4.54	4.385	4.354	4.329	4.432	4.442	4.607	4.462	4.575	5.138	4.413	4.65	4.29	4.941	4.28	4.452	5.041	4.399	4.507	4.955	4.531	4.726	4.59	4.654	4.531	4.396	4.297	4.151	4.186	4.277	4.13	4.125	4.324	4.328	4.027	4.146	4.389	4.512	4.481
AKAP17A	9.328	9.355	9.702	9.088	9.519	9.54	9.296	9.113	9.429	9.528	9.245	9.326	8.944	9.983	10.044	9.901	8.962	9.032	8.844	8.895	8.618	9.421	9.466	9.99	9.43	9.587	8.987	9.082	9.15	8.849	8.965	10.18	10.014	10.191	10.364	10.143	9.151	9.155	9.418	9.467	9.227	10.296	10.365	10.357	10.213	9.924
AKAP2	7.291	7.497	7.126	7.192	7.045	6.968	6.923	7.228	7.005	7.141	6.584	7.078	5.925	7.099	6.706	6.488	5.664	5.9	6.34	6.452	5.124	6.347	6.09	6.783	6.154	6.248	5.92	6.529	6.358	6.396	5.872	6.7	6.569	6.53	6.846	6.79	6.319	6.46	6.46	6.501	6.321	7.003	6.931	6.965	7.032	6.302
AKAP3	4.564	4.861	4.576	4.456	4.679	4.623	4.508	4.574	4.621	4.525	4.956	4.944	4.559	4.534	4.491	4.742	3.921	4.518	4.172	4.286	4.372	4.186	3.649	4.032	4.165	4.32	4.13	4.456	4.494	4.374	4.211	4.292	4.456	4.216	4.663	4.62	4.662	4.419	4.588	4.494	4.199	4.344	4.416	4.471	4.499	4.472
AKAP4	5.551	5.486	5.575	5.694	6.332	6.366	6.373	6.548	5.512	5.492	5.127	5.113	5.38	5.915	5.534	5.344	5.867	5.108	5.834	5.3	5.647	5.768	5.526	5.717	5.405	5.552	5.412	5.153	5.672	5.28	5.472	5.805	5.266	5.126	5.192	5.497	6.05	5.767	5.783	6.048	5.938	5.692	5.653	5.728	6.484	7.852
AKAP5	4.161	3.954	4.201	3.822	4.102	3.782	3.976	3.885	4.843	3.792	4.186	3.815	4.443	4.044	4.198	4.128	4.124	5.722	4.44	4.109	4.216	4.345	4.665	4.391	4.165	3.963	3.899	4.416	4.146	4.752	4.65	4.472	4.342	4.375	4.516	5.68	4.291	4.362	4.211	4.366	4.094	3.94	3.977	4.226	4.41	4.052
AKAP7	6.381	6.234	6.316	6.452	6.417	6.281	6.436	6.519	6.432	6.52	6.402	6.677	6.635	7.02	7.169	7.001	7.332	7.265	7.401	7.281	7.539	7.153	7.248	7.294	6.954	7.13	7.554	7.837	7.639	7.542	7.555	6.374	6.419	6.538	6.368	6.451	7.941	7.99	8.044	8.062	7.791	6.145	6	6.041	6.558	6.376
AKAP8	9.738	9.861	9.718	9.684	10.01	9.965	9.899	9.9	9.881	9.797	9.208	9.121	9.056	9.638	10.107	9.734	9.397	9.397	9.319	9.316	9.614	9.47	9.476	9.809	9.714	9.68	9.533	9.617	9.861	9.528	9.591	10.343	10.046	10.087	10.294	9.995	9.975	9.745	10.033	9.876	10.002	10.428	10.801	10.582	10.512	10.389
AKAP8L	9.837	9.944	9.781	10.06	9.6	9.846	9.836	10.018	9.742	9.476	9.295	9.32	9.131	8.699	8.619	8.429	8.142	8.325	8.087	8.163	7.593	9.155	8.901	9.186	8.892	9.169	8.415	8.51	8.497	8.103	8.16	9.409	9.388	9.355	9.513	9.765	8.37	8.046	8.302	8.277	8.164	9.982	9.798	9.883	10.366	10.566
AKAP9	8.628	8.452	8.152	8.092	7.806	7.821	8.228	8.211	8.379	8.483	8.206	8.123	7.967	7.988	8.678	8.452	9.158	9.054	9.029	9.042	8.793	8.98	8.981	8.562	9.109	9.212	9.332	9.032	9.147	9.401	9.117	8.947	8.764	8.777	8.603	8.44	9.505	9.531	9.257	9.489	9.465	8.948	9.259	9.232	8.953	8.758
AKD1	4.723	4.703	4.679	4.701	4.654	4.717	4.797	4.794	4.73	4.855	4.914	4.98	4.962	4.864	4.789	4.873	4.945	5.065	5.036	4.789	4.858	4.84	5.094	4.929	5.29	5.034	5.259	5.498	4.965	5.195	5.459	4.799	5.05	4.946	5.058	4.865	5.093	5.173	5.358	5.271	5.157	4.842	4.805	4.818	4.722	4.601
AKIP1	9.029	9.048	9.124	9.08	9.037	9.042	9.002	8.887	8.828	8.884	9.253	9.176	9.362	9.15	8.967	9.084	9.154	9.293	8.993	9.026	9.249	9.097	9.123	9.155	8.943	8.962	8.711	8.631	8.483	8.498	8.67	8.584	8.894	8.845	8.677	8.987	7.82	7.908	7.79	7.724	7.794	8.065	8.107	7.949	8.253	8.46
AKIRIN1	8.723	8.52	8.65	8.693	8.643	8.572	8.651	8.705	8.69	8.529	7.685	7.795	7.455	8.201	8.342	7.92	7.702	7.645	7.483	7.46	7.501	7.998	7.927	8.064	7.941	8.094	7.504	7.742	7.648	7.6	7.526	8.368	8.096	7.99	8.199	8.087	8.176	8.072	7.943	8.373	8.193	8.989	8.904	8.998	9.096	8.883
AKIRIN2	7.912	7.681	7.868	7.659	7.569	7.488	7.798	7.543	7.665	7.636	7.311	7.15	7.084	7.224	7.173	6.842	6.909	6.722	6.747	6.722	7.249	7.369	7.043	7.041	7.297	7.437	6.677	6.697	6.615	6.385	6.339	7.413	7.363	7.286	7.413	7.51	6.492	6.268	6.319	6.467	6.616	8.047	7.823	7.897	8	8.49
AKIRIN2-AS1	5.469	5.468	5.407	5.498	5.424	5.472	5.572	5.503	5.524	5.731	4.897	4.987	4.699	5.155	5.291	5.08	4.905	4.302	4.44	4.811	4.483	4.741	4.963	5.023	5.021	5.311	5.008	5.473	5.192	4.938	4.926	5.743	5.476	5.531	5.605	5.699	6.05	5.789	5.476	5.708	5.718	5.868	6.224	5.992	5.568	5.523
AKNA	5.154	4.907	5.036	5.093	5.063	4.91	5.1	5.126	5.027	5.076	5.32	5.058	5.081	5.071	5.145	5.401	5.087	5.066	5.622	5.498	5.484	4.74	4.774	4.737	4.64	4.69	4.792	4.695	5.135	4.994	4.935	4.691	4.615	4.582	4.811	4.617	5.892	5.02	5.176	5.128	5.036	4.934	5.061	5.004	5.302	5.246
AKNAD1	5.444	5.425	5.39	5.512	5.562	5.543	5.401	5.549	5.618	5.585	5.604	5.57	6.08	5.585	5.659	5.618	5.639	6.032	6.058	6.189	6.198	6.256	6.255	6.063	5.699	5.595	5.745	5.627	6.006	5.947	6.078	6.007	6.001	5.491	5.711	5.775	5.797	5.744	5.66	5.876	5.673	5.76	5.69	5.611	6.464	6.302
AKR1A1	7.949	7.798	7.754	7.751	7.591	7.965	7.683	7.772	7.665	7.677	7.237	7.246	7.29	7.466	7.537	7.363	7.317	7.436	7.025	7.246	6.144	7.619	7.439	7.729	7.325	7.229	7.789	7.85	7.812	7.745	7.569	7.051	7.09	7.097	7.126	7.108	8.282	8.63	8.198	8.239	8.179	7.816	7.09	7.655	7.707	7.925
AKR1B1	9.829	9.781	9.907	9.929	9.87	9.924	9.821	9.862	9.624	9.571	10.125	10.219	9.92	10.017	9.904	9.908	9.795	9.887	9.524	9.58	8.941	9.526	9.443	9.67	9.261	9.339	9.389	9.503	9.252	9.105	9.212	9.903	9.773	10.099	10.107	10.188	8.568	8.644	8.421	8.334	8.434	10.294	9.461	9.977	10.096	11.079
AKR1B10	10.021	9.87	10.031	10.184	10.303	9.877	10.079	9.832	10.036	9.928	10.71	10.858	10.721	10.956	10.841	10.816	10.983	11.041	10.799	10.845	10.455	10.477	10.304	10.501	10.259	10.336	10.348	10.431	10.242	10.225	10.303	11.162	10.865	11.17	11.174	11.248	9.143	9.466	9.032	9.161	9.269	11.259	10.61	10.845	10.675	11.381
AKR1B15	8.878	8.84	8.695	9.038	9.13	8.674	9.038	8.989	8.779	8.726	9.789	9.987	10.127	10.029	9.635	9.904	9.992	9.996	9.711	9.788	9.336	9.523	9.355	9.577	9.171	9.143	9.185	9.209	9.123	8.979	9.065	9.73	9.778	10.008	9.969	10.077	7.779	8.058	7.673	7.706	7.904	9.75	9.021	9.31	9.629	10.35
AKR1C1	9.068	8.604	9.172	9.362	9.06	9.105	9.377	9.293	9.062	9	9.239	8.952	9.518	9.026	9.263	9.501	9.843	9.662	9.686	9.518	10.233	9.475	9.435	8.99	9.47	9.009	9.303	8.844	8.802	9.194	9.272	9.768	9.996	9.859	9.774	9.74	8.951	9.015	8.869	9.309	9.196	10.697	10.069	10.67	10.587	10.924
AKR1C3	13.746	13.626	13.737	13.856	13.819	13.806	14.034	13.778	13.714	13.793	13.668	13.621	13.345	13.586	13.536	13.557	13.338	13.261	13.061	13.087	12.297	13.082	12.883	13.033	13.182	13.225	12.61	12.722	12.689	12.913	12.74	14.26	13.773	13.909	14.09	14.149	12.621	12.646	12.541	13.038	12.81	14.531	14.215	14.496	14.379	14.524
AKR1C4	7.812	7.718	7.84	7.631	7.851	7.787	7.849	7.748	7.678	7.845	7.61	7.584	7.479	7.503	7.637	7.717	8	7.946	7.744	7.534	7.425	7.19	7.412	7.391	7.301	7.35	7.232	7.378	7.346	7.635	7.4	8.289	8.099	8.258	8.15	8.256	7.271	7.321	7.324	7.535	7.646	8.834	8.368	8.744	8.457	8.514
AKR1D1	5.165	5.168	5.155	5.132	5.042	4.896	4.951	4.755	5.165	5.175	5.015	5.152	4.995	4.857	4.84	4.843	5.527	4.796	5.354	4.9	5.28	5.116	5.445	4.616	5.405	5.254	5.997	5.473	5.838	5.81	5.764	4.562	4.616	4.582	4.913	4.003	5.973	5.845	6.22	6.005	5.969	4.484	4.359	4.226	3.946	4.089
AKR1E2	4.456	4.816	4.616	4.646	4.796	5.2	4.816	4.913	4.715	4.616	4.463	4.668	4.827	4.884	4.754	5.056	5.206	5.486	5.038	5.069	5.606	5.267	5.041	4.897	4.554	4.77	4.793	4.499	4.494	5.148	4.65	4.849	5.035	4.999	4.516	4.993	4.699	4.84	4.628	4.968	4.885	4.793	4.739	4.697	5.176	5.052
AKR7A2	10.155	10.167	10.285	10.292	10.224	10.243	10.38	10.241	10.247	10.143	9.768	9.684	9.235	10.021	10.09	9.672	9.356	9.347	9.738	9.764	9.399	9.493	9.524	9.918	9.473	9.818	9.695	9.879	9.857	9.541	9.533	9.317	8.988	9.079	9.21	9.39	10.032	9.876	9.957	9.726	9.863	9.084	9.094	9.048	8.893	9.268
AKR7A2P1	6.873	6.894	6.764	6.877	6.678	7.025	6.741	6.915	6.801	6.88	6.727	6.823	6.66	6.577	6.419	6.321	6.068	6.052	5.927	5.954	4.946	6.27	6.238	6.263	5.881	6.248	6.405	6.278	6.505	6.019	5.782	5.945	5.854	5.927	5.832	6.005	6.391	6.251	6.141	6.077	6.188	5.806	5.726	5.801	5.383	5.844
AKR7A3	7.894	7.811	7.96	8.249	8.154	8.006	8.086	8.14	7.938	7.789	7.698	7.976	7.849	7.81	7.551	7.334	7.158	7.146	6.941	6.801	6.452	7.27	7.128	7.393	7.075	7.224	7.066	7.213	7.456	7.157	6.893	6.765	6.697	6.659	6.88	6.89	7.25	7.154	7.197	7.083	7.166	6.759	6.637	6.687	6.682	6.925
AKR7L	7.357	7.218	7.281	7.251	7.138	7.2	7.296	7.216	7.282	7.163	7.083	6.945	6.844	6.728	6.67	6.609	6.877	7.047	6.88	6.781	6.927	6.858	6.666	6.72	7.064	6.881	6.892	7.276	6.985	7.223	7.116	6.26	6.348	6.31	6.39	6.388	6.959	6.9	6.878	6.811	6.921	6.465	6.414	6.395	6.088	6.485
AKT1	9.126	9.391	9.145	9.33	9.159	9.231	9.437	9.194	9.131	8.956	8.632	8.627	9.164	8.507	8.346	8.188	8.924	8.966	8.941	8.983	8.783	8.829	8.63	8.643	8.388	8.55	8.427	8.487	8.854	8.898	8.723	8.413	8.059	8.022	8.119	8.047	8.936	8.791	8.808	8.571	8.972	8.42	8.359	8.22	8.377	8.97
AKT1S1	5.02	5.026	5.095	4.882	4.993	4.967	4.935	4.858	4.899	4.803	4.3	4.54	4.342	4.519	4.62	4.427	3.831	3.985	4.081	4.567	4.191	4.542	4.558	4.335	3.925	4.302	4.544	4.141	4.271	4.497	4.246	4.945	4.359	4.42	4.683	4.405	4.574	4.464	4.631	4.783	4.687	5.274	5.068	5.207	4.954	5.259
AKT2	5.935	5.791	5.766	6.146	5.817	5.939	5.704	5.799	5.781	5.866	5.849	5.511	5.718	5.903	5.958	5.97	5.69	5.826	5.687	5.858	6.079	6.188	5.935	6.09	6.248	6.362	6.182	6.187	6.152	5.706	5.764	6.21	6.207	6.298	6.443	6.467	6.362	6.124	6.245	6.241	6.178	5.868	6.07	5.818	5.772	6.504
AKTIP	7.247	7.059	7.274	7.238	7.147	6.952	7.141	6.997	7.171	7.386	7.739	7.764	7.684	7.566	7.498	7.768	8.107	7.992	7.935	7.88	8.103	7.8	7.961	7.707	7.915	7.777	8.331	8.174	8.196	8.378	8.425	7.621	7.689	7.714	7.636	7.593	8.074	8.207	8.251	8.228	8.202	7.447	7.428	7.488	7.022	6.728
ALAD	7.015	6.815	6.784	7.002	7.264	6.993	6.819	6.854	6.975	7.175	8.43	8.347	8.68	7.706	7.385	7.945	8.25	8.57	8.168	8.413	8.035	8.161	8.153	7.982	8.155	7.953	8.371	8.114	8.019	8.053	8.257	7.004	7.393	7.489	7.35	7.574	7.021	6.965	7.342	7.145	7.147	6.738	6.967	6.669	6.438	5.844
ALAS1	8.954	9.419	9.047	9.439	8.926	9.012	9.087	9.134	8.815	8.928	8.978	9.308	8.907	8.46	8.115	8.061	8.037	7.951	7.847	7.742	7.661	8.468	8.263	8.258	8.355	8.5	7.995	8.097	7.941	7.782	7.721	7.973	8.22	8.111	8.096	8.318	7.904	7.793	7.735	7.753	7.655	8.139	7.739	7.912	8.24	8.322
ALAS2	5.985	5.916	6.193	6.381	6.666	6.41	6.851	7.039	6.362	6.311	6.564	6.557	6.558	6.571	6.764	6.964	6.731	6.627	7.165	7.108	6.696	5.919	5.973	5.962	5.917	6.151	6.012	5.914	6.136	6.338	6.401	6.077	6.226	5.911	6.043	6.158	6.851	6.819	6.844	6.842	6.675	6.35	6.394	6.482	7.109	6.824
ALB	17.088	17.159	17.159	17.088	16.779	16.779	16.979	17.382	16.883	17.235	17.034	17.034	17.159	17.382	17.382	17.235	17.382	17.382	17.382	17.382	17.382	17.382	17.034	17.382	17.159	17.159	17.382	17.382	17.088	17.159	17.235	16.824	16.925	16.979	16.979	16.979	17.382	17.382	17.382	17.235	17.382	16.803	16.714	16.824	17.034	16.853
ALCAM	10.509	10.534	10.558	10.451	10.583	10.453	10.608	10.59	10.747	10.733	10.735	11.288	10.932	11.275	11.289	11.088	10.902	10.958	10.638	10.824	11.377	10.937	11.015	11.005	10.936	10.921	10.784	10.825	10.904	10.828	10.796	11.073	11.055	11.091	11.163	10.941	10.886	10.832	10.857	10.797	10.807	11.239	11.548	11.484	11.261	10.829
ALDH16A1	7.368	7.515	7.343	7.689	7.308	7.404	7.526	7.657	7.273	7.078	6.523	6.683	6.381	6.474	6.501	6.197	5.376	5.353	5.975	5.879	5.878	5.788	5.973	6.03	5.764	6.151	5.326	5.562	5.503	5.382	5.172	5.769	5.627	5.75	5.845	5.867	5.716	5.623	5.551	5.668	5.664	5.967	5.924	5.833	6.286	6.302
ALDH18A1	10.916	10.859	10.741	11.045	11.111	11.159	11.089	11.058	11.048	10.681	11.031	11.353	11.388	11.405	10.823	10.759	10.746	10.82	10.474	10.574	10.235	11.115	10.924	11.132	10.879	11.091	10.763	11.046	10.826	10.734	10.613	10.134	10.251	10.255	10.366	10.488	10.648	10.571	10.471	10.504	10.314	10.333	10.066	9.968	10.096	10.143
ALDH1A1	12.802	12.811	12.654	12.466	12.825	12.795	12.489	12.778	12.771	12.73	12.831	13.25	12.511	13.242	13.189	12.954	12.502	12.549	12.252	12.241	10.847	12.64	12.423	13.108	12.258	12.358	12.186	12.734	12.605	12.369	12.162	12.004	11.883	11.974	12.111	12.124	12.098	12.296	12.061	12.132	11.993	12.871	12.663	12.658	12.899	12.635
ALDH1A3	4.161	4.057	4.096	4.344	4.403	4.306	4.384	4.322	4.232	4.194	3.974	4.29	4.482	4.631	4.414	4.291	4.492	4.608	4.263	5.372	4.062	5.294	4.665	5.79	4.776	4.363	4.615	4.771	4.146	4.574	4.361	5.045	4.731	4.299	4.588	5.023	4.257	4.385	4.384	4.423	4.555	4.372	4.359	4.361	4.666	4.526
ALDH1B1	7.185	7.131	7.079	7.213	7.069	7.17	7.102	7.345	7.156	6.99	7.03	7.472	6.818	7.036	6.865	6.808	6.397	6.656	6.59	6.708	6.38	6.952	6.511	6.871	6.551	6.846	6.473	6.659	6.429	6.229	6.279	6.46	6.569	6.61	6.549	6.913	6.292	6.313	6.077	6.272	6.092	6.15	6.07	6.097	6.19	6.462
ALDH1L1	5.232	5.135	5.006	5.132	5.117	5.472	5.249	5.079	5.348	5.261	5.127	5.428	5.245	5.223	5.382	5.441	4.532	4.749	5.604	5.526	4.596	5.048	4.409	5.361	4.598	4.69	5.085	5.456	5.26	5.148	5.228	5.085	3.974	4.744	4.403	4.364	5.659	5.415	5.619	5.469	5.491	4.674	4.652	4.883	4.908	4.898
ALDH1L2	4.744	4.678	4.8	4.524	4.715	4.823	4.674	4.596	4.802	4.874	4.587	4.78	4.628	4.841	4.796	4.632	5.281	4.933	4.787	4.456	4.483	5.543	5.187	5.259	5.227	5.311	5.154	5.179	5.319	5.171	5.172	4.823	5.153	5.221	5.235	4.932	5.257	5.133	5.125	5.117	4.84	4.96	5.038	4.962	4.886	4.761
ALDH2	11.093	11.196	10.996	11.061	10.738	11.356	11.255	11.294	11.229	11.178	11.538	11.494	11.457	11.267	10.919	11.315	10.914	11.173	10.938	11.116	10.687	11.439	11.442	11.404	11.39	11.536	11.243	11.108	11.271	10.993	11.308	10.018	10.283	10.216	10.255	10.42	11.177	10.802	11.217	10.983	10.862	10.207	10.203	9.988	9.983	10.41
ALDH3A1	5.323	5.349	5.377	5.428	5.206	5.297	5.276	5.234	5.36	5.128	5.279	5.173	5.456	4.979	5.19	4.775	5.009	4.98	4.918	5.026	4.667	4.99	5.112	4.926	5.16	4.725	4.878	4.598	5.06	5.244	5.073	5.182	4.751	4.319	5.168	4.658	4.938	5.116	4.996	4.872	4.846	4.609	4.68	4.781	4.511	4.654
ALDH3A2	11.409	11.202	11.295	11.401	11.329	11.262	11.372	11.428	11.353	11.379	11.398	11.51	11.317	11.578	11.646	11.588	11.466	11.476	11.32	11.376	11.058	11.452	11.408	11.428	11.407	11.456	11.089	11.156	11.072	10.983	11.028	11.201	11.1	11.196	11.19	11.192	10.913	10.912	10.922	10.993	10.903	11.316	11.354	11.269	11.356	11.217
ALDH3B1	6.576	7.103	6.559	6.838	6.548	6.512	6.358	6.613	6.723	6.597	6.877	7.16	7.174	6.712	6.559	6.628	7.064	6.79	6.836	7.003	6.811	6.657	6.636	6.405	6.32	6.27	6.334	6.321	6.553	6.701	6.745	6.518	6.344	6.327	6.255	6.394	6.362	6.411	6.342	6.205	6.397	6.768	6.628	6.651	6.655	6.675
ALDH3B2	4.531	4.737	4.647	4.524	4.93	4.577	4.574	4.458	4.843	4.811	4.897	4.697	5.021	4.857	5.08	4.488	4.738	4.652	4.354	4.368	4.216	4.859	4.963	4.93	4.165	4.483	4.519	4.697	4.742	4.752	5.561	4.721	4.652	4.458	4.726	4.66	4.738	4.797	4.69	4.847	4.752	4.857	4.777	4.775	4.858	4.806
ALDH4A1	8.568	8.437	8.612	8.794	8.79	8.827	8.882	8.829	8.661	8.48	8.33	8.507	8.493	8.698	8.661	8.689	8.617	8.742	8.565	8.713	8.591	8.973	8.943	9.07	8.817	8.982	8.629	8.488	8.585	8.316	8.517	8.155	8.121	8.087	8.095	8.262	8.317	8.01	8.245	8.193	8.235	7.911	7.813	7.899	8.223	8.404
ALDH5A1	7.589	7.555	7.454	7.356	7.02	6.894	7.001	7.056	7.549	7.241	7.381	7.258	6.607	7.193	7.07	6.972	6.837	6.898	6.562	6.531	6.403	7.051	6.921	6.649	6.913	6.997	7.059	7.05	6.943	6.865	6.927	6.567	6.453	6.498	6.587	6.521	6.744	6.582	6.769	6.695	6.666	6.079	5.977	5.881	5.772	5.488
ALDH6A1	9.866	9.973	9.733	9.773	9.414	9.552	9.594	9.643	9.82	9.525	9.96	9.815	9.379	9.467	9.412	9.446	9.842	9.901	9.858	9.855	9.884	9.875	9.867	10.002	9.76	9.854	10.478	10.507	10.633	10.418	10.423	8.218	8.22	8.288	8.173	8.17	10.837	10.691	10.992	10.72	10.488	8.15	8	8.036	7.778	8.194
ALDH7A1	5.853	5.896	5.932	6.062	6.015	5.977	5.737	5.739	5.976	5.978	5.967	5.812	5.806	5.783	5.949	6.121	6.534	6.42	6.531	6.452	7.211	6.371	6.238	6.157	6.822	6.727	7.11	6.595	6.407	6.615	6.677	5.468	5.537	5.648	5.649	5.572	6.686	6.703	6.715	6.743	6.666	5.336	5.406	5.301	4.714	4.898
ALDH8A1	4.531	4.789	4.616	4.556	4.535	4.668	4.632	4.553	4.715	4.77	4.77	4.605	4.699	4.729	4.624	4.843	4	4.652	4.44	4.632	4.372	4.899	4.58	4.616	4.508	4.69	4.519	4.299	4.976	4.63	4.576	4.441	4.456	4.541	4.663	4.697	4.738	4.732	4.709	4.742	4.555	5.083	5.006	5.154	4.583	4.944
ALDH9A1	11.208	11.03	10.924	10.946	10.856	10.796	10.729	10.732	10.953	11.001	11.46	11.52	11.192	10.972	10.879	11.064	11.159	11.165	10.958	10.932	11.052	11.155	11.024	10.782	10.967	10.924	11.013	10.918	11.08	11.095	11.015	10.556	10.569	10.527	10.512	10.741	10.708	10.709	10.734	10.412	10.557	10.205	10.089	9.975	9.997	10.337
ALDOA	12.323	12.285	12.387	12.508	12.737	12.765	12.838	12.531	12.383	12.126	12.091	12.259	12.464	11.749	11.485	11.216	10.425	10.471	10.166	10.273	9.683	11.134	10.913	11.603	10.987	11.388	10.37	10.811	10.935	10.366	10.119	11.427	11.312	11.275	11.517	11.536	11.053	10.544	10.862	10.673	10.718	11.76	11.782	11.761	11.977	12.471
ALDOAP2	6.224	6.17	5.868	6.198	5.644	5.663	5.872	5.863	6.11	6.035	6.703	6.466	6.66	5.806	5.976	6.271	6.744	6.776	7.099	6.84	7.559	6.321	6.349	5.86	6.364	6.068	6.296	5.881	6.152	6.405	6.46	6.029	5.986	5.862	5.766	5.646	6.249	6.32	6.342	6.196	6.36	5.901	5.85	6.006	5.705	5.75
ALDOB	4.374	4.532	4.617	4.57	4.662	4.692	4.542	4.482	4.471	4.566	4.647	4.556	4.459	4.53	4.482	4.544	4.751	4.525	4.541	4.237	4.747	4.501	4.623	4.431	4.599	4.608	4.855	4.944	4.986	5.023	4.663	4.317	4.378	4.257	4.558	4.168	4.797	4.733	4.783	4.827	4.789	4.395	4.243	4.319	4.406	4.427
ALDOC	4.937	5.059	4.959	5.186	5.065	4.879	5.076	4.961	5.14	5.026	4.835	4.967	4.942	4.857	4.754	4.456	5.281	4.699	4.878	5.496	4.828	4.899	5.151	4.961	5.021	5.595	4.751	5.125	5.154	4.985	4.828	4.849	4.84	4.855	4.787	4.932	5.144	5.149	5.125	5.057	5.162	4.976	4.863	4.944	4.908	5.175
ALG1	8.286	8.248	8.293	8.262	8.276	8.521	8.448	8.403	8.335	8.305	8.222	8.18	8.072	8.289	8.33	8.206	8.227	8.264	8.186	8.155	8.016	8.366	8.305	8.43	8.275	8.451	8.288	8.288	8.259	8.192	8.193	8.634	8.21	8.21	8.254	8.367	8.109	8.136	8.05	8.115	8.181	8.285	8.294	8.243	8.025	8.249
ALG10	5.198	4.737	5.052	4.871	5.028	4.987	4.887	4.898	5.125	5.261	5.226	5.091	5.291	5.052	5.141	5.204	5.713	5.667	5.544	5.729	6.355	5.322	5.412	5.143	5.654	5.529	5.471	5.412	5.135	5.706	5.472	5.199	5.438	5.251	5.235	5.457	5.187	5.166	5.168	5.174	5.162	5.141	5.094	5.098	4.762	4.761
ALG10B	6.791	6.524	6.748	6.235	6.671	6.456	6.657	6.628	6.715	6.79	6.762	6.95	7.09	7.237	7.342	7.441	7.443	7.523	7.234	7.308	7.893	7.146	7.457	7.294	7.186	6.921	7.516	7.649	7.463	7.542	7.697	7.042	7.258	7.26	7.258	6.938	7.58	7.784	7.65	7.407	7.64	6.575	6.691	6.864	6.692	6.345
ALG11	8.165	8.11	8.136	8.187	8.187	8.317	8.645	8.447	8.368	8.281	7.849	7.521	7.65	8.137	8.853	8.385	8.688	8.621	8.46	8.365	7.917	8.288	8.246	8.463	8.376	8.861	8.723	8.665	8.522	8.503	8.241	8.554	8.153	8.247	8.218	8.412	8.936	9.07	8.449	8.668	8.695	8.383	8.618	8.491	8.332	8.677
ALG12	6.6	6.733	6.838	6.704	6.45	6.671	6.544	6.718	6.417	6.362	6.313	6.299	6.199	6.087	5.996	6.095	5.867	5.693	5.834	6.109	6.045	5.788	5.501	5.677	5.316	5.529	5.191	5.412	5.623	5.659	5.645	5.583	5.457	5.469	5.487	5.372	5.705	5.754	5.596	5.623	5.783	5.876	5.76	5.76	6.015	5.927
ALG13	6.898	6.821	6.844	6.904	6.999	6.89	7.057	7.016	6.92	7.084	6.92	6.752	6.924	7.144	7.139	7.229	7.724	7.558	7.715	7.663	7.733	7.852	7.772	7.551	7.966	7.816	7.908	7.806	7.618	7.914	7.878	8.351	8.425	8.417	8.337	8.409	7.599	7.87	7.8	7.88	7.794	8.224	8.29	8.339	8.365	8.256
ALG14	8.342	8.189	8.609	8.651	8.401	8.32	8.544	8.52	8.45	8.603	8.472	8.21	8.248	8.165	8.296	8.402	9.037	8.86	8.971	8.997	9.382	8.701	8.82	8.423	8.815	8.669	9.17	8.977	9.054	9.144	9.215	8.919	8.891	8.85	8.726	8.834	8.972	9.12	9.119	9.23	9.11	9.31	9.115	9.434	9.363	9.257
ALG1L	8.769	8.647	8.793	8.881	8.631	8.791	8.814	8.87	8.879	8.707	8.698	8.651	8.205	8.222	8.335	8.156	8.037	8.035	8.173	8.06	7.661	8.246	8.028	8.315	8.096	8.28	8.412	8.447	8.458	8.293	8.114	8.036	7.951	7.97	8.009	8.262	8.351	8.365	8.326	8.433	8.197	8.107	7.877	8.016	8.204	8.582
ALG1L2	8.188	8.238	8.075	8.324	7.918	8.009	7.922	8.048	8.08	7.885	7.965	8.064	7.621	7.755	7.656	7.427	7.293	7.355	7.193	7.165	7.005	7.455	7.262	7.484	7.205	7.427	7.237	7.417	7.413	7.147	7.073	7.189	7.198	7.199	7.238	7.475	7.283	7.303	7.103	7.182	7.089	7.355	7.075	7.123	7.374	7.887
ALG2	9.014	9.045	9.004	8.882	8.68	8.466	8.911	8.782	8.999	9.064	9.169	9.301	8.946	9.148	9.183	9.148	9.12	9.127	9.132	9.177	9.225	9.018	9.055	8.956	9.116	8.969	9.122	9.127	9.259	9.177	9.257	9.621	9.591	9.607	9.69	9.442	9.015	9.001	8.897	9.01	8.939	9.164	9.112	9.23	9.126	8.7
ALG3	9.473	9.387	9.34	9.719	9.808	9.339	9.711	9.728	9.544	9.385	8.882	8.864	8.995	9.996	10.283	9.855	9.887	9.828	9.934	9.995	9.958	10.291	10.221	10.485	9.858	10.129	10.113	10.348	10.172	10.009	9.948	10.266	10.114	9.972	10.206	10.148	10.152	10.12	10.045	9.959	9.898	9.981	9.987	9.915	10.307	10.421
ALG5	10.032	9.979	10.688	10.195	10.259	10.165	10.275	10.199	10.163	10.351	10.336	10.192	10.499	10.17	10.375	10.646	11.184	11.166	11.061	11.108	11.376	10.943	10.911	10.502	10.95	10.626	11.251	10.944	10.832	11.134	11.228	10.791	10.995	10.922	10.699	10.774	10.992	11.14	11.015	11.337	11.192	10.928	10.644	10.961	10.535	10.537
ALG6	7.078	7.464	6.873	6.704	7.022	6.683	6.815	6.926	6.946	7.186	6.8	7.005	6.918	7.414	7.464	7.258	7.588	7.569	7.57	7.775	8.661	7.108	7.255	6.895	7.063	6.575	7.607	7.558	7.529	7.467	7.547	6.605	6.795	6.746	6.708	6.574	7.276	7.518	7.192	7.397	7.503	6.663	6.437	6.559	6.297	6.057
ALG8	10.434	10.35	10.373	10.374	10.399	10.183	10.247	10.537	10.272	10.457	10.031	9.843	9.964	10.477	10.759	10.475	10.758	10.741	10.898	10.979	11.259	10.747	10.595	10.735	10.569	10.667	10.74	10.779	10.665	10.685	10.562	10.524	10.282	10.313	10.333	10.411	10.989	11.222	10.974	11.387	11.194	10.829	10.597	10.824	10.84	10.807
ALG9	7.249	7.185	7.547	7.467	7.457	7.231	7.329	7.321	7.363	7.473	7.627	7.511	7.437	7.7	7.572	7.667	7.608	7.753	7.516	7.543	7.593	7.967	7.917	7.903	8.074	8.103	7.751	7.649	7.355	7.523	7.638	7.918	7.943	8.06	7.919	8.137	7.397	7.636	7.501	7.559	7.257	7.559	7.652	7.597	7.392	7.385
ALKBH1	6.657	6.981	6.682	6.743	6.542	6.428	6.448	6.404	6.71	6.424	7.254	7.16	6.864	6.545	6.22	6.197	6.384	6.211	6.406	5.978	6.331	6.566	6.392	5.942	6.481	6.685	6.573	6.659	6.532	6.547	6.41	6.342	6.527	6.377	6.575	6.602	6.333	6.411	6.28	6.272	6.156	6.543	6.591	6.345	6.202	6.345
ALKBH2	8.534	8.528	8.59	8.78	8.545	8.225	8.307	8.477	8.328	8.343	9.147	8.893	9.236	9.315	9.299	9.452	9.433	9.483	9.143	9.11	9.618	9.486	9.468	9.413	9.262	9.358	9.425	9.302	9.066	9.146	9.151	9.486	9.854	9.894	9.928	9.959	8.816	8.986	8.935	8.871	8.704	8.641	8.458	8.457	8.648	9.16
ALKBH3	5.248	5.463	5.253	5.328	5.138	5.2	5.176	5.163	5.258	5.211	5.121	5.092	4.887	5.164	5.081	5.223	4.758	5.002	5.028	4.702	4.686	4.683	5.054	5.11	5.219	4.791	5.322	5.11	5.025	5.149	4.854	5.518	5.689	5.829	5.688	5.759	5.031	5.166	4.981	5.106	4.952	5.57	5.272	5.415	5.037	5.378
ALKBH4	7.329	7.329	7.317	7.323	7.196	7.185	7.333	7.232	7.062	6.969	7.017	7.112	7.145	7.497	7.191	6.938	6.927	6.91	6.668	6.708	6.306	7.235	7.089	7.274	7.098	7.311	6.953	6.93	6.943	6.72	6.735	6.92	7.019	6.976	7.165	7.363	6.692	6.381	6.634	6.545	6.575	6.543	6.513	6.511	6.418	6.909
ALKBH5	7.694	7.885	7.643	7.703	7.902	7.943	7.704	7.908	7.792	7.542	6.965	7.167	6.733	7.146	6.933	6.761	6.609	6.423	6.314	6.243	5.946	6.606	6.39	6.869	6.312	6.469	6.315	6.566	6.783	6.583	6.495	7.146	6.614	6.615	6.868	6.99	7.188	7.033	7.026	7.046	7.205	7.697	7.662	7.562	7.52	7.524
ALKBH6	7.385	7.248	7.204	7.047	7.428	7.667	7.362	7.214	7.193	7.119	7.069	6.932	7.152	6.792	6.889	7.109	6.642	6.765	6.297	6.562	6.403	6.929	6.929	6.895	6.865	6.575	6.853	6.678	6.693	6.457	6.62	6.43	6.846	6.521	6.488	6.644	6.527	6.234	6.423	6.272	6.334	6.307	6.361	6.291	6.399	6.462
ALKBH7	9.193	9.044	9.199	9.306	9.063	9.519	9.561	9.197	9.057	8.97	8.617	8.678	8.995	8.694	8.737	8.161	8.359	8.328	8.142	8.22	7.937	8.663	8.509	9.166	8.46	8.947	8.686	9.036	9.199	8.652	8.495	8.343	8.033	8.06	8.278	8.569	9.439	9.298	9.374	9.183	9.297	8.511	8.688	8.406	8.632	9.535
ALKBH8	5.63	5.7	5.651	5.616	5.581	5.579	5.516	5.394	5.689	5.793	6.077	5.714	5.568	5.985	6.017	5.923	6.326	6.31	6.082	5.978	5.801	6.165	6.017	6.062	6.176	6.088	6.421	6.662	6.158	6.391	6.066	5.98	6.218	6.281	6.215	6.269	6.139	6.403	6.087	6.276	6.192	5.831	5.807	5.813	5.5	5.654
ALLC	4.36	4.482	4.454	4.639	4.587	4.579	4.541	4.47	4.248	4.39	4.348	4.498	4.187	4.548	4.491	4.575	4.572	4.613	4.347	4.567	4.624	5.167	4.452	4.538	4.488	4.487	4.656	4.678	4.601	4.612	4.483	4.669	4.554	4.56	4.844	4.769	4.334	4.284	4.384	4.354	4.341	4.051	4.468	4.385	4.62	4.684
ALMS1	7.133	7.488	7.268	7.183	7.214	7.032	6.955	6.986	7.297	7.318	7.147	7.362	6.903	7.173	7.141	7.012	6.908	7.294	7.267	7.219	7.162	7.197	7.181	7.188	7.199	7.358	7.545	7.533	7.406	7.386	7.404	6.966	7.042	7.107	6.951	7.065	7.411	7.638	7.526	7.429	7.38	6.651	6.822	6.539	6.231	6.394
ALMS1P	7.101	7.542	7.041	7.053	6.962	7.286	7.028	7.039	7.214	7.047	7.036	7.349	6.77	6.851	6.666	6.77	6.825	6.627	6.747	6.401	5.382	6.712	6.669	6.676	6.831	6.789	7.201	7.311	7.098	7.078	6.948	6.41	6.659	6.697	6.504	6.734	6.932	7.102	7.053	6.789	6.894	6.402	6.622	6.383	6.015	5.523
ALOX12B	5.198	5.021	5.171	4.999	4.9	5.081	4.887	4.774	5.165	5.113	5.358	5.173	5.171	5.336	5.521	5.479	6.026	6.032	5.789	6.069	5.73	5.466	5.794	5.594	5.741	5.254	5.579	5.516	5.752	5.721	5.764	5.289	5.457	5.402	5.168	5.271	5.406	5.465	5.285	5.447	5.235	5.394	5.288	5.246	5.867	5.72
ALOX12P2	5.414	5.468	5.529	5.585	5.117	5.543	5.316	5.549	5.373	5.261	5.437	5.364	5.421	5.287	5.469	5.227	4.492	4.141	4.787	5.218	4.483	4.664	5.151	5.389	4.776	5.13	4.88	4.879	5.116	4.962	4.503	5.162	4.499	5.126	4.588	5.113	4.937	4.957	4.897	4.968	4.913	5.068	4.944	5.039	5.069	4.898
ALOX15	4.928	5.146	4.891	4.976	6.058	4.969	4.844	4.856	4.963	5	5.181	5.076	4.941	4.937	5.036	4.866	4.924	5.015	4.95	5.021	4.828	5.031	4.878	4.986	4.858	4.489	4.89	4.668	5.099	5.034	5.006	4.928	4.802	4.614	4.837	5.003	4.927	4.986	4.982	4.85	4.927	4.898	4.829	4.902	4.957	5.12
ALOX15B	5.079	4.935	5.052	5.186	4.75	4.926	4.901	5.029	4.671	5.009	5.015	4.754	4.887	4.902	4.984	4.742	4.41	4.842	5.179	4.9	4.767	5.048	5.115	4.647	4.554	4.69	4.432	4.538	4.92	4.752	4.692	4.133	4.652	4.963	4.694	4.582	4.738	4.709	4.628	4.703	4.443	4.652	4.563	4.697	4.666	4.576
ALOX5AP	4.495	4.194	4.292	4.266	4.446	4.208	4.363	4.436	4.508	4.897	4.372	4.364	4.559	4.223	4.326	4.128	4.16	4.699	4.133	4.456	4.483	4.031	4.409	4.861	4.339	4.363	4.704	5.539	4.574	5.082	4.32	4.413	4.536	4.418	4.142	4.073	4.795	4.856	4.822	4.666	4.752	4.162	4.383	4.186	4.23	4.137
ALOXE3	6.28	5.976	5.868	6.235	6.138	6.196	6.399	6.588	6.141	5.978	6.202	6.057	6.053	5.881	6.005	6.161	6.068	5.876	6.452	6.189	6.306	5.567	5.747	5.573	5.559	5.703	5.768	5.608	5.731	6.104	5.903	5.455	5.774	5.59	5.649	5.646	6	5.892	6.004	5.912	6.092	5.729	5.469	5.675	6.214	6.28
ALPI	5.232	5.233	5.407	5.354	5.651	5.572	5.519	5.629	5.295	5.3	5.292	5.299	5.683	5.458	5.411	5.227	5.615	5.453	5.179	5.3	5.878	5.659	5.676	5.824	5.506	5.66	5.5	6.103	5.436	5.382	5.626	5.923	5.537	5.719	5.677	5.224	5.257	5.307	5.24	5.279	5.423	5.083	5.319	5.233	5.705	5.781
ALPK1	11.218	11.209	11.35	11.228	11.338	11.114	11.198	11.005	11.3	11.368	11.498	11.516	11.526	11.23	11.367	11.429	11.309	11.302	11.297	11.436	11.81	10.857	11.053	10.895	11.085	10.875	11.122	10.927	11.211	11.244	11.413	11.428	11.405	11.377	11.265	11.131	11.426	11.493	11.524	11.301	11.448	11.228	11.311	11.426	10.991	10.694
ALPK2	5.704	5.896	5.845	5.83	5.623	5.426	5.631	5.379	5.668	5.681	5.788	5.775	5.291	5.572	5.424	5.386	5.585	5.023	5.249	5.069	4.828	5.543	5.354	5.737	5.346	5.595	5.833	6.031	5.827	5.526	5.518	5.439	5.728	5.669	5.663	5.715	5.726	5.67	5.871	5.593	5.616	5.829	6.039	6.069	5.42	5.455
ALPK3	7.998	7.666	7.656	7.7	7.61	7.635	7.603	7.258	7.624	7.574	6.711	6.314	6.067	6.921	7.043	6.904	5.346	5.418	5.316	5.218	4.946	7.181	7.057	7.099	7.325	7.456	5.676	5.36	5.379	5.28	5.426	9.703	9.403	9.392	9.67	9.392	6.04	5.731	6.22	6.414	6.221	10.404	10.495	10.55	10.673	10.342
ALPL	5.265	5.168	5.279	5.383	5.583	5.2	5.34	5.561	5.334	5.162	5.69	5.648	5.821	5.354	5.155	5.364	5.713	5.987	5.927	5.496	6.227	5.659	5.412	5.285	5.227	5.227	5.552	5.205	5.609	5.472	5.972	5.085	5.205	5.16	5.487	5.346	5.187	5.149	5.24	5.117	5.213	5.29	5.439	5.223	5.091	5.136
ALPP	7.037	6.801	6.824	6.775	6.707	6.818	6.746	6.751	6.937	6.961	7.164	7.009	7.637	6.749	7.013	7.025	7.195	7.361	7.015	7.182	7.626	6.799	6.792	6.657	6.619	6.591	6.499	6.585	7.18	7.033	7.062	6.567	6.535	6.394	6.443	6.331	7.186	6.949	7.007	6.859	7.672	6.602	6.591	6.496	6.575	6.718
ALPPL2	10.017	9.868	9.992	10.023	9.861	10.04	10.082	10.106	9.977	9.817	9.84	9.849	9.903	9.204	9.206	9.058	8.988	8.92	9.024	8.951	9.276	8.397	8.355	8.465	8.27	8.25	8.22	8.197	8.839	8.766	8.679	8.302	8.15	8.022	8.034	7.966	9.27	9.06	9.049	8.896	9.253	8.586	8.586	8.425	8.843	9.114
ALS2	5.578	5.468	5.575	5.469	5.316	5.552	5.387	5.391	5.781	5.866	5.473	5.724	5.683	5.955	6.081	5.784	5.886	5.876	5.834	5.83	6.011	5.788	5.955	6.275	5.699	6.036	5.939	5.976	5.94	5.737	5.54	6.3	6.286	6.192	6.332	6.534	6.04	6.381	6.149	6.005	6.002	6.289	6.374	6.309	6.41	6.244
ALS2CL	6.962	7.179	6.946	7.024	6.817	6.924	6.746	6.446	7.092	7.032	7.117	7.025	7.279	6.72	6.86	7.042	6.985	6.922	6.908	7.13	6.949	6.556	6.647	6.828	6.43	6.435	6.254	6.299	6.686	6.804	6.775	6.76	6.118	6.238	6.171	6.17	6.982	6.914	6.78	6.789	6.804	6.602	6.556	6.45	6.015	6.057
ALS2CR8	5.358	5.168	5.243	5.442	5.196	4.974	5.103	5.107	5.322	5.287	5.604	5.724	5.521	5.648	5.692	5.873	5.639	5.275	5.687	5.674	6.011	5.294	5.605	5.23	5.785	5.639	5.856	5.36	5.544	5.879	5.921	5.27	5.537	5.354	5.539	5.113	5.963	5.984	5.806	5.991	5.897	5.114	5.006	5.183	4.762	5.766
ALX1	5.627	5.708	5.67	5.599	5.78	5.687	5.387	5.332	5.749	5.909	6.202	6.518	6.199	6.455	6.406	6.581	6.719	6.843	6.5	6.502	6.171	6.77	7.051	7.041	6.784	6.758	7.036	7.037	6.952	7.037	6.976	6.947	6.884	7.06	6.858	6.834	7.07	7.284	7.319	7.231	7.14	6.89	7.156	7.02	6.612	6.312
ALX3	4.937	4.981	4.959	4.98	5.042	5.156	5.076	5.148	4.987	5.009	4.956	5.173	5.291	5.086	5.264	5.08	5.734	5.486	5.741	5.496	5.647	5.515	5.32	5.143	5.289	5.721	5.471	5.539	5.026	5.382	5.28	4.913	5.178	5.354	5.281	5.572	5.445	5.249	5.425	5.379	5.423	5.265	5.319	5.206	5.495	5.72
ALX4	4.646	4.637	4.589	4.587	4.63	4.455	4.553	4.54	4.505	4.625	4.586	4.498	4.646	4.656	4.581	4.746	4.262	4.518	4.614	4.587	4.483	4.483	4.665	4.578	4.319	4.329	4.634	4.612	4.478	4.548	4.484	4.844	4.338	4.578	4.25	4.49	4.756	4.774	5.052	4.77	4.791	4.617	4.739	5.459	4.679	4.941
AMACR	7.369	7.262	7.269	7.27	7.053	7.174	7.232	7.235	7.271	7.267	7.268	7.593	7.201	7.366	7.321	7.295	7.218	7.26	7.084	7.184	6.946	7.234	7.287	7.442	7.212	7.302	7.444	7.503	7.607	7.451	7.431	7.342	7.37	7.459	7.501	7.511	7.37	7.586	7.473	7.296	7.303	7.268	6.972	7.201	6.937	7.009
AMBN	5.198	5.387	5.279	5.442	5.524	5.335	5.236	5.673	5.414	5.466	5.585	5.543	5.837	5.443	5.574	5.583	6.108	6.229	6.245	6.227	6.355	5.788	5.898	6.09	5.482	5.552	5.651	5.627	5.971	5.973	6.065	5.666	5.476	5.251	5.322	5.497	5.57	5.767	5.827	5.833	5.945	5.425	5.424	5.301	6.015	6.057
AMBP	16.167	16.019	16.049	16.037	16.198	15.962	15.976	16.037	16.123	16.008	15.802	16.134	15.783	16.215	16.076	15.951	15.335	15.417	15.156	15.193	14.162	15.747	15.582	15.887	15.588	15.747	15.356	15.48	15.541	15.291	15.27	15.33	15.177	15.265	15.382	15.457	15.546	15.417	15.613	15.386	15.48	15.16	15.046	14.936	14.912	15.199
AMBRA1	6.566	6.67	6.587	6.916	6.528	6.715	6.723	6.603	6.656	6.691	6.514	6.549	6.244	6.472	6.37	6.389	6.072	6.103	6.085	6.18	6.115	6.464	6.207	6.46	6.555	6.649	5.989	6.141	5.967	5.732	5.895	6.84	6.783	6.737	7.104	7.014	5.683	5.67	5.726	5.833	5.707	6.843	7.033	6.822	6.625	6.713
AMD1	11.03	11.019	10.963	10.907	10.92	10.816	10.94	10.956	10.913	11.297	10.943	10.839	10.635	10.953	11.116	11.089	11.301	11.168	11.179	11.015	10.942	11.382	11.145	11.156	11.393	11.416	11.176	11.228	11.172	11.308	11.175	11.802	11.504	11.598	11.688	11.524	11.24	11.534	11.204	11.718	11.514	12.342	12.065	12.37	12.383	12.005
AMDHD1	8.377	8.113	8.133	7.971	8.094	7.981	8.034	8.099	8.184	8.308	8.513	8.342	8.221	8.495	8.584	8.777	9.278	9.236	9.161	9.13	8.46	9.382	9.463	9.405	9.307	9.126	9.461	9.43	9.302	9.429	9.4	8.472	8.759	8.808	8.811	8.506	9.346	9.414	9.737	9.753	9.426	8.466	8.292	8.37	8.432	8.086
AMDHD2	7.48	7.519	7.515	7.437	7.562	7.984	8.089	7.997	7.798	7.759	7.867	7.661	8.228	8.319	8.236	8.475	7.961	8.025	7.886	8.092	7.716	8.321	8.467	8.457	8.443	8.65	7.471	7.286	7.391	7.107	7.586	7.789	8.049	8.006	7.97	8.094	6.888	6.671	6.806	6.701	6.647	6.921	7.074	6.942	7.032	7.462
AMELX	4.495	4.317	4.337	4.524	4.535	4.708	4.462	4.755	4.508	4.525	4.463	4.879	4.887	4.816	4.754	4.518	4.984	4.842	4.918	4.632	4.767	5.048	5.412	5.174	4.687	5.13	4.615	4.659	4.574	4.809	5.056	5.065	4.765	5.251	4.787	5.083	4.574	4.856	4.786	4.626	4.711	4.827	4.883	4.661	4.981	5.031
AMFR	8.014	8.312	7.994	8.066	8.026	8.067	7.789	8.013	7.992	7.764	6.777	7.145	6.436	7.271	7.114	6.72	6.284	6.131	6.311	6.254	6.239	6.903	6.633	7.137	6.717	6.872	6.468	6.753	6.719	6.255	6.337	7.381	6.994	6.985	7.219	7.54	7.092	7.02	7.079	6.977	6.937	7.751	7.859	7.777	7.759	8.057
AMH	5.059	4.935	5.006	5.292	4.93	4.974	5.029	4.929	5.14	4.874	4.372	4.506	4.794	4.857	4.855	4.69	4.864	4.608	5.283	5.03	5.647	5.148	4.58	4.468	4.776	4.443	5.26	4.339	4.8	4.888	4.722	4.532	4.616	4.541	4.787	4.508	5.096	5.115	4.998	5.086	4.913	4.989	5.006	5.024	4.499	5.031
AMHR2	4.865	4.816	4.616	4.703	4.646	4.787	4.709	4.861	4.823	4.616	4.737	4.402	4.699	4.631	4.668	4.549	4.41	4.933	4.744	4.718	4.708	4.701	4.365	4.432	4.776	4.402	4.565	4.339	4.416	4.666	4.722	4.867	4.765	4.418	4.787	4.766	4.62	4.446	4.856	4.646	4.597	4.609	4.815	4.697	4.931	5.346
AMICA1	9.022	9.616	9.33	9.458	9.331	9.419	9.342	9.522	9.198	9.273	9.589	9.668	9.374	9.486	9.505	9.68	9.761	9.713	9.752	9.827	9.952	9.442	9.564	9.667	9.53	9.684	10.133	10.091	10.009	10.014	10.028	9.265	9.132	9.291	9.26	9.369	10.136	10.302	10.477	10.429	10.133	8.431	8.103	8.08	7.93	8.403
AMIGO1	5.678	5.413	5.776	6.119	6.091	6.164	6.26	6.391	5.817	5.773	6.346	6.238	6.902	5.806	6.073	6.095	6.274	6.353	6.245	7.047	6.678	6.159	6.282	5.894	6.331	6.319	6.461	6.163	6.109	6.241	6.093	5.715	6.372	6.28	6.377	6.101	5.863	5.963	5.806	5.894	5.962	5.676	5.512	5.666	6.015	6.031
AMIGO2	8.919	9.094	8.978	8.572	9.214	9.038	9.071	9.002	9.016	9.095	8.525	8.893	8.604	9.187	9.033	8.757	8.547	8.51	8.297	8.271	8.279	8.574	8.538	8.723	8.449	8.548	8.465	8.766	8.752	8.57	8.405	8.747	8.723	8.669	8.85	8.829	8.659	8.691	8.551	8.547	8.609	8.788	8.751	8.74	8.629	8.523
AMIGO3	6.398	6.712	6.334	6.432	6.538	6.475	6.104	6.424	6.081	6.079	5.707	5.91	5.925	5.926	5.996	5.817	6.09	6.052	5.858	5.858	6.793	6.521	6.144	6.212	6.083	6.203	6.169	6.09	6.264	6.251	6.229	6.036	6.471	6.377	6.272	6.158	5.659	5.594	5.703	5.647	5.699	5.939	5.984	5.898	6.09	6.007
AMMECR1	7.721	7.593	7.878	7.519	7.553	7.661	7.805	7.714	8	8.041	7.714	7.796	7.87	7.7	7.738	7.762	7.929	7.918	8.018	8.003	7.968	7.631	7.722	7.64	7.802	7.705	7.891	7.938	8.111	8.04	8.142	8.233	7.999	7.97	7.92	7.892	8.038	8.077	7.973	8.005	8.211	7.909	8.331	8.178	7.945	7.391
AMMECR1L	8.02	7.649	7.886	7.751	7.752	7.795	7.788	7.654	7.915	7.929	7.739	7.872	7.607	8.206	8.148	8.151	7.615	7.719	7.643	7.599	7.999	8.061	8.023	8.092	8.164	8.163	7.894	7.53	7.433	7.529	7.726	8.793	8.793	8.86	8.951	8.636	7.622	7.541	7.695	7.848	7.562	8.992	9.117	9.227	9.157	8.341
AMN	8.206	8.177	8.11	8.387	8.384	8.407	8.193	8.199	8.121	7.939	8.057	8.061	8.68	7.902	7.769	7.677	7.837	7.84	7.72	7.863	7.873	7.881	7.692	7.801	7.444	7.564	7.374	7.451	7.603	7.657	7.537	7.224	7.005	7.028	7.061	7.056	7.7	7.577	7.526	7.453	7.648	7.212	7.077	7.066	7.304	7.716
AMN1	4.846	4.816	4.462	4.556	4.593	4.668	4.729	4.506	4.758	4.853	5.07	4.805	4.913	4.816	4.796	4.894	5.099	4.98	5.038	4.857	4.828	4.503	5.354	4.897	5.196	5.038	5.295	5.312	4.899	5.593	5.518	4.938	5.035	5.192	5.113	5.053	5.419	5.568	5.353	5.69	5.491	5.524	5.228	5.56	4.956	4.626
AMOT	5.366	5.424	5.387	5.554	5.788	5.746	5.98	5.77	5.631	5.612	5.816	5.733	5.764	5.777	5.477	5.595	5.794	5.677	6.187	5.937	6.165	5.801	6.059	5.601	5.614	5.729	5.922	5.528	6.275	6.365	6.557	4.956	5.224	5.024	4.959	4.796	6.24	6.125	6.357	6.209	6.193	5.037	5.157	5.173	5.169	5.399
AMOTL1	5.678	5.608	5.788	5.498	6.138	6.164	5.785	5.739	5.863	5.751	5.585	5.428	5.911	5.412	5.713	5.735	5.206	5.353	5.113	5.468	5.066	5.294	5.254	5.413	5.316	5.001	5.048	5.496	5.583	5.765	5.764	5.988	5.576	5.16	5.281	5.476	5.445	5.372	5.24	5.279	5.673	5.524	5.491	5.55	5.672	5.891
AMOTL2	10.68	10.598	10.709	10.553	10.607	10.521	10.495	10.625	10.601	10.562	9.16	9.126	9.188	10.088	10.049	9.788	8.919	8.927	8.826	9.024	9.888	9.763	9.696	9.696	9.739	9.648	8.203	8.085	8.11	7.945	8.246	10.781	10.835	10.707	11.064	10.765	8.295	7.912	8.503	8.584	8.274	11.176	11.579	11.419	11.809	11.119
AMPD2	6.622	6.723	6.722	6.663	6.78	6.856	6.657	6.801	6.6	6.355	5.806	5.939	6.147	6.087	6.124	5.913	5.407	5.55	5.631	5.674	4.946	6.2	5.955	6.347	5.785	6.213	5.699	5.992	6.064	5.765	5.54	6.219	5.956	5.96	6.299	6.268	6.404	6.429	6.319	6.545	6.341	7.325	6.823	7.194	7.541	7.291
AMPD3	5.299	5.357	5.429	5.211	5.533	5.277	5.382	5.53	5.291	5.413	5.394	5.481	5.204	5.382	5.551	5.467	5.28	4.98	5.181	5.095	5.062	5.422	5.247	5.262	5.039	5.157	5.044	4.817	5.14	5.338	5.541	6.077	5.908	5.571	6.007	5.878	5.185	5.164	5.07	5.181	5.23	5.995	5.917	5.97	6.073	6.064
AMPH	4.846	4.737	4.679	4.849	5.258	5.171	5.275	5.524	4.758	4.833	5.127	5.07	5.197	5.052	5.186	5.102	5.206	5.108	5.487	5.806	4.946	5.294	5.526	5.506	4.858	5.254	5.26	5.539	5.351	5.36	5.28	5.879	5.438	5.449	5.487	5.646	5.532	5.404	5.672	5.539	5.446	5.265	5.297	5.444	5.772	5.659
AMT	8.774	8.796	8.677	8.795	9.069	9.184	8.828	8.928	8.803	8.675	8.917	9.067	9.106	8.758	8.736	8.756	8.555	8.595	8.376	8.495	7.727	8.682	8.601	8.714	8.423	8.581	8.573	8.63	8.648	8.391	8.395	7.114	7.412	7.377	7.34	7.6	8.534	8.444	8.443	8.198	8.183	7.063	6.774	6.86	6.89	7.225
AMTN	4.564	3.994	4.377	4.524	4.646	4.484	4.574	4.596	4.595	4.493	4.286	4.506	4.699	4.483	4.491	4.391	4.41	4.749	5.789	5.069	4.163	4.701	4.92	5.023	4.687	4.363	4.565	4.62	4.474	4.695	4.722	4.5	4.418	4.623	4.294	4.364	4.699	4.586	4.332	4.812	4.555	4.628	4.61	4.471	4.666	4.92
AMY1C	5.802	5.857	5.73	5.962	5.914	5.88	5.907	5.861	5.988	5.963	6.611	6.538	7.115	6.608	6.582	7.054	6.971	7.076	6.87	6.759	7.311	6.491	6.731	6.238	6.724	6.294	6.984	6.603	6.289	6.612	6.758	5.22	5.74	5.78	5.546	5.452	6.148	6.415	6.313	6.351	6.253	5.163	5.047	5.12	4.807	4.906
AMZ1	9.409	9.301	9.528	9.679	9.788	9.505	9.638	9.569	9.537	9.524	9.506	9.402	9.506	9.296	9.321	9.426	9.035	8.961	9.208	9.443	9.331	8.69	9.029	8.712	8.813	8.761	8.613	8.485	8.863	8.829	8.937	9.49	9.262	9.298	9.368	9.24	9.24	9.189	9.175	9.075	9.302	9.729	9.898	9.938	9.526	9.464
AMZ2	8.751	8.578	8.689	8.535	8.618	8.549	8.791	8.659	8.7	8.771	8.691	8.679	8.98	8.824	8.881	9.045	9.194	9.216	9.029	9.094	9.398	8.966	9.045	8.929	9.097	9.056	9.226	9.131	9.194	9.135	9.164	8.537	8.712	8.659	8.592	8.746	9.134	9.171	9.167	9.055	9.171	8.308	8.1	8.255	8.186	8.214
AMZ2P1	8.93	8.679	9.014	8.818	8.942	8.818	8.905	8.861	8.97	8.998	9.253	9.204	9.202	9.105	9.01	9.25	9.504	9.473	9.4	9.386	9.934	9.197	9.359	9.145	9.368	9.226	9.507	9.368	9.466	9.478	9.499	8.749	8.97	8.958	8.957	8.921	9.312	9.438	9.568	9.371	9.376	8.674	8.457	8.588	8.486	8.523
ANAPC1	7.919	7.867	7.855	7.881	7.911	7.737	7.61	8.174	8.023	7.915	7.637	8.004	7.664	8.022	7.803	7.694	7.437	7.294	7.359	7.108	5.942	7.519	7.366	7.997	7.504	7.677	7.736	8.106	8.116	7.771	7.526	7.628	7.657	7.773	7.792	7.892	7.983	7.961	7.85	7.698	7.731	7.854	7.707	7.684	7.792	7.747
ANAPC10	8.574	8.371	8.592	8.632	8.24	8.229	8.443	8.411	8.427	8.734	9.226	8.924	9.216	8.834	8.787	9.168	9.752	9.73	9.675	9.652	10.078	9.532	9.588	9.017	9.412	9.151	9.689	9.264	9.265	9.561	9.826	9.22	9.555	9.489	9.241	9.168	9.101	9.273	9.287	9.335	9.315	8.883	8.97	9.067	8.975	8.649
ANAPC11	12.827	12.751	12.837	13.173	12.801	12.794	13.051	13.188	12.855	13.087	13.009	12.772	12.767	13.273	13.46	13.426	13.442	13.505	13.45	13.463	13.271	13.677	13.608	13.737	13.528	13.664	13.748	13.712	13.505	13.505	13.597	13.324	13.407	13.408	13.408	13.491	13.448	13.565	13.514	13.584	13.396	13.025	13.034	13.132	13.364	13.31
ANAPC13	9.72	9.649	9.751	9.391	9.752	9.678	9.544	9.53	9.542	9.696	9.505	9.295	9.45	9.556	9.426	9.498	9.652	9.65	9.39	9.39	9.51	9.588	9.626	9.47	9.48	9.417	9.474	9.517	9.346	9.492	9.476	9.648	9.701	9.77	9.73	9.835	9.322	9.61	9.192	9.53	9.487	10.014	9.842	9.925	9.932	10.15
ANAPC16	6.456	6.422	7.12	6.852	6.434	6.6	6.582	6.656	6.677	6.903	7.017	6.927	7.229	6.646	6.775	7.139	7.708	7.695	7.636	7.874	8.633	7.108	7.275	6.649	7.424	7.206	8.023	7.493	7.435	7.86	8.058	6.677	6.966	6.986	6.776	6.72	7.463	7.731	7.749	7.819	7.61	6.299	6.519	6.606	6.078	5.953
ANAPC2	5.343	5.683	5.575	5.599	5.467	5.451	5.467	5.514	5.524	5.34	5.176	5.543	5.338	5.016	5.216	5.032	4.449	4.842	4.878	4.592	4.828	4.701	4.753	4.685	4.687	5.282	5.154	5.035	5.304	5.035	5.085	4.96	4.97	5.126	4.85	5.197	4.899	4.616	4.963	4.911	5.029	5.023	4.987	4.849	4.931	4.92
ANAPC4	11.683	11.6	11.35	11.496	11.133	11.073	11.293	11.309	11.341	11.443	12.007	11.916	11.88	11.67	11.718	12.004	12.284	12.321	12.271	12.206	12.506	12.12	12.141	11.906	12.089	11.987	12.034	11.807	11.661	11.918	12.12	11.556	11.729	11.732	11.504	11.542	11.284	11.46	11.33	11.664	11.463	11.135	10.94	11.054	11.072	11.064
ANAPC5	11.77	11.528	11.584	11.544	11.886	11.99	11.427	11.653	11.933	12.026	11.835	11.695	11.923	12.449	12.601	12.41	12.585	12.44	12.344	12.302	11.675	12.482	12.414	12.678	12.402	12.628	12.622	12.759	12.774	12.684	12.521	12.099	12.089	12.043	12.055	12.077	12.581	12.632	12.634	12.621	12.618	11.692	11.718	11.621	11.398	11.69
ANAPC7	9.94	9.73	9.712	9.811	9.606	9.86	9.79	9.832	9.855	9.733	9.498	10.054	9.365	9.46	9.363	9.264	8.746	8.812	8.595	8.565	6.615	8.71	8.635	9.198	8.544	8.592	8.947	9.404	9.481	9.212	8.951	8.997	8.89	9.03	9.056	9.008	9.351	9.46	9.067	9.164	9.251	9.495	9.134	9.348	9.234	9.03
ANG	10.616	10.525	10.794	10.807	10.435	10.36	10.492	10.407	10.363	10.551	10.166	9.955	9.789	9.384	9.348	9.264	9.883	9.734	9.769	9.759	9.939	9.905	9.692	9.68	9.823	9.965	10.814	10.887	11.082	10.986	10.674	9.971	9.985	10.025	10.037	10.011	11.381	11.459	11.633	11.587	11.384	10.326	9.935	10.045	10.126	10.559
ANGEL1	5.457	5.728	5.616	5.866	5.769	5.612	5.663	5.9	5.512	5.492	5.397	5.593	5.197	5.443	5.322	5.461	4.864	5.108	5.316	5.496	5.28	5.704	5.151	5.23	5.196	5.001	5.048	5.336	5.172	4.962	5.228	5.468	5.126	5.329	5.141	5.572	5.174	5.115	5.596	5.303	5.285	5.217	5.253	5.267	5.568	5.558
ANGEL2	7.148	7.09	7.197	7.099	6.906	6.805	6.869	6.931	7.092	7.23	7.209	7.374	6.943	7.398	7.473	7.292	7.035	7.191	7.038	7.108	6.747	7.077	7.231	7.289	7.142	6.992	7.359	7.403	7.304	7.385	7.39	7.407	7.587	7.613	7.564	7.382	7.303	7.461	7.258	7.37	7.321	6.899	6.84	6.872	6.614	6.275
ANGPT1	6.712	6.605	6.669	6.164	6.805	6.6	6.73	6.49	6.579	6.851	7.069	7.048	7.117	7.224	7.303	7.462	7.437	7.536	7.254	7.254	7.48	7.602	7.748	7.204	7.65	7.315	7.535	7.502	8.015	7.613	7.69	7.512	8.013	7.954	7.796	7.45	7.348	7.486	7.408	7.448	7.53	7.678	7.609	7.854	7.632	7.025
ANGPT2	4.421	4.317	4.377	3.94	4.472	4.484	4.298	4.359	4.538	4.525	4.546	4.29	4.482	4.299	4.538	4.456	4.41	4.749	4.616	5.069	4.372	4.581	4.58	4.758	4.687	4.046	4.384	4.456	4.186	4.306	4.503	5.376	5.266	5.126	5.62	4.993	4.699	4.687	4.491	4.443	4.597	5.054	5.006	5.183	5.004	4.806
ANGPT4	5.358	5.387	5.205	5.292	5.015	5.257	5.215	5.177	5.373	5.287	5.552	5.299	5.871	5.319	5.264	5.266	5.247	5.55	5.316	5.703	5.647	5.009	4.92	5.2	5.092	5.282	5.579	5.608	5.558	5.104	5.172	4.867	4.872	5.402	5.214	5.248	5.297	5.249	5.154	5.328	5.356	5.054	5.109	5.141	4.714	5.29
ANGPTL2	6.753	6.628	6.757	6.899	6.516	6.661	6.746	6.454	6.612	6.467	6.554	6.19	5.821	6.337	6.513	6.517	5.585	5.748	5.574	5.646	5.647	6.2	6.04	6.011	6.169	6.307	5.471	5.261	4.976	4.962	5.172	6.256	6.226	6.377	6.403	6.214	4.757	4.732	4.945	5.228	4.913	6.413	6.337	6.25	6.069	6.007
ANGPTL3	7.635	7.606	7.785	7.81	7.712	7.531	7.818	7.719	7.867	7.947	8.008	7.876	8.175	7.81	7.735	8.112	9.013	9.052	8.95	8.914	9.015	8.419	8.679	8.284	8.763	8.297	8.995	8.878	9.006	9.17	9.339	7.936	8.086	7.948	7.76	7.649	8.787	9.017	9.124	9.248	9.253	8.972	8.501	8.995	8.679	7.727
ANGPTL4	5.469	5.267	5.376	5.559	5.486	5.486	5.387	5.251	5.472	5.364	5.316	5.07	5.501	5.257	5.354	5.479	4.984	4.749	4.878	4.857	5.564	5.44	5.501	5.413	6.005	5.681	4.88	5.153	4.669	4.809	4.793	7.137	7.235	7.174	7.43	7.4	4.899	5.292	5.125	5.228	4.853	7.633	7.797	7.826	7.902	8.191
ANGPTL6	5.563	5.718	5.616	5.751	5.351	5.465	5.289	5.491	5.544	5.846	5.739	5.648	5.616	5.443	5.382	5.305	5.639	5.581	5.741	5.674	6.011	5.466	5.254	5.023	4.687	4.69	4.519	5.312	5.464	5.81	5.723	5.216	4.908	4.896	5.034	4.993	5.364	5.635	5.466	5.412	5.804	5.683	5.491	5.485	5.345	5.417
ANK1	4.576	4.437	4.628	4.541	4.725	4.553	4.51	4.384	4.579	4.639	4.698	4.53	4.764	4.831	4.646	4.512	4.533	4.281	4.33	4.497	4.483	4.542	4.473	4.535	4.118	4.363	3.968	4.415	4.481	4.724	4.357	4.531	4.314	4.357	4.214	4.347	4.518	4.701	4.527	4.573	4.457	4.471	4.493	4.657	4.83	4.923
ANK2	6.343	6.02	5.916	6.154	6.08	5.971	6.125	6.105	6.05	6.007	5.984	6.008	6.028	5.756	5.523	5.517	5.606	5.709	5.419	5.343	5.122	5.629	5.511	5.798	5.608	5.715	5.666	5.894	5.846	5.677	5.764	5.327	5.177	5.366	5.219	5.475	5.701	5.849	5.631	5.642	5.665	5.648	5.585	5.603	5.473	5.43
ANK3	4.795	4.862	4.922	4.802	4.752	4.766	4.653	4.697	4.923	4.907	4.77	4.812	5.188	4.964	5.01	4.949	5.247	5.129	5.23	5.143	5.129	5.313	5.3	5.543	5.477	5.254	5.344	5.535	5.487	5.382	5.254	5.315	5.237	5.372	5.382	5.262	5.579	5.657	5.479	5.548	5.875	5.777	5.864	5.731	5.678	5.743
ANKAR	6.456	6.243	6.42	6.25	6.083	6.25	6.311	6.244	6.491	6.241	6.75	6.598	7.035	6.702	6.921	7.117	7.508	7.338	7.27	7.13	7.924	7.19	7.439	7.179	7.224	7.081	7.504	7.286	7.146	7.275	7.326	6.723	7.13	7.121	6.987	6.968	7.032	7.308	7.232	7.003	7.041	6.273	6.119	6.336	6.286	6.105
ANKDD1A	5.299	5.352	5.322	5.376	5.334	5.403	5.435	5.393	5.338	5.262	5.41	5.367	5.507	5.367	5.323	5.349	5.375	5.157	5.16	5.295	5.394	5.391	4.952	5.414	5.538	5.071	5.446	5.193	5.225	5.269	5.1	5.096	5.044	4.964	5.118	4.897	5.291	5.09	5.357	5.241	5.226	4.955	5.097	5.157	5.32	5.477
ANKDD1B	4.564	4.841	4.679	4.703	4.734	4.879	4.918	4.882	4.802	4.426	4.737	4.668	5.021	4.857	4.948	4.77	4.616	4.562	4.918	5.03	4.946	4.78	4.753	4.796	4.687	4.929	4.519	4.879	4.534	4.985	4.576	4.823	4.765	4.665	4.626	5.113	4.776	4.775	4.709	4.646	5.056	4.713	4.973	4.862	5.048	5.116
ANKFN1	4.692	4.764	4.882	4.753	4.841	4.668	4.782	4.792	4.802	4.789	4.626	4.754	4.887	4.706	4.754	4.894	4.984	6.052	4.959	4.9	4.946	4.859	4.753	4.576	4.64	4.609	4.88	4.299	4.474	4.508	4.503	4.562	4.765	4.744	4.818	4.732	4.738	4.664	4.709	4.796	4.597	4.775	4.563	4.678	4.84	4.783
ANKFY1	6.063	6.132	6.03	6.058	6.225	5.896	6.285	5.975	5.995	6.087	6.133	6.176	5.951	6.294	6.188	6.412	6.368	6.256	6.205	6.162	5.881	6.218	6.249	6.024	5.715	5.917	5.924	5.954	6.054	6.146	6.202	6.003	5.917	6.074	6.101	5.854	6.056	6.061	6.025	6.139	6.103	5.755	5.829	5.783	5.535	5.378
ANKH	5.03	5.06	4.799	4.663	4.84	4.974	4.96	4.876	4.982	4.963	4.803	4.741	4.912	4.957	5.059	4.904	4.349	4.158	4.44	4.698	4.375	4.756	4.847	4.737	5.14	4.926	4.505	4.786	4.404	4.557	4.578	5.114	5.258	5.341	5.364	5.331	4.83	5.203	4.773	5.282	5.011	4.99	5.16	5.223	4.84	4.535
ANKHD1	9.813	9.878	9.724	9.916	9.546	9.574	9.644	9.784	9.732	9.772	9.855	9.891	9.827	9.866	9.723	9.995	9.785	9.943	9.757	9.82	9.92	9.847	9.901	9.627	9.775	9.599	9.266	9.196	9.204	9.101	9.46	9.049	9.393	9.199	9.155	9.219	8.763	8.851	8.791	8.657	8.57	9.357	9.142	9.341	9.431	9.305
ANKHD1-EIF4EBP3	8.612	8.848	8.462	8.703	8.407	8.554	8.412	8.397	8.283	8.2	8.681	8.658	8.595	8.23	7.992	7.952	7.799	7.743	7.51	7.382	7.61	8.042	7.997	7.796	8.13	8.331	7.694	7.632	7.48	7.477	7.442	7.186	7.411	7.402	7.376	7.621	7.13	7.053	7.03	6.957	6.809	7.293	7.297	7.106	7.192	7.775
ANKIB1	6.617	6.598	6.402	6.026	5.894	5.788	6.017	5.926	6.314	6.511	6.513	6.683	6.011	6.44	6.623	6.333	6.175	5.987	5.879	5.585	5.647	6.383	6.323	6.03	6.46	6.022	6.461	6.539	6.407	6.474	6.473	6.423	6.742	6.676	6.7	6.302	6.353	6.46	6.357	6.521	6.54	6.839	6.662	7.095	6.664	5.827
ANKLE2	7.185	7.213	7.144	7.318	7.249	7.126	7.126	7.131	7.284	7.128	7.106	7.521	6.669	7.341	7.032	6.945	6.452	6.247	6.576	6.434	5.878	6.882	6.712	7.113	6.831	7.108	6.448	6.706	6.512	6.447	6.381	7.431	7.181	7.243	7.45	7.727	6.463	6.509	6.41	6.49	6.353	7.662	7.756	7.532	7.34	7.513
ANKMY1	10.434	10.708	10.968	10.691	11.106	11.31	10.886	11.236	11.078	10.71	10.882	10.913	11.258	10.111	10.203	10.279	10.116	10.117	10.186	10.106	10.07	9.701	9.787	9.659	10.029	9.695	9.857	10.096	10.764	10.808	10.659	11.08	10.256	10.115	10.177	10.085	10.839	10.592	10.364	10.186	10.826	11.034	11.459	11.221	11.017	10.98
ANKMY2	8.014	8.092	7.941	7.897	8.07	8.009	7.384	7.916	8.142	8.159	8.248	8.645	8.338	8.642	8.559	8.464	8.447	8.473	8.211	8.133	6.755	8.373	8.397	8.661	8.065	8.007	8.721	8.917	8.94	8.949	8.755	8.044	8.258	8.232	8.264	8.133	8.797	9.001	8.901	8.862	8.849	8.422	8.328	8.366	8.16	7.921
ANKRA2	6.893	7.294	7.375	7.077	6.817	6.773	6.834	6.937	6.982	7.318	7.074	7.268	6.804	6.927	6.984	7.173	7.317	7.234	7.117	7.108	7.458	7.051	7.275	7.086	7.103	6.945	7.755	7.713	7.688	7.894	7.714	7.307	7.421	7.402	7.386	7.13	8.273	8.341	8.47	8.505	8.284	7.53	7.26	7.437	7.259	6.667
ANKRD1	7.13	6.994	7.204	6.986	7.124	7.175	6.902	6.775	7.119	7.128	7.128	6.778	7.235	7.518	7.374	7.619	5.247	5.353	5.113	5.069	4.828	6.834	6.741	6.582	7.172	6.881	4.793	4.62	4.669	4.574	4.926	10.291	10.516	10.457	10.433	10.423	4.679	4.562	4.913	4.943	4.822	10.263	11.105	10.497	10.629	10.037
ANKRD10	7.037	7.171	6.82	6.863	6.841	6.6	6.72	6.765	6.796	6.804	6.54	7.032	6.205	6.834	6.73	6.99	6.172	6.21	6.432	6.108	5.663	6.579	6.431	6.547	6.465	6.433	6.631	6.773	6.725	6.63	6.509	6.712	6.644	6.663	6.734	6.747	7.084	7.134	7.098	7.162	6.985	7.613	7.47	7.609	7.535	7.271
ANKRD11	10.082	10.214	9.937	9.894	10.262	10.308	10.023	10.143	9.848	9.756	9.385	9.383	9.521	9.956	9.698	9.729	9.209	9.288	8.788	8.926	8.653	10.097	9.81	9.769	9.944	10.245	9.251	9.234	8.979	8.876	9.002	10.026	10.45	10.368	10.342	10.502	8.854	8.847	8.726	8.672	8.707	10.331	10.239	10.14	10.539	10.884
ANKRD12	9.629	9.589	9.585	9.881	9.222	9.047	9.472	9.533	9.502	9.725	9.9	10.034	9.717	9.473	9.672	9.942	10.245	10.147	10.186	10.197	10.777	10.437	10.383	10.03	10.455	10.302	10.155	9.923	9.926	10.351	10.305	10.435	10.33	10.405	10.177	10.11	10.118	10.212	10.248	10.454	10.317	11.023	10.966	11.182	10.915	10.707
ANKRD13A	7.49	7.439	7.406	7.515	7.315	7.647	7.71	7.642	7.544	7.675	7.598	7.617	7.787	7.892	7.939	7.721	8.044	7.875	7.71	7.675	7.426	7.971	7.817	8.017	8.009	8.167	7.896	8.072	8.067	7.984	7.747	7.555	7.531	7.508	7.595	7.723	7.81	7.93	7.662	7.678	7.771	7.492	7.615	7.49	7.213	7.539
ANKRD13B	6.546	6.601	6.371	6.629	6.848	6.876	6.795	6.758	6.579	6.544	7.08	6.793	7.578	6.667	6.724	6.825	6.935	7.113	6.994	7.09	7.529	6.867	6.814	6.663	6.816	7.112	6.987	7.107	7.317	7.068	7.147	6.905	6.714	6.709	6.614	6.488	6.867	6.848	6.879	6.907	6.727	6.561	6.403	6.519	6.479	6.796
ANKRD13C	5.919	6.007	5.963	5.824	5.8	5.821	5.988	5.836	5.994	6.068	5.83	6.053	5.893	6.268	6.381	6.283	6.614	6.526	6.356	6.333	6.308	6.592	6.711	6.619	6.62	6.548	6.738	6.66	6.452	6.687	6.623	6.915	6.924	6.936	6.931	6.692	6.533	6.523	6.502	6.637	6.575	7.096	7.125	7.252	7.153	6.691
ANKRD13D	11.266	11.009	10.907	11.106	10.665	10.885	10.835	10.829	10.988	10.686	10.674	10.409	9.844	10.459	10.433	9.947	9.863	9.894	9.826	9.92	10.401	10.342	10.308	10.659	10.147	10.497	10.305	10.536	10.515	10.298	10.15	10.825	10.555	10.669	10.845	10.844	10.589	10.446	10.545	10.528	10.503	10.205	10.233	9.988	10.143	10.445
ANKRD16	7.574	7.437	7.703	8.305	7.944	7.877	7.953	8.022	7.845	7.574	7.608	7.521	7.503	8.168	8.291	8.345	8.008	8.071	7.824	8.036	8.148	7.99	8.319	8.37	8.203	8.219	7.76	7.451	7.496	7.245	7.628	8.175	8.157	8.202	8.258	8.173	7.025	6.983	7.048	7.098	6.96	7.329	7.26	7.282	7.164	7.02
ANKRD17	7.171	7.324	7.017	7.011	7.051	6.953	7.005	6.921	7.055	7.104	7.033	7.228	6.986	7.258	7.29	7.225	7.225	7.074	7.019	6.778	7.142	7.165	7.168	7.171	7.154	7.16	7.31	7.305	7.242	7.143	7.258	7.273	7.338	7.381	7.353	7.133	7.23	7.289	7.217	7.41	7.223	7.763	7.588	7.726	7.789	7.46
ANKRD18A	4.937	4.841	4.935	4.916	4.781	4.668	4.748	4.861	4.881	4.853	4.626	5.152	4.827	4.775	4.775	4.843	4.652	5.453	5.077	4.944	4.767	5.116	5.115	4.758	5.092	5.227	4.965	4.912	4.684	5.195	5.115	5.005	4.499	4.782	5.214	4.8	5.082	5.264	5.154	5.303	5.148	4.827	4.777	5.039	4.762	4.717
ANKRD18B	5.874	5.66	5.696	5.717	5.544	5.62	5.542	5.416	5.646	5.701	5.924	5.929	5.939	6.149	5.911	5.941	6.192	6.211	5.927	6.025	6.113	5.989	6.223	6.011	6.351	5.975	6.308	6.384	6.144	6.346	6.348	5.743	7.458	6.03	5.857	5.572	6.283	6.46	6.447	6.43	6.314	5.602	5.45	5.433	5.405	5.052
ANKRD19P	4.894	4.737	4.829	4.646	4.796	4.987	4.657	4.678	5.069	4.853	4.737	4.805	4.482	4.775	4.514	4.576	4.782	5.108	4.701	4.678	4.428	4.268	4.239	4.721	4.776	4.363	4.704	4.808	4.669	5.082	4.86	5.123	4.616	5.126	4.85	4.66	5.241	5.581	5.425	5.561	5.512	5.324	5.491	5.422	5.237	4.783
ANKRD2	4.865	4.861	4.711	4.456	4.734	4.944	4.709	4.715	4.758	4.639	4.701	4.574	4.31	4.706	4.796	4.965	4.905	5.15	4.44	4.286	4.946	4.465	4.842	4.758	4.858	4.852	4.519	4.538	4.94	4.859	4.65	4.798	4.765	4.703	4.588	4.66	4.574	4.446	4.332	4.494	4.576	4.879	4.652	4.737	4.812	4.986
ANKRD20A1	4.98	5.001	5.027	5.018	5.404	5.426	5.175	5.29	5.217	5.058	5.2	5.227	4.827	5.638	5.561	5.618	5.558	5.641	5.544	5.858	5.382	5.322	5.08	5.618	5.161	5.227	5.12	5.153	5.351	5.472	5.28	5.216	5.728	5.402	5.192	5.556	5.096	5.215	5.21	5.057	5.262	5.099	5.125	5.154	5.495	5.781
ANKRD20A2	4.531	4.935	4.576	4.646	4.765	4.75	4.674	4.737	4.715	4.974	4.835	4.632	4.699	4.857	4.709	4.77	5.06	4.796	4.999	4.502	4.596	4.623	4.665	6.275	5.126	4.967	5.383	5.035	5.01	4.913	5.115	5.623	5.097	5.192	4.758	4.697	4.812	4.634	4.709	4.666	4.853	4.484	4.468	4.495	4.956	4.874
ANKRD20A5P	5.059	4.981	5.075	4.871	4.75	5.052	4.798	4.882	5.14	5.113	5.397	5.399	5.245	5.336	5.745	5.784	6.534	6.54	5.879	5.954	6.198	5.937	5.973	5.506	6.169	5.799	6.308	6.09	6.035	6.16	6.035	5.376	5.594	5.469	5.487	5.413	5.882	5.913	5.681	5.668	5.711	5.039	5.023	5.206	4.666	4.526
ANKRD20A8P	4.771	4.789	4.854	4.646	4.734	4.708	4.674	4.774	4.898	4.833	5.015	5.113	5.047	4.981	5.125	5.032	4.449	4.933	4.878	4.502	4.54	5.354	5.08	5.23	5.506	4.69	5.383	5.781	5.379	5.457	6.213	5.289	5.153	5.221	5.281	4.66	5.469	5.53	5.574	5.614	5.521	4.879	5.006	5.024	4.694	4.783
ANKRD20A9P	6.583	6.472	6.256	6.336	5.839	5.958	6.311	6.211	6.44	6.487	7.41	6.898	7.279	6.531	6.984	7.173	7.911	7.896	7.962	7.656	8.824	7.101	7.268	6.622	7.518	7.285	7.808	7.22	7.258	7.507	7.581	6.657	6.783	6.791	6.602	6.477	7.021	7.17	6.834	6.92	6.852	5.823	5.744	5.94	5.568	5.558
ANKRD23	8.269	8.211	8.22	8.098	8.057	7.896	7.88	7.835	7.967	8.018	7.995	7.817	7.474	7.954	8.057	7.875	7.683	7.748	7.607	7.669	8.369	7.555	7.631	7.645	7.62	7.608	7.84	7.763	7.529	7.542	7.615	6.943	6.903	6.986	6.945	6.951	7.557	7.618	7.714	7.54	7.674	6.511	6.556	6.562	6.355	6.094
ANKRD24	5.678	5.555	5.516	5.572	5.404	5.602	5.436	5.379	5.656	5.671	5.723	5.724	5.854	5.688	5.624	5.75	5.558	5.876	6.167	6.319	6.079	5.239	5.115	5.413	5.346	5.282	4.793	4.944	5.718	6.209	5.54	5.583	5.295	5.126	4.85	4.766	5.419	5.543	5.491	5.494	5.634	5.858	5.947	5.992	5.772	5.523
ANKRD26	6.411	6.43	6.455	6.235	6.105	6.075	6.185	6.127	6.347	6.492	6.431	6.614	6.463	6.545	6.577	6.636	7.112	7.128	7.084	7.12	7.044	7.004	7.097	6.918	7.075	6.86	7.196	7.173	6.883	7.147	7.185	6.543	6.898	6.883	6.7	6.69	6.787	7.001	6.961	7.007	6.945	6.392	6.279	6.45	6.308	6.007
ANKRD26P1	4.77	4.691	4.42	4.741	4.563	4.833	4.798	4.909	4.676	4.785	4.716	4.762	4.927	4.769	4.865	4.816	4.51	4.886	4.699	4.921	4.798	4.875	4.666	4.979	4.754	5.001	4.544	5.004	4.514	4.663	4.628	4.665	4.889	4.896	4.779	4.995	4.675	4.822	4.884	4.812	4.759	4.885	4.763	4.741	4.978	5.015
ANKRD26P3	4.495	4.317	4.292	4.524	4.535	4.668	4.574	4.697	4.508	4.525	4.421	4.632	4.628	4.706	4.624	4.576	4.41	4.432	3.847	4.109	4.372	4.425	4.58	4.468	4.64	4.363	5.627	4.697	4.372	4.752	4.391	4.32	4.765	4.665	4.85	4.545	4.757	5.581	4.628	4.666	4.597	4.403	4.585	4.518	4.694	4.604
ANKRD27	6.837	6.747	6.792	6.684	6.856	6.776	6.572	6.727	6.764	6.748	6.689	6.705	6.579	6.708	6.698	6.521	6.524	6.573	6.321	6.247	5.913	6.803	6.635	6.939	6.818	6.902	6.581	6.732	6.627	6.53	6.581	6.928	6.909	6.996	6.902	7.135	6.856	6.792	6.662	6.807	6.736	7.508	7.498	7.584	7.529	7.67
ANKRD28	7.582	7.372	7.427	7.666	7.414	7.479	7.761	7.51	7.502	7.595	7.739	7.579	7.877	7.724	7.792	8.078	8.272	8.314	8.281	8.216	8.902	8.175	8.2	7.723	8.038	7.949	8.281	7.958	7.915	8.094	8.249	7.554	7.82	7.736	7.706	7.607	7.843	7.802	7.864	8.04	7.942	7.712	7.712	7.86	7.923	7.78
ANKRD29	5.079	4.935	5.052	5.098	5.183	5.257	5.134	5.235	5.269	5.261	5.099	5.399	5.404	5.426	5.354	5.323	5.615	5.667	5.456	5.143	5.844	5.726	5.858	5.413	6.005	5.703	5.877	5.866	5.53	5.659	6.035	5.526	5.644	5.845	5.781	5.346	6.107	5.447	5.681	5.678	5.534	5.746	5.816	5.801	5.74	5.574
ANKRD30BL	7.475	7.454	7.476	7.431	7.124	7.137	7.261	7.016	7.496	7.443	7.54	7.048	7.437	6.474	6.623	6.821	6.945	7.21	7.025	7.12	7.999	6.394	6.612	6.325	6.793	6.744	6.769	6.566	6.784	6.916	6.957	7.276	6.927	6.512	6.728	6.513	6.761	6.781	6.806	6.666	6.919	6.792	6.989	6.894	6.484	6.462
ANKRD30BP2	4.894	5.001	4.854	4.938	4.915	4.926	4.837	4.828	4.987	5.175	5.127	5.029	5.171	4.981	4.878	5.08	5.639	5.641	5.975	5.78	5.382	5.178	4.963	4.796	4.983	4.527	5.085	4.697	5.06	5.36	5.518	5.005	4.765	5.062	5.086	4.993	5.229	5.465	5.27	5.482	5.534	5.008	5.125	5.206	4.762	4.697
ANKRD31	4.894	4.861	4.576	4.619	4.715	4.75	4.574	4.482	4.936	4.874	4.956	4.944	4.667	4.729	4.796	4.576	6.534	5.065	4.744	5.468	5.008	4.581	4.322	4.758	5.506	5.038	5.326	4.973	5.172	5.28	5.28	5.254	5.035	5.062	4.974	5.168	5.113	5.249	5.168	5.228	5.249	4.695	4.652	4.661	4.441	4.052
ANKRD32	7.053	6.957	7.023	7.044	7.015	6.914	6.858	6.99	7.011	7.215	7.071	7.108	7.184	7.395	7.552	7.667	8.162	8.124	8.073	8.03	7.899	7.797	7.832	7.686	7.853	7.705	8.179	8.132	7.93	8.094	8.056	7.419	7.511	7.544	7.331	7.365	7.769	8.023	7.771	7.985	8.032	6.97	7.075	6.9	6.589	6.365
ANKRD33	7.415	7.367	7.276	7.502	7.272	7.555	7.616	7.822	7.407	7.44	7.445	7.391	7.368	7.363	7.405	7.431	7.274	7.429	7.607	7.623	7.619	7.108	7.043	7.267	6.822	6.984	6.573	6.899	7.091	7.264	7.015	8.394	7.38	7.619	7.576	7.538	7.196	7.301	7.169	7.16	7.257	9.474	9.951	10.129	9.225	9.845
ANKRD33B	4.796	4.935	4.854	4.753	5.268	4.857	4.983	4.755	4.823	4.77	4.626	4.853	5.667	4.921	5.141	5.124	5.281	5.316	5.515	5.069	6.198	5.048	5.412	5.389	5.126	5.162	4.84	4.771	6.054	5.341	5.472	5.199	5.363	4.963	5.034	5.372	4.987	5.1	4.842	5.199	5.029	4.989	5.038	5.01	5.133	5.271
ANKRD35	6.142	6.11	6.256	6.269	6.224	6.087	6.185	6.09	6.081	6.063	5.953	5.737	6.025	6.033	5.958	6.232	6.026	6.135	6.075	6.209	6.492	5.617	5.955	5.594	5.654	5.639	6.373	6.139	6.144	5.892	6.149	5.743	6.176	6.259	6.255	6.192	5.692	5.833	5.909	5.717	6.076	5.425	5.253	5.353	5.345	5.307
ANKRD36	7.117	6.985	7.099	7.038	7.316	7.147	7.34	6.992	7.038	7.196	7.551	7.48	7.814	7.518	7.723	7.846	8.172	8.155	8.173	8.045	8.376	7.856	8.06	7.604	7.991	7.894	8.304	8.004	7.861	8.27	8.27	7.71	7.661	7.704	7.599	7.464	7.981	8.176	8.248	7.983	8.084	7.003	7.149	7.254	6.8	6.684
ANKRD36B	7.08	7.047	7.057	7.058	6.897	6.961	6.836	6.81	7.135	7.093	7.357	7.376	7.431	7.19	7.544	7.425	7.826	7.838	7.851	7.909	7.629	7.562	7.739	7.49	7.338	7.27	7.554	7.469	7.919	7.766	7.98	7.5	7.316	7.319	7.174	7.167	7.872	7.958	7.915	7.804	7.731	6.935	7.114	7.132	7.512	7.577
ANKRD36BP1	7.067	7.185	7.436	6.833	7.143	6.919	6.753	6.95	7.099	7.207	7.909	7.933	8.318	7.598	7.825	8.154	8.701	9.005	9.309	9.618	11.023	8.389	8.915	8.05	8.4	7.994	8.715	8.27	8.179	8.468	9.016	7.692	8.663	8.595	8.255	7.61	7.685	7.778	7.591	7.582	7.567	6.828	7.408	6.913	6.62	6.403
ANKRD36BP2	7.361	7.126	7.133	6.963	7.229	7.212	7.355	7.228	7.243	7.543	7.482	7.405	7.845	7.724	7.925	8.124	8.453	8.231	8.049	7.908	8.086	7.918	8.005	7.604	8.25	8.032	8.345	8.082	8.029	8.237	8.172	7.45	7.756	7.699	7.542	7.592	8.035	8.166	8.085	8.025	8.079	6.985	7.194	7.202	6.731	6.631
ANKRD37	5.69	5.854	5.739	5.728	5.326	5.335	5.519	5.629	5.555	5.773	5.639	5.428	5.291	4.944	5.216	5.285	6.985	6.983	7.066	6.826	7.643	7.458	7.529	7.28	7.704	7.633	7.546	7.198	7.153	7.414	7.349	7.034	6.959	6.963	6.945	6.834	7.254	7.301	7.635	7.598	7.501	7.584	7.54	7.642	7.589	7.219
ANKRD39	10.736	10.772	10.893	10.68	11.22	11.198	11.169	10.926	10.866	11.073	11.212	10.94	11.358	11.323	11.373	11.614	11.557	11.552	11.478	11.43	10.848	11.309	11.399	11.365	11.401	11.407	11.471	11.251	11.13	11.245	11.475	11.145	11.32	11.39	11.19	11.332	10.812	10.93	10.94	10.928	10.87	10.25	10.299	10.165	10.191	10.193
ANKRD40	9.22	9.652	9.301	9.749	9.294	9.125	9.284	9.212	9.341	9.091	9.214	9.509	9.206	8.786	8.74	8.647	8.739	8.988	8.785	8.997	9.566	9.038	9.162	8.797	9.227	9.185	8.933	8.795	8.799	8.773	9.106	9.374	9.505	9.526	9.519	9.437	8.57	8.36	8.443	8.418	8.535	9.631	9.748	9.623	9.347	8.952
ANKRD42	4.894	4.957	4.908	5.018	4.75	4.857	4.887	4.929	5.038	5.113	4.862	5.205	5.463	5.086	4.913	5.461	5.206	5.55	5.113	5.78	5.066	5.466	5.383	4.961	5.699	7.036	5.604	5.36	5.01	5.259	5.172	4.96	5.68	5.669	5.649	5.775	4.812	4.84	4.786	5	4.84	5.141	5.006	5.611	5.198	5.116
ANKRD43	5.751	5.868	5.932	5.964	5.654	5.701	5.854	5.769	5.785	5.986	5.75	5.853	5.601	5.699	5.803	5.857	5.724	5.822	5.864	5.948	6.768	5.783	5.792	5.527	5.686	5.602	5.959	5.836	5.74	5.931	6.224	5.382	5.304	5.386	5.383	5.404	6.051	5.905	6.185	6.171	6.036	5.158	5.13	5.084	4.972	5.081
ANKRD44	5.001	4.841	4.854	4.959	4.868	4.708	4.748	4.715	5.021	4.853	4.926	4.967	5.146	4.981	4.668	4.985	4.984	4.933	4.959	5.143	5.334	4.97	5.287	5.143	5.289	5.038	4.751	4.737	4.742	5.259	5.115	5.341	5.097	5.062	5.141	5.413	4.62	4.989	4.945	4.984	4.913	5.083	5.276	5.126	4.786	4.761
ANKRD45	13.065	13.158	13.094	12.798	13.142	12.897	12.814	12.927	13.167	13.023	12.997	13.13	13.398	12.868	12.865	13.099	13.225	13.33	13.491	13.349	13.851	12.844	13.04	12.776	12.779	12.425	12.714	12.61	12.778	12.875	13.084	12.795	12.965	12.958	12.588	12.424	13.105	13.065	13.016	12.886	12.986	12.765	12.553	12.938	12.804	12.406
ANKRD46	6.837	6.613	6.988	6.637	6.929	6.378	6.705	6.697	7.021	7.091	7.111	7.451	7.304	7.564	8.002	7.771	8.156	8.1	8.03	8.054	8.885	7.676	8.086	7.809	7.88	7.456	8.557	8.454	8.39	8.736	8.644	7.644	7.692	7.757	7.693	7.395	8.597	8.769	8.756	9.077	8.834	7.261	7.011	7.204	6.673	6.031
ANKRD49	6.61	6.723	6.728	6.838	6.975	6.765	6.882	6.504	6.723	6.874	6.992	7.069	7.098	7.448	7.675	7.759	7.966	8.087	7.942	8.064	8.363	7.731	8.008	7.774	7.918	7.456	8.373	8.175	8.151	8.357	8.351	7.821	7.937	7.982	7.917	7.621	8.01	8.269	8.213	8.15	8.369	7.559	7.569	7.671	7.293	6.893
ANKRD5	5.793	5.751	5.844	5.955	5.723	5.669	5.675	5.66	5.786	5.864	5.731	5.898	5.667	6.116	5.959	5.939	5.622	5.685	5.427	5.414	5.142	5.823	5.75	6.028	5.459	5.9	5.96	6.111	5.641	5.668	5.489	6.053	6.161	6.269	6.299	6.259	5.803	5.968	5.848	5.808	5.725	5.944	5.788	5.892	5.662	5.513
ANKRD50	5.327	5.267	5.315	5.232	5.001	4.912	5.06	5.029	5.334	5.439	5.226	5.511	5.098	5.383	5.367	5.285	5.06	5.316	5.715	5.439	5.066	5.322	5.581	5.114	5.405	5.529	5.745	5.704	5.45	5.36	5.406	5.439	5.68	5.75	5.738	5.413	5.391	5.556	5.451	5.623	5.446	5.602	5.718	5.848	5.345	4.806
ANKRD52	10.661	11.211	10.649	11.033	10.682	10.793	10.591	10.7	10.851	10.324	10.665	10.537	10.33	9.503	9.504	9.397	8.813	9.041	8.896	9.067	9.176	9.24	9.471	9.081	9.552	9.304	9.073	8.86	8.761	8.672	9.06	9.669	10.1	9.998	9.891	9.689	8.338	8.156	8.287	8.257	8.284	9.874	10.092	9.778	9.651	9.311
ANKRD53	5.373	5.3	5.243	5.34	5.351	5.335	5.249	5.416	5.322	5.439	5.585	5.511	5.631	5.412	5.382	5.247	5.281	5.55	5.975	5.558	5.878	5.239	4.963	4.758	4.858	5.227	5.008	5.095	5.694	5.171	5.356	5.162	5.41	5.192	5.168	5.32	5.215	5.083	5.14	5.356	5.124	5.083	5.064	5.301	5.113	5.326
ANKRD54	6.327	6.257	6.297	6.345	6.162	6.157	6.238	6.221	6.043	5.978	5.62	5.775	5.38	5.53	5.496	5.285	4.944	4.933	4.878	5.069	4.656	5.048	5.218	5.361	5.289	5.311	5.26	5.287	5.154	5.148	5.115	5.439	5.363	5.469	5.605	5.646	5.469	5.357	5.377	5.447	5.411	6.048	5.85	5.992	6.078	6.17
ANKRD56	5.113	5.342	5.297	5.132	4.827	5.216	5.013	5.029	5.295	5.043	5.226	5.334	4.482	5.086	4.754	4.742	4.076	4.562	4.354	4.545	4.828	4.303	4.494	4.316	4.339	4.32	4.519	5.153	4.817	4.721	4.503	4.532	4.536	4.896	4.663	4.582	4.483	4.506	4.628	4.681	4.658	4.628	4.959	4.775	4.583	5.215
ANKRD57	7.162	7.06	7.195	7.192	7.272	7.202	7.321	7.423	7.41	7.46	7.555	7.302	7.696	7.582	7.706	8.032	8.021	8.248	8.243	8.39	9.361	8.435	8.57	8.043	8.727	8.285	8.431	7.749	7.624	7.934	8.373	8.663	9.111	9.095	9.016	8.684	7.735	7.497	7.897	7.912	7.755	8.504	8.746	8.878	8.942	8.386
ANKRD58	5.749	5.791	5.643	5.98	5.644	5.806	5.88	6.09	5.693	5.671	5.967	5.873	5.854	5.892	6.048	6.028	6.158	5.748	6.245	6.47	6.28	5.788	6.108	5.962	5.805	5.841	5.877	5.831	5.659	5.903	6.065	5.666	5.476	5.687	5.587	5.572	5.872	5.767	5.827	5.767	5.804	5.642	5.646	5.62	5.618	5.75
ANKRD6	4.531	4.317	4.377	4.303	4.295	4.371	4.462	4.506	4.758	4.493	4.626	4.726	4.995	4.561	4.538	4.665	4.905	4.842	4.616	4.811	4.828	4.936	4.665	4.576	5.057	4.811	4.347	4.299	5.623	4.508	5.085	4.62	5.035	4.744	4.881	4.732	4.458	4.362	4.441	4.742	4.391	4.508	4.359	4.883	4.583	4.137
ANKRD63	4.98	7.034	5.006	4.896	4.887	5.081	5.013	4.882	4.881	5.113	5.07	5.113	5.667	5.086	5.17	5.204	5.316	5.316	5.456	5.674	5.008	4.97	5.287	4.961	4.554	4.852	5.191	4.576	5.227	5.36	5.331	5.199	5.237	5.251	4.974	5.168	5.066	5.149	5.297	5.071	5.001	4.927	4.913	4.913	5.198	5.095
ANKRD65	4.38	4.764	4.8	4.802	4.75	4.577	4.709	4.632	4.508	4.585	4.421	4.726	4.401	4.429	4.441	3.981	4.324	4.652	4.744	4.764	4.483	4.268	4.446	4.616	4.248	4.208	4.078	4.219	4.78	4.574	4.095	4.32	4.302	4.375	4.481	4.508	4.38	4.775	4.628	4.307	4.634	4.793	5.006	4.812	4.762	5.116
ANKRD7	6.251	5.896	6.011	5.907	5.925	5.788	5.892	5.882	6.015	6.079	6.022	5.962	5.939	6.006	6.17	6.21	6.794	6.67	6.531	6.562	6.536	6.542	6.587	6.51	6.759	6.52	6.936	6.558	6.577	6.828	6.802	6.43	6.697	6.581	6.496	6.588	6.64	6.819	6.677	6.705	6.748	6.018	5.842	5.926	5.705	6.057
ANKRD9	9.685	9.52	9.634	9.642	9.85	9.856	9.973	9.746	9.761	9.754	8.936	8.769	8.353	9.283	9.271	8.691	8.382	8.297	8.442	8.609	8.386	8.814	8.841	9.437	8.819	9.268	8.52	8.872	9.029	8.503	8.48	9.325	8.833	8.782	9.243	9.287	9.168	8.923	9.006	9.024	8.956	9.261	9.416	9.176	9.154	9.485
ANKS1A	7.954	7.777	7.983	7.881	7.935	8.009	7.902	7.763	7.926	7.999	7.9	7.837	8.124	7.935	7.896	7.756	7.591	7.759	7.626	7.675	7.767	7.437	7.202	7.347	7.167	7.165	6.917	6.94	7.244	7.25	7.422	7.56	7.303	7.317	7.388	7.376	7.627	7.475	7.658	7.668	7.878	7.88	8.014	7.852	8.228	8.104
ANKS1B	4.495	4.549	4.679	4.585	4.295	4.926	4.508	4.574	4.413	4.668	4.77	4.506	4.827	4.534	4.897	4.742	4.574	5.275	4.835	4.811	5.066	5.178	4.883	4.828	4.508	4.852	4.519	4.374	4.742	4.695	4.503	4.96	4.84	5.032	4.974	4.865	4.223	4.385	4.277	4.342	4.555	5.425	5.424	5.326	4.858	4.874
ANKS3	8.95	9.184	9.233	8.98	9.269	9.637	9.186	8.62	9.138	9.104	9.368	9.202	9.447	9.771	9.842	9.915	9.519	9.563	9.257	9.432	9.105	9.655	9.853	10.163	9.801	10.016	9.68	9.626	9.525	9.368	9.563	10.08	10.365	10.459	10.47	10.359	9.231	9.231	9.392	9.172	9.239	9.379	9.8	9.46	9.666	9.636
ANKS4B	5.444	5.44	5.441	5.4	5.351	5.451	5.362	5.537	5.384	5.414	5.015	5.399	4.942	5.155	5.186	4.985	4.984	4.933	4.959	5.526	5.28	5.294	5.472	5.361	5.506	5.099	5.295	5.412	4.817	5.057	5.115	4.867	5.097	5.449	5.034	4.932	5.082	5.404	5.197	5.356	5.19	4.976	4.944	4.944	4.84	4.676
ANKS6	7.037	7.034	7.144	7.108	7.022	7.166	7.053	6.793	6.982	7.053	6.693	6.572	6.842	6.951	7.125	7.355	7.212	7.338	7.015	7.29	7.411	7.138	7.416	7.241	7.303	7.302	7.117	6.837	6.938	6.851	7.055	7.061	7.254	7.292	7.345	7.187	6.787	6.665	6.865	6.731	6.733	6.307	6.326	6.304	6.19	6.393
ANKUB1	4.12	4.147	4.245	3.94	4.171	4.238	4.363	4.458	4.566	4.354	4.587	4.29	4.628	4.66	4.734	4.322	4.574	4.302	4.44	4.678	4.372	4.581	4.157	4.432	4.211	5.038	4.432	4.456	4.591	4.574	4.576	4.774	4.456	4.175	3.899	4.582	4.483	4.586	4.751	4.626	4.807	5.425	4.716	4.57	5.048	4.652
ANKZF1	6.82	6.963	7.013	7.053	6.969	7.199	6.838	7.042	6.917	6.619	6.23	6.482	5.905	6.493	6.191	5.928	5.556	5.652	5.422	5.482	4.54	6.263	6.159	6.976	6.112	6.614	6.166	6.481	6.358	5.925	5.792	6.802	6.531	6.703	6.951	7.078	7.33	7.306	7.253	7.159	7.156	7.903	7.807	7.755	7.672	8.007
ANLN	10.089	10.4	10.465	10.213	9.996	9.612	9.689	9.883	10.087	10.423	10.288	10.853	10.097	10.405	10.179	10.002	10.067	10.017	9.891	9.987	9.235	10.013	9.982	9.984	9.815	9.728	10.241	10.406	10.34	10.383	10.248	9.955	10.014	10.058	10.031	9.953	10.033	10.284	10.045	10.333	10.129	10.576	10.613	10.469	10.437	9.896
ANO10	9.8	9.575	9.849	10.025	9.964	9.817	9.994	9.808	9.909	9.812	9.965	9.755	9.694	9.743	9.921	10.01	9.889	9.866	9.809	9.81	9.856	9.669	9.746	9.775	9.769	9.863	9.822	9.644	9.687	9.704	9.825	9.392	9.324	9.297	9.245	9.255	9.45	9.485	9.602	9.644	9.507	9.529	9.506	9.474	9.328	9.246
ANO2	5.414	5.233	5.279	5.383	5.687	5.766	5.803	5.694	5.295	5.287	5.62	5.444	5.925	5.223	5.233	5.184	5.585	5.353	5.316	5.617	6.079	5.411	5.858	5.361	5.678	5.618	5.833	5.516	5.393	5.36	5.583	5.439	5.319	5.304	5.322	5.538	5.391	5.279	5.227	5.254	5.31	5.178	5.265	5.206	5.653	5.766
ANO3	5.74	5.728	5.696	5.741	5.894	5.359	5.593	5.583	5.705	5.866	6.202	5.884	6	6.242	6.496	6.434	6.744	6.369	6.656	6.775	7.116	6.484	6.732	6.359	6.669	6.484	6.918	6.761	6.758	6.765	6.883	6.878	7.107	7.142	7.1	6.801	6.612	6.92	6.875	7.016	6.87	6.671	6.427	6.764	6.493	6.069
ANO4	6.512	6.367	6.567	6.89	6.565	6.378	6.366	6.366	6.455	6.475	6.641	6.778	6.538	6.786	6.496	6.655	7.092	7.025	6.941	6.762	6.452	7.425	7.471	7.294	7.476	7.329	7.511	7.439	7.461	7.386	7.249	7.233	7.228	7.311	7.279	7.424	7.599	7.463	7.515	7.608	7.436	7.724	7.517	7.559	7.213	6.988
ANO5	6.44	6.43	6.595	6.424	6.312	6.038	6.289	6.221	6.504	6.749	6.42	6.564	6.339	6.702	6.718	6.687	6.945	6.983	7.099	6.826	6.849	6.97	6.812	6.764	6.831	6.874	7.213	7.269	7.202	7.323	7.199	6.838	6.697	6.704	6.787	6.762	7.412	7.604	7.495	7.657	7.484	7.125	6.947	7.164	6.928	6.615
ANO6	10.981	10.94	11.191	11.072	10.996	10.988	11.324	11.288	11.271	11.316	11.193	11.398	11.369	11.602	11.734	11.771	11.69	11.612	11.647	11.669	11.892	11.559	11.521	11.495	11.537	11.448	11.789	11.817	11.781	11.86	11.804	11.507	11.293	11.302	11.401	11.232	12.007	12.158	12.098	12.171	12.066	11.741	11.8	11.909	11.76	11.371
ANO7	5.884	5.956	6.214	6.146	6.559	6.469	6.633	6.797	6.09	6.233	6.125	6.088	6.011	6.111	6.117	6.095	6.564	6.6	6.747	7.015	6.849	6.347	6.336	6.393	6.375	6.484	6.361	6.278	6.793	6.668	6.46	6.43	5.882	6.28	5.884	6.068	6.77	6.789	6.582	6.612	6.524	6.018	6.337	6.309	6.784	7.229
ANO8	9.108	9.345	9.152	9.15	9.298	9.454	8.997	9.151	9.29	9.11	8.407	8.3	7.936	8.14	8.075	7.854	7.443	7.569	7.473	7.648	8.272	7.19	7.423	7.759	7.853	7.932	7.677	7.746	7.837	7.547	7.701	8.289	7.678	7.749	7.863	7.985	8.151	8.189	8.193	8.12	8.297	8.327	8.433	8.311	7.741	7.37
ANO9	4.937	4.841	4.908	5.132	5.268	5.359	5.19	5.264	4.953	5.414	4.835	4.754	5.197	5.052	5.092	4.865	5.407	5.667	4.878	5.107	5.647	5.382	5.555	5.618	5.196	5.254	5.5	5.456	5.544	5.779	5.254	5.162	5.266	5.192	5.505	5.168	5.113	5.249	5.092	5.117	5.137	4.927	5.038	4.899	5.026	5.641
ANP32A	9.808	9.928	9.78	9.855	9.75	9.68	9.358	9.638	9.673	9.563	9.533	10.169	8.941	9.74	9.225	8.662	8.566	8.529	8.311	8.355	7.476	8.474	8.285	9.1	8.345	8.768	8.941	9.518	9.593	9.221	8.792	8.999	8.365	8.513	8.786	8.996	9.474	9.635	9.517	9.468	9.505	9.023	9.194	8.793	8.526	8.527
ANP32A-IT1	13.695	13.688	13.751	13.501	13.76	13.525	13.534	13.382	13.746	13.629	13.658	13.503	13.665	13.208	13.371	13.649	13.317	13.339	13.27	13.263	13.611	12.785	12.916	12.68	12.693	12.56	12.544	12.366	12.795	12.87	13.023	12.837	12.883	12.779	12.504	12.44	13.268	13.198	13.214	13.059	13.217	13.026	12.963	13.177	12.946	13.093
ANP32B	11.005	11.003	11.036	10.948	11.163	11.12	11.087	11.262	11.122	10.877	10.523	11.079	11.039	11.248	11.132	11.19	10.89	11.067	10.625	10.825	10.477	10.869	11.095	11.106	10.692	11.205	10.83	10.848	10.685	10.563	10.769	10.935	11.01	11.036	11.046	11.253	11.139	11.089	10.855	10.62	10.747	11.349	11.128	11.318	11.275	11.537
ANP32C	8.374	8.364	8.456	8.506	8.437	8.489	8.131	8.399	8.267	8.112	8.606	9.173	8.04	8.665	8.264	7.803	7.659	7.724	7.523	7.514	6.355	7.746	7.569	8.408	7.397	7.869	7.995	8.421	8.382	8.208	7.882	7.944	7.533	7.742	7.873	7.966	8.24	8.368	8.047	8.186	8.036	7.989	8.325	7.684	7.864	7.925
ANP32D	7.875	8.429	7.974	7.911	8.053	8.061	7.677	8.006	7.915	8.01	8.219	8.663	7.736	8.18	7.84	7.427	7.414	7.645	7.136	7.29	6.144	7.55	7.317	7.963	7.484	7.766	8.094	8.436	8.191	8.059	7.741	7.663	7.741	7.689	7.787	7.829	7.878	8.149	7.818	7.758	7.94	7.654	7.977	7.524	7.446	7.363
ANP32E	9.45	9.58	9.598	9.838	9.536	9.393	9.506	9.446	9.525	9.618	10.409	10.297	10.231	9.693	9.559	9.89	10.475	10.561	10.492	10.526	10.338	10.413	10.52	10.048	10.519	10.445	10.729	10.447	10.371	10.626	10.852	10.443	10.523	10.549	10.555	10.357	9.943	10.05	9.989	10.242	10.059	10.554	10.519	10.488	10.072	9.662
ANPEP	6.32	6.43	6.37	6.295	6.493	6.818	6.28	6.311	6.338	6.045	5.514	5.511	5.718	5.585	5.398	5.124	4.864	4.933	4.616	4.368	3.996	4.701	4.623	5.506	5.161	5.254	5.471	5.724	5.273	5.148	5.254	4.75	4.693	4.744	5.259	4.8	5.98	5.61	5.871	5.776	5.673	4.927	4.739	4.849	4.762	4.526
ANTXR1	5.286	4.733	4.881	5.011	5.005	4.877	4.906	4.934	4.945	4.95	4.904	5.015	4.866	5.116	5.024	5.137	4.43	4.477	4.48	4.262	5.183	4.542	4.729	4.502	4.554	4.446	4.924	4.558	4.257	4.62	5.35	5.101	4.915	5.094	5.052	4.829	4.662	4.57	4.881	4.557	4.638	4.899	5.03	4.953	4.908	4.676
ANTXR2	6.657	6.667	6.722	6.649	6.688	6.699	6.399	6.697	6.792	6.636	6.248	6.39	6.281	6.621	6.584	6.405	6.397	6.17	6.075	6.227	6.079	6.675	6.432	6.764	6.619	6.869	6.539	6.729	6.752	6.51	6.502	7.154	7.164	7.162	7.297	7.373	6.879	6.847	6.759	6.994	7.049	7.597	7.559	7.578	7.906	7.893
ANTXRL	4.894	5.021	5.155	5.098	5.117	4.944	4.983	5.277	4.915	4.897	5.07	5.113	5.098	4.857	5.11	5.364	4.984	5.195	5.249	4.811	5.066	4.741	4.883	4.897	4.687	5.099	5.008	5.035	4.704	5.057	4.466	4.5	4.97	5.062	5.006	4.8	4.955	4.881	4.786	4.896	4.822	4.976	4.652	4.995	5.004	4.986
ANXA1	7.484	7.45	7.696	7.651	7.661	7.727	7.629	7.764	7.541	7.823	8.258	8.09	8.529	8.366	8.148	8.44	7.221	7.153	6.971	7.098	7.198	7.584	7.726	7.241	7.584	7.385	5.877	5.848	5.596	5.737	5.921	9.92	10.445	10.235	10	10.163	5.082	5.249	5.06	5.16	5.056	10.827	11.443	10.763	10.945	10.403
ANXA10	4.161	4.678	4.462	4.303	4.574	4.534	4.363	4.458	4.444	4.458	4.701	4.632	4.482	4.775	4.624	5.009	5.06	4.749	5.113	4.811	6.079	4.465	4.409	4.721	4.687	4.527	4.793	4.62	4.534	5.057	4.692	4.562	4.342	4.855	4.403	4.294	4.899	5.083	4.929	5.086	4.853	4.583	4.468	4.323	4.305	4.291
ANXA11	6.032	5.936	6.154	6.191	6.466	6.533	6.436	6.404	6.278	6.035	6.334	6.457	6.644	6.474	6.146	6.219	6.068	6.116	6.203	6.336	6.775	6.2	6.269	6.144	6.083	6.022	5.816	5.781	6.078	6.031	6.136	6.332	6.353	6.259	6.395	6.428	5.98	6.066	6.092	5.912	6.092	6.329	6.523	6.403	6.748	6.551
ANXA13	4.98	5.097	4.882	5.018	4.9	4.879	4.901	4.898	5.038	4.974	5.397	5.152	4.856	5.19	4.84	4.77	4.826	4.518	4.835	4.718	5.524	4.541	5.001	4.897	4.776	5.099	5.048	5.035	5.227	4.809	4.793	4.562	5.065	5.126	5.034	4.66	4.757	4.687	4.998	4.943	4.899	4.827	4.944	4.944	4.812	5.136
ANXA2	13.238	13.17	13.241	13.227	13.318	13.281	13.212	12.943	13.295	13.309	13.425	13.435	13.325	13.193	13.054	13.205	12.946	12.921	12.865	12.874	12.524	12.654	12.708	12.642	12.77	12.661	12.359	12.314	12.771	12.741	12.787	13.385	13.075	13.047	13	12.992	12.561	12.723	12.69	12.574	12.762	13.973	14.011	14.015	13.6	13.565
ANXA2P1	10.166	10.098	10.074	10.385	10.677	10.546	10.404	10.664	10.058	9.799	9.371	9.486	9.38	9.782	9.887	9.778	9.256	9.159	8.988	8.901	7.733	9.668	9.507	9.408	9.301	9.159	9.25	9.309	9.377	9.338	9.151	9.556	9.618	9.613	9.644	9.75	9.655	9.809	9.388	9.397	9.569	11.01	10.235	10.762	10.852	11.244
ANXA2P3	9.268	9.087	9.15	9.332	9.156	9.162	8.855	9.232	8.993	8.686	8.258	8.228	7.967	8.101	8.213	8.127	7.837	7.737	7.51	7.332	6.306	7.731	7.636	7.528	7.626	7.329	7.564	7.632	7.897	7.917	7.864	8.16	7.874	7.825	7.84	7.855	8.282	8.492	8.095	8.096	8.332	9.858	9.061	9.592	9.21	9.523
ANXA3	10.082	10.059	10.158	10.013	10.024	10.018	9.99	10.224	10.182	10.288	9.862	9.84	9.62	10.181	10.211	10.17	8.494	8.448	8.628	8.559	8.318	9.884	9.941	9.818	9.865	9.666	8.536	8.443	8.317	8.559	8.502	11.053	11.055	11.029	11.023	10.886	8.598	8.803	8.715	8.796	8.784	11.109	11.294	11.178	11.103	10.611
ANXA4	11.583	11.795	11.618	11.527	11.726	11.698	11.14	11.527	11.736	11.767	12.18	12.322	12.489	12.723	12.644	12.735	12.949	12.983	12.672	12.759	12.548	13.122	13.27	13.433	13.093	13.159	13.255	13.389	13.31	13.034	13.179	12.633	12.958	13.04	12.986	12.919	12.996	13.11	13.321	13.047	12.96	12.206	12.41	12.206	12.381	11.992
ANXA5	14.364	14.317	14.2	14.455	14.055	14.211	14.125	14.289	14.217	14.215	14.436	14.613	14.204	14.408	14.162	14.113	13.66	13.748	13.53	13.576	13.495	14.139	14.034	14.061	13.825	13.963	13.647	13.79	13.685	13.615	13.624	14.32	14.33	14.411	14.484	14.484	13.452	13.552	13.408	13.462	13.311	14.617	14.527	14.52	14.706	14.664
ANXA6	10.61	10.565	10.691	10.833	10.495	10.716	10.427	10.727	10.537	10.341	10.924	10.964	11.224	9.872	9.738	9.669	10.074	10.241	9.819	9.968	9.638	10.222	9.988	10.336	10.237	10.252	10.802	10.907	10.91	10.641	10.5	8.661	8.943	8.925	8.892	8.869	10.821	10.499	10.651	10.517	10.378	8.444	8.355	8.366	8.696	8.62
ANXA7	11.842	11.789	11.835	11.767	11.62	11.588	11.564	11.565	11.852	11.897	11.625	11.919	10.9	11.938	11.977	11.665	11.145	11.082	11.101	11.006	10.654	11.208	11.159	11.716	11.198	11.319	11.304	11.647	11.807	11.499	11.397	11.892	11.647	11.683	11.869	11.71	11.861	11.974	12.011	12.012	11.949	11.85	12.053	11.838	11.661	11.334
ANXA8L2	5.457	5.413	5.501	5.442	5.515	5.583	5.476	5.43	5.585	5.627	6.022	6.025	6.404	5.841	5.614	5.885	6.602	6.829	6.836	7.057	6.38	5.768	6.073	5.979	5.506	5.74	5.833	6.005	6.288	6.366	6.563	6.342	5.714	5.862	5.871	5.789	5.973	5.973	6.092	5.954	6.092	5.768	5.881	5.808	5.911	5.735
ANXA9	9.301	9.146	9.341	9.49	9.335	9.375	9.394	9.325	9.318	9.238	9.473	9.313	9.13	8.856	8.996	8.933	9.456	9.396	9.761	9.731	9.561	9.264	9.332	9.523	9.334	9.485	9.648	9.76	9.81	9.665	9.628	7.323	7.424	7.412	7.375	7.499	9.484	9.576	9.687	9.517	9.496	7.214	7.049	7.02	6.875	7.174
AOC2	5.059	5.059	5.136	4.916	4.973	5.109	5.162	4.961	4.802	4.936	5.2	4.967	5.245	5.107	5.048	5.204	5.346	5.453	4.701	4.718	4.596	5.354	5.218	5.083	5.346	5.337	5.295	5.456	5.794	4.574	5.085	4.823	5.126	4.999	5.141	5.083	4.862	4.709	4.786	4.812	4.865	4.809	4.697	4.678	4.741	4.898
AOC3	5.808	5.896	6.249	5.96	5.792	5.562	5.663	5.491	5.817	5.751	5.57	5.861	5.421	5.661	5.508	5.517	5.346	5.353	4.999	5.558	5.334	5.354	5.115	5.23	5.092	5.439	5.722	5.585	5.672	5.44	5.331	5.501	5.594	5.608	5.766	5.715	5.546	5.731	5.596	5.637	6.307	6.323	5.881	6.164	5.927	6.105
AOC4	4.894	5.059	5.052	5.132	5.015	5.125	4.798	4.774	4.802	4.974	4.835	4.805	4.968	4.857	4.932	4.915	5.026	4.652	4.616	4.456	5.174	5.116	4.798	4.647	5.021	4.929	4.519	4.844	5.351	5.195	5.115	4.721	5.126	4.929	4.442	4.965	4.738	4.664	4.67	4.681	4.885	4.793	4.585	4.678	4.812	4.852
AOX1	6.793	6.908	6.802	6.777	6.931	7.01	6.834	6.939	6.739	6.728	6.978	7.014	7.056	7.164	7.036	7.065	6.971	6.916	6.634	6.696	6.462	7.248	7.02	7.061	6.909	6.888	6.893	7.015	6.697	6.842	6.723	7.207	7.318	7.389	7.376	7.475	6.213	6.373	6.354	6.254	6.23	6.842	6.797	6.724	6.751	7.105
AP1AR	7.408	7.464	7.263	7.201	7.421	7.104	7.014	7.385	7.366	7.411	7.456	7.862	7.221	8.052	8.243	7.994	8.078	7.945	7.858	7.805	7.044	8.413	8.411	8.506	8.164	8.001	8.635	8.818	8.57	8.71	8.593	8.195	8.27	8.399	8.511	8.143	8.719	8.825	8.758	8.915	8.754	8.604	8.599	8.626	8.349	7.925
AP1B1	9.279	9.721	9.446	9.71	9.363	9.439	9.292	9.541	9.277	9.106	8.382	8.828	7.816	8.632	8.58	8.143	7.709	7.827	7.728	7.982	7.862	8.053	8.246	8.384	8.281	8.442	7.842	7.993	8.066	7.75	7.71	8.526	8.407	8.323	8.612	8.466	7.914	7.722	7.833	7.838	8.019	8.798	8.666	8.758	8.688	8.563
AP1G1	10.266	10.159	10.412	10.289	10.295	10.495	10.261	10.291	10.447	10.385	10.648	10.655	10.963	10.275	9.951	10.295	10.681	10.881	10.673	10.987	11.644	10.447	10.667	10.445	10.654	10.447	10.8	10.549	10.502	10.624	10.902	10.348	10.578	10.619	10.47	10.752	10.127	10.274	10.226	10.315	10.056	10.456	10.59	10.328	10.085	10.581
AP1G2	7.258	7.423	7.413	7.128	7.338	7.538	7.433	7.423	7.108	6.874	6.776	6.598	6.78	6.764	6.612	6.508	6.108	5.94	5.927	5.903	6.079	6.358	6.108	6.471	6.005	6.084	5.651	6.211	6.499	6.492	6.122	6.323	6.015	6.087	5.938	6.17	6.521	6.381	6.41	6.256	6.632	6.432	6.394	6.263	6.894	7.156
AP1M1	8.028	7.885	7.997	7.769	7.898	8.364	7.74	7.983	7.967	7.719	6.968	7.078	7.138	7.042	7.036	6.702	6.026	6.116	6.203	6.354	4.54	6.347	6.484	7.198	6.571	6.945	6.416	6.988	7.185	6.53	6.327	6.717	6.667	6.711	6.888	6.596	7.341	6.758	7.069	6.969	7.211	7.066	7.074	7.05	7.221	6.804
AP1M2	10.03	9.722	9.709	9.859	9.5	9.706	9.63	10.002	9.617	9.53	9.356	9.364	9.263	8.847	9.026	8.558	8.808	8.788	8.73	8.585	8.104	9.099	8.887	9.247	8.912	9.02	9.135	9.493	9.624	9.307	8.989	8.368	8.536	8.419	8.479	8.287	9.544	9.354	9.41	9.328	9.324	8.493	8.479	8.392	8.834	8.785
AP1S1	6.068	6.16	6.238	6.336	6.045	6.075	6.387	6.127	6.103	6.121	6.742	6.795	6.635	6.702	6.501	6.414	6.782	6.91	6.619	6.84	6.884	6.945	6.623	6.641	6.857	8.292	6.953	6.784	6.467	6.65	6.54	6.423	6.56	6.643	6.464	6.582	5.845	6.268	6.004	6.107	6.008	6.244	6.196	6.309	6.308	6.334
AP1S2	6.303	6.298	6.203	6.164	6.091	5.872	6.054	6.09	6.17	6.32	5.939	5.749	5.597	5.975	6.259	6.005	5.867	6.01	6.058	5.879	5.524	6.294	6.296	6.439	6.449	6.557	6.552	6.529	6.321	6.355	6.254	7.179	6.898	6.952	7.027	7.102	6.77	6.841	6.665	6.923	6.909	7.502	7.24	7.474	7.579	7.468
AP1S3	5.957	6.043	6.083	5.862	5.856	5.748	5.824	5.778	5.956	6.074	5.676	5.739	5.675	6.016	6.08	6.241	5.988	6.018	5.858	6.082	5.52	5.816	5.789	5.97	5.631	5.519	5.816	5.878	5.457	5.682	5.664	6.145	6.154	6.253	6.346	6.078	6.09	5.942	5.733	5.956	5.78	6.172	6.105	6.431	6.171	5.476
AP2A1	5.627	5.648	5.643	5.572	5.473	5.465	5.643	5.514	5.373	5.406	5.337	5.428	5.771	5.287	5.264	5.056	5.281	4.933	5.715	5.069	6.011	4.899	5.218	5.143	5.092	4.852	4.519	4.912	4.899	4.752	4.988	5.142	4.872	4.855	4.974	4.993	5.052	5.1	5.154	5.057	5.016	5.054	5.006	4.944	5.198	5.197
AP2A2	5.865	5.956	5.87	5.96	6.007	6.05	5.925	5.996	6.036	5.827	5.645	5.709	5.588	6.022	6.103	5.839	5.74	5.635	5.814	5.655	5.817	5.925	6.162	6.053	5.858	6.123	6.19	6.148	5.976	5.984	6.563	6.246	6.123	6.336	6.295	6.422	6.037	5.909	6.104	6.206	6.098	6	6.187	6.01	6.003	6.007
AP2B1	7.74	7.524	7.543	7.536	7.531	7.719	7.618	7.423	7.505	7.433	7.563	7.545	7.357	7.506	7.593	7.301	6.63	6.945	6.562	6.354	5.69	7.181	6.851	7.294	7.255	8.333	6.936	7.672	7.519	7.094	7.062	7.35	7.207	7.041	7.189	7.187	7.289	7.289	7.248	7.142	7.242	7.517	7.746	7.296	7.059	7.224
AP2M1	14.558	14.408	14.481	14.467	14.119	14.393	14.106	14.32	14.468	14.313	13.934	14.026	13.465	14.041	14.106	13.89	13.28	13.368	13.219	13.344	13.202	13.757	13.783	14.286	13.801	14.143	13.379	13.527	13.525	13.063	13.333	13.905	13.923	13.901	14.179	14.169	13.042	12.577	12.965	12.867	12.949	13.647	13.883	13.662	13.937	13.931
AP2S1	13.044	12.962	13.07	12.978	13.161	13.181	13.13	12.962	12.931	12.906	12.789	12.619	12.892	12.812	12.909	12.92	12.74	12.737	12.559	12.646	12.759	12.827	12.855	12.993	12.816	13.009	12.844	12.772	12.61	12.535	12.643	12.762	12.906	12.895	12.907	13.044	12.456	12.351	12.429	12.364	12.416	12.68	12.837	12.714	12.988	13.343
AP3B1	9.242	9.583	9.416	9.43	9.178	9.229	9.056	9.186	9.096	9.387	9.114	9.466	9.22	9.17	8.847	8.95	9.219	9.24	9.05	9.226	9.644	9.349	9.154	9.012	9.145	9.1	9.203	9.251	9.211	9.264	9.203	8.562	8.63	8.619	8.463	8.636	8.974	9.004	9.01	8.852	8.888	9.067	8.78	8.933	8.826	8.883
AP3D1	8.797	9.285	9.105	9.261	8.937	8.876	8.816	9.158	8.711	8.677	7.674	7.729	7.214	7.851	7.608	7.659	6.86	6.817	6.823	6.913	7.131	7.439	7.317	7.654	7.48	7.698	6.625	6.761	6.414	6.273	6.423	7.565	7.772	7.779	7.875	7.76	6.936	6.688	6.721	6.749	6.666	8.616	8.229	8.458	8.69	8.747
AP3M1	8.11	8.423	8.06	8.123	8.119	8.107	8.213	8.39	8.21	8.225	8.499	8.723	8.493	8.63	8.693	8.689	8.617	8.707	8.364	8.497	7.501	8.781	8.648	8.569	8.55	8.474	8.583	8.709	8.642	8.634	8.539	8.276	8.472	8.402	8.362	8.278	8.386	8.535	8.362	8.411	8.343	8.416	8.416	8.358	8.537	8.091
AP3M2	7.343	7.203	7.286	7.169	6.967	7.057	7.178	7.31	7.3	7.492	7.797	7.761	7.4	7.761	7.862	7.744	7.871	7.845	7.993	7.974	8.162	8.096	7.906	7.877	7.962	7.936	8.129	8.27	8.259	8.197	8.151	7.719	7.775	7.736	7.643	7.699	7.958	8.18	7.862	7.764	7.8	7.291	7.181	7.183	7.017	7.063
AP3S1	11.106	11.217	11.316	11.286	10.989	10.979	11.036	11.251	11.315	11.322	11.41	11.312	10.842	11.064	11.222	11.126	11.214	11.15	11.269	11.175	11.384	11.282	11.236	11.159	11.295	11.206	11.407	11.465	11.556	11.554	11.427	11.096	10.908	10.871	10.938	10.934	11.463	11.609	11.61	11.66	11.571	10.978	10.976	10.839	10.736	10.812
AP3S2	9.697	9.63	9.64	9.946	9.37	9.586	9.636	9.651	9.587	9.284	9.437	9.491	9.17	8.478	8.254	7.889	8.016	8.133	8.12	8.322	9.149	8.271	8.161	8.264	8.199	8.352	7.812	8.008	7.901	7.595	7.745	7.722	7.737	7.786	7.86	8.003	7.898	7.834	7.604	7.622	7.668	7.929	7.785	7.78	7.889	8.292
AP4B1	6.142	6.095	5.987	5.886	5.994	6.108	5.924	5.963	6.093	5.943	5.944	6.022	5.612	6.278	6.252	6.09	5.784	5.932	5.786	5.751	5.52	7.026	5.636	5.973	5.689	5.731	5.929	6.092	6.007	6.005	5.994	6.26	6.466	6.396	6.565	6.585	5.937	6.182	5.977	5.942	5.902	6.153	6.106	6.11	6.066	6.102
AP4E1	7.908	8.088	8.013	7.736	8.041	8.084	7.892	7.862	8.063	8.137	8.174	8.147	8.348	8.174	8.205	8.429	8.815	8.914	8.764	8.799	8.92	8.682	8.887	8.429	8.924	8.692	8.929	8.6	8.469	8.677	8.89	8.67	8.743	8.893	8.757	8.645	8.235	8.352	8.281	8.42	8.302	8.291	8.399	8.345	8.109	7.893
AP4M1	5.924	5.873	6.048	6.129	6.091	6.088	6.035	6.088	5.98	5.843	5.582	5.725	5.449	5.748	5.724	5.426	4.818	4.747	5.012	4.882	4.655	5.437	5.562	5.38	5.158	5.246	4.792	5.172	5.59	5.128	5.371	5.228	5.569	5.578	5.816	5.28	5.549	5.409	5.5	5.447	5.42	5.509	5.438	5.378	5.436	5.231
AP4S1	8.195	8.125	8.274	8.154	7.987	7.725	7.905	7.914	8.214	8.323	8.484	8.546	8.273	8.373	8.39	8.554	8.786	8.81	8.599	8.545	8.239	8.717	8.881	8.71	8.844	8.628	8.892	8.761	8.764	8.895	8.924	9.06	9.02	9.029	8.93	8.907	8.542	8.872	8.747	8.845	8.856	8.613	8.581	8.552	8.205	7.748
APAF1	5.74	5.782	5.824	5.625	5.715	5.746	5.603	5.82	5.845	5.792	5.707	5.824	5.806	6.211	6.03	6.095	5.845	5.826	5.631	5.496	5.28	6.034	6.04	6.311	6.234	6.236	6.031	6.126	6.104	5.879	6.021	6.155	6.296	6.298	6.368	6.375	6.151	6.066	6.191	6.019	5.793	6.299	6.713	6.349	6.043	5.844
APBA1	4.916	4.762	4.837	4.727	4.561	4.583	4.776	4.687	6.273	5.295	5.012	4.823	5.184	4.709	4.918	4.964	5.639	5.596	5.637	5.729	5.564	5.095	5.009	5.314	5.19	4.897	5.072	5.321	5.243	5.372	5.532	5.149	5.105	4.963	5.024	5.04	5.689	5.872	5.186	5.097	5.211	4.899	4.974	4.554	4.718	4.775
APBA2	4.628	4.255	4.289	4.565	4.49	4.534	4.703	4.514	4.385	4.507	4.499	4.327	4.628	4.483	4.709	4.749	4.205	4.261	4.397	4.458	4.348	4.58	4.302	4.859	4.16	4.463	4.432	4.1	4.339	4.34	4.45	4.504	4.418	4.718	4.33	4.276	4.459	4.721	4.618	5.014	4.457	4.624	4.66	4.388	4.835	4.898
APBA3	6.303	6.226	6.297	6.216	6.478	6.533	6.43	6.268	6.33	6.343	6.248	6.025	6.108	6.866	6.584	6.628	6.397	6.283	5.953	6.025	5.942	6.436	6.577	6.81	6.6	6.734	6.211	5.881	5.817	5.75	5.782	6.677	6.765	6.762	6.858	6.985	5.747	5.568	5.827	5.903	5.683	6.413	6.556	6.472	6.418	6.454
APBB1	6.187	6.448	6.334	6.146	7.241	7.034	7.07	7.284	6.314	6.355	5.866	5.749	6.053	6.242	6.146	6.197	6.108	6.211	5.789	5.83	6.575	6.473	6.21	6.481	6.099	6.125	6.182	6.221	6.808	6.873	6.62	6.838	6.197	5.96	6.151	6.202	6.635	6.303	6.475	6.582	6.852	6.716	6.804	6.949	8.116	8.87
APBB1IP	4.715	4.362	4.8	4.646	4.665	4.603	4.553	4.529	4.758	4.811	5.046	4.754	4.856	4.797	5.015	5.184	5.06	4.652	4.787	4.944	4.483	4.503	4.623	5.023	4.776	4.402	4.519	4.416	4.78	4.539	4.692	4.849	4.765	4.095	4.663	4.437	4.899	5.064	4.982	4.911	4.512	4.754	4.652	4.417	5.458	5.861
APBB2	6.602	6.492	6.549	6.669	6.443	6.544	6.386	6.442	6.458	6.412	6.473	6.481	6.572	6.524	6.396	6.426	6.24	6.106	6.203	5.913	6.684	6.317	6.333	6.087	6.185	6.226	6.074	5.81	6.083	6	6.117	6.264	6.329	6.296	6.451	6.189	6.009	5.815	5.968	5.864	5.941	6.223	6.462	6.183	6.202	6.305
APBB3	6.261	6.227	6.239	6.331	6.367	6.268	6.14	6.341	6.237	6.055	6.351	6.322	6.575	5.86	5.919	5.828	5.614	5.757	5.766	5.527	5.517	5.733	5.607	5.97	5.503	5.661	5.421	6.096	5.848	5.764	6.01	5.971	5.916	5.78	5.876	5.99	5.777	5.762	5.861	5.68	5.804	5.71	5.685	5.723	6.012	6.203
APC	5.749	5.583	5.588	5.512	5.291	5.2	5.236	5.251	5.575	5.648	5.533	5.638	5.338	5.458	5.508	5.323	5.346	5.195	5.631	5.729	6.28	5.148	5.115	5.114	5.227	5.099	5.154	5.412	5.289	5.526	5.38	5.391	5.295	5.221	5.303	5.053	5.659	5.823	5.66	5.833	5.879	5.62	5.726	5.792	5.383	5.075
APC2	4.421	5.097	4.462	4.896	4.615	4.689	4.709	4.506	4.566	4.354	4.463	4.128	4.699	4.614	4.382	4.456	4.492	4.562	5.038	4.811	5.227	4.97	5.151	4.961	5.092	4.69	4.615	4.973	4.416	4.63	4.32	5.323	5.295	5.377	5.168	5.627	4.291	4.362	4.332	4.392	4.164	4.754	4.518	4.754	4.375	4.626
APCS	5.69	5.555	5.952	5.694	7.054	5.651	5.663	5.629	5.684	5.751	5.437	5.381	5.421	5.19	5.683	5.784	5.316	5.353	5.927	5.78	4.708	5.411	5.151	5.054	5.346	5.195	5.085	4.808	5.379	5.44	5.38	5.376	5.097	5.192	5.141	5.083	5.902	5.924	5.858	5.824	5.765	5.406	5.46	5.422	5.176	4.986
APEH	8.577	8.494	8.484	8.707	8.14	8.706	8.269	8.618	8.455	8.089	7.86	8.168	7.4	7.569	7.515	7.128	6.578	6.829	6.59	6.452	4.946	7.319	6.989	7.629	7.038	7.218	7.081	7.324	7.347	6.922	6.766	6.888	6.884	7.011	7.045	6.938	7.433	7.089	7.217	7.331	7.178	7.096	6.937	6.916	7.072	7.163
APEX1	11.234	11.351	11.019	11.39	11.306	11.362	11.009	11.405	11.26	11.109	11.248	11.869	10.574	11.163	10.915	10.663	9.875	9.895	9.621	9.719	7.698	10.268	10.023	10.99	9.775	10.13	10.443	11.071	11.02	10.576	10.3	10.37	10.339	10.483	10.563	10.692	10.89	11.02	10.969	10.885	10.667	10.432	10.333	10.067	10.398	10.508
APEX2	9.753	9.868	9.701	9.621	9.531	9.82	9.598	9.744	9.502	9.38	9.433	9.38	9.244	9.557	9.533	9.195	8.756	8.881	8.589	8.668	8.844	9.054	9.147	9.345	8.72	9.106	8.784	8.998	8.955	8.57	8.557	9.293	9.395	9.318	9.626	9.535	8.33	8.241	8.179	7.973	8.148	8.318	8.304	8.08	8.546	8.874
APH1A	6.115	6.226	6.297	6.371	6.306	6.32	6.274	6.229	6.206	6.173	5.939	6.067	5.579	6.167	6.091	5.784	5.346	5.667	5.631	5.646	5.476	5.726	5.651	6.03	5.881	6.744	5.604	5.683	5.464	5.405	5.331	5.879	5.661	5.687	5.845	6.078	5.767	5.67	5.712	5.748	5.765	5.876	6.085	5.881	5.568	5.488
APH1B	9.932	9.807	9.792	9.874	9.512	9.355	9.653	9.577	9.578	9.699	9.392	9.093	9.015	9.464	9.619	9.365	9.321	9.243	9.334	9.258	9.851	9.458	9.225	9.111	9.267	9.524	9.119	9.071	8.839	8.972	8.835	8.955	8.753	8.678	8.677	9.063	9.148	9.295	9.089	9.375	9.177	9.316	9.003	9.086	9.485	9.357
API5	8.122	8.06	8.073	7.832	8.027	8.374	7.965	8.247	8.096	8.2	8.047	8.382	8.109	8.388	8.326	8.252	8.227	8.199	8.039	7.936	6.939	8.158	8.172	8.453	8.245	8.118	8.472	8.777	8.683	8.604	8.376	8.201	8.396	8.439	8.407	8.161	8.401	8.533	8.41	8.412	8.434	8.043	8.253	7.942	8.137	7.724
APIP	8.894	9.014	8.8	8.668	9.265	9.012	8.991	8.967	9.032	9.107	9.127	9.247	9.299	9.361	9.195	9.304	9.505	9.477	9.343	9.332	8.814	9.226	9.325	9.215	9.24	9.236	9.613	9.689	9.654	9.866	9.811	8.986	9.089	9.081	8.93	8.935	9.678	9.944	9.842	9.955	9.835	9.005	8.859	9.079	8.893	8.57
APITD1	9.723	9.535	10.158	9.781	9.619	9.437	9.598	9.637	9.656	9.67	10.105	9.917	9.757	9.815	9.361	9.727	9.896	9.799	9.84	9.927	10.625	9.472	9.616	9.455	9.606	9.524	9.765	9.597	9.474	9.583	9.815	8.723	9.023	9.042	8.916	8.941	9.189	9.398	9.347	9.467	9.266	8.174	7.994	8.064	8.084	7.829
APLN	4.894	4.839	4.827	4.938	5.418	5.27	5.446	5.579	5.053	4.947	5.015	5.153	5.098	5.465	5.299	5.414	5.585	5.452	5.736	5.927	5.5	5.339	5.725	5.706	5.346	5.363	5.511	5.498	5.413	5.567	5.551	5.582	5.594	5.511	5.539	5.466	5.526	5.418	5.595	5.653	5.444	5.4	5.383	5.503	6.134	6.012
APLNR	4.564	4.678	5.9	4.729	4.796	4.787	4.748	4.898	4.671	4.745	4.77	4.697	4.942	4.944	4.668	4.77	5.247	5.195	4.878	5.372	5.73	5.294	5.794	5.529	5.057	5.311	5.5	5.153	5.491	5.171	5.28	5.024	5.097	5.402	4.974	5.053	4.849	4.92	4.982	5	4.752	4.827	4.883	4.913	5.091	5.075
APLP1	4.98	4.841	5.243	5.039	4.868	4.944	4.853	4.913	5.233	5.314	5.292	5.173	5.501	5.269	5.411	5.479	5.376	5.611	5.789	5.879	6.079	5.659	5.769	5.552	4.983	5.311	5.12	4.879	5.379	5.301	5.406	5.376	5.319	5.281	5.086	5.053	4.937	5.264	5.06	5.303	5.112	5.166	5.341	5.223	5.618	6.031
APLP2	10.877	10.896	10.996	10.895	11.092	11.158	11.55	11.3	11.159	10.999	10.782	10.895	11.136	10.388	10.182	10.004	9.511	9.465	9.479	9.36	8.564	9.777	9.624	10.105	9.946	10.094	9.723	10.164	10.237	9.82	9.593	10.006	9.842	9.829	9.972	10.006	10.171	9.856	10.01	9.733	9.891	9.829	10.05	9.88	10.022	10.089
APOA1	12.506	12.437	12.622	12.779	12.656	12.615	12.456	12.604	12.474	12.387	11.884	12.212	11.463	11.734	11.826	11.387	11.062	11.178	10.982	11.077	9.212	11.362	11.273	12.064	10.946	11.337	11.871	12.42	12.565	12.03	11.669	10.66	10.33	10.548	10.781	10.685	13.181	12.962	13.179	12.97	12.976	10.304	9.908	10.122	10.168	10.84
APOA1BP	10.447	10.245	10.806	10.289	10.669	10.736	10.635	10.733	10.469	10.465	10.399	10.17	10.507	10.537	10.495	10.506	10.321	10.355	10.18	10.319	9.847	10.551	10.45	10.714	10.561	10.692	9.985	10.019	10.001	9.794	9.846	10.08	10.257	10.146	10.176	10.314	9.563	9.304	9.398	9.535	9.521	9.842	9.904	9.89	10.112	10.227
APOA2	15.546	15.457	15.992	15.525	15.613	15.639	15.601	15.595	15.406	15.627	15.134	14.912	14.931	15.055	14.936	14.76	14.587	14.451	14.408	14.379	14.169	14.736	14.548	14.622	14.652	14.785	14.673	14.731	14.76	14.7	14.474	14.238	14.367	14.324	14.371	14.488	14.956	15.06	15.064	15.032	14.917	14.507	14.292	14.353	14.597	15.041
APOA4	4.564	4.737	4.8	5.018	4.854	5.081	4.694	4.898	4.859	4.717	4.667	4.726	4.968	4.857	4.84	4.714	4.291	4.562	4.616	4.632	5.431	4.664	4.409	4.961	4.858	4.647	4.965	4.697	5.289	4.859	4.539	4.774	4.693	4.929	4.913	5.113	5.113	4.899	5.154	4.956	4.944	4.754	4.739	4.831	4.714	5.031
APOA5	5.704	5.597	5.696	5.741	5.544	5.572	5.692	5.739	5.487	5.551	5.337	5.468	5.421	5.412	5.338	5.517	5.99	5.418	5.927	5.78	6.636	5.681	5.879	5.361	5.289	5.595	6.102	5.704	5.981	5.508	5.626	4.913	5.266	4.963	5.192	5.168	6.384	5.833	6.17	6.162	5.954	5.039	5.023	5.113	5.458	5.417
APOB	14.222	14.218	14.106	13.982	14.017	13.845	13.954	13.923	14.165	14.149	13.746	14.082	13.284	13.742	13.554	13.316	13.047	12.904	13.05	13.009	12.63	13.084	13.038	13.265	13.132	13.235	13.359	13.81	13.714	13.593	13.344	12.522	12.214	12.247	12.288	12.248	13.81	13.858	13.742	13.664	13.746	12.653	12.146	12.478	12.098	11.762
APOBEC2	4.343	4.147	4.501	4.524	4.615	4.577	4.918	4.458	4.566	4.493	4.506	4.78	4.52	4.534	4.581	4.488	4.905	4.652	4.526	4.109	4.656	4.503	4.58	4.063	4.294	4.609	4.922	4.258	4.613	4.913	4.617	4.532	4.342	4.703	4.85	4.364	5.005	4.754	5.21	4.847	5.137	4.857	4.468	4.471	4.375	4.291
APOBEC3B	5.69	5.583	5.751	5.717	5.379	5.612	5.362	5.491	5.73	5.9	5.967	5.873	6.372	5.995	6.012	6.141	6.09	5.8	6.019	6.025	5.28	5.617	5.287	5.463	5.092	5.337	5.048	5.153	5.436	5.405	5.518	5.341	5.363	5.329	5.361	5.538	5.445	5.372	5.425	5.29	5.32	5.315	5.228	5.281	5.283	5.031
APOBEC3D	4.665	4.816	4.462	4.38	4.868	4.646	4.508	4.678	4.476	4.458	4.286	4.209	4.219	4.483	4.465	4.456	4.905	4.796	4.354	4.286	4.268	4.268	4.494	4.241	4.508	4.609	4.615	4.538	4.628	4.346	4.141	4.259	4.536	4.257	4.552	4.437	4.32	4.506	4.441	4.282	8.269	4.695	4.563	6.006	4.499	4.472
APOBEC3F	5.232	5.168	5.189	5.292	4.841	4.926	5.103	4.715	4.915	5.043	5.176	5.07	4.794	5.035	4.796	5.032	5.498	5.275	5.249	5.107	5.73	4.899	4.798	4.897	5.316	5.254	5.048	4.771	4.992	4.888	5.115	4.867	4.908	5.221	5.086	4.993	4.679	4.989	4.732	4.703	4.899	4.944	4.831	4.913	4.666	5.031
APOC1	13.879	13.683	13.943	14.007	14.001	13.798	13.819	13.945	13.876	13.906	14.041	14.063	13.823	13.956	14.043	13.83	13.963	13.879	13.817	13.786	13.695	13.894	13.83	14.058	13.871	14.197	14.061	14.125	14.037	13.995	13.898	13.586	13.501	13.487	13.514	13.612	13.906	13.978	14.034	14.034	13.972	13.31	13.374	13.259	13.381	13.591
APOC2	11.857	12.363	11.906	12.046	12.094	11.866	11.964	12.194	11.976	11.738	11.813	11.947	11.654	11.44	11.383	11.155	11.507	11.481	11.375	11.421	11.464	11.447	11.448	11.288	11.475	11.633	12.04	12.206	12.317	12.101	11.884	11.207	11.147	11.239	11.281	11.286	12.487	12.388	12.587	12.412	12.394	11.534	11.417	11.328	11.232	11.587
APOC3	10.277	10.107	10.322	10.503	10.528	10.325	10.682	10.456	10.124	9.965	10.177	9.986	10.365	9.254	9.214	9.059	9.65	9.519	9.546	9.426	9.664	9.567	9.372	9.308	9.499	9.751	10.296	10.524	10.638	10.503	10.1	7.681	7.464	7.591	7.636	7.803	11.107	10.974	11.42	11.116	10.901	7.212	6.724	6.901	6.912	7.391
APOC4	5.781	5.555	5.628	5.524	5.316	5.406	5.362	5.205	5.618	5.606	5.773	5.543	5.911	5.783	6.03	5.873	6.307	6.336	6.167	6.301	6.734	6.2	6.073	6.104	5.824	5.721	6.241	5.929	6.219	6.127	6.149	5.569	5.363	5.402	5.521	5.297	5.826	5.892	5.966	5.786	5.699	5.45	5.297	5.353	5.772	5.766
APOE	15.457	15.447	15.37	15.37	15.515	15.656	15.575	15.226	15.567	15.497	15.172	15.134	15.027	15.476	15.519	15.322	14.66	14.741	14.507	14.576	14.077	15.021	15.193	15.567	15.087	15.509	14.76	15.007	15.11	14.719	14.685	15.106	15.123	15.128	15.322	15.151	15.055	14.694	15.237	14.993	14.877	14.777	15.06	14.897	14.862	15.064
APOH	11.073	10.871	10.946	10.85	10.724	10.565	10.873	10.54	10.893	11.138	11.168	10.716	10.95	10.807	11.132	11.357	11.987	11.877	11.914	11.938	12.186	11.686	11.581	11.237	11.679	11.569	12.319	12.048	12.188	12.402	12.246	10.136	9.92	9.998	9.821	9.901	12.64	12.699	12.887	13.108	12.929	9.916	9.23	9.705	9.423	9.696
APOL1	8.605	8.511	8.698	8.924	8.682	8.701	8.744	8.927	8.557	8.439	9.292	9.002	10.029	8.668	8.344	8.818	9.227	9.394	8.874	9.055	10.035	8.795	8.923	8.848	9.186	9.08	9.121	8.969	8.846	8.846	9.028	8.528	8.738	8.71	8.565	8.722	8.508	8.37	8.534	8.393	8.414	8.037	8.12	7.982	8.255	8.475
APOL2	10.111	10.008	10.409	10.695	10.134	10.583	10.82	10.675	10.548	10.331	11.124	11.025	11.562	10.733	10.432	10.869	11.255	11.365	11.125	11.52	12.164	11.15	11.244	10.914	11.455	11.531	11.292	10.841	10.791	10.781	11.076	10.761	11.042	11.067	10.89	11.028	10.421	10.267	10.474	10.254	10.184	10.311	10.627	10.255	10.21	10.641
APOL3	5.021	4.935	4.982	4.703	4.715	4.823	4.748	4.659	4.715	4.717	4.956	4.605	4.995	4.752	4.855	5.08	5.527	5.774	5.283	4.985	5.73	5.267	5.501	5.023	5.021	5.311	5.412	4.973	5.192	4.985	5.056	4.894	5.065	5.628	5.034	5.32	4.679	4.816	4.628	4.583	4.366	4.534	4.61	4.57	4.611	4.652
APOL4	5.113	5.059	5.095	5.115	5.015	5.243	5.013	5.029	5.195	5.113	5.176	5.264	5.098	4.902	4.734	4.94	4.826	5.235	4.172	4.718	5.227	4.581	5.151	4.576	4.818	4.77	4.84	4.844	4.704	4.695	4.793	4.938	4.908	4.541	4.85	5.197	4.937	4.797	5.66	4.956	5.124	5.141	5.406	5.281	4.812	4.761
APOL5	5.358	5.216	5.376	5.456	5.524	5.602	5.726	5.583	5.348	5.231	5.585	5.468	6.578	5.336	5.354	5.461	6.068	5.774	5.687	5.181	6.045	5.747	5.836	5.552	6.307	6.151	6.383	6.063	5.879	5.903	5.703	5.323	5.897	5.894	5.766	5.646	5.469	5.465	5.501	5.583	5.534	5.141	5.577	5.197	5.44	5.641
APOL6	5.444	5.583	5.376	5.599	5.554	5.562	5.603	5.9	5.464	5.261	5.015	5.227	5.171	5.016	5.015	4.843	5.026	5.316	5.249	5.218	4.889	5.048	5.287	4.961	5.092	5.001	5.552	5.704	5.289	5.577	5.085	4.646	4.765	4.623	4.626	4.437	5.797	5.789	5.806	5.998	5.653	4.989	4.563	5.039	5.198	5.175
APOLD1	7.4	7.073	7.253	7.979	8.849	8.704	8.567	8.752	7.97	7.594	8.325	7.945	9.715	7.195	7.436	7.466	8.578	8.788	9.646	8.605	8.6	8.574	8.462	8.273	9.074	8.773	8.958	9.737	9.41	9.979	8.924	8.739	8.46	8.262	8.174	8.422	9.96	9.279	8.744	8.485	8.966	8.601	8.31	8.005	8.614	8.973
APOM	9.291	9.198	9.259	9.542	9.459	9.265	9.802	9.51	9.225	9.413	9.531	9.257	9.812	9.503	9.724	9.859	10.617	10.563	10.424	10.395	10.325	10.662	10.551	10.34	10.436	10.381	11.447	11.309	11.291	11.396	11.225	9.615	9.696	9.68	9.573	9.615	11.559	11.623	11.726	11.641	11.561	8.935	8.488	8.829	9.012	9.374
APOO	9.538	9.612	9.726	9.673	9.679	9.632	9.939	9.872	9.7	9.807	9.55	9.233	9.905	9.642	9.752	9.977	10.532	10.506	10.414	10.405	10.679	10.161	10.31	10.185	10.228	10.139	10.565	10.388	10.251	10.357	10.496	9.416	9.643	9.568	9.361	9.5	10.391	10.545	10.519	10.549	10.638	9.415	9.538	9.531	9.671	9.752
APOPT1	9.049	8.86	8.993	9.179	8.93	8.96	9.16	8.966	8.9	8.926	8.723	8.864	8.504	8.874	8.938	8.918	8.865	8.785	8.746	8.693	8.503	9.115	8.979	9.091	8.956	9.026	9.052	8.827	8.678	8.654	8.557	9.049	9.099	9.143	9.128	9.121	8.849	8.951	8.83	8.945	8.749	9.225	8.922	9.173	9.557	9.515
APP	8.882	8.718	8.993	8.893	9.187	9.219	9.116	8.87	8.86	8.864	8.915	8.902	8.573	9.183	9.032	9.018	8.368	8.486	8.314	8.379	8.162	8.731	8.389	8.905	8.843	8.825	8.259	8.501	8.252	8.352	8.352	9.731	9.67	9.736	9.724	9.597	8.292	8.037	8.141	8.387	7.961	10.151	10.382	10.267	10.306	9.938
APPBP2	7.559	7.67	7.816	7.298	7.299	7.261	7.402	7.258	7.407	7.673	7.042	7.186	6.78	7.43	7.642	7.343	7.577	7.484	7.576	7.681	8.426	7.285	7.423	7.564	7.368	7.224	7.668	7.697	7.484	7.591	7.569	7.467	7.335	7.402	7.533	7.473	8.325	8.338	8.423	8.72	8.328	7.818	7.777	7.765	7.716	7.242
APPL1	8	7.939	7.892	7.613	8.174	8.096	8.151	7.967	8.028	8.338	7.904	7.649	8.189	8.552	9.158	8.882	9.021	9.009	8.902	8.787	8.741	8.917	8.938	8.781	8.938	8.887	9.044	8.837	8.685	8.819	8.735	8.599	8.798	8.753	8.734	8.582	8.952	8.975	8.795	8.868	8.871	8.198	8.29	8.545	8.414	7.838
APPL2	6.192	6.16	6.39	6.039	6.09	6.224	6.3	6.14	6.327	6.327	6.518	6.565	6.998	6.166	6.279	6.226	6.211	6.229	6.35	6.327	6.062	6.135	6.403	6.239	6.542	6.138	6.707	6.772	6.615	6.676	6.297	5.956	6.406	6.346	6.306	5.973	6.349	6.242	6.389	6.25	6.299	5.776	6.125	5.852	5.618	5.299
APRT	14.451	14.304	14.499	14.499	14.229	14.146	14.222	14.08	14.146	14.052	13.825	13.712	13.368	13.576	13.591	13.142	12.98	12.952	12.927	12.997	13.44	13.185	13.14	13.426	13.227	13.489	12.857	13.05	13.088	12.797	12.72	13.214	13.068	13.054	13.223	13.259	12.885	12.75	12.795	12.755	12.785	13.123	13.206	13.047	13.212	13.406
APTX	7.758	7.772	8.084	7.595	7.67	7.751	7.807	7.636	7.705	7.811	8.174	8.083	8.311	8.463	8.388	8.432	8.597	8.639	8.549	8.572	8.601	8.532	8.506	8.539	8.363	8.304	8.695	8.655	8.514	8.55	8.566	8.295	8.506	8.619	8.536	8.513	8.161	8.304	8.099	8.124	8.011	7.897	7.641	7.617	7.563	7.706
AQP1	5.74	5.5	5.845	5.951	6.051	5.939	6.119	6.193	5.835	5.731	6.104	5.982	6.455	6.314	6.392	6.678	7.131	7.047	7.156	7.211	7.431	6.637	6.812	6.405	6.523	6.6	6.864	6.706	6.708	6.615	6.756	6.173	6.56	6.581	6.413	6.602	6.42	6.599	6.46	6.539	6.402	6.048	6.011	5.881	6.784	6.934
AQP10	5.944	6.091	6.084	6.288	6.287	6.212	6.411	6.519	6.141	6.193	6.235	6.247	6.27	6.455	6.513	6.723	6.384	6.683	6.798	6.887	6.615	6.596	6.669	6.745	6.639	6.71	6.241	6.278	6.144	6.338	6.175	6.007	6.069	6.192	6.201	6.03	6.404	6.436	6.587	6.362	6.242	5.768	5.797	5.958	5.602	5.927
AQP11	6.617	6.381	6.595	6.406	6.406	6.449	6.358	6.09	6.46	6.416	6.116	6.046	5.788	6.677	6.849	6.488	6.886	6.683	6.5	6.59	6.575	6.497	6.6	6.593	6.46	6.565	6.962	7.137	6.915	6.944	6.893	5.583	5.644	5.719	5.62	5.747	7.176	7.315	7.584	7.242	7.229	5.205	5.064	5.233	4.931	5.401
AQP12A	4.744	4.317	4.679	4.524	4.446	4.577	4.553	4.382	4.413	4.426	4.626	4.074	4.219	4.631	4.414	4.391	4.41	4.384	4.526	4.811	4.596	4.503	4.322	4.391	4.598	4.32	4.432	4.219	4.94	4.306	4.503	4.194	4.141	4.541	4.442	4.399	4.436	4.476	4.491	4.423	4.576	4.534	4.585	4.383	4.556	4.576
AQP2	4.958	4.935	4.882	4.646	4.841	5.036	4.853	5.029	5.005	4.974	5.015	4.899	5.222	4.857	4.984	4.843	4.738	5.023	4.835	4.456	5.382	4.78	5.115	5.174	4.776	4.527	4.751	4.456	4.591	4.752	4.988	4.96	5.126	4.541	4.913	4.766	4.849	4.856	4.998	5.028	4.944	4.827	4.897	4.715	5.048	5.156
AQP3	7.934	7.856	8.002	8.645	10.15	10.266	10.054	10.139	8.655	8.188	9.081	8.725	11.362	7.916	8.19	8.188	9.359	9.357	10.345	8.163	8.615	8.688	8.648	8.337	9.569	9.325	9.631	9.599	9.224	10.156	8.859	8.34	8.933	8.866	8.723	8.598	10.847	9.6	8.93	8.678	9.165	8.941	8.587	8.521	9.349	9.801
AQP4	4.937	4.816	4.908	4.753	4.781	4.896	4.709	4.506	5.021	4.957	4.805	4.987	5.482	5.121	5.199	5.461	5.951	5.748	5.574	5.927	6.227	5.567	5.605	5.754	5.843	5.572	5.443	5.336	5.623	5.148	5.472	5.407	5.537	5.735	5.445	5.646	5.082	4.84	5.154	5	5.137	5.806	5.962	6.048	5.637	5.927
AQP5	9.121	9.117	9.501	9.455	8.738	8.941	8.978	9.166	9.038	9.048	9.166	8.903	9.135	8.369	8.384	8.418	8.487	8.46	8.607	8.665	8.353	7.59	7.657	7.872	7.391	7.49	7.45	7.535	8.383	8.409	8.241	7.767	6.945	7.134	6.827	6.985	8.485	8.377	8.302	8.269	8.486	7.7	7.667	7.664	7.627	7.698
AQP6	4.161	4.317	4.337	4.524	4.665	4.344	4.595	4.715	4.444	4.354	4.324	4.574	4.628	4.729	4.441	4.518	4.324	4.141	4.744	4.456	4.216	4.503	4.285	4.432	4.294	4.572	3.992	4.299	4.613	5.148	4.429	4.382	4.536	4.458	4.626	4.545	4.574	4.775	4.67	4.896	4.468	4.583	4.739	4.812	4.812	4.626
AQP7	4.421	4.861	4.8	4.674	4.765	4.857	4.782	5.342	4.843	4.897	4.835	5.029	5.021	4.981	4.967	5.032	4.574	4.796	4.616	4.456	4.54	4.97	4.963	5.083	4.776	4.77	5.26	4.737	4.92	5.01	5.056	4.938	4.616	4.855	4.552	4.865	4.699	4.816	4.822	4.812	4.822	4.583	4.416	4.754	4.812	4.697
AQP7P1	5.387	5.253	5.297	5.264	5.368	5.572	5.263	5.537	5.555	5.638	5.654	5.444	5.806	5.661	5.921	5.637	5.713	5.774	5.687	6.209	5.431	5.592	5.898	5.677	5.405	5.552	5.12	5.095	5.683	5.779	5.854	5.639	5.363	5.251	5.141	5.271	5.593	5.744	5.672	5.738	5.512	5.315	5.341	5.433	5.835	5.902
AQP7P3	5.216	5.328	5.588	5.292	5.17	4.974	5.047	5.205	5.14	5.466	5.07	5.364	4.942	4.902	5.001	4.816	5.135	4.842	5.179	5.181	4.946	4.503	4.798	4.468	4.776	4.69	4.922	5.095	5.227	5.44	5.115	4.982	4.765	4.929	4.516	4.582	5.311	5.465	5.551	5.303	5.458	5.241	5.319	5.281	4.786	4.576
AQP8	5.265	5.316	5.243	5.264	5.467	5.509	5.316	5.524	5.348	5.261	5.414	5.468	5.291	5.796	5.44	5.97	5.664	5.518	5.927	5.372	5.382	5.294	5.526	5.841	5.161	5.13	5.579	5.539	5.906	6.093	6.093	5.923	5.41	5.572	5.361	5.572	5.757	5.568	5.721	5.647	5.812	5.371	5.46	5.543	5.705	5.781
AQPEP	6.372	6.149	6.228	6.198	6.565	6.378	6.473	6.33	6.504	6.548	6.883	6.662	7.021	6.856	6.852	7.128	7.843	7.857	7.962	7.897	8.311	7.904	8.086	7.683	8.104	7.932	8.097	7.854	7.685	7.943	8.11	7.612	7.965	7.911	7.661	7.659	7.825	7.988	7.98	8.096	7.931	7.461	7.341	7.421	6.942	6.843
AQR	8.674	8.787	8.726	8.605	8.661	8.475	8.388	8.464	8.69	8.682	8.581	8.632	8.326	8.545	8.562	8.361	8.6	8.49	8.381	8.231	8.081	8.385	8.334	8.56	8.45	8.586	8.69	8.951	8.999	8.897	8.732	8.563	8.46	8.51	8.542	8.438	9.001	9.13	9.042	9.086	9.134	8.49	8.523	8.517	8.198	7.88
ARAF	5.635	5.698	5.694	5.765	5.735	5.592	5.564	5.636	5.695	5.578	5.246	5.378	5.43	5.397	5.268	5.124	5.042	4.894	5.019	5.092	5.247	5.344	5.487	5.404	5.34	5.38	5.357	5.355	5.233	5.179	5.106	5.645	5.699	5.594	5.735	5.689	5.172	5.2	5.231	5.222	5.125	5.72	5.848	5.766	5.86	5.674
ARAF2P	12.779	12.487	12.799	12.843	12.282	12.565	12.48	12.523	12.72	12.737	12.668	12.437	13.07	12.499	12.493	12.359	12.722	12.729	12.365	12.502	12.339	12.483	12.395	12.423	12.323	12.419	12.277	12.355	12.457	12.344	12.33	11.892	11.966	11.817	11.738	11.735	12.538	12.387	12.46	12.267	12.489	11.701	11.733	11.638	11.935	12.492
ARAP1	5.912	6.107	5.747	6.05	5.984	5.89	5.679	5.871	5.819	5.592	5.503	5.759	5.341	5.398	5.472	5.167	5.132	4.812	4.631	4.622	4.882	5.32	4.929	5.369	4.862	4.881	4.728	5.085	5.324	4.85	5.015	5.371	5.144	5.049	5.03	5.313	5.082	5.131	5.174	5.093	5.082	5.392	5.282	5.402	5.413	5.695
ARAP2	4.003	3.994	4.096	4.137	4.171	4.161	4.462	4.294	4.305	4.148	4.137	4.322	4.559	4.483	4.514	4.391	4.245	4.302	4.044	4.545	4.163	4.701	4.494	4.134	4.421	4.363	4.078	4.299	4.474	4.243	4.429	4.472	4.574	4.299	4.218	4.399	4.186	4.362	4.441	4.443	4.291	4.484	4.777	5.098	4.786	4.852
ARAP3	6.16	6.11	6.164	6.017	6.169	6.295	6.327	5.781	6.081	6.249	5.953	5.861	6.121	5.892	5.768	5.97	5.908	6.01	5.834	5.83	6.079	5.919	5.898	5.962	6.234	6.352	6.361	6.232	6.117	5.96	6.149	6.068	6.03	6.28	6.228	6.068	5.647	5.718	5.681	5.859	5.804	5.954	5.962	6.12	5.804	6.044
ARCN1	7.091	6.817	6.816	6.835	6.993	7.105	6.921	6.851	6.945	6.851	6.63	6.797	6.389	7.042	7.065	6.63	6.221	6.046	6.278	6.019	5.792	6.538	6.411	6.808	6.527	6.91	6.626	6.828	7.121	6.772	6.418	7.083	6.909	6.939	7.207	7.02	7.239	7.26	7.076	7.166	6.958	7.432	7.6	7.409	7.562	7.41
AREG	9.827	9.849	9.957	9.619	9.859	10.236	10.019	9.968	10	10.104	10.44	10.129	10.824	10.585	10.303	10.72	9.092	9.023	8.903	8.902	9.316	10.923	10.856	10.255	11.051	10.616	7.278	6.903	6.629	6.898	7.277	13.378	13.911	13.686	13.664	13.467	6.864	6.469	6.984	6.892	7.045	14.117	14.808	14.429	14.545	14.006
ARF1	8.805	9.129	8.65	8.926	8.517	8.566	8.14	8.544	8.859	8.27	8.239	8.754	7.433	7.775	7.703	7.199	6.668	6.765	6.373	6.531	5.564	7.244	6.954	7.473	6.889	7.048	7.234	7.709	7.786	7.255	7.069	7.463	7.484	7.58	7.808	7.578	7.766	7.577	7.577	7.529	7.462	8.409	7.7	8.143	8.168	7.871
ARF3	7.172	7.3	6.944	7.151	7.065	7.151	7.054	7.104	7.076	6.897	6.538	6.525	6.368	6.641	6.589	6.226	5.902	6.091	5.939	6.047	6.061	6.32	6.1	6.216	6.147	6.269	6.107	6.424	6.308	6.096	6.014	6.491	6.289	6.392	6.468	6.494	6.819	6.301	6.42	6.504	6.556	6.929	6.947	6.881	6.692	6.626
ARF4	11.332	11.643	11.308	11.144	11.338	11.03	11.157	11.016	11.453	11.479	11.222	11.289	10.993	11.208	11.346	11.135	11.358	11.248	11.264	11.264	11.571	11.236	11.228	11.167	11.381	11.209	11.592	11.755	11.823	11.85	11.796	11.558	11.405	11.439	11.465	11.312	11.904	11.971	11.907	12.011	12.085	12.009	11.781	11.95	11.59	11.098
ARF5	12.773	12.596	12.759	12.706	12.816	12.996	13.023	12.863	12.954	12.785	12.39	12.389	12.053	12.689	12.607	12.277	11.957	12.04	11.979	12.19	12.059	12.131	11.91	12.569	12.174	12.703	12.257	12.417	12.446	12.127	12.143	12.429	12.186	12.173	12.432	12.527	12.642	12.419	12.665	12.826	12.584	12.619	12.652	12.553	12.401	12.603
ARF6	8.55	8.521	8.648	8.21	8.571	8.205	8.481	8.509	8.832	8.828	8.595	8.881	9.12	9.018	8.882	9.106	8.954	9.03	8.877	8.921	8.732	8.879	9.048	8.715	9.106	8.81	8.644	8.334	8.514	8.539	8.838	9.194	9.367	9.279	9.372	9.122	8.193	8.055	8.117	8.241	8.305	9.13	9.124	9.349	9.025	8.532
ARFGAP1	8.323	8.296	8.247	8.506	8.742	8.611	8.732	8.333	8.293	8.078	8.272	8.291	8.6	8.803	8.656	8.501	8.061	8.138	7.797	7.874	7.48	8.936	8.626	8.783	8.496	8.948	8.129	8.139	8.054	7.737	7.714	8.467	8.472	8.52	8.731	8.905	7.58	7.585	7.661	7.508	7.516	8.2	8.251	8	8.24	9.061
ARFGAP2	10.766	10.957	11.069	10.857	11.057	11.486	10.707	11.162	11.134	10.921	10.395	10.516	10.4	10.497	10.722	10.29	9.649	9.745	9.563	9.785	9.513	9.676	9.811	10.506	9.903	10.227	9.626	9.96	10.21	9.511	9.592	10.522	10.303	10.314	10.606	10.461	10.042	9.76	9.972	9.722	9.913	9.692	10.071	9.767	9.855	9.926
ARFGAP3	8.871	9.74	8.948	8.726	9.151	8.78	8.557	9.208	8.969	9.141	8.853	9.02	8.856	9.417	9.416	9.278	9.447	9.445	9.358	9.32	9.35	9.361	9.516	9.598	9.331	9.348	9.664	9.808	9.898	9.85	9.796	9.728	9.583	9.7	9.707	9.699	10.207	10.352	10.264	10.203	10.193	9.978	9.924	10.099	10.147	9.569
ARFGEF1	6.511	6.753	6.76	6.326	6.627	6.708	6.526	6.518	6.576	6.561	6.413	6.601	6.644	6.578	6.635	6.81	6.747	6.869	6.704	6.993	6.853	6.817	6.603	6.636	6.854	6.899	6.433	6.7	6.537	6.555	6.425	6.946	6.883	6.919	6.797	6.965	6.669	6.586	6.655	6.725	6.719	7.012	7.151	7.021	6.842	6.818
ARFGEF2	9.459	9.41	9.535	9.167	9.125	9.074	9.228	9.189	9.591	9.745	9.505	9.59	9.454	9.536	9.681	9.568	9.871	9.858	9.845	9.87	10.36	9.891	9.962	9.632	9.985	9.562	9.761	9.828	9.723	9.939	9.916	9.86	9.771	9.774	9.723	9.546	10.137	10.122	9.971	10.096	10.019	9.923	9.838	9.979	9.723	9.405
ARFIP1	8.001	7.811	8.255	7.843	7.917	7.827	7.986	7.937	8.076	8.292	7.89	8.182	7.78	8.296	8.518	8.219	8.351	8.078	8.167	8.179	8.394	8.247	8.2	8.291	8.292	8.34	8.357	8.643	8.839	8.757	8.574	8.952	8.703	8.775	8.905	8.612	8.973	9.189	9.022	9.257	9.218	9.369	9.404	9.578	9.187	8.843
ARFIP2	8.38	8.097	8.257	8.358	7.975	8.598	8.52	8.298	8.093	7.979	8.035	8.11	8.542	8.052	7.805	7.462	7.49	7.369	7.489	7.39	7.45	7.795	7.772	8.076	7.708	7.886	7.736	8.021	8.101	7.703	7.537	7.725	7.768	7.71	7.897	7.747	8.178	7.867	7.914	7.978	8.004	7.785	7.953	7.63	8.39	8.336
ARFRP1	6.688	6.26	6.409	6.39	6.182	6.306	6.265	6.286	6.277	6.192	6.156	6.077	6.161	6.164	6.376	6.261	6.388	6.236	6.372	6.309	6.286	6.179	6.418	6.516	6.502	6.412	6.392	6.68	6.633	6.543	6.382	6.689	6.681	6.418	6.412	6.39	6.343	6.277	6.289	6.165	6.328	5.853	5.97	5.87	6.012	6.073
ARG1	8.775	8.725	8.747	8.781	9.023	8.788	8.927	8.729	8.815	9.015	8.52	8.527	8.539	8.658	8.99	9.1	10.822	10.853	10.504	10.541	10.437	10.71	10.437	10.701	10.134	10.403	12.597	12.761	12.898	13.015	12.525	10.651	10.152	10.528	10.428	10.269	14.03	14.067	14.413	14.185	14.054	11.044	9.745	10.355	10	10.42
ARG2	8.561	8.465	8.464	8.91	8.466	8.241	8.535	8.368	8.258	8.332	8.77	8.817	8.618	8.946	8.67	8.92	9.078	8.997	8.884	8.722	8.81	9.367	9.151	9.084	9.141	9.091	8.678	8.551	8.143	8.742	8.52	10.427	10.302	10.516	10.627	10.757	7.828	8.169	7.846	8.659	8.051	10.644	10.281	10.444	10.974	11.319
ARGFX	6.087	5.936	5.952	6.684	6.091	6.228	6.366	6.49	6.199	6.186	6.248	6.118	6.293	6.211	6.321	6.527	6.909	6.804	7.004	7.12	7.211	6.403	6.444	6.197	6.125	6.151	6.361	6.139	6.28	6.405	6.448	6.007	6.325	6.238	6.219	6.005	6.599	6.643	6.541	6.594	6.511	5.973	6.047	6.087	6.355	6.195
ARGLU1	7.177	7.087	6.896	6.782	7.01	6.989	6.926	6.878	7.173	7.175	7.104	7.137	6.854	7.317	7.339	7.032	7.212	7.089	6.935	7.155	6.756	6.956	7.038	7.219	7.013	7.45	7.307	7.352	7.321	7.311	7.141	7.563	7.354	7.336	7.376	7.573	7.934	8.016	7.659	7.69	7.705	7.295	7.731	7.428	7.218	7.017
ARHGAP1	10.909	10.815	11.212	10.7	10.549	10.637	10.752	10.731	10.712	10.719	10.25	10.165	9.953	10.276	10.379	10.212	9.82	10.067	9.749	10.149	10.515	10.294	10.398	10.446	10.25	10.174	9.75	9.649	9.66	9.374	9.739	10.831	10.809	10.787	10.886	10.69	9.402	9.189	9.455	9.48	9.366	10.145	10.279	10.047	10.076	9.819
ARHGAP11A	5.833	5.872	5.922	5.579	5.636	5.565	5.651	5.514	5.834	6	5.953	6.228	5.943	6.359	6.405	6.312	6.221	6.241	6.006	5.931	6.081	5.958	6.222	6.109	6.189	6.011	6.309	6.239	6.173	6.203	6.342	6.47	6.681	6.531	6.578	6.261	5.865	5.907	6.082	6.035	5.933	6.142	6.29	6.228	5.941	5.256
ARHGAP11B	6.726	6.705	6.734	6.452	6.975	6.983	6.766	6.711	6.965	7.003	6.584	6.696	6.212	7.159	7.198	6.873	6.681	6.627	6.34	6.384	5.844	6.586	6.484	6.879	6.639	6.846	6.881	7.05	7.239	6.865	6.854	7.276	7.066	7.048	7.136	6.998	7.296	7.322	7.137	7.212	7.289	7.254	7.502	7.319	7.01	6.667
ARHGAP12	8.624	8.635	8.315	8.138	7.94	7.873	7.829	8.036	8.442	8.408	8.45	8.555	7.862	8.415	8.584	8.526	8.944	8.669	8.953	8.91	9.28	8.766	8.802	8.719	8.651	8.541	9.052	9.098	9.132	9.329	9.243	8.815	8.696	8.743	8.798	8.452	9.466	9.652	9.759	10.018	9.732	9.363	9.304	9.503	9.548	8.889
ARHGAP17	6.868	6.858	6.844	6.886	6.964	7.001	6.953	7.027	6.724	6.835	6.666	6.718	6.718	7.009	6.742	6.688	6.503	6.575	6.561	6.627	6.079	6.801	6.627	6.795	6.747	7.023	6.174	6.16	6.353	6.285	6.125	6.667	6.509	6.687	6.516	6.773	6.48	6.22	6.158	6.166	6.361	6.531	6.65	6.539	6.713	6.985
ARHGAP18	8.287	8.55	8.26	8.373	8.021	7.735	8.008	8.121	8.179	8.48	8.235	8.421	7.59	7.93	7.97	7.796	8.287	8.243	8.431	8.403	8.91	8.186	8.06	8.096	8.234	8.147	8.621	8.77	8.765	8.929	8.743	8.72	8.399	8.584	8.647	8.555	9.28	9.483	9.353	9.697	9.463	9.642	9.076	9.432	9.195	9.033
ARHGAP19	7.441	7.485	7.162	7.648	7.19	7.465	7.42	7.629	7.308	7.175	7.445	7.246	7.09	7.546	7.556	7.552	7.355	7.369	7.446	7.342	7.101	7.574	7.451	7.26	7.325	7.369	7.569	7.435	7.471	7.512	7.42	7.091	6.892	6.952	6.888	7.187	7.384	7.389	7.169	7.258	7.31	7.085	6.897	7.025	7.37	7.249
ARHGAP20	4.819	4.647	4.616	4.849	5.028	5.052	5.134	5.391	4.758	4.668	4.324	4.668	4.887	4.797	4.984	4.985	4.574	4.842	4.661	4.9	4.483	4.345	4.665	4.539	4.508	4.527	5.191	4.697	4.186	4.306	4.722	4.62	4.693	4.061	4.588	4.582	4.955	4.687	4.709	4.879	4.555	4.713	4.585	4.849	4.666	5.307
ARHGAP21	5.113	4.981	4.959	5.018	5.015	5.004	4.968	4.944	4.915	5.009	5.015	4.899	5.047	4.797	4.897	4.915	5.206	5.275	5.215	4.811	4.946	5.491	5.354	5.023	5.227	5.001	4.965	5.312	4.94	4.962	5.228	5.341	4.97	5.095	5.141	5.168	4.918	4.856	4.67	4.879	4.913	4.989	5.165	5.054	5.004	5.271
ARHGAP22	4.98	4.618	4.8	4.98	5.105	4.806	4.918	4.898	4.881	4.426	5.015	4.754	5.098	5.052	5.199	5.406	6.108	4.261	4.616	4.456	5.334	7.425	7.339	7.235	7.151	6.897	4.615	4.697	5.192	5.082	4.86	6.952	6.993	6.851	6.728	6.783	4.717	4.586	4.538	4.719	4.711	6.598	6.224	6.383	6.612	6.474
ARHGAP23	4.718	4.874	4.977	5.078	5.106	5.16	4.953	5.044	5.042	4.842	5.121	5.117	5.229	5.105	5.118	5.151	5.08	5.295	4.72	4.837	5.095	5.201	4.985	5.293	5.052	5.019	5.161	5.204	5.194	5.096	5.237	5.086	4.945	5.183	5.658	5.156	4.96	4.948	4.878	4.931	4.855	4.958	4.922	4.99	5.175	5.066
ARHGAP24	5.329	5.318	5.341	5.271	5.176	5.196	5.17	5.083	5.34	5.439	5.234	5.313	5.188	5.226	5.227	5.18	5.722	5.47	5.609	5.782	5.341	5.477	5.717	5.513	5.628	5.711	6.027	6.036	5.74	5.902	5.701	5.306	5.052	5.177	5.117	5.377	5.634	5.825	5.72	5.669	5.778	4.815	5.034	4.878	4.528	4.584
ARHGAP25	7.062	6.975	7.079	7.352	6.949	6.993	7.062	7.121	7.089	7.156	7.358	7.335	7.335	7.386	7.187	7.22	7.164	7.2	7.091	7.2	7.333	7.25	6.971	7.204	7.122	7.175	7.213	7.202	7.137	7.027	7.159	6.635	6.833	6.851	6.834	6.925	7.07	7.021	7.124	6.85	6.873	6.126	6.094	6.034	5.74	5.993
ARHGAP26	5.343	5.413	5.559	5.098	5.358	5.335	5.215	5.277	5.269	5.681	5.358	5.364	5.421	5.572	5.574	5.684	5.69	5.693	5.574	5.585	4.946	5.681	5.836	5.552	5.785	5.414	5.699	5.831	5.192	5.577	5.801	5.609	5.728	5.735	5.605	5.747	5.229	5.53	5.721	5.699	5.585	5.496	5.626	5.611	5.345	4.676
ARHGAP27	7.111	7.151	7.101	7.267	7.281	7.167	7.215	7.099	7.224	7.175	6.972	7.036	6.804	7.312	7.318	7.137	6.66	6.883	6.654	6.522	6.31	7.043	7.191	7.439	7.215	7.433	7.287	7.357	7.489	7.157	7.094	7.685	7.452	7.58	7.64	7.541	7.555	7.501	7.809	7.522	7.617	7.367	7.652	7.468	7.395	7.08
ARHGAP29	4.916	4.775	4.755	4.766	4.854	4.746	4.834	4.735	5.018	4.821	4.617	4.547	4.626	4.788	5.019	4.908	5.057	4.705	4.974	4.87	4.968	4.967	4.883	4.683	5.085	5.078	5.293	5.116	4.91	5.142	5.013	5.098	4.817	4.687	4.987	4.655	5.385	5.377	5.364	5.461	5.444	5.364	5.489	5.621	5.117	4.929
ARHGAP30	5.829	5.708	5.739	5.572	6.015	5.642	5.892	5.684	5.845	5.822	6.022	5.749	6.393	6.087	6.211	6.161	5.867	5.987	6.093	5.879	5.69	5.825	5.769	5.91	5.506	5.487	4.922	5.36	5.848	5.706	5.835	5.956	5.806	5.491	5.587	5.627	5.483	5.61	5.596	5.423	5.468	5.928	5.924	5.875	6.058	6.157
ARHGAP32	4.692	4.615	4.388	4.47	4.927	4.553	4.789	4.855	4.858	4.886	4.542	4.756	4.871	4.727	4.765	4.63	4.243	4.562	4.394	4.774	4.245	4.622	4.537	4.503	4.27	4.55	4.215	4.26	4.226	4.458	4.54	4.697	4.648	4.298	4.475	4.566	4.679	4.84	4.842	4.626	4.512	5.158	4.813	4.622	5.084	4.884
ARHGAP33	5.198	5.387	5.441	5.292	5.413	5.426	5.498	5.491	5.348	5.231	5.62	5.173	4.995	5.121	5.322	5.204	4.696	4.842	4.959	5.107	5.476	4.97	4.963	4.828	4.421	4.811	5.008	5.125	4.976	5.126	5.172	5.583	5.097	5.16	4.974	4.932	5.364	5.01	5.403	5.146	5.213	5.008	5.125	5.039	5.42	5.346
ARHGAP35	7.349	7.255	7.088	7.21	7.006	7.395	7.155	7.13	7.164	7.028	6.455	6.403	6.076	6.472	6.302	6.141	5.665	5.423	5.65	5.571	5.572	6.102	5.905	6.227	6.111	6.454	5.617	5.666	5.789	5.508	5.529	6.292	6.1	6.056	6.245	6.644	5.83	5.779	5.75	5.915	5.854	6.936	6.835	6.884	7.173	7.16
ARHGAP39	5.497	5.5	5.559	5.442	5.457	5.472	5.19	5.304	5.464	5.439	5.127	5.13	5.338	5.121	5.048	4.816	5.135	5.826	4.918	5.3	5.066	5.411	4.798	5.552	6.112	5.311	5.191	5.233	5.289	4.938	5.228	5.341	5.438	5.281	5.406	5.592	5.021	4.562	4.751	5.16	4.885	5.406	5.491	5.34	5.026	5.052
ARHGAP4	8.664	8.341	8.387	8.377	8.21	8.554	8.419	8.41	8.485	8.483	8.427	8.411	8.777	8.328	8.42	8.217	8.097	8.214	8.017	8.024	7.959	8.149	7.687	7.881	7.831	7.893	7.736	8.01	7.943	7.846	7.824	7.978	7.835	7.888	7.735	7.988	8.027	7.883	7.91	7.875	7.947	7.807	7.882	7.703	8.053	8.334
ARHGAP40	5.726	5.688	5.626	5.681	5.865	5.832	5.854	5.772	5.627	5.632	5.754	5.673	5.975	5.884	5.799	6.043	5.87	5.894	5.894	5.974	6.291	6.019	6.125	6.083	5.65	5.655	5.844	5.637	5.923	5.855	6.006	5.862	6.054	5.869	5.884	5.833	5.597	5.655	5.689	5.628	5.703	5.817	5.734	5.747	6.093	6.074
ARHGAP42	5.469	5.44	5.501	5.469	5.572	5.371	5.34	5.304	5.564	5.479	5.337	5.543	5.098	5.53	5.648	5.305	5.06	5.518	4.787	4.9	4.656	5.919	5.412	5.754	5.482	5.875	5.471	5.683	5.45	5.195	5.28	6.173	6.015	6.087	6.211	6.056	5.546	5.465	5.574	5.884	5.423	7.264	7.208	7.244	7.121	6.786
ARHGAP44	4.421	4.595	4.527	4.71	4.713	4.61	4.861	4.842	4.604	4.5	4.547	4.788	4.55	4.62	4.636	4.652	4.287	4.194	4.483	4.434	4.217	4.346	4.41	4.596	4.378	4.158	4.322	4.497	4.331	4.41	4.468	4.547	4.333	4.44	4.214	4.312	4.662	4.633	4.363	4.581	4.596	4.388	4.932	4.635	4.727	4.797
ARHGAP5	9.42	9.657	9.382	9.328	9.092	8.973	8.984	9.219	9.235	9.499	9.328	9.601	9.193	9.387	9.507	9.31	9.221	9.276	9.212	9.169	9.346	9.198	9.226	9.233	9.109	9.104	9.641	9.805	9.708	9.857	9.61	9.957	9.81	9.98	10.119	9.768	10.369	10.455	10.523	10.725	10.422	10.875	10.765	11.095	10.841	10.451
ARHGAP9	5.469	5.44	5.516	5.498	5.437	5.406	5.445	5.65	5.585	5.325	5.397	5.482	5.463	5.319	5.322	5.406	4.984	4.699	5.113	4.811	5.28	4.741	4.92	4.169	5.092	5.099	5.048	4.771	5.08	5.28	5.172	5.583	5.869	5.831	6.064	5.867	5.726	5.823	5.64	5.637	5.634	5.62	5.695	5.591	5.618	6.007
ARHGDIA	8.745	8.621	8.83	8.713	8.202	8.688	8.631	8.59	8.431	8.195	7.333	7.15	7.411	6.983	7.018	6.59	5.774	6.095	5.687	6.129	6.144	6.617	6.612	6.562	6.502	6.565	5.699	6.243	5.96	5.593	5.921	7.224	7.081	6.952	7.263	7.313	6.218	5.731	5.806	5.969	6.002	7.546	7.747	7.486	8.126	7.971
ARHGDIB	4.598	4.789	4.742	4.753	5.258	5.004	4.983	5.079	4.823	4.897	4.737	4.697	4.856	5.052	5.029	5.08	5.135	4.842	4.744	4.368	4.708	5.116	4.706	5.083	4.776	4.527	5.154	5.065	4.758	4.666	4.86	5.27	5.065	5.251	5.383	5.023	4.699	4.687	4.842	4.911	4.944	4.827	4.973	4.929	5.637	5.197
ARHGDIG	4.628	4.708	4.616	4.802	4.93	4.896	4.887	5.046	4.802	4.789	4.77	4.697	4.887	4.902	5.048	5.032	4.574	4.933	4.661	4.632	5.124	5.21	4.963	5.023	4.687	4.647	4.965	4.219	4.92	4.836	4.65	4.823	5.035	4.929	4.913	4.993	4.955	4.899	4.786	4.879	4.771	4.713	4.758	4.831	5.004	5.136
ARHGEF1	6.556	6.528	6.612	6.751	6.403	6.632	6.42	6.64	6.638	6.522	6.247	6.407	6.407	6.331	6.228	6.377	6.247	6.555	6.601	6.554	6.738	5.849	6.03	6.091	6.224	6.203	6.211	5.92	6.276	6.167	6.283	6.143	6.143	6.094	6.187	6.078	6.352	6.351	6.381	6.21	6.326	6.338	6.309	6.318	6.631	6.409
ARHGEF10	5.022	4.888	4.8	4.922	5.136	5.23	5.007	5.067	5.091	5.051	5.006	4.983	4.955	5.202	5.365	5.551	5.153	4.518	5.095	5.115	4.641	4.892	4.748	4.932	4.467	4.527	4.544	4.678	5.183	5.198	5.121	5.069	4.518	4.499	4.477	4.686	4.985	4.965	4.831	4.915	4.829	5.025	5.033	4.954	5.771	5.556
ARHGEF10L	10.844	10.913	10.971	11.003	10.972	11.174	11.098	11.008	10.983	10.897	10.237	10.434	10.037	10.642	10.399	10.163	9.714	9.781	9.607	9.643	9.935	9.945	9.827	10.331	10.064	10.412	9.933	10.01	10.135	9.763	9.796	10.153	9.773	9.857	10.082	10.224	10.527	10.326	10.546	10.428	10.451	9.782	10.034	9.691	9.789	10.013
ARHGEF11	6.686	6.373	6.567	6.362	6.493	6.559	6.28	6.259	6.375	6.193	5.654	5.676	5.955	5.737	5.574	5.406	5.558	5.518	5.249	5.263	4.946	5.9	5.526	5.717	6.022	5.942	5.471	5.704	5.623	5.472	5.331	5.743	5.854	5.988	5.962	5.927	5.582	5.447	5.64	5.976	5.491	5.712	5.744	5.675	5.879	5.558
ARHGEF12	5.021	5.021	4.8	4.98	5.042	4.987	4.918	4.944	4.859	5.009	5.07	4.574	4.443	4.981	4.967	4.94	4.16	4.141	4.303	4.368	4.708	4.899	4.537	4.468	4.776	4.363	4.615	4.697	4.669	4.63	4.32	4.562	4.908	4.299	4.294	4.932	4.717	4.709	4.588	4.703	4.853	4.652	4.716	4.661	4.858	4.828
ARHGEF15	9.208	9.27	9.877	9.098	9.473	9.67	9.593	9.632	9.945	9.84	9.081	9.186	9.537	8.707	8.647	8.822	8.743	8.796	8.679	8.801	8.653	7.737	7.997	8.277	8.416	8.159	8.546	8.566	9.354	9.223	9.256	9.825	9.261	9.088	9.235	9.147	9.486	9.581	9.432	9.382	9.896	9.481	10.639	10.134	9.745	9.241
ARHGEF16	6.456	6.865	6.544	7.128	7.049	6.956	6.873	7.045	6.617	6.424	6.863	7.059	7.829	6.469	6.577	6.383	7.382	7.415	6.785	6.762	7.333	7.244	7.225	6.937	7.539	7.385	7.86	7.775	7.702	7.507	7.3	6.657	7.141	7.072	7.136	6.938	7.245	7.154	7.367	7.137	7.321	6.35	6.484	6.33	6.418	6.942
ARHGEF17	7.644	7.472	7.754	7.564	7.847	7.635	7.569	7.228	7.425	7.289	6.794	6.943	6.81	7.179	7.073	6.723	6.339	6.464	6.038	6.266	6.755	6.46	6.732	6.871	6.571	6.888	6.837	7.068	6.697	6.564	6.575	6.67	6.517	6.439	6.542	6.618	6.749	6.643	6.82	6.666	6.698	6.763	7.061	6.709	6.448	6.428
ARHGEF18	8	7.946	7.96	7.887	7.964	8.099	7.865	7.955	7.971	7.853	7.79	7.778	7.531	8.008	8.09	7.843	7.064	7.097	7.046	7.162	7.046	7.636	7.557	8.104	7.39	7.546	6.932	7.059	7.294	6.735	7.262	7.895	7.942	8.012	8.019	7.973	7.079	6.958	7.22	7.038	7.001	7.997	8.121	8.046	8.188	7.956
ARHGEF19	7.057	7.336	7.005	7.292	6.958	6.924	6.873	7.027	6.852	6.929	6.968	7.048	6.761	6.659	6.519	6.373	6.578	6.557	6.436	6.401	7.06	6.79	6.587	6.602	6.561	6.881	6.473	6.539	6.448	6.405	6.229	6.098	6.249	6.377	6.315	6.521	6.162	6.17	6.077	6.064	5.984	6.032	5.806	5.776	5.672	6.195
ARHGEF2	6.305	6.305	6.301	6.379	6.368	6.527	6.134	6.199	6.361	6.175	6.037	6.023	6.137	6.068	5.958	5.807	5.342	5.528	5.124	5.414	5.271	5.765	5.62	5.91	5.568	5.616	5.569	5.543	5.586	5.4	5.475	5.941	5.959	6.069	5.942	6.208	5.759	5.513	5.547	5.425	5.554	6.365	6.305	6.092	6.195	6.46
ARHGEF25	5.205	5.059	5.094	4.958	5.074	5.166	5.102	4.986	5.059	4.915	5.149	5.241	5.005	5.083	4.935	4.818	4.328	4.563	4.825	4.345	4.274	5.009	4.922	4.565	4.852	4.991	4.784	4.567	4.865	4.878	4.704	4.456	5.104	4.76	5.014	4.709	4.998	4.625	5.076	4.795	4.908	4.915	4.91	4.803	4.753	5.027
ARHGEF26	6.782	6.911	7.014	6.698	6.707	6.7	6.643	6.843	6.715	6.678	6.345	6.612	6.347	6.692	6.483	6.405	6.18	6.34	6.744	6.676	6.97	6.26	6.424	6.246	6.334	6.189	6.052	6.017	6.299	5.888	6.012	6.181	6.272	6.318	6.294	6.251	6.12	6.069	6.118	6.27	6.032	6.428	6.3	6.375	6.19	6.019
ARHGEF3	8.198	8.194	8.021	8.002	7.777	7.754	7.785	7.804	7.912	8.081	7.829	8.121	7.357	8.349	8.014	7.916	7.303	7.28	7.339	7.229	6.306	7.463	7.255	7.739	7.192	7.538	7.296	7.672	7.449	7.314	7.089	7.272	7.072	7.27	7.321	7.531	7.276	7.345	7.297	7.235	7.005	7.116	7.09	7.147	7.489	6.964
ARHGEF35	6.012	6.016	6.073	5.807	6.068	6.366	5.643	5.882	6.199	5.919	5.788	6.076	5.579	6.103	5.901	5.701	5.664	5.826	5.316	5.468	5.382	5.864	5.858	6.405	5.967	6.319	5.768	6.031	6.211	5.609	5.561	6.308	6.344	6.538	6.561	6.783	5.624	5.516	5.403	5.583	5.634	6.728	6.794	6.731	6.493	6.657
ARHGEF37	5.146	5.425	5.279	5.292	5.291	5.283	5.263	5.177	5.217	5.113	5.292	5.457	5.146	5.016	5.17	5.162	4.782	4.933	4.44	4.368	4.319	4.581	4.842	5.174	4.776	4.69	4.965	5.287	4.72	4.752	4.828	5.199	4.97	5.251	5.281	5.197	4.776	4.732	4.982	4.968	4.84	5.166	5.354	5.281	5.217	5.417
ARHGEF38	4.98	5.021	4.882	4.938	4.765	4.926	4.951	4.898	5.053	5.145	4.862	5.192	5.098	5.052	5.216	5.386	5.527	5.275	5.316	5.3	4.483	4.701	5.115	5.174	4.944	4.77	4.751	5.095	4.758	4.962	4.988	4.774	4.908	4.896	5.006	4.766	5.431	4.856	5.013	5.117	4.944	5.505	4.913	4.831	4.666	4.626
ARHGEF4	4.894	4.981	4.908	5.06	4.796	4.896	4.865	4.846	4.802	4.585	4.77	4.805	4.482	4.816	4.84	4.632	4.984	4.652	4.303	4.456	4.828	5.21	5.151	5.023	5.227	4.852	5.154	4.771	4.391	5.035	4.926	4.913	5.065	5.126	4.913	4.835	4.483	4.732	4.384	4.538	4.807	4.713	4.697	4.661	5.004	4.676
ARHGEF40	10.096	10.454	10.083	10.257	10.347	10.134	10.366	10.4	10.293	10.162	10.049	10.164	10.088	10.762	10.85	10.782	9.699	9.898	9.511	9.736	9.68	10.034	10.121	10.542	10.158	10.339	10.116	10.02	9.989	9.611	9.812	9.559	9.616	9.586	9.712	9.559	10.105	9.721	10.18	9.986	9.948	8.639	9.081	8.899	8.927	8.205
ARHGEF5	7.673	7.752	7.62	7.744	7.968	7.984	7.963	7.862	7.496	7.443	7.272	7.305	7.48	7.784	7.626	7.671	7.131	7.249	6.773	6.864	6.949	7.871	7.83	7.777	7.893	8.039	7.201	7.173	6.871	6.835	6.992	8.139	8.26	8.14	8.304	8.402	6.793	6.671	6.952	6.781	6.733	8.433	8.632	8.524	8.667	8.835
ARHGEF7	7.206	7.262	7.113	7.183	7.232	7.353	7.395	7.147	7.067	7.032	6.875	6.905	6.598	7.067	6.974	6.861	6.828	6.706	6.472	6.285	6.303	7.257	7.044	7.023	7.115	7.192	6.691	6.799	6.778	6.663	6.558	7.183	7.015	7.153	7.069	7.346	6.795	6.757	6.72	6.756	6.84	7.561	7.478	7.551	7.963	8.432
ARID1A	5.995	6.438	6.411	6.181	6.074	6.092	5.973	5.947	6.11	5.909	5.552	5.428	5.463	5.086	5.216	4.843	3.921	3.775	3.897	4.109	3.89	4.303	4.157	4.316	4.944	4.443	4.17	5.095	4.613	4.176	3.949	5.199	5.178	5.469	5.445	5.32	4.883	4.709	5.013	4.812	4.807	5.562	5.646	5.611	5.383	4.852
ARID1B	7.293	7.217	7.241	7.347	7.091	7.129	7.403	7.294	7.215	7.375	7.011	6.889	6.695	7.144	7.202	7.344	6.713	6.909	6.803	6.978	7.444	7.106	6.977	6.872	7.087	7.102	6.798	6.683	6.528	6.601	6.622	7.073	7.05	6.941	6.95	6.929	6.395	6.332	6.456	6.489	6.434	6.892	6.997	6.963	6.934	7.11
ARID2	6.927	7.08	7.099	6.922	6.757	6.566	6.582	6.808	6.812	7.042	6.641	7.112	6.78	7.11	7.266	7.117	7.015	7.015	6.863	6.693	7.44	7.069	7.305	6.819	6.968	6.693	7.317	7.339	7.243	7.372	7.508	6.995	7.671	7.563	7.421	6.925	7.186	7.381	7.294	7.54	7.332	7.096	7.29	7.216	7.102	6.323
ARID3A	10.985	10.846	11.034	11.495	11.209	10.959	10.979	11.066	11.153	10.915	10.486	10.989	10.446	10.68	10.669	10.629	10.071	10.201	10.072	10.254	10.353	10.771	10.592	10.813	10.712	10.845	10.098	10.082	10.131	9.768	10.103	10.894	10.73	10.653	10.867	11.048	9.954	9.519	9.848	9.983	9.879	11.051	11.113	11.028	11.028	11.002
ARID3B	10.403	10.432	10.025	10.266	9.835	9.979	10.091	10.102	10.259	9.945	9.749	9.742	9.218	9.809	9.733	9.74	8.76	8.949	8.89	9.021	9.058	9.338	9.391	9.708	9.534	9.633	8.81	8.901	8.839	8.666	8.909	10.192	10.185	10.182	10.325	10.084	8.925	8.492	8.878	9.006	8.881	10.537	10.761	10.698	10.807	10.287
ARID3C	4.846	4.888	4.854	4.778	5.054	4.987	4.951	4.961	4.915	4.853	5.153	4.754	4.763	4.981	4.913	4.865	5.346	5.065	4.701	5.496	4.268	4.664	5.041	4.721	4.732	5.001	5.048	4.844	5.289	4.809	4.758	4.96	4.802	5.192	4.481	4.766	4.699	4.709	4.69	4.626	4.899	4.775	4.758	4.737	4.762	4.626
ARID4A	6.976	6.979	6.852	6.891	6.499	6.449	6.5	6.582	6.779	6.852	7.131	7.406	6.665	6.995	6.922	6.785	6.782	6.716	6.891	6.701	6.266	7.056	6.976	7.119	6.917	6.997	7.166	7.422	7.338	7.355	7.119	6.79	6.839	6.904	6.9	6.86	7.353	7.463	7.596	7.629	7.409	7.351	7.146	7.266	7.161	7.107
ARID4B	5.579	5.772	5.715	5.483	5.619	5.497	5.468	5.729	5.777	5.72	5.671	5.959	5.437	6.011	5.957	5.95	5.955	5.83	5.603	5.663	5.626	6.095	5.989	6.123	6.129	5.707	5.901	6.077	5.879	5.954	6.064	6.195	6.374	5.944	6.332	6.137	5.982	6.04	6.009	6.19	5.903	6.736	6.65	6.829	6.793	6.484
ARID5A	6.012	5.916	5.868	6	5.677	5.823	5.823	6.013	5.714	5.751	5.939	5.848	6.08	5.737	5.801	5.817	5.713	5.9	5.604	5.674	5.911	5.864	5.651	5.641	5.289	5.681	5.471	5.562	6.035	5.984	5.664	5.341	5.644	5.531	5.587	5.516	5.406	5.67	5.541	5.69	5.401	5.083	5.276	5.29	5.405	5.307
ARID5B	6.353	6.265	6.374	6.049	6.293	6.498	6.215	6.278	6.299	6.351	6.118	6.131	5.922	6.473	6.472	6.467	6.332	6.033	6.087	6.285	6.114	6.433	6.597	6.682	6.355	6.229	6.222	6.587	6.304	6.437	6.569	6.744	6.547	6.509	6.715	6.662	6.437	6.536	6.481	6.594	6.49	7.218	7.508	7.358	7.501	7.324
ARIH1	7.468	7.496	7.371	7.476	7.503	7.602	7.642	7.471	7.613	7.692	7.565	7.661	7.486	7.614	7.827	7.561	7.496	7.489	7.287	7.169	6.908	7.481	7.527	7.608	7.61	7.539	7.676	7.951	7.75	7.769	7.568	8.096	7.914	7.936	8.093	7.82	7.731	7.736	7.725	7.753	7.668	8.202	8.332	8.371	8.334	8.089
ARIH2	11.474	11.446	11.512	11.602	11.422	11.546	11.642	11.683	11.598	11.498	11.397	11.45	11.468	11.749	11.677	11.611	11.432	11.442	11.249	11.349	11.368	11.724	11.639	11.83	11.669	11.84	11.463	11.428	11.389	11.228	11.371	11.976	11.954	11.971	12.05	12.142	11.44	11.255	11.385	11.352	11.265	11.882	12.02	11.902	11.999	12.086
ARL1	10.323	10.258	10.311	10.387	10.291	10.197	10.28	10.365	10.335	10.381	10.768	10.563	10.577	10.489	10.579	10.725	11.218	11.031	10.994	10.96	11.234	10.907	10.976	10.607	10.997	10.912	11.176	11.026	11.08	11.171	11.176	10.29	10.425	10.357	10.314	10.339	10.92	11.073	11.054	11.122	11.017	10.098	9.904	10.002	9.575	9.446
ARL13A	4.531	4.057	4.292	4.674	4.426	4.306	4.508	4.596	4.15	4.616	4.286	4.364	4.31	4.66	4.668	4.549	4.652	4.346	5.249	5.218	4.708	4.186	4.623	4.241	4.465	4.609	4.474	4.576	4.454	4.508	4.063	4.849	4.872	4.541	4.366	4.508	4.776	4.533	4.464	4.583	4.634	4.652	4.739	4.361	4.611	4.576
ARL13B	6.302	6.34	6.348	6.071	6.053	5.972	6.05	6.019	6.33	6.587	6.383	6.738	6.217	6.67	6.852	6.777	6.479	6.42	6.643	6.505	5.808	6.425	6.623	6.353	6.47	6.124	6.594	6.717	6.461	6.708	6.683	6.488	6.727	6.678	6.651	6.358	6.496	6.582	6.515	6.701	6.656	6.392	6.437	6.606	6.044	5.106
ARL14	4.299	4.549	4.377	4.303	4.472	4.484	4.298	4.226	4.378	4.525	4.372	4.574	4.443	4.534	4.538	4.247	4.324	4.219	4.083	3.925	4.428	4.063	4.665	4.134	4.687	4.285	4.17	4.177	4.416	3.917	4.026	5.162	5.438	5.221	5.556	5.053	4.32	4.15	4.17	3.98	4.443	4.989	5.006	5.098	4.812	4.626
ARL15	5.059	5.583	5.136	5.06	5.042	4.879	4.968	4.882	4.823	5.162	4.701	4.879	4.827	4.902	4.878	4.843	5.316	5.418	5.283	4.857	4.708	5.267	5.187	5.143	5.057	5.311	5.443	5.438	5.192	5.472	5.406	5.307	6.238	5.251	5.113	5.053	5.311	5.718	5.574	5.876	5.804	5.536	5.673	5.572	5.069	4.92
ARL16	10.598	10.598	10.519	10.728	10.125	10.315	10.15	10.197	10.258	10.177	10.667	10.746	10.602	10.228	9.888	10.103	9.946	10.083	9.742	9.923	9.744	10.174	10.096	10.176	9.851	9.939	9.626	9.617	9.416	9.33	9.486	9.648	9.893	10.041	9.806	10.227	9.085	9.147	9.054	8.922	8.819	9.398	9.396	9.232	9.455	9.94
ARL17A	8.647	8.521	8.876	9.231	10.758	10.626	10.823	10.807	9.157	9.008	9.807	9.634	11.326	8.993	9.335	9.436	10.714	10.663	9.976	9.881	10.08	9.964	10.182	10.025	10.73	10.522	10.796	10.923	10.727	10.594	10.455	9.765	10.527	10.285	10.298	10.122	10.452	10.096	10.323	10.236	10.446	9.305	9.505	9.399	10.528	10.788
ARL17B	6.369	6.293	6.177	6.251	6.375	6.301	6.248	6.169	6.172	6.188	6.248	6.097	6.372	6.065	6.118	5.998	6.732	6.444	6.417	6.491	6.638	6.353	6.459	6.339	6.615	6.534	6.672	6.579	6.579	6.787	6.704	5.854	5.92	5.861	5.857	5.781	6.179	6.254	6.191	6.284	6.367	5.781	5.758	5.656	5.794	5.92
ARL2	8.519	8.53	8.402	8.579	8.577	8.749	8.641	8.492	8.358	8.316	8.407	8.298	8.534	7.977	7.945	7.875	8.205	7.998	8.009	7.964	8.092	8.115	7.94	8.072	7.708	7.759	7.632	7.791	8.138	8.159	8.132	7.712	7.727	7.619	7.654	7.727	7.75	7.834	7.742	7.698	7.985	7.794	7.777	7.574	7.796	8.405
ARL2BP	9.059	8.916	9.342	9.292	9.102	9.114	9.303	9.184	9.358	9.387	9.359	9.212	9.241	9.107	9.411	9.389	9.596	9.528	9.6	9.696	10.394	9.254	9.448	9.304	9.598	9.423	9.685	9.585	9.654	9.692	9.767	9.663	9.587	9.57	9.486	9.423	9.787	9.928	9.927	9.955	9.927	9.364	9.38	9.376	8.868	8.562
ARL3	5.485	5.486	5.501	5.707	5.562	5.602	5.551	5.708	5.585	5.325	5.739	5.712	5.291	5.558	5.508	5.618	5.407	5.611	5.316	5.439	5.808	5.294	5.472	5.23	4.554	5.068	5.92	5.744	5.583	5.405	5.723	4.982	5.342	4.665	5.361	5.168	5.863	5.718	5.966	5.678	5.804	5.468	5.297	5.433	5.835	5.875
ARL4A	9.453	9.591	9.465	9.43	9.447	9.205	9.425	9.331	9.553	9.477	9.659	9.581	9.3	9.276	9.245	9.247	9.51	9.419	9.432	9.252	9.566	9.18	9.192	8.849	9.355	9.313	9.574	9.483	9.623	9.74	9.668	9.271	9.022	9.197	9.012	9.079	9.672	9.836	9.703	9.904	9.858	9.834	9.727	9.797	9.614	9.498
ARL4C	5.094	5.387	5.315	5.132	5.217	5.243	5.263	5.163	5.322	5.202	5.268	5.192	5.098	5.155	5.155	5.204	5.026	4.933	4.787	4.718	5.73	5.239	5.041	4.758	5.376	5.463	5.227	5.312	4.817	5.36	5.472	4.774	4.84	4.782	4.758	4.582	4.955	4.938	4.897	4.984	5.137	5.023	4.739	4.929	5.004	4.783
ARL4D	6.398	6.347	6.238	6.416	6	6.002	6.201	6.144	6.17	5.978	6.734	6.541	6.134	6.539	6.606	6.628	6.909	7.249	7.415	7.39	7.61	7.004	7.006	7.057	7.008	7.028	7.531	7.269	7.231	7.26	7.526	6.192	6.419	6.53	6.561	6.394	7.01	6.867	7.208	7.297	7.159	5.842	5.924	5.808	5.82	5.38
ARL5A	8.25	8.148	8.089	7.655	7.635	7.391	7.807	7.601	8.079	8.181	8.12	8.304	7.862	8.257	8.457	8.412	8.566	8.517	8.222	8.096	8.221	8.498	8.767	8.435	8.402	8.153	8.548	8.487	8.479	8.604	8.778	8.343	8.543	8.396	8.416	8.011	8.295	8.322	8.263	8.353	8.49	8.061	7.943	8.026	7.702	6.893
ARL5B	5.874	5.683	5.441	5.549	5.437	5.472	5.41	5.391	5.77	5.792	5.552	5.763	5.561	6.188	6.335	6.072	5.821	5.581	5.456	5.069	4.483	6.281	6.238	6.347	6.571	6.096	5.979	5.992	5.817	5.984	5.972	6.657	6.91	6.883	6.87	6.506	6.259	6.403	6.268	6.686	6.437	6.626	6.804	6.927	6.399	5.659
ARL5C	5.592	5.608	5.559	5.469	5.604	5.521	5.362	5.607	5.512	5.541	5.654	5.511	5.501	5.806	5.692	5.817	5.498	5.774	5.858	5.468	6.079	5.659	5.935	5.754	5.559	5.39	5.651	5.665	5.707	5.643	5.518	5.666	5.644	5.469	5.819	5.297	5.469	5.475	5.466	5.402	5.585	5.659	5.547	5.62	5.879	5.875
ARL6	5.874	5.708	5.67	5.498	5.404	5.384	5.34	5.391	5.487	5.701	5.896	5.648	5.718	5.613	5.67	5.845	5.527	5.581	5.422	4.9	5.73	5.592	5.676	5.054	5.863	5.942	5.792	5.125	5.752	5.674	6.201	5.923	6.344	6.327	6.347	5.867	5.845	5.942	6.16	6.162	6.033	6.382	6.382	6.476	6.09	5.439
ARL6IP1	9.762	9.677	9.688	9.547	9.736	9.423	9.466	9.47	9.772	9.932	9.651	10.221	9.091	10.102	10.3	9.793	9.157	9.033	9.137	9.07	7.732	9.364	9.189	9.883	9.032	9.334	9.68	10.362	10.464	10.137	9.89	10.176	9.782	9.922	10.096	9.935	10.602	10.793	10.66	10.694	10.788	10.625	10.31	10.526	10.217	9.968
ARL6IP4	11.246	11.572	11.338	11.369	11.671	11.697	11.087	11.586	11.278	11.096	10.765	10.922	10.809	11.354	11.339	11.055	10.588	10.777	10.364	10.499	9.961	11.053	10.982	11.618	10.769	11.219	10.894	11.21	10.947	10.612	10.607	10.528	10.502	10.627	10.768	10.868	11.032	10.853	10.97	10.804	10.844	10.161	10.212	10.058	10.402	10.843
ARL6IP5	7.84	7.817	7.98	7.572	7.682	7.455	7.384	7.644	7.829	8.119	8.126	8.101	8.175	8.201	8.072	8.373	8.84	8.785	8.801	8.754	9.253	8.332	8.549	8.277	8.557	8.225	9.11	8.795	8.871	9.151	9.268	7.916	8.103	8.156	7.99	7.793	9.02	9.121	9.288	9.282	9.334	7.551	7.551	7.773	7.411	6.745
ARL6IP6	9.846	9.628	9.641	9.385	9.528	9.371	9.433	9.261	9.668	9.849	9.43	9.759	9.248	9.867	9.973	9.774	9.983	9.912	9.709	9.712	9.179	10.158	10.208	10.293	10.068	9.857	10.268	10.494	10.517	10.513	10.284	10.105	10.083	10.085	10.147	9.991	11.001	11.01	10.861	11.112	11.006	10.296	10.254	10.246	10.077	9.789
ARL8A	8.479	8.467	8.772	8.544	8.434	8.655	8.275	8.431	9.109	8.672	8.038	8.121	8.152	8.338	8.369	8.139	7.971	8.02	8.181	8.206	7.837	8.432	8.549	9.016	8.712	8.906	8.491	8.636	8.711	8.331	8.477	9.28	9.191	9.287	9.429	9.413	8.903	8.472	8.91	8.596	8.731	9.388	9.756	9.675	9.377	9.438
ARL8B	9.303	9.346	9.197	9.018	8.601	8.59	8.79	8.866	9.107	9.246	9.172	9.183	8.452	8.879	8.904	8.86	8.717	8.609	8.678	8.653	8.502	9.046	9.035	8.978	9.142	8.93	8.858	8.869	8.832	8.957	8.915	9.722	9.833	9.788	9.834	9.548	8.973	9.019	9.122	9.238	9.073	10.107	9.985	10.346	10.079	9.248
ARL9	5.43	5.316	5.052	5.292	5.524	5.359	5.328	5.332	5.414	5.466	5.473	5.413	5.291	5.398	5.277	5.566	5.281	5.316	5.456	5.78	5.978	5.659	5.354	5.618	5.608	5.195	5.008	5.065	5.637	5.577	5.38	5.142	5.266	5.304	5.06	5.053	5.284	5.279	5.06	5.16	5.176	5.166	5.082	5.154	5.176	5.254
ARMC1	8.216	8.254	8.175	7.655	8.215	7.782	7.659	7.785	8.431	8.726	8.322	8.689	8.098	9.08	9.271	8.922	8.776	8.625	8.673	8.624	8.182	8.626	8.743	9.111	8.727	8.567	9.062	9.626	9.662	9.575	9.323	9.43	9.183	9.411	9.485	9.173	10.046	10.108	10.07	10.207	10.09	9.123	9.075	9.174	8.815	8.105
ARMC10	10.124	10.088	10.143	10.031	9.782	9.8	9.86	9.846	10.02	10.112	9.838	9.512	9.599	9.652	9.817	9.838	10.124	10.091	10.108	10.124	10.837	9.886	9.928	9.8	10.037	9.883	9.994	9.811	9.834	10.01	10.035	9.99	10.005	10.008	9.929	9.828	10.188	10.263	10.242	10.403	10.357	10.208	10.111	10.251	10.159	10.038
ARMC2	14.034	13.599	14.211	14.299	14.317	14.527	14.411	14.135	14.34	13.796	14.798	14.656	14.781	13.08	13.163	13.314	13.133	13.291	13.948	14.052	13.542	13.125	13.073	13.135	13.28	12.819	12.723	13.394	14.383	14.551	13.954	14.458	12.669	13.016	12.729	13.143	14.265	13.843	13.237	13.346	13.285	14.408	14.186	13.982	13.147	14.023
ARMC3	4.715	4.737	4.742	4.849	4.985	4.823	4.983	5.148	4.802	4.458	4.506	4.78	4.942	4.706	4.878	5.08	4.574	4.888	4.701	4.632	4.946	4.741	4.706	4.359	4.776	4.929	3.992	4.456	4.359	4.104	4.141	4.194	4.456	4.216	4.442	4.364	4.634	4.586	4.751	4.742	4.62	4.484	4.518	4.678	5.091	5.052
ARMC5	9.281	9.144	9.328	9.503	9.397	9.54	9.76	9.593	9.339	9.172	8.909	8.851	9.197	9.018	8.784	8.79	8.85	8.876	8.766	8.838	8.981	8.66	8.667	8.699	8.346	8.445	8.333	8.174	8.675	8.636	8.771	8.816	8.503	8.401	8.457	8.563	8.775	8.665	8.695	8.597	8.838	8.627	8.73	8.6	9.039	9.443
ARMC6	10.158	10.125	10.194	10.065	10.636	10.636	10.487	10.444	10.257	10.025	9.693	9.648	10.153	9.348	9.293	8.964	8.792	8.821	8.625	8.472	8.142	8.906	8.738	9.073	8.758	8.947	8.449	8.694	9.081	8.836	8.629	9.133	8.766	8.707	8.936	8.948	9.11	8.804	8.818	8.827	9.16	9.42	9.33	9.331	9.61	10.027
ARMC7	6.909	6.846	7.057	6.748	6.975	7.02	6.794	6.724	6.765	6.61	6.584	6.411	6.415	6.539	6.448	6.333	5.951	5.964	6.058	5.927	6.011	6.403	6.144	6.439	6.307	6.394	5.939	5.848	5.827	5.44	5.426	6.173	6.306	6.315	6.247	6.542	5.52	5.49	5.451	5.412	5.606	6.447	6.168	6.301	6.374	6.901
ARMC8	7.925	7.826	7.964	7.919	7.986	7.841	7.897	7.811	7.966	8.063	7.711	7.917	7.686	8.225	8.48	8.307	8.525	8.503	8.454	8.372	8.709	8.343	8.392	8.498	8.413	8.433	8.677	8.694	8.651	8.679	8.564	8.65	8.542	8.619	8.643	8.509	8.699	8.963	8.85	8.893	8.851	8.02	8.077	8.043	7.732	7.661
ARMC9	6.939	7.008	7.091	7.076	7.165	7.136	6.991	6.964	6.967	6.977	7.39	7.101	7.326	7.209	7.205	7.357	7.294	7.364	7.025	7.252	7.126	7.088	7.118	6.995	7.222	7.138	7.387	7.244	7.08	7.128	7.26	6.954	7.325	7.269	7.183	7.327	7.052	7.07	7.093	6.957	7.022	6.831	6.732	6.784	6.364	6.422
ARMCX1	6.914	6.84	7.048	6.917	7.022	6.973	7.009	7.113	7.211	7.114	7.08	7.106	6.902	7.314	7.405	7.501	7.141	7.137	7.193	7.164	7.44	7.555	7.765	7.663	7.765	7.698	7.95	7.502	7.484	7.72	7.563	8.962	8.734	8.943	9	8.677	8.227	8.081	8.301	8.248	8.177	9.349	9.417	9.566	9.466	8.921
ARMCX3	7.626	7.555	7.597	7.532	7.503	7.518	7.456	7.606	7.715	7.848	8.317	8.175	7.897	8.09	8.137	8.207	8.228	8.216	8.201	8.133	8.723	8.352	8.319	8.119	8.685	8.357	8.36	8.265	8.412	8.404	8.437	8.734	8.816	8.629	8.528	8.557	8.347	8.411	8.452	8.47	8.428	9.194	8.936	9.145	8.67	8.49
ARMCX4	5.457	5.413	5.315	5.383	5.413	5.396	5.436	5.514	5.373	5.439	5.358	5.557	5.245	5.368	5.574	5.461	5.206	5.611	5.283	5.337	5.431	5.294	5.472	5.312	5.532	5.639	5.443	5.562	5.406	5.765	5.472	5.27	5.537	5.572	5.424	5.197	5.726	5.706	5.712	5.748	5.576	5.468	5.354	5.495	5.383	5.455
ARMCX5	7.579	7.222	7.724	7.128	7.238	7.034	7.227	7.178	7.489	7.667	7.809	7.714	7.849	7.858	8.156	8.282	8.584	8.548	8.628	8.585	8.311	8.246	8.544	8.261	8.344	7.998	8.91	8.652	8.712	8.812	8.973	8.777	9.116	9.13	9.032	8.494	8.394	8.596	8.696	8.784	8.671	8.057	8.05	8.036	7.658	7.033
ARMCX6	7.274	7.423	7.435	7.648	7.455	7.311	7.056	7.301	7.254	7.261	7.437	7.603	7.029	7.517	7.4	7.222	7.096	7.004	6.969	6.751	6.049	7.355	7.073	7.363	7.174	7.388	7.496	7.783	7.613	7.519	7.316	7.729	7.691	7.803	7.828	8.052	7.547	7.704	7.694	7.651	7.5	8.037	7.971	7.987	7.907	7.931
ARMS2	4.255	4.618	4.377	4.38	4.356	4.623	4.595	4.359	4.378	4.525	4.186	4.402	4.887	4.366	4.441	4.211	4.696	5.316	5.077	4.718	5.174	5.567	4.92	5.143	5.289	5.282	5.048	5.065	4.704	4.859	5.115	4.823	4.765	5.608	4.944	5.476	4.257	4.476	4.441	4.494	4.597	4.434	4.441	4.471	4.346	4.526
ARNT	7.361	7.415	7.218	7.356	7.732	7.891	7.295	7.423	7.583	7.253	7.18	7.484	7.601	7.422	6.823	7.063	7.244	7.265	6.983	7.015	7.249	7.344	7.445	7.555	7.547	7.744	7.317	7.343	7.143	7.071	7.173	7.25	7.444	7.48	7.454	7.865	7.12	7.294	7.124	7.024	7.025	7.548	7.926	7.346	6.973	7.378
ARNT2	7.184	7.071	7.115	7.153	7.099	7.11	7.073	6.944	7.22	7.264	7.487	7.382	7.95	7.027	6.979	7.444	7.076	7.254	7.337	7.377	7.33	6.364	6.318	6.194	7.303	6.668	6.532	6.351	6.996	7.001	6.931	6.668	6.136	6.082	5.941	6.222	6.991	6.748	6.782	6.758	7.052	6.901	7.15	6.906	6.87	7.917
ARNTL	5.18	5.103	4.931	5.142	5.026	5.003	5.141	5.061	5.198	5.268	5.215	5.178	5.215	5.305	5.403	5.479	5.614	5.486	5.713	5.685	5.74	5.626	5.353	5.593	5.505	5.704	5.905	5.864	5.681	5.891	6.102	5.678	5.569	5.665	5.599	5.519	5.742	6.12	5.728	5.827	5.846	5.764	5.622	5.731	5.719	5.334
ARNTL2	6.6	6.65	6.648	6.565	6.422	6.504	6.394	6.718	6.539	6.784	7.009	6.956	6.686	6.941	6.823	6.972	7.092	7.161	7.126	7.079	7.174	7.216	7.209	6.992	7.001	6.954	7.051	7.025	6.82	6.929	6.901	6.273	6.488	6.521	6.307	3.401	6.377	6.452	6.382	6.533	6.465	6.244	6.224	6.309	6.152	6.117
ARPC1A	11.297	11.323	11.205	10.952	11.311	11.243	11.103	10.987	11.112	11.166	10.781	10.9	10.829	11.486	11.327	11.181	11.028	10.957	10.737	10.635	10.163	11.294	11.081	11.067	11.059	11.118	10.969	11.143	11.034	10.898	10.891	10.664	10.7	10.59	10.592	10.859	11.058	11.116	10.981	10.842	10.84	10.941	10.662	10.86	10.935	10.827
ARPC1B	8.83	8.664	8.664	8.547	8.659	8.704	8.525	8.566	8.639	8.621	8.511	8.589	8.205	8.636	8.589	8.546	8.167	8.355	8.071	8.267	6.536	8.896	8.802	9.228	8.487	8.721	8.342	8.613	8.578	8.152	8.211	8.899	9.008	9.017	9.085	9.197	8.073	7.908	7.914	7.936	7.887	9.073	8.893	8.841	9.008	9.313
ARPC2	12.01	11.901	12.07	12.251	12.387	12.2	12.26	12.429	12.172	12.21	12.306	12.118	12.386	12.635	12.585	12.693	12.575	12.507	12.66	12.66	12.885	12.692	12.594	12.486	12.648	12.488	12.406	12.233	12.047	12.197	12.292	12.56	12.692	12.667	12.589	12.764	11.99	12.118	12.064	12.048	12.008	12.446	12.411	12.437	12.591	12.882
ARPC3	13.798	13.815	13.959	13.963	13.702	13.888	13.901	13.928	14.088	14.183	14.149	14.165	14.299	14.282	14.379	14.396	14.535	14.52	14.587	14.622	14.802	14.286	14.33	14.423	14.576	14.567	14.427	14.364	14.353	14.349	14.386	14.544	14.527	14.563	14.52	14.576	14.256	14.313	14.268	14.313	14.342	14.474	14.551	14.567	14.375	14.371
ARPC4	8.766	8.343	8.252	8.437	7.903	8.033	8.146	8.381	8.31	7.999	7.474	7.705	6.842	7.297	7.362	7.133	6.963	7.047	7.025	6.84	6.452	7.235	7.152	7.339	7.139	7.213	7.074	7.088	7.049	6.929	7.055	7.568	7.529	7.38	7.485	7.516	7.055	7.044	6.957	6.934	6.955	7.476	7.301	7.502	7.721	7.703
ARPC4-TTLL3	6.919	6.575	6.747	6.691	6.92	7.157	7.108	6.893	6.69	6.771	6.113	5.655	5.786	6.193	6.184	6.009	6.185	5.973	5.973	6.005	5.931	5.988	5.722	5.884	5.441	5.683	5.29	5.631	6.099	5.983	5.715	5.877	5.517	5.765	5.354	5.595	6.302	6.213	6.295	6.082	6.596	6.234	5.944	6.207	6.216	6.955
ARPC5	10.659	10.377	10.734	10.823	11.034	10.924	10.87	11.095	10.931	10.777	10.561	10.988	10.741	11.527	11.426	11.236	10.857	10.747	10.629	10.633	10.338	11.019	11.071	11.375	11.016	11.198	10.803	11.149	11.033	10.861	10.822	11.202	10.996	11.022	11.13	11.208	10.844	10.979	10.842	10.912	10.786	11.176	11.358	11.162	11.152	10.997
ARPC5L	10.08	10.038	10.328	9.947	10.373	10.415	10.287	9.868	10.117	10.094	9.986	9.779	10.465	10.514	10.643	10.713	10.824	10.812	10.477	10.43	10.265	10.84	10.804	10.715	10.725	10.789	10.619	10.417	10.339	10.319	10.451	10.736	10.991	10.874	10.752	10.922	10.039	10.03	9.798	9.829	9.859	10.677	10.566	10.653	10.56	10.732
ARPM1	6.146	6.091	6.11	6.035	6.193	6.026	6.095	6.113	6.246	6.323	6.229	6.307	6.253	6.618	6.687	6.659	6.851	6.724	6.886	6.864	6.726	6.751	6.887	6.718	6.7	6.592	7.229	7.232	7.186	7.191	7.172	6.66	6.687	6.697	6.765	6.772	7.123	7.374	7.202	7.192	7.158	6.524	6.317	6.345	6.165	6.116
ARPP19	8.019	8.202	7.966	7.916	7.954	8.018	7.9	8.061	8.002	8.094	7.987	8.089	7.689	7.986	7.948	7.799	7.984	7.892	7.951	7.765	7.331	8.099	8.121	8.248	8.167	8.148	8.164	8.279	8.21	8.263	8.212	8.373	8.297	8.338	8.368	8.291	8.336	8.456	8.428	8.481	8.424	8.799	8.946	8.786	8.636	8.391
ARPP21	4.063	4.147	4.096	4.38	4.295	4.306	4.326	4.191	4.378	4.426	4.286	4.506	4.268	4.584	4.382	4.427	4.245	4.384	4.44	4.286	4.372	4.303	4.494	4.169	4.421	4.363	3.899	4.219	3.832	3.963	4.17	4.673	5.003	4.929	4.818	4.732	4.257	4.732	3.892	5.423	4.313	5.068	5.253	5.113	4.611	4.443
ARR3	5.853	5.997	5.845	5.99	5.799	5.958	5.803	5.763	6.067	6.003	6.391	6.504	6.447	5.558	5.521	5.344	5.585	5.987	5.858	5.617	5.28	5.411	5.151	5.413	5.289	5.311	5.383	5.233	5.743	5.794	5.723	5.526	4.97	5.062	4.913	5.113	5.616	5.67	5.764	5.482	5.804	5.406	5.414	5.301	5.237	5.505
ARRB1	6.6	6.68	6.628	6.81	6.332	6.378	6.238	6.446	6.44	6.045	5.585	5.962	5.146	5.383	5.367	5.102	4.492	4.749	4.44	4.545	5.008	4.818	5.287	4.897	5.021	5.099	4.922	5.233	4.72	5.082	4.539	5.216	5.205	5.251	5.322	5.538	5.038	5.048	4.982	5.303	5.401	5.776	5.395	5.572	5.303	5.488
ARRB2	7.13	6.989	7.153	7.257	7.26	7.506	7.545	7.514	7.159	6.92	6.769	6.803	7.294	6.856	6.635	6.499	6.465	6.511	6.619	6.84	7.044	6.815	6.678	7.002	6.502	6.565	6.283	6.475	6.662	6.51	6.688	6.738	6.727	6.704	6.792	6.69	6.873	6.605	6.687	6.754	6.733	6.742	6.837	6.77	7.145	7.41
ARRDC1	7.2	7.157	7.079	7.248	7.154	7.479	7.178	7.423	7.108	7.035	6.455	6.55	6.707	6.545	6.383	5.981	5.951	6.01	6.149	6.266	5.942	6.229	6.282	6.622	5.899	6.294	6.136	6.362	6.539	6.104	6.136	6.41	6.268	6.28	6.464	6.331	6.729	6.628	6.634	6.558	6.675	6.424	6.372	6.24	6.582	6.86
ARRDC2	5.059	4.888	4.854	5.018	5.001	4.959	4.853	4.913	5.005	5.009	4.737	4.805	4.667	5.052	4.796	4.985	4.905	5.195	5.038	5.3	5.382	5.148	5.218	5.114	5.092	5.162	5.12	4.771	4.94	5.171	4.503	5.666	5.497	5.798	5.794	5.867	4.662	4.816	4.822	4.896	5.297	5.91	5.712	5.94	5.772	5.844
ARRDC3	8.049	8.385	8.008	7.852	7.924	7.538	7.413	7.579	8.044	8.115	9.062	9.311	8.995	9.01	9.409	9.223	9.406	9.28	9.365	9.261	9.64	8.569	8.82	8.605	8.868	8.589	9.561	9.537	9.82	9.676	9.787	9.034	9.176	9.092	9.101	8.628	9.245	9.586	9.729	9.217	9.465	8.463	8.396	8.517	7.733	7.584
ARSA	8.092	8.039	8.172	8.358	8.152	8.256	8.29	8.344	8.22	8.225	7.585	7.528	7.317	7.899	8.023	7.79	7.073	7.161	7.438	7.556	7.661	7.483	7.416	7.94	7.439	7.878	7.095	7.056	7.121	6.812	7.076	8.001	7.568	7.662	7.849	7.783	7.496	7.253	7.508	7.537	7.341	7.794	7.942	7.993	8.06	7.968
ARSB	5.853	5.875	5.603	5.896	5.534	5.642	5.643	5.342	5.646	5.563	5.316	5.482	5.146	5.287	5.233	5.032	5.206	4.98	4.959	4.811	5.174	5.322	5.287	5.337	5.346	5.439	4.615	5.035	5.044	5.057	5.056	5.468	5.497	5.192	5.361	5.609	4.899	4.797	4.945	5.614	5.001	5.668	6.106	5.728	5.74	5.965
ARSD	6.303	6.576	6.173	6.216	6.584	6.628	6.776	6.932	6.527	6.377	6.189	6.214	7.547	6.177	6.374	6.472	6.825	6.922	6.469	6.247	6.306	6.403	6.405	6.572	7.172	7.063	7.471	7.213	6.512	6.708	6.584	6.627	6.552	6.477	6.428	6.302	6.521	6.489	6.319	6.394	6.652	6.318	6.131	6.234	6.529	6.631
ARSE	8.702	9.236	8.581	8.808	8.915	9.01	8.489	8.788	8.557	8.452	8.057	8.188	7.97	7.928	7.84	7.436	7.236	7.265	6.993	6.913	6.306	7.755	7.339	7.654	7.319	7.727	7.742	8.053	7.919	7.692	7.42	6.851	6.986	6.963	7.05	7.313	8.678	8.705	8.579	8.443	8.348	7.572	7.188	7.292	7.489	7.995
ARSF	5.704	5.622	5.725	5.741	5.544	5.687	5.766	5.537	5.806	5.822	5.82	5.511	6.558	5.558	5.6	5.583	6.642	6.449	6.656	6.762	7.378	6.371	6.378	5.962	5.899	6.068	5.997	6.031	6.314	6.366	6.484	6.057	5.612	5.531	5.738	5.646	6.269	6.242	6.22	6.299	6.291	5.631	5.695	5.532	5.898	6.205
ARSG	5.591	5.73	5.721	5.857	5.79	5.805	5.676	5.684	5.68	5.608	5.931	6.025	6.182	5.671	5.64	5.827	6.011	6.247	6.245	6.284	7.027	6.21	6.437	5.949	6.177	6.221	6.011	5.919	5.932	5.741	5.886	5.659	5.852	5.757	5.807	5.63	5.368	5.537	5.363	5.288	5.475	5.268	5.39	5.357	5.43	5.613
ARSH	6.498	6.367	6.37	6.479	6.083	6.109	6.219	6.295	6.243	6.28	6.641	6.557	6.447	6.093	5.901	6.121	6.274	6.32	6.312	6.266	6.916	5.919	5.794	5.486	5.289	5.681	5.745	5.539	5.672	6.031	5.872	5.526	5.537	5.491	5.521	5.476	5.624	5.984	5.491	5.623	5.783	5.668	5.566	5.62	5.618	5.705
ARSJ	4.846	4.841	4.982	4.38	4.535	4.623	4.748	4.436	4.915	4.974	4.956	4.944	5.197	5.107	5.141	5.08	5.135	4.842	4.172	4.456	4.946	5.009	5.354	4.685	5.227	4.929	4.922	4.737	4.474	4.574	4.793	5.858	6.258	6.087	6.125	5.806	4.118	4.533	4.648	4.392	4.468	5.917	6.018	6.472	5.495	5.215
ARSK	5.955	6.131	5.961	6.002	5.912	5.702	5.802	5.711	5.879	5.912	6.279	6.123	5.93	6.06	5.941	5.832	6.023	6.183	6.074	5.984	5.721	6.276	6.117	5.988	6.28	6.191	6.35	6.398	6.218	6.463	6.348	5.634	5.748	5.838	5.832	5.845	6.238	6.389	6.257	6.397	6.605	6.094	5.897	5.927	5.628	5.608
ART1	5.249	5.267	5.423	5.469	5.08	5.746	5.376	5.317	5.487	5.541	5.514	5.688	5.404	5.841	6.048	5.461	5.951	6.211	6.312	6.266	5.942	5.322	5.32	5.573	5.43	5.363	5.833	5.929	5.848	6.058	6.149	5.439	5.266	5.304	5.605	5.646	6.936	6.841	7.192	7.043	6.511	5.371	5.297	5.374	6.069	5.993
ART3	4.255	4.234	4.292	4.266	4.646	4.161	4.484	4.15	4.476	4.426	4.626	4.538	5.072	4.584	4.796	4.843	5.06	5.108	4.787	4.545	4.767	4.38	5.001	4.961	4.776	4.527	4.384	4.912	4.647	5.28	4.793	4.798	4.97	4.665	4.442	4.66	4.458	4.687	4.709	4.796	4.658	4.628	4.897	4.618	5.004	4.676
ART4	4.767	4.737	4.711	4.674	4.884	4.868	4.87	4.88	4.813	4.8	4.566	4.697	4.594	4.752	4.754	4.592	4.47	4.384	4.549	4.435	4.771	4.584	4.494	4.519	4.465	4.568	4.519	4.618	4.553	4.555	4.671	4.575	4.379	4.398	4.626	4.545	4.794	4.634	4.76	4.749	4.787	4.605	4.63	4.618	4.908	4.828
ART5	5.164	5.097	5.113	4.989	5.054	5.095	4.917	5.054	5.096	5.113	5.267	5.125	5.61	5.216	5.413	5.628	5.732	5.593	5.528	5.46	5.602	5.258	5.515	5.443	5.328	5.305	5.113	4.987	5.254	5.39	5.46	5.426	5.039	5.03	5.096	5.192	5.207	5.093	5.138	5.204	4.965	5.173	5.168	5.105	5.96	5.308
ARTN	5.485	5.555	5.543	5.322	5.291	5.521	5.401	5.416	5.555	5.391	5.57	5.399	5.821	5.471	5.756	5.517	5.06	5.275	5.515	5.372	5.066	5.294	5.472	5.337	4.983	5.363	5.227	4.944	5.475	5.36	5.472	5.323	5.342	5.304	5.235	5.168	5.469	5.543	5.389	5.412	5.557	5.488	5.276	5.472	5.345	5.439
ARV1	9.044	8.966	9.01	8.864	8.468	8.479	8.584	8.644	8.715	8.956	9.809	9.606	9.706	9.229	9.267	9.589	9.988	10.027	9.867	9.932	10.975	9.522	9.655	9.157	9.585	9.261	9.992	9.662	9.401	9.692	9.998	8.413	8.974	8.916	8.731	8.628	9.025	9.282	9.225	9.359	9.135	7.758	7.522	7.688	7.749	7.35
ARVCF	7.59	7.618	7.741	7.693	7.747	7.655	7.517	7.573	7.751	7.456	7.29	7.368	7.108	7.436	7.408	7.365	6.555	6.645	6.535	6.609	7.03	6.952	6.973	7.294	7.163	7.284	6.45	6.348	6.541	6.472	6.424	7.834	7.583	7.553	7.828	7.685	6.747	6.496	6.653	6.699	6.575	8.02	8.235	7.972	7.935	7.604
ARVP6125	4.063	4.399	4.292	4.456	4.715	4.511	4.657	4.792	4.566	4.717	4.372	4.754	4.559	4.66	4.581	4.69	4.124	3.673	4.482	4.198	3.952	3.896	3.986	3.965	3.808	4.162	4.259	4.538	4.211	4.442	3.949	4	4.141	3.929	3.94	4.003	4.634	4.634	4.588	4.626	4.555	4.434	4.541	4.417	4.84	4.55
ARX	5.925	5.772	5.814	6.026	6.505	6.378	6.539	6.417	5.892	5.909	6.325	6.247	6.952	6.314	6.124	6.052	6.41	6.303	6.226	6.227	7.16	6.383	6.545	6.226	6.375	6.445	6.448	6.103	6.776	6.774	6.521	6.21	6.278	6.238	6.143	6.17	6.259	6.225	6.309	6.249	6.384	5.901	5.941	5.965	6.228	6.345
AS3MT	11.827	11.792	12.022	12.004	11.835	11.778	12.039	11.99	11.867	11.965	11.973	12.177	12.013	12.064	12.112	12.113	12.232	12.285	12.003	11.861	11.825	11.908	12.042	11.863	11.898	11.753	12.223	11.994	12.287	12.278	12.238	11.519	11.892	11.921	12.051	11.635	12.195	12.283	12.155	12.035	12.188	11.778	11.734	11.908	11.865	11.613
ASAH1	10.918	10.89	10.937	10.692	11.061	10.904	10.754	10.766	10.954	11.168	10.891	10.821	10.751	11.271	11.493	11.414	11.038	10.969	10.947	11.002	10.943	10.962	11.115	11.187	11.11	10.953	11.12	11.14	11.154	11.141	11.124	10.903	10.947	10.867	10.94	10.622	11.707	11.708	11.886	11.9	11.822	10.538	10.536	10.684	10.491	9.984
ASAH2	5.808	5.791	5.891	5.818	5.969	5.849	5.872	5.781	5.817	6.121	5.992	5.824	6.247	5.935	5.976	6.263	6.452	6.42	6.038	6.025	6.575	6.321	5.935	5.962	6.211	5.681	6.296	6.047	6.203	6.019	6.035	5.892	6.118	6.238	5.951	6.03	5.582	5.754	5.403	5.561	5.566	5.488	5.406	5.353	5.551	5.543
ASAP1	7.368	7.736	7.276	7.527	7.107	6.983	7.227	7.204	7.099	7.492	7.445	7.555	6.932	7.063	6.764	6.8	6.44	6.54	6.28	6.301	6.079	6.987	6.647	6.738	7.145	7.108	6.416	6.51	6.546	6.433	6.279	6.805	7.053	6.932	6.92	6.968	6.107	5.933	6.004	6.256	6.285	6.988	7.009	6.94	6.864	6.542
ASAP1-IT1	7.152	7.075	6.897	7.002	6.903	6.973	7.057	6.849	6.873	7.233	6.913	6.649	6.578	7.053	7.274	7.252	7.443	7.28	7.213	7.254	6.536	7.319	7.299	7.4	7.593	7.601	7.278	7.324	7.034	7.228	7.062	7.44	7.17	7.314	7.337	7.181	7.125	7.24	7.152	7.221	7.384	7.382	7.358	7.583	7.399	7.042
ASAP2	6.686	6.34	6.249	6.381	6.569	6.617	6.32	6.475	6.632	6.538	6.149	6.088	6.025	6.211	6.211	5.955	5.796	5.826	5.113	5.526	5.808	6.064	6.09	6.09	6.46	6.384	5.722	5.585	5.517	5.36	5.561	6.915	6.959	6.903	7.021	6.938	5.989	5.913	5.871	5.876	5.879	7.49	7.822	7.313	6.887	7.144
ASAP3	9.329	9.179	9.186	9.305	8.902	8.987	9.12	9.017	8.992	8.897	8.632	8.512	8.234	8.222	8.041	7.997	7.855	7.896	8.081	8.144	8.403	8.138	7.994	8.057	8.141	8.453	8.018	8.014	7.96	7.733	7.647	6.989	7.029	6.986	7.1	7.339	7.991	7.681	7.964	7.831	7.841	7.019	7.025	7.02	7.287	7.634
ASB1	6.998	7.104	7.01	7.012	7.029	7.066	7.046	7.048	6.976	6.84	6.762	6.982	6.713	7.281	7.08	7.035	6.597	6.676	6.489	6.434	5.702	7.241	7.128	7.36	7.169	7.258	6.717	6.767	6.55	6.356	6.461	7.084	7.18	7.146	7.264	7.469	6.432	6.35	6.335	6.219	6.245	6.798	6.897	6.802	6.847	7.04
ASB10	8.532	8.429	8.412	8.654	8.23	8.351	8.552	8.447	8.399	8.434	8.918	8.616	8.875	7.673	7.731	7.82	7.843	7.551	7.936	7.669	7.981	6.863	6.971	6.51	6.913	6.874	6.864	6.63	7.665	7.725	7.537	6.8	6.643	6.61	6.659	6.683	7.789	7.805	7.742	7.473	8.111	7.118	7.057	7.109	7.502	7.496
ASB12	4.692	4.708	4.679	4.674	4.75	4.668	4.798	4.596	4.936	4.694	4.546	4.574	4.763	4.614	4.796	4.894	4.652	4.219	4.44	4.764	4.708	4.503	4.494	4.241	4.421	4.483	4.17	4.538	4.534	4.913	4.793	4.823	4.908	4.703	4.85	5.476	5.144	4.881	4.751	4.984	4.885	4.754	4.929	4.944	4.632	4.676
ASB13	7.175	7.097	7.379	7.18	7.381	7.385	7.382	7.453	7.312	7.288	7.274	6.997	7.424	7.498	7.489	7.424	7.594	7.573	7.637	7.67	7.489	7.385	7.334	7.454	7.242	7.407	7.037	7.041	7.221	7.288	7.156	7.173	7.034	7.062	7.065	7.069	7.412	7.276	7.345	7.265	7.405	6.884	6.974	6.893	6.997	7.383
ASB15	6.7	6.576	6.485	6.295	6.459	6.157	6.219	6.1	6.375	6.671	5.671	5.929	6.426	5.872	6.162	6.291	6.642	7.025	7.51	7.48	8.96	6.321	7.063	6.275	6.47	5.777	7.02	6.678	6.525	6.851	7.236	5.858	6.402	6.521	6.264	5.955	6.828	6.744	6.825	7.166	6.945	6.821	6.414	6.881	6.864	6.485
ASB16	7.786	7.57	7.593	7.935	8.035	7.759	7.899	7.899	7.611	7.512	7.456	7.511	7.997	7.332	7.288	7.252	7.303	7.451	7.234	7.13	7.262	7.36	7.333	7.318	6.619	6.641	6.819	7.103	7.347	7.556	7.354	6.989	6.795	6.659	6.858	6.762	7.05	7.005	7.016	6.957	7.398	6.908	6.837	6.837	7.558	7.716
ASB18	5.249	5.425	5.376	5.413	5.015	5.583	5.445	5.391	5.233	5.391	5.176	5.457	5.047	5.319	5.233	5.266	5.099	5.023	5.249	5.78	4.596	5.239	4.753	5.083	4.465	4.811	4.432	5.095	4.704	4.721	4.988	4.673	4.418	4.999	4.663	4.8	5.038	5.166	4.913	5.028	4.885	6.249	5.006	5.01	5.069	5.417
ASB2	5.094	5.097	5.205	4.938	5.117	5.257	5.19	5.367	5.217	5.08	5.226	5.227	4.856	5.443	5.264	5.102	4.574	4.474	4.878	4.632	5.334	5.178	5.218	5.259	5.161	5.337	5.295	4.659	4.669	4.695	4.576	6.7	6.62	6.643	6.888	6.783	5.052	4.881	4.913	4.779	5.083	5.676	5.816	5.657	5.756	5.965
ASB3	8.311	8.245	8.252	8.074	7.966	7.896	7.892	7.812	8.049	8.186	7.923	7.957	7.474	8.126	8.208	8.121	7.923	7.865	7.72	7.674	7.773	8.164	8.001	8.038	7.923	7.874	8.293	8.455	8.445	8.505	8.27	7.968	7.824	7.86	7.853	7.887	8.812	8.925	8.819	8.977	8.955	8.858	8.521	8.824	8.609	8.446
ASB4	4.628	4.957	4.679	4.729	4.574	4.433	4.44	4.506	4.802	4.668	4.956	4.921	4.887	4.584	4.647	4.576	4.16	4.057	4.44	3.822	4.946	4.503	4.58	3.89	4.421	4.363	4.519	4.063	4.271	4.666	4.65	3.94	4.499	4.623	5.141	4.294	4.662	4.775	4.732	4.879	4.971	4.989	4.697	4.812	4.41	4.359
ASB6	5.808	5.751	5.891	6.487	6.196	6.144	6.211	6.238	5.879	5.681	5.456	5.496	5.463	5.489	5.411	5.344	5.281	5.418	5.604	5.674	5.844	5.267	5.115	5.439	5.092	5.195	5.326	4.912	5.26	5.236	5.472	5.27	5.497	5.402	5.445	5.538	5.391	5.264	5.425	5.379	5.446	6.181	5.911	6.074	5.985	6.105
ASB7	6.685	6.666	6.662	6.691	6.499	6.498	6.489	6.581	6.669	6.654	6.554	6.629	6.407	6.676	6.556	6.518	6.354	6.434	6.155	6.1	6.532	6.76	6.666	6.564	6.645	6.832	6.314	6.5	6.309	6.291	6.164	6.676	6.718	6.76	6.828	6.782	6.518	6.471	6.351	6.355	6.439	6.825	6.881	6.76	6.597	6.825
ASB8	6.693	6.741	6.777	6.723	6.654	6.655	6.533	6.67	6.822	6.92	6.89	6.649	6.753	6.983	6.961	6.93	7.131	7.07	7.317	7.2	7.378	6.863	6.772	6.641	6.937	6.677	6.97	7.044	6.921	6.983	7.143	6.8	6.579	6.635	6.575	6.734	6.932	7.142	6.875	6.866	6.992	6.511	6.414	6.476	6.043	6.007
ASB9	7.348	7.907	7.835	7.473	7.589	7.552	7.345	7.468	7.567	7.677	7.581	7.46	7.279	7.569	7.602	7.587	8.293	8.367	8.331	8.183	8.46	7.64	7.809	7.925	7.87	7.902	8.663	8.716	8.704	8.718	8.696	6.619	6.543	6.6	6.587	6.644	8.763	8.871	9.022	8.95	8.955	6.667	6.488	6.606	6.058	5.75
ASCC1	8.119	8.354	8.366	8.05	8.166	8.14	7.995	8.059	7.982	8.073	8.359	8.444	8.331	8.241	8.01	8.176	8.39	8.503	8.206	8.116	7.45	8.546	8.493	8.363	8.478	8.352	8.621	8.613	8.518	8.57	8.518	8.135	8.358	8.379	8.329	8.27	8.32	8.526	8.449	8.698	8.47	8.728	8.585	8.651	8.368	8.443
ASCC2	7.249	7.085	7.144	7.178	7.045	7.465	6.963	7.125	7.066	6.693	6.42	6.49	7.936	6.131	6.065	5.928	5.376	5.486	5.422	5.218	4.767	5.919	5.935	6.226	6.005	6.18	5.745	5.539	5.981	5.28	5.426	5.879	5.926	5.735	6.054	6.145	5.738	5.718	5.764	5.623	5.576	6.233	5.947	6.429	6.19	6.485
ASCC3	6.347	6.656	6.402	6.511	6.394	6.566	6.689	6.74	6.347	6.416	5.909	5.676	5.543	6.188	6.3	5.801	6.339	6.387	6.406	6.354	5.808	6.281	6.269	6.359	6.234	6.819	6.383	6.529	6.337	6.414	6.065	6.567	6.392	6.377	6.473	6.734	6.805	7.044	6.577	6.874	6.76	6.458	6.798	6.565	6.374	7.042
ASCL1	5.358	5.253	5.423	5.456	5.66	5.63	5.704	5.739	5.269	5.314	5.57	5.57	5.667	5.398	5.574	5.75	5.281	5.611	5.354	6.069	6.011	5.116	5.628	5.641	5.932	5.721	5.651	5.962	5.558	5.643	5.605	5.123	5.644	5.687	5.487	5.248	5.391	5.307	5.377	5.439	5.297	5.217	5.253	5.281	5.772	5.346
ASCL2	4.665	4.789	4.538	4.491	4.75	4.484	4.782	4.809	4.74	4.426	4.546	4.697	4.219	4.752	4.796	4.69	4.449	4.141	4.044	4.286	4.372	4.465	4.494	4.796	4.421	3.727	4.078	4.144	4.512	3.993	4.722	4.562	4.574	4.458	4.516	4.66	4.529	4.362	4.332	4.538	4.421	4.534	4.629	4.323	4.908	4.604
ASCL3	4.598	4.399	4.245	4.619	4.472	4.577	4.709	4.506	4.621	4.616	4.286	4.439	4.482	4.483	4.326	4.632	4.782	5.235	4.959	4.811	5.647	5.178	5.08	4.721	5.196	5.068	5.085	4.576	4.554	4.913	4.897	4.5	4.765	5.062	4.726	4.932	4.529	4.797	4.332	4.703	4.597	4.583	4.652	4.678	4.375	4.742
ASF1A	7.716	7.49	7.617	7.274	7.177	6.797	6.981	7.086	7.433	7.722	7.966	8.455	7.958	8.047	8.192	8.146	7.992	7.951	7.654	7.599	8.047	7.694	7.817	7.886	7.562	7.461	8.145	8.342	8.461	8.401	8.379	7.956	8.015	7.977	8.036	7.68	8.136	8.511	8.165	8.378	8.363	7.696	7.594	7.765	7.358	6.345
ASF1B	8.011	7.943	8.126	8.078	8.225	8.357	8.387	8.378	8.052	7.797	7.371	7.454	7.635	7.453	7.384	7.168	6.995	7.053	7.317	7.298	7.13	7.06	7.057	7.276	6.897	7.015	6.881	7.173	7.392	7.16	7.095	7.006	6.821	6.851	6.888	6.787	7.307	7.037	7.058	7.189	7.24	6.743	6.855	6.697	7.382	7.315
ASGR1	12.56	12.676	12.726	12.815	12.719	12.767	12.751	12.884	12.782	12.659	12.319	12.393	12.072	12.909	12.973	12.726	12.407	12.46	12.678	12.821	13.103	12.648	12.61	13.075	12.584	12.81	12.89	12.983	12.938	12.655	12.755	11.962	11.719	11.749	11.964	12.099	13.334	13.032	13.495	13.25	13.137	11.541	11.503	11.39	11.437	11.81
ASGR2	13.476	13.548	13.597	13.52	13.482	13.588	13.804	13.804	13.667	13.597	13.362	13.421	13.498	14.143	14.324	14.082	13.769	13.783	13.56	13.709	13.72	13.883	13.956	14.361	13.783	14.007	13.868	13.963	13.84	13.665	13.72	13.542	13.469	13.45	13.568	13.499	13.992	13.909	14.043	13.951	14.001	13.182	13.379	13.244	13.314	13.187
ASH1L	7.2	7.056	7.057	7.339	7.16	7.391	7.538	6.813	7.162	7.114	7.393	7.192	7.826	7.613	7.777	7.796	7.998	7.78	7.835	7.788	7.999	7.958	7.888	7.917	7.969	8.403	7.586	7.384	7.43	7.559	7.633	7.825	7.747	7.695	7.618	7.73	7.171	7.298	7.355	7.386	7.296	8.164	8.466	8.415	8.277	8.486
ASH2L	11.239	11.16	11.007	11.024	10.566	10.747	10.698	10.957	10.967	10.737	10.919	10.897	10.247	10.741	10.362	10.233	10.185	10.114	10.108	10.018	10.021	10.503	10.3	10.543	10.16	10.488	10.271	10.497	10.524	10.266	10.185	10.01	9.971	9.94	10.047	10.29	10.22	10.262	10.118	10.062	9.994	9.574	9.306	9.254	9.614	9.828
ASIP	5.343	5.233	5.243	5.4	5.303	5.509	5.561	5.842	5.464	5.314	5.268	5.227	5.338	5.638	5.648	5.479	5.206	5.235	5.789	5.729	5.878	5.267	5.151	5.312	5.092	4.929	5.12	5.261	5.044	5.148	5.38	5.123	5.097	5.126	5.322	5.053	5.431	5.516	5.619	5.668	5.423	5.425	5.36	5.326	5.867	5.75
ASL	13.241	13.25	12.879	13.04	12.559	12.689	12.94	12.919	12.88	12.563	12.585	12.824	12.428	12.179	12.002	11.761	11.613	11.627	11.435	11.32	10.846	12.134	11.852	12.148	11.872	12.142	11.968	12.159	12.312	11.823	11.654	10.723	10.929	10.82	10.918	10.996	12.265	11.985	12.127	11.874	11.889	10.544	10.084	10.245	10.744	11.382
ASMTL	6.077	6.13	6.133	6.09	6.217	6.366	6.32	5.937	6.141	6.09	6.005	6.163	6.653	6.665	6.559	6.613	6.642	6.738	6.531	6.62	6.28	7.181	7.201	7.354	6.954	7.142	6.657	6.558	6.553	6.457	6.367	6.605	6.858	6.667	6.821	6.84	6.283	6.048	6.371	6.222	6.17	6.502	6.686	6.476	6.723	7.063
ASMTL-AS1	5.165	5.168	5.171	5.098	5.196	4.987	4.983	5.148	5.021	5.08	5.153	4.987	5.124	5.257	5.015	5.142	5.135	5.55	4.999	4.944	5.066	5.617	5.218	5.573	5.346	5.414	5.26	5.287	5.304	5.057	5.172	5.183	5.41	5.377	5.663	5.538	4.757	4.957	4.897	4.829	4.771	4.976	4.973	4.831	4.858	4.986
ASNA1	8.445	8.28	8.618	8.537	9.123	9.274	9.201	9.14	8.47	8.304	8.14	8.228	8.69	8.042	8.151	7.809	7.558	7.517	7.374	7.308	6.556	7.816	7.877	8.237	7.812	7.79	8.006	8.265	8.392	8.033	7.71	7.947	8.096	8.015	8.152	7.714	8.057	7.864	7.952	7.867	8.015	7.825	8.076	7.889	8.525	8.178
ASNS	11.172	11.79	11.257	11.62	11.503	11.429	11.283	11.237	11.225	11.305	11.513	11.862	11.582	11.866	11.791	11.945	12.275	12.349	12.098	12.28	12.175	12.11	12.041	11.918	12.164	12.157	12.867	12.752	12.532	12.744	12.669	12.512	12.595	12.63	12.632	12.729	12.929	13.017	13.087	13.048	13.067	13.057	13.399	13.06	13.152	13.038
ASNSD1	10.157	10.247	10.164	10.235	10.409	10.252	10.394	10.182	10.281	10.275	10.228	10.184	10.28	10.609	10.664	10.732	10.853	10.806	10.652	10.668	10.613	10.784	10.796	10.666	10.832	10.62	10.839	10.842	10.801	10.911	10.821	10.752	10.697	10.691	10.682	10.658	10.784	10.903	10.867	11.053	10.962	10.59	10.369	10.468	10.398	10.225
ASPA	4.495	4.549	4.462	4.753	4.679	4.623	4.748	4.861	4.715	4.668	4.626	4.805	4.699	4.66	4.624	4.894	4.245	5.023	4.918	4.632	4.54	4.503	4.494	4.359	4.687	4.443	4.88	4.576	4.128	4.752	4.722	4.259	4.342	4.623	4.726	4.255	4.574	4.664	4.538	4.742	4.443	4.793	4.61	4.661	4.666	4.626
ASPDH	4.744	4.362	4.647	4.619	4.985	4.534	4.748	4.678	4.843	4.616	4.737	4.574	4.827	4.631	4.84	5.08	4.984	4.842	5.179	5.107	4.946	5.009	5.08	5.143	4.858	4.852	4.922	4.844	4.684	4.913	4.758	4.894	4.802	4.896	4.588	5.271	4.883	4.92	4.806	4.703	4.597	4.944	4.777	4.775	5.176	5.095
ASPG	4.715	4.516	4.8	5.018	5.17	5.171	4.951	5.29	4.953	4.957	5.015	4.967	4.942	5.287	5.291	5.422	5.206	5.826	5.316	5.496	5.227	5.009	5.973	5.312	5.289	4.69	5.833	5.233	4.8	4.859	5.28	4.823	5.295	5.126	5.361	4.932	5.241	5.133	5.06	5.146	5.083	5.114	5.152	5.039	5.405	5.075
ASPH	7.136	7.085	6.865	6.743	7.421	7.479	7.09	6.945	7.284	7.161	6.954	7.209	6.879	7.444	7.572	7.408	7.006	7.047	6.811	6.852	6.011	6.987	7.08	7.528	6.948	7.267	7.41	7.602	7.466	7.391	7.331	8.637	8.523	8.84	8.826	8.606	7.689	7.885	7.632	7.758	7.637	8.937	9.33	9.102	8.716	8.914
ASPHD1	5.935	6.035	6.61	6.036	6.015	6.031	5.939	6.229	6.125	6.035	5.866	5.8	5.806	5.945	6.037	5.955	6.37	6.387	6.167	6.417	6.514	6.371	6.392	6.531	6.532	6.627	6.486	6.09	5.981	5.92	6.136	6.67	6.759	6.868	6.792	6.951	5.902	6.036	6.108	6.019	6.048	6.959	7.121	6.988	6.748	7.115
ASPHD2	4.421	4.317	4.377	4.137	4.75	4.767	4.729	4.697	4.538	4.525	4.546	4.506	4.443	5.016	4.668	4.94	4.16	4.057	4.044	4.198	3.996	3.98	4.665	4.991	4.165	4.13	3.528	4.102	4.474	4.603	4.141	4.721	4.219	4.216	4.663	4.326	4.62	4.816	4.303	4.538	4.752	4.534	4.359	4.57	4.981	5.116
ASPM	11.174	11.204	11.27	11.274	11.399	11.323	11.358	11.359	11.396	11.554	11.645	11.873	11.838	12.059	12.129	12.132	12.081	12.033	11.771	11.762	11.681	11.89	11.976	11.923	11.923	11.835	12.076	12.101	12.03	12.075	12.075	11.756	11.708	11.827	11.744	11.606	11.812	11.957	11.826	11.892	11.973	11.641	11.78	11.659	11.553	11.048
ASPRV1	6.215	6.29	6.182	6.479	6.074	6.144	6.32	6.311	6.119	6.138	6.313	6.264	5.788	6.347	6.448	6.405	5.951	6.481	6.406	6.336	6.615	6.46	6.444	6.481	6.523	6.539	6.573	6.529	6.28	6.218	6.484	6.873	7.072	7.142	7.24	7.073	5.989	5.892	6.301	6.196	6.156	7.217	7.019	7.183	7.274	7.254
ASPSCR1	5.678	5.708	5.712	5.807	5.572	5.958	5.593	5.717	5.825	5.563	5.07	5.192	5.338	5.336	5.141	5.08	5.172	5.353	5.215	5.3	5.008	5.178	5.041	5.413	4.944	5.068	5.12	5.153	5.406	5.236	5.115	5.307	5.126	5.192	5.303	5.271	5.284	5.357	5.476	5.228	5.226	5.505	5.469	5.422	5.473	5.523
ASRGL1	10.239	10.202	10.28	10.33	9.829	9.692	9.9	10.128	10.284	10.268	10.437	10.259	10.682	10.034	10.204	10.575	10.845	10.907	10.942	11.011	11.429	10.094	10.303	10.108	9.869	9.741	10.009	9.713	10.072	10.281	10.606	10.109	9.916	9.916	9.608	9.666	10.492	10.439	10.5	10.305	10.5	10.014	9.868	10.145	9.922	9.888
ASS1	9.899	9.978	9.861	9.858	10.266	10.406	9.872	10.051	10.014	9.913	9.749	9.782	9.986	9.691	9.622	9.747	9.408	9.612	9.309	9.424	8.554	9.646	9.598	9.858	9.492	9.609	9.855	9.941	9.842	9.709	9.622	8.381	8.571	8.569	8.616	8.615	10.24	10.13	10.223	10.141	10.088	8.591	8.473	8.391	8.562	8.763
ASTE1	6.788	6.568	6.552	6.68	6.75	6.755	6.712	6.607	6.553	6.693	7.306	7.308	7.76	7.297	7.206	7.465	7.914	7.996	7.858	7.919	7.736	7.585	7.715	7.486	7.595	7.386	8.262	8.152	7.873	8.088	7.99	6.824	7.257	7.303	7.098	7.116	7.437	7.747	7.565	7.406	7.436	6.233	6.064	6.041	5.804	5.796
ASTL	5.198	5.135	5.46	5.039	5.291	5.186	5.162	5.148	5.021	5.175	5.358	5.227	5.291	5.287	5.08	5.285	4.826	5.275	5.077	5.526	5.28	4.581	4.665	4.758	4.983	4.929	4.519	4.697	5.116	4.836	4.926	4.913	4.872	4.782	4.913	4.582	4.955	4.797	4.588	4.859	4.971	5.054	5.023	4.995	4.762	4.852
ASTN2	8.526	8.716	8.605	8.543	8.411	8.461	8.052	8.408	8.539	8.502	8.25	8.406	8.26	7.938	7.801	7.7	7.425	7.592	7.266	7.38	7.591	7.382	7.332	7.275	7.356	7.43	6.63	6.669	7.26	7.015	7.042	7.511	7.31	7.249	7.205	7.386	6.972	6.84	6.763	6.552	6.775	7.565	7.58	7.497	7.186	7.36
ASXL1	7.901	8.247	7.889	8.063	7.906	7.896	7.683	7.936	7.897	7.64	7.671	7.674	7.433	7.965	7.859	7.764	7.961	7.962	7.853	7.874	8.343	8.018	8.086	7.817	7.933	8.153	7.822	7.47	7.456	7.284	7.62	7.867	7.973	8.006	7.94	8.251	7.01	7.048	7.073	7.011	6.887	7.758	7.853	7.7	7.915	7.921
ASXL2	7.126	7.211	7.272	7.144	7.124	7.121	7.213	7.23	7.148	7.155	7.175	7.167	7.186	7.315	7.457	7.369	7.033	7.258	7.304	7.138	7.114	8.002	7.376	7.6	7.361	7.458	7.019	7.289	6.961	7.187	7.291	7.63	7.548	7.539	7.635	7.713	7.321	7.167	7.268	7.287	7.253	7.812	7.814	7.911	8.211	7.945
ATAD1	8.337	8.911	8.409	8.219	8.691	8.339	8.123	8.281	8.477	8.615	8.842	9.057	9.005	8.956	9.174	9.114	9.33	9.331	9.396	9.399	10.003	9.411	9.65	9.202	9.412	9.297	9.568	9.481	9.259	9.407	9.567	9.766	10.048	10.212	10.021	9.878	9.511	9.774	9.768	9.779	9.709	9.903	10.123	10.085	9.973	9.34
ATAD2	9.933	10.243	10.003	9.671	9.79	9.417	9.49	9.526	9.988	9.892	9.773	10.078	9.362	9.78	9.956	9.659	10.019	9.941	9.992	9.862	10.299	9.951	10.064	9.836	9.939	9.763	10.172	10.247	10.375	10.418	10.384	9.96	9.973	9.996	10.06	9.615	10.311	10.463	10.555	10.68	10.645	10.009	10.008	10.036	9.79	8.993
ATAD2B	5.974	6.307	5.879	5.717	5.706	5.778	5.845	6.056	6.051	6.233	5.88	6.145	6.108	6.371	6.706	6.581	6.534	6.387	6.798	6.65	7.16	6.448	6.557	6.5	6.54	6.319	7.028	6.62	6.378	6.701	6.584	6.738	6.804	6.69	6.714	6.61	6.838	6.557	6.309	6.368	6.486	6.329	6.313	6.345	6.228	6.057
ATAD3A	10.421	10.504	10.451	10.436	10.949	11.015	11.066	10.881	10.696	10.487	9.936	9.884	10.128	10.851	10.84	10.706	10.236	10.467	10.081	10.348	9.96	10.95	10.929	11.576	10.897	11.38	10.23	10.462	10.202	9.804	10.006	11.429	11.33	11.472	11.663	11.742	9.842	9.491	9.647	9.632	9.626	11.03	11.24	10.903	11.273	11.59
ATAD3B	10.442	10.566	10.387	10.334	10.903	11.221	10.437	10.793	10.692	10.449	9.789	9.826	9.865	10.622	10.629	10.469	10.025	10.18	9.85	10.088	9.53	10.72	10.699	11.424	10.725	11.271	10.149	10.523	10.219	9.824	9.912	11.507	11.26	11.454	11.691	11.766	9.836	9.623	9.671	9.718	9.763	11.148	11.43	11.061	11.305	11.585
ATAD3C	5.996	5.971	5.987	6.067	6.083	6.353	6.211	6.244	6.13	5.963	5.667	5.684	5.543	5.747	5.718	5.601	5.191	5.098	5.356	5.636	5.12	5.477	5.235	5.903	5.506	5.568	5.293	5.494	5.345	5.229	4.972	5.711	5.769	5.692	6.05	6.057	5.527	5.525	5.427	5.441	5.474	6.137	5.937	5.98	6.171	5.926
ATAD5	6.44	6.11	6.471	6.216	6.272	6.022	6.342	6.374	6.383	6.538	6.235	6.197	6.134	6.461	6.671	6.517	6.85	6.963	6.693	6.59	6.657	6.761	6.921	6.694	6.93	6.832	7.177	6.916	6.915	7.007	6.938	6.56	6.727	6.746	6.549	6.666	7.021	7.243	7.036	7.129	7.313	6.589	6.768	6.845	6.493	5.979
ATAT1	5.265	5.387	5.243	5.354	5.141	5.231	5.134	5.12	5.283	5.287	5.552	5.113	5.291	5.016	5.06	5.227	4.984	5.108	5.422	5.143	5.382	5.515	5.08	5.2	5.741	5.195	5.676	5.585	5.208	5.457	5.38	5.666	5.926	5.862	5.819	5.646	5.268	5.543	5.413	5.447	5.31	6.032	6.07	6.021	5.584	5.606
ATCAY	4.744	4.764	4.576	4.703	4.781	4.806	4.674	4.697	4.538	4.668	4.897	4.574	4.827	4.857	5.11	5.227	4.905	4.933	4.303	4.632	4.828	4.503	4.409	5.259	4.64	4.527	4.259	4.659	4.94	4.962	4.793	4.673	4.84	4.339	4.726	4.732	4.62	4.476	4.67	4.703	4.711	4.674	4.61	4.518	5.004	4.852
ATE1	6.224	6.282	6.214	6.269	6.211	6.109	6.28	6.244	6.46	6.416	6.346	6.582	6.236	6.539	6.729	6.605	6.693	6.898	6.693	6.75	7.237	6.882	7.025	6.797	7.045	7.048	6.881	6.806	6.752	6.835	6.948	7.171	7.124	7.275	7.181	7.231	6.932	7.044	6.941	7.171	7.008	7.431	7.502	7.647	7.358	6.737
ATF1	7.843	7.842	7.912	7.624	7.784	7.641	7.845	7.872	8.048	8.288	8.038	8.258	8.056	8.425	8.792	8.822	9.069	9.062	9.119	9.12	9.306	8.8	9.043	8.897	8.935	8.625	9.414	9.343	9.375	9.544	9.595	9.024	9.26	9.367	9.291	8.609	9.34	9.553	9.626	9.873	9.727	8.734	8.911	8.974	8.594	7.363
ATF2	7.301	7.261	7.174	7.307	7.127	7.257	7.29	7.019	7.132	7.365	7.023	7.064	6.831	7.158	7.21	6.992	7.058	6.928	6.976	6.72	6.358	7.326	7.101	7.32	7.249	7.413	7.356	7.645	7.558	7.502	7.245	7.332	7.223	7.267	7.337	7.325	7.951	8.139	7.925	8.049	8.057	8.335	8.087	8.316	8.253	8.408
ATF3	7.968	8.375	8.079	7.992	8.078	8.28	8.045	8.278	8.156	8.26	7.478	7.388	7.185	7.46	7.35	7.552	7.353	7.255	7.098	7.181	7.015	8.249	8.175	8.272	8.13	8.19	7.139	6.915	7.295	7.3	7.665	8.944	8.666	8.628	8.629	8.682	8.212	7.486	8.476	8.162	8.266	10.012	9.988	10.076	10.196	10.413
ATF4	13.881	13.843	13.945	13.876	14.34	13.998	14.418	14.415	14.275	14.275	14.021	14.222	14.837	14.988	15.138	15.102	15.123	15.143	15.007	15.027	15.012	15.296	15.301	15.33	15.27	15.36	15.306	15.092	14.862	14.912	15.055	15.74	15.777	15.777	15.887	15.881	14.993	14.851	15.097	15.11	15.007	15.7	15.813	15.777	15.838	15.887
ATF5	5.639	5.708	5.629	5.769	5.707	5.802	5.76	5.775	5.722	5.666	5.443	5.581	5.614	5.714	5.587	5.735	5.376	5.581	5.559	5.674	5.52	5.58	5.54	5.573	5.545	5.606	5.244	5.374	5.044	5.01	5.228	5.576	5.612	5.695	5.643	5.905	5.021	4.938	4.904	4.919	4.913	5.734	5.562	5.687	5.645	5.812
ATF6	9.394	9.309	9.328	9.237	9.608	9.663	9.21	9.291	9.43	9.532	9.683	9.46	9.649	9.529	9.425	9.424	9.377	9.337	9.27	9.364	9.237	9.569	9.387	9.486	9.457	9.494	9.399	9.457	9.373	9.334	9.259	8.918	9.232	9.186	9.12	9.261	8.916	8.975	9.028	8.874	8.883	8.745	8.665	8.68	8.685	8.947
ATF6B	6.187	6.472	6.073	6.053	6.138	6.428	6.311	6.238	6.284	6.335	6.41	6.358	6.16	6.517	6.236	6.13	5.821	5.693	5.858	5.927	6.536	5.919	6.008	5.979	6.589	7.036	6.321	6.499	6.391	6.084	6.348	6.657	6.187	6.377	6.362	6.428	5.775	5.433	5.741	5.776	5.969	6.506	7.057	6.62	6.152	6.057
ATF7	5.914	6.307	6.045	5.707	5.846	5.939	5.498	5.416	5.845	5.947	5.773	5.648	5.421	5.287	5.322	5.009	4.492	4.842	4.133	4.198	4.268	4.899	4.842	4.991	5.506	5.13	5.154	5.36	5.097	4.962	4.926	5.439	5.237	5.304	5.034	4.965	5.144	5.064	4.963	5.028	5.112	5.29	5.406	5.267	4.956	4.55
ATF7IP	7.508	7.482	7.282	7.564	7.441	7.34	7.594	7.597	7.351	7.393	7.854	7.709	7.906	7.613	7.528	7.543	7.601	7.607	7.875	7.793	8.104	7.7	7.578	7.327	7.685	7.722	7.642	7.53	7.382	7.559	7.461	7.111	7.407	7.358	7.268	7.376	7.176	7.258	7.011	7.06	6.997	7.279	7.125	7.171	7.293	7.496
ATF7IP2	7.945	8.22	7.865	8.007	7.906	7.672	7.735	7.664	7.65	7.671	8.126	7.805	7.859	8.002	7.95	7.959	8.363	8.277	7.974	7.845	8.348	8.438	8.25	8.156	8.31	8.398	8.309	8.334	8.109	8.133	8.117	7.765	7.599	7.742	7.706	7.943	8.32	8.402	8.24	8.267	8.181	7.418	6.996	7.204	7.137	7.513
ATG10	5.598	5.466	5.574	5.672	5.499	5.439	5.413	5.336	5.616	5.571	5.628	5.491	5.19	5.448	5.544	5.385	5.791	5.75	5.564	5.761	5.851	5.475	5.755	5.412	5.977	5.619	5.812	5.475	5.405	5.484	5.736	5.268	5.717	5.569	5.696	5.515	5.59	5.684	5.458	5.634	5.612	5.636	5.468	5.524	5.282	5.298
ATG12	7.182	7.149	7.326	7.278	7.377	7.273	7.275	7.346	7.444	7.335	6.866	7.098	7.196	7.234	7.542	7.411	7.107	7.114	7.375	7.098	7.128	7.246	7.228	7.317	7.175	7.322	7.353	7.409	7.388	7.557	7.324	7.591	7.543	7.405	7.437	7.541	7.766	7.838	7.873	7.868	7.793	8.061	7.815	8.137	7.85	7.72
ATG13	6.539	6.494	6.627	6.594	6.327	6.614	6.608	6.562	6.502	6.227	5.928	6.108	5.836	5.812	5.839	5.62	5.189	5.15	5.075	5.278	4.947	5.615	5.218	5.747	5.364	5.648	5.71	5.629	5.538	5.294	5.086	5.659	5.582	5.59	5.765	6.019	5.803	5.714	5.59	5.53	5.627	6.323	6.246	6.223	6.295	6.312
ATG14	6.44	6.48	6.437	6.288	6.074	5.849	5.973	5.937	6.227	6.271	6.493	6.255	5.871	6.177	6.259	6.183	6.258	6.353	6.406	6.401	5.73	6.722	6.612	6.428	6.679	6.583	6.625	6.486	6.488	6.556	6.688	6.717	6.826	6.762	6.659	6.644	6.571	6.622	6.44	6.762	6.689	7.596	7.334	7.693	7.424	7.272
ATG16L1	7.424	7.408	7.374	7.505	7.572	7.526	7.375	7.497	7.393	7.217	7.118	7.395	6.887	7.406	7.228	6.881	6.521	6.298	6.061	6.081	5.691	6.902	6.463	7.288	6.632	7.227	6.656	6.975	6.847	6.471	6.307	7.19	6.817	6.927	7.218	7.508	6.635	6.703	6.719	6.657	6.539	7.138	7.242	7.103	6.967	7.133
ATG16L2	7.431	7.591	7.547	7.391	8.008	7.808	7.788	7.505	7.656	7.643	7.756	7.383	8.007	8.124	8.224	8.345	8.244	8.377	8.076	8.231	7.873	8.405	8.697	8.795	8.498	8.385	8.608	8.482	8.13	8.066	8.361	7.926	8.278	8.273	8.085	8.113	8.125	8.307	8.349	8.07	8.084	6.821	7.149	6.848	6.775	6.804
ATG2A	7.482	7.653	7.651	7.669	7.853	7.826	7.456	7.774	7.561	7.467	6.889	6.899	6.754	7.048	7.012	6.848	6.189	6.502	6.419	6.566	6.428	7.065	7.183	7.267	7.225	7.163	6.861	6.879	6.797	6.417	6.366	7.552	7.115	7.377	7.615	7.51	6.98	6.715	7.029	6.915	6.954	8.426	8.524	8.542	8.49	8.453
ATG2B	6.803	6.613	6.805	6.579	6.5	6.378	6.539	6.446	6.584	6.8	6.444	6.504	6.186	6.888	7.048	6.785	6.782	6.738	6.68	6.62	7.131	6.987	6.998	7.025	6.976	7.182	7.248	7.357	7.231	7.347	7.173	7.497	7.213	7.26	7.515	7.226	7.914	7.829	8.074	8.167	7.992	7.346	7.488	7.675	7.365	6.597
ATG3	10.868	10.878	10.899	10.831	10.813	10.877	10.576	10.892	10.894	10.912	10.911	10.947	11.09	11.042	11.023	11.258	11.277	11.255	10.986	11.042	11.251	11.233	11.354	11.078	11.206	10.953	11.02	10.782	10.821	10.861	11.034	10.892	11.137	11.083	11.002	10.981	10.687	10.714	10.63	10.684	10.728	10.882	10.909	10.904	10.877	10.878
ATG4A	7.743	7.642	7.796	7.842	7.779	7.697	7.62	7.764	7.767	7.885	7.788	7.91	7.782	8.069	8.11	8.258	8.263	8.193	8.148	8.122	8.006	8.122	8.119	8.119	8.029	7.991	8.117	8.135	7.93	8.168	8.015	8.338	8.192	8.282	8.262	8.473	7.883	8.07	7.94	8.152	7.948	8.256	8.046	8.208	8.24	8.133
ATG4B	8.163	8.378	8.13	8.086	8.021	8.107	7.68	7.863	8.049	7.89	7.603	7.633	7.526	7.691	7.802	7.739	7.448	7.474	7.24	7.22	7.01	7.748	7.667	7.872	7.754	7.823	7.582	7.692	7.659	7.454	7.52	8.257	8.289	8.348	8.401	8.324	7.675	7.526	7.527	7.628	7.562	8.128	8.163	8.038	7.951	7.93
ATG4C	6.559	6.43	6.61	6.572	6.326	6.126	6.211	6.073	6.612	6.636	6.998	7.203	7.042	6.798	6.935	6.687	7.393	7.353	7.489	7.421	7.786	6.51	6.843	7.204	7.07	6.765	7.43	7.231	7.538	7.725	7.754	7.175	7.201	7.126	7.038	6.853	7.269	7.507	7.489	7.563	7.684	6.953	6.671	6.932	6.539	6.094
ATG4D	5.924	6.073	5.942	6.16	5.973	6.126	5.916	5.89	6.041	5.947	5.681	5.798	5.692	5.473	5.338	5.183	5.638	5.8	5.602	5.527	5.843	5.736	5.628	5.617	5.863	5.942	5.397	5.4	5.296	5.148	5.403	6.027	5.935	6.087	6.037	6.297	5.067	4.974	5.029	5.036	5.034	6.133	6.048	6.088	5.82	5.927
ATG5	10.883	10.844	10.906	10.763	10.654	10.56	10.649	10.501	10.732	10.925	11.111	10.972	10.882	10.917	11.109	11.355	11.378	11.358	11.605	11.583	11.655	11.222	11.286	11.11	11.283	11.105	11.385	11.217	11.121	11.338	11.401	11.439	11.343	11.478	11.337	11.248	11.076	11.234	11.246	11.362	11.372	11.27	11.263	11.356	11.229	10.964
ATG7	6.933	6.795	6.734	6.818	6.776	6.888	6.798	6.681	6.859	6.862	6.843	6.634	6.711	6.651	6.539	6.502	6.64	7.087	6.563	6.59	6.132	6.882	6.685	6.83	7.173	7.064	6.831	6.708	6.716	6.553	6.507	6.773	6.853	6.807	6.79	7.069	6.596	6.483	6.537	6.691	6.453	6.864	6.82	6.866	6.638	6.775
ATG9A	6.192	6.307	6.243	6.509	6.283	6.38	6.348	6.486	6.152	6.042	5.785	5.714	5.718	5.813	5.805	5.694	5.627	5.742	5.701	5.453	5.972	6.103	6.065	6.052	5.919	5.9	5.69	5.618	5.455	5.507	5.415	5.787	6.029	5.995	5.99	5.902	5.569	5.703	5.507	5.664	5.489	6.262	6.093	6.226	6.7	6.806
ATG9B	4.936	4.83	4.776	4.867	5.077	4.856	4.973	5.116	4.798	4.822	4.537	4.616	4.453	4.812	4.837	4.754	4.51	4.408	4.483	4.722	4.514	4.563	4.411	4.195	4.402	4.424	4.092	4.06	4.34	4.635	4.395	4.539	4.497	4.458	4.23	4.164	4.71	4.639	4.715	4.719	4.586	4.602	4.696	4.594	4.722	4.886
ATHL1	6.077	6.568	6.567	6.216	6.051	6.25	6.119	6.404	6.125	6.249	5.552	5.638	5.683	5.829	5.871	5.618	5.206	5.065	5.741	6.069	5.227	5.704	5.581	5.754	5.654	5.552	5.12	5.36	5.544	5.382	5.304	5.639	5.497	5.531	5.445	5.68	5.826	5.901	5.64	5.859	5.653	5.712	5.744	5.683	5.568	5.676
ATIC	11.546	11.492	11.615	11.842	11.967	11.654	11.893	11.622	11.637	11.649	12.148	12.051	12.135	12.295	12.212	12.301	12.37	12.317	12.172	12.193	12.017	12.51	12.41	12.305	12.279	12.245	12.092	11.972	11.81	11.904	11.964	12.186	12.524	12.524	12.41	12.58	11.396	11.488	11.408	11.462	11.309	11.836	11.646	11.696	11.888	12
ATL1	5.604	5.486	5.559	5.638	5.495	5.396	5.603	5.739	5.564	5.66	6.235	6.197	6.625	6.504	6.374	6.517	6.274	6.641	6.297	6.168	6.615	6.321	6.647	6.17	6.26	6.213	6.582	6.187	5.805	6.058	6.093	6.046	6.445	6.581	6.561	6.428	5.845	5.984	6.004	5.962	5.821	5.631	5.626	5.743	5.303	5.812
ATL2	8.402	8.201	8.319	8.098	8.193	7.831	7.832	8.236	8.196	8.294	8.043	8.458	8.614	8.535	8.681	8.605	8.783	8.875	8.617	8.633	8.803	9.042	9.096	9.087	8.816	8.605	8.946	9.088	8.938	9.002	8.846	8.524	8.807	8.766	8.806	8.587	8.95	8.921	8.903	8.956	8.766	8.764	8.571	8.856	9.174	9.017
ATL3	11.408	11.477	11.483	11.588	11.554	11.541	11.412	11.557	11.45	11.479	11.529	11.609	11.262	11.741	11.523	11.541	11.275	11.199	11.37	11.282	11.065	11.355	11.216	11.444	11.229	11.438	10.853	10.956	10.826	10.781	10.819	11.705	11.507	11.567	11.604	11.821	10.718	10.897	10.827	10.679	10.646	11.996	12.113	11.948	11.994	12.185
ATM	5.563	5.583	5.696	5.548	5.466	5.481	5.358	5.398	5.518	5.515	5.681	5.824	5.649	5.752	5.728	5.776	5.939	6.238	6.058	6.168	5.544	6.236	6.126	6.239	6.254	6.224	6.301	6.33	6.274	6.203	6.086	5.868	6.029	6.16	5.956	6.175	6.263	6.461	6.232	6.388	6.066	6.023	5.959	6.068	5.653	5.812
ATMIN	8.344	8.377	8.218	8.383	8.262	8.135	8.342	8.318	8.368	8.419	8.876	8.693	9.044	8.775	8.722	8.908	9.252	9.237	9.066	9.068	9.123	8.921	8.961	8.645	8.884	8.785	8.841	8.582	8.716	8.97	8.988	8.664	8.539	8.533	8.416	8.379	8.612	8.764	8.662	8.581	8.749	8.174	8.197	8.135	8.075	7.884
ATN1	5.954	5.751	5.992	5.896	6.015	5.754	6.087	5.882	5.781	5.541	5.473	5.511	5.683	5.503	5.199	5.162	5.407	5.023	4.959	4.764	5.008	5.116	4.963	5.23	5.092	4.929	5.048	5.005	5.192	5.104	5.085	5.407	5.41	5.062	5.192	5.346	5.174	5.307	5.183	5.254	5.297	5.414	5.558	5.472	5.618	5.364
ATOH8	5.358	5.413	5.575	5.292	5.799	5.726	5.673	5.673	5.555	5.439	5.358	5.428	5.463	5.737	5.842	6.017	5.99	5.195	5.975	6.025	6.171	5.864	5.7	5.979	5.316	5.001	5.191	5.627	5.94	6.084	5.972	5.903	5.41	5.572	5.086	5.372	5.624	5.646	5.551	5.539	5.765	5.536	5.384	5.503	6.078	6.105
ATOX1	8.624	8.536	8.581	8.81	8.798	9.098	9.401	9.253	8.62	8.607	8.889	8.566	9.69	9.234	9.288	9.515	10.4	10.338	10.143	10.181	10.425	10.354	10.391	10.006	10.289	10.201	10.316	10.052	9.742	9.909	9.925	8.892	9.245	9.161	8.96	9.161	9.334	9.366	9.131	9.159	9.23	8.468	8.318	8.373	8.868	9.558
ATP10A	3.958	4.098	4.148	4.225	4.615	4.306	4.632	4.678	4.232	4.276	4.286	4.128	4.401	4.339	4.326	4.291	4.449	4.175	3.897	4.198	4.483	4.425	4.239	4.503	4.421	4.609	4.213	4.063	4.591	4.695	4.722	4.823	4.302	4.299	3.94	4.364	4.38	4.294	4.564	4.538	4.199	4.372	4.416	4.591	4.762	4.783
ATP10B	9.102	9.079	9.736	9.076	9.11	9.206	9.09	9.029	9.252	9.18	9.417	9.442	9.415	8.897	8.795	8.754	9.247	9.323	9.736	9.552	9.691	8.96	8.889	8.925	8.849	8.925	8.916	8.914	9.099	9.199	9.316	9.107	8.787	8.766	8.803	8.896	9.425	9.538	9.32	9.219	9.403	8.932	9.127	8.756	8.408	8.993
ATP10D	6.303	6.367	6.256	6.138	5.925	5.88	5.83	5.872	6.022	6.271	6.368	6.55	6.16	6.233	6.466	6.395	7.443	7.484	7.099	7.088	7.917	7.153	7.366	6.968	7.337	7.119	7.785	7.863	7.567	7.802	7.741	5.69	6.042	5.782	5.794	5.789	7.266	7.526	7.176	7.593	7.468	5.359	5.125	5.444	4.858	4.717
ATP11A	8.487	8.875	8.587	8.535	8.707	8.758	8.387	8.681	8.779	8.722	7.415	7.649	7.497	8.057	8.048	7.883	7.477	7.529	7.332	7.406	7.468	8.092	8.14	8.13	8.315	8.187	7.535	7.584	7.496	7.442	7.581	8.453	8.18	8.085	8.251	8.287	7.743	7.663	7.587	7.803	7.8	8.59	8.659	8.655	8.726	8.233
ATP11B	7.677	7.606	7.724	7.651	7.949	7.531	7.641	7.792	7.692	7.698	7.923	8.444	7.675	8.176	7.957	7.916	8.048	8.046	7.842	7.799	7.101	8.315	8.209	8.103	8.071	8.106	8.336	8.457	8.382	8.394	8.257	7.828	7.915	7.963	7.935	8.008	8.357	8.397	8.464	8.539	8.359	7.82	7.637	7.729	7.627	7.291
ATP11C	5.456	5.419	5.472	5.381	5.408	5.342	5.426	5.385	5.578	5.58	5.946	5.842	5.979	5.606	5.522	5.842	6.211	6.488	6.17	6.205	6.597	5.805	5.85	5.697	5.895	5.988	6.04	5.996	6.047	6.116	5.988	5.875	5.619	5.699	5.641	5.77	5.626	5.762	5.69	5.656	5.779	5.477	5.734	5.632	5.472	5.421
ATP12A	4.564	4.549	4.538	4.456	4.535	4.344	4.531	4.596	4.843	4.77	4.77	4.697	4.401	4.584	4.754	4.843	4.984	4.749	4.878	4.368	3.996	4.268	4.446	4.991	4.776	4.443	4.88	4.538	4.758	4.666	4.692	4.96	4.652	4.623	4.403	4.582	4.699	5.149	4.384	4.703	4.711	4.583	5.094	4.775	4.666	4.472
ATP13A1	8.055	8.083	8.187	8.184	8.019	8.312	8.294	8.088	7.932	7.603	7.152	7.029	7.357	6.707	6.671	6.572	6.026	5.55	5.544	5.729	5.28	6.371	6.21	6.764	6.398	6.719	6.031	6.255	6.203	6.149	5.583	6.619	6.697	6.61	6.659	6.84	6	6.179	6.04	6.092	6.123	7.056	6.881	6.92	7.358	7.178
ATP13A2	6.187	6.131	6.226	6.154	6.169	6.255	6.121	6.203	6.127	6.19	6.24	6.141	6.439	6.215	6.043	6.289	6.269	6.34	6.598	6.401	6.772	6.15	6.054	5.994	6.063	6.07	6.12	5.973	6.156	6.07	6.219	5.966	6	5.971	5.925	5.887	6.007	6.101	5.987	5.936	6.103	5.881	5.956	5.78	6.104	6.244
ATP13A3	8.62	8.323	8.542	8.721	9.131	9.125	9.394	9.402	8.752	8.803	8.613	8.65	9.241	8.911	9.362	9.158	9.472	9.423	9.271	9.302	9.574	9.224	9.34	9.169	9.583	9.399	9.514	9.452	9.262	9.313	9.304	9.283	9.586	9.467	9.504	9.275	9.675	9.511	9.543	9.651	9.677	9.517	9.736	9.756	10.259	10.223
ATP1A1	11.187	11.08	11.25	11.184	11.042	11.082	11.209	11.361	11.273	11.11	10.482	10.731	10.881	11.198	10.88	10.669	10.014	9.998	9.78	9.72	8.664	10.844	10.352	10.764	10.449	10.739	9.65	9.881	9.908	9.526	9.443	10.925	10.755	10.715	10.921	11.326	10.176	9.783	9.868	9.936	9.918	11.78	11.372	11.654	11.77	12.098
ATP1A1OS	5.051	5.075	4.837	4.925	4.82	4.977	5.068	4.979	5.045	5.004	5.01	5.015	5.044	5.25	5.267	5.07	5.298	5.227	5.333	5.104	5.187	5.104	5.055	5.269	5.176	5.115	5.351	5.729	5.566	5.414	5.443	5.108	5.223	5.135	5.138	5.377	5.466	5.81	5.64	5.534	5.504	5.035	4.953	4.822	4.807	4.826
ATP1A2	4.914	4.708	4.742	4.849	4.841	4.689	4.782	4.995	4.782	4.668	4.897	4.987	4.559	4.816	4.932	4.894	4.696	4.302	5.283	5.3	5.382	4.899	4.706	4.539	4.375	4.443	4.259	4.62	4.554	4.809	4.793	4.5	4.94	4.623	4.442	4.697	4.862	4.974	4.945	5	4.822	4.609	4.61	4.697	5.133	5.052
ATP1A3	6.032	5.74	5.891	6.017	5.839	6.144	6.176	5.995	6	6.288	5.806	5.763	6.293	5.806	5.6	5.479	5.99	6.052	6.184	5.927	5.382	6.188	5.973	5.926	5.741	5.777	5.745	5.585	6.07	6.127	6.162	6.007	5.594	5.648	5.587	5.747	6.151	6.179	6.17	6.086	6.188	6.032	5.868	5.808	6.015	6.462
ATP1A4	8.73	8.639	8.663	8.614	8.669	8.876	8.671	8.783	8.603	8.33	7.871	8.027	7.49	7.979	7.758	7.506	6.771	6.863	6.793	6.772	6.241	7.436	7.132	7.672	7.174	7.319	6.863	7.147	7.11	6.741	6.767	7.764	7.689	7.719	7.91	8.11	7.42	7.269	7.233	7.29	7.169	8.732	8.277	8.538	9.006	9.069
ATP1B1	12.01	11.906	12.23	12.232	12.348	12.207	12.238	12.14	12.346	12.196	12.452	12.816	12.949	12.733	12.737	12.881	12.659	12.89	12.474	12.744	13.819	12.792	13.203	12.925	12.962	12.498	12.833	12.629	12.47	12.63	13.052	14.222	14.656	14.673	14.768	14.379	12.329	12.213	12.569	12.694	12.426	14.286	14.609	14.499	14.474	13.851
ATP1B2	5.524	5.413	5.588	5.707	5.635	5.651	5.653	5.75	5.656	5.648	5.533	5.511	5.543	5.77	5.778	5.941	6.126	6.052	6.075	6.47	5.911	5.659	5.676	6.03	5.43	5.552	5.699	5.608	5.406	5.577	5.972	5.609	5.612	5.782	5.857	5.789	5.681	5.767	5.764	5.876	5.804	5.692	5.718	5.825	6.152	6.117
ATP1B3	12.03	11.898	11.846	11.696	11.981	12.133	11.815	11.747	12.149	12.168	11.934	11.714	12.24	12.183	12.407	12.322	12.381	12.289	12.312	12.277	12.569	12.223	12.223	12.031	12.443	12.309	12.271	12.074	11.847	12.306	12.224	13.359	13.147	13.263	13.317	13.267	12.312	12.327	12.161	12.74	12.494	13.881	13.692	14.061	13.943	13.727
ATP2A1	5.06	4.708	4.696	4.648	4.805	4.677	4.812	4.698	4.594	4.704	4.863	4.788	4.756	4.758	4.646	4.42	4.513	3.916	4.396	4.301	4.802	4.225	4.368	4.226	4.229	4.286	4.389	4.457	4.581	4.36	4.22	4.441	4.322	4.278	4.425	6.129	5.749	4.518	4.57	4.582	4.615	4.68	4.634	4.499	4.787	4.841
ATP2A2	8.552	8.759	8.295	8.339	8.393	8.499	8.333	8.493	8.529	8.482	7.977	8.252	7.589	8.186	8.384	8.018	7.438	7.542	7.49	7.384	7.232	7.755	7.71	7.902	7.888	7.894	7.566	7.8	7.978	7.552	7.706	8.142	8.193	8.135	8.351	7.952	7.904	7.722	7.902	7.89	7.784	8.198	8.254	8.212	8.161	7.679
ATP2A3	4.64	4.817	4.855	4.872	4.865	4.93	4.851	4.944	4.918	4.719	5.067	4.556	4.699	4.237	4.587	4.357	4.1	4.175	3.792	3.994	3.918	4.341	4.22	4.411	4.293	4.247	4.549	4.298	4.29	4.266	4.175	5.056	4.298	5.321	4.252	4.349	4.472	4.323	4.464	4.44	4.293	4.162	4.334	4.446	4.305	4.551
ATP2B1	7.472	7.546	7.44	7.537	7.568	7.479	7.69	7.845	7.571	7.685	7.704	7.778	7.571	7.905	7.771	7.869	7.5	7.518	7.179	7.353	7.212	7.595	7.554	7.588	7.289	7.398	7.412	7.547	7.437	7.601	7.509	7.792	7.672	7.477	7.682	7.715	7.443	7.583	7.413	7.614	7.51	7.895	7.724	7.836	8.222	8.071
ATP2B2	6.068	6.11	5.962	6.09	5.877	6.19	6.009	5.882	5.906	5.742	5.316	5.428	5.441	5.851	6.005	5.717	5.867	5.826	5.767	6.003	5.334	5.937	5.817	6.09	5.631	5.975	5.979	5.848	5.805	5.706	6.093	5.555	5.644	5.424	5.424	5.609	5.593	5.88	5.949	6.054	5.711	5.45	5.406	5.353	5.217	5.705
ATP2B3	5.883	5.752	5.812	5.976	5.956	6.083	6.081	6.025	5.835	5.781	6.025	6.012	6.414	5.699	6.188	5.715	6.266	6.123	6.076	5.832	6.594	5.956	6.341	6.047	5.845	5.982	6.184	6.04	6.239	6.293	6.239	5.806	5.912	6.063	5.921	5.788	6.29	6.107	6.255	6.093	6.134	5.817	5.778	5.697	6.12	6.139
ATP2B4	5.001	5.051	5.064	4.999	4.993	5.036	4.902	4.914	5.083	5.044	4.736	4.84	4.482	4.816	4.84	4.742	4.492	4.654	4.526	4.632	4.242	4.581	4.47	4.844	4.597	4.61	4.683	4.557	4.534	4.616	4.633	4.697	4.655	4.458	4.588	4.508	4.785	4.819	4.842	4.796	4.837	4.85	4.928	4.929	4.638	4.626
ATP2C1	9.042	8.957	8.906	8.659	8.76	8.833	8.407	8.515	8.956	9.036	8.751	8.963	8.622	8.99	8.828	8.875	8.688	8.63	8.399	8.339	7.399	8.681	8.632	8.872	8.641	8.463	8.505	8.913	8.815	8.77	8.623	8.66	8.731	8.775	8.817	8.699	8.83	8.945	8.854	8.97	8.797	9.002	8.863	9.051	8.979	8.336
ATP2C2	4.161	4.399	4.538	4.524	4.715	4.557	4.729	4.436	4.508	4.354	4.463	4.29	4.559	4.561	4.624	4.816	4	4.302	4.083	4.15	4.483	4.503	4.665	4.432	4.375	4.046	4.302	4.697	4.554	4.065	4.244	4.774	4.141	4.299	4.062	5.248	4.483	4.26	4.538	4.443	4.136	4.305	4.563	4.471	4.556	4.499
ATP4A	4.692	4.737	4.711	4.999	4.9	4.842	5.013	4.678	4.881	4.897	5.015	4.987	5.421	4.775	4.754	4.94	4.905	4.652	4.787	4.9	5.227	4.701	4.58	4.93	4.944	4.77	4.704	4.456	4.742	5.171	5.056	4.913	4.652	4.458	4.552	4.255	5.144	4.92	4.945	4.911	4.944	4.674	4.913	4.618	5.091	5.116
ATP5A1	12.798	12.765	12.643	12.765	12.938	13.006	12.915	13.105	12.853	12.943	12.838	13.072	12.915	13.542	13.445	13.346	13.208	13.175	12.922	12.903	11.52	13.447	13.291	13.556	13.067	13.098	13.322	13.542	13.552	13.435	13.296	12.829	12.9	12.879	12.867	12.952	13.463	13.541	13.407	13.475	13.359	12.98	12.706	12.897	13.05	13.057
ATP5B	13.562	13.418	13.28	13.311	13.167	13.128	13.145	13.225	13.157	13.111	13.061	13.444	12.798	13.04	12.977	12.632	12.11	12.029	11.807	11.779	10.367	12.519	12.183	12.473	12.127	12.272	12.243	12.674	12.75	12.452	12.094	12.033	12.009	11.983	12.1	12.115	12.651	12.533	12.488	12.327	12.393	12.317	11.897	12.054	12.449	12.508
ATP5C1	9.957	9.718	10.094	9.586	10.049	9.918	9.8	9.698	9.803	10.059	9.974	9.688	10.307	10.201	10.273	10.492	11.01	10.882	10.722	10.726	10.115	10.798	10.838	10.519	10.782	10.499	11.084	10.934	10.968	11.172	11.054	10.074	10.194	10.018	9.861	9.931	10.948	11.096	11.027	11.247	11.102	10.259	9.754	10.192	10.081	9.832
ATP5D	10.225	9.936	10.101	10.093	9.523	9.696	9.958	9.759	9.723	9.665	9.114	8.763	8.792	8.879	8.973	8.513	8.237	8.014	8.181	8.096	7.987	8.585	8.279	8.676	8.508	8.823	8.11	8.205	8.396	7.97	7.831	8.185	8.049	7.926	8.006	8.218	8.652	8.086	8.246	8.226	8.343	8.152	8.043	8.155	8.54	9.24
ATP5E	10.13	9.904	10.163	9.87	10.116	10.116	10.032	10.027	10.125	10.159	9.938	9.902	10.049	10.111	10.286	10.167	10.42	10.562	10.313	10.229	9.978	10.512	10.482	10.385	10.585	10.564	10.511	10.471	10.235	10.549	10.369	10.377	10.455	10.43	10.361	10.389	10.088	10.332	10.005	10.308	10.433	10.316	10.235	10.17	10.027	10.134
ATP5F1	12.14	11.841	12.012	11.706	12.031	11.871	12.219	12.091	11.9	12.135	12.047	11.874	12.246	12.122	12.239	12.334	12.688	12.536	12.414	12.331	12.643	12.396	12.505	12.135	12.626	12.341	12.562	12.402	12.535	12.611	12.665	12.007	12.144	11.939	11.786	11.836	12.494	12.552	12.511	12.565	12.689	12.253	11.94	12.254	12.152	11.894
ATP5G1	9.599	9.515	10.055	9.733	9.699	9.428	9.897	9.607	9.434	9.536	9.467	8.932	9.174	9.604	9.786	9.67	10.086	10.07	9.984	9.921	9.658	10.263	10.04	10.031	10.119	10.015	10.333	10.225	10.193	10.18	10.08	9.149	9.247	8.982	8.966	9.216	10.059	10.225	9.99	10.157	10.025	9.23	9.079	9.134	9.267	9.448
ATP5G2	13.702	13.591	13.501	13.48	13.105	13.072	13.45	13.487	13.385	13.215	13.206	12.924	12.773	12.688	12.764	12.559	12.863	12.799	12.883	12.706	13.182	12.824	12.77	12.664	12.916	12.97	12.978	12.989	13.072	12.918	12.775	11.948	12.056	11.902	11.9	11.988	13.022	12.985	13.025	12.955	12.971	11.872	11.795	11.816	12.193	12.443
ATP5G3	13.937	13.876	14.26	14.004	13.998	14.026	14.531	14.286	14.243	14.411	13.835	13.918	13.491	14.275	14.286	14.109	13.896	13.926	13.951	13.92	13.289	14.037	13.969	14.444	14.026	14.245	14.33	14.555	14.499	14.324	14.286	14.558	14.249	14.418	14.512	14.463	14.551	14.69	14.66	14.741	14.668	14.39	14.544	14.396	14.383	13.898
ATP5H	12.527	13.163	12.519	12.529	12.736	12.701	12.527	12.621	12.615	12.651	12.815	12.596	12.997	13.044	13.05	13.261	13.665	13.664	13.548	13.565	13.804	13.718	13.718	13.525	13.714	13.69	13.918	13.726	13.416	13.542	13.613	13.163	13.303	13.382	13.202	13.299	13.381	13.569	13.528	13.454	13.519	13.08	13.038	13.021	13.078	12.989
ATP5I	12.36	12.308	12.34	12.656	12.638	12.466	12.633	12.681	12.279	12.164	12.156	11.942	12.363	12.333	12.341	12.371	12.901	12.86	12.74	12.732	13.373	12.809	12.76	12.248	12.656	12.55	12.734	12.368	12.412	12.533	12.559	11.785	11.812	11.726	11.613	11.858	12.575	12.656	12.553	12.616	12.735	12.364	12.044	12.158	12.004	12.747
ATP5J	11.705	11.422	11.751	12.233	12.016	11.862	12.062	12.096	11.678	11.695	11.75	11.619	11.922	11.842	11.766	11.842	12.295	12.204	12.104	12.073	12.492	12.239	12.195	11.945	12.328	12.302	12.328	12.14	12.211	12.299	12.222	11.814	11.889	11.741	11.728	11.884	12.099	12.209	12.121	12.264	12.251	12.109	11.723	12.094	12.062	12.034
ATP5J2	12.556	12.828	12.485	12.719	12.912	12.841	12.93	12.653	12.545	12.713	13.075	12.875	13.371	12.673	12.622	12.743	13.35	13.441	13.144	13.198	13.441	13.474	13.46	13.009	13.535	13.274	13.552	13.333	13.192	13.297	13.435	12.628	13.119	12.988	12.734	12.788	12.675	12.792	12.694	12.682	12.777	12.561	12.579	12.455	12.546	12.712
ATP5L	13.445	13.284	13.654	13.712	13.548	13.84	13.943	13.765	13.629	13.644	13.17	12.971	12.943	13.522	13.665	13.51	13.709	13.56	13.73	13.705	13.76	13.725	13.635	13.635	13.76	13.778	13.812	13.767	13.626	13.7	13.651	13.746	13.444	13.497	13.489	13.584	13.937	14.1	13.943	14.116	14.067	13.963	13.975	14.021	14.094	14.227
ATP5L2	8.183	8.247	8.43	8.436	8.535	8.414	8.615	8.452	8.177	8.301	8.075	8.167	7.808	7.98	8.13	8.072	8.416	8.353	8.288	8.404	8.578	8.305	8.271	8.356	8.534	8.524	8.775	8.346	8.787	8.749	8.402	8.323	9.078	8.616	8.21	8.491	8.438	8.678	8.569	8.667	8.665	8.369	8.361	8.491	8.091	8.328
ATP5O	12.917	12.652	13.044	13.246	13.493	13.127	13.312	13.385	13.142	13.082	12.924	12.976	13.188	13.364	13.491	13.505	13.815	13.765	13.716	13.762	13.955	13.738	13.705	13.727	13.835	13.934	13.956	13.898	13.742	13.819	13.833	13.521	13.399	13.395	13.426	13.467	13.912	14.094	13.94	14.183	14.104	13.815	13.827	13.812	13.73	13.662
ATP5S	6.472	6.254	6.45	6.29	6.384	6.293	6.484	6.292	6.47	6.511	6.494	6.261	6.688	6.622	6.898	6.775	7.038	7.013	7.069	6.908	6.845	6.816	6.872	6.787	6.971	6.974	7.066	6.945	6.929	7.111	7.029	6.462	6.517	6.388	6.28	6.285	6.757	7.066	6.851	6.975	6.894	6.18	6.156	6.062	5.975	5.579
ATP5SL	12.299	12.298	12.322	12.326	12.073	12.115	12.171	12.151	12.258	12.271	12.071	12.097	11.319	12.19	12.262	11.993	11.329	11.396	11.556	11.611	11.181	11.633	11.579	12.232	11.579	11.876	11.667	11.916	11.897	11.61	11.607	12.607	12.346	12.478	12.705	12.482	11.999	11.874	12.09	11.987	11.967	12.306	12.622	12.438	12.53	12.233
ATP6	12.901	12.728	12.838	12.864	13.195	12.874	13.314	13.161	12.997	13.147	13.462	13.483	14.617	12.848	12.701	12.736	13.185	13.111	13.314	13.203	13.248	13.398	13.222	12.952	13.591	13.709	13.159	13.343	13.159	13.161	12.791	12.657	12.863	12.682	12.772	12.646	12.838	12.723	12.63	12.603	12.789	12.61	12.948	12.678	12.778	13.137
ATP6AP1	9.92	9.543	9.783	9.466	9.53	9.686	9.677	9.423	9.6	9.53	9.462	9.028	9.313	8.685	8.468	8.75	8.363	8.692	8.389	8.696	8.711	8.902	8.808	8.468	8.954	8.827	8.396	8.103	8.086	7.992	8.315	8.678	9.13	8.912	8.96	9.052	7.901	7.463	7.835	7.931	7.837	9.368	9.088	9.376	9.237	9.539
ATP6AP1L	5.84	5.849	5.912	5.881	5.936	5.686	5.867	5.831	5.902	5.999	6.294	6.279	6.238	6.558	6.467	6.59	6.461	6.428	6.348	6.268	5.81	6.309	6.278	6.491	6.452	6.368	6.495	6.418	6.224	6.551	6.453	6.44	6.315	6.446	6.402	6.51	6.262	6.339	6.258	6.168	6.235	5.918	5.788	5.899	5.466	5.85
ATP6AP2	8.711	8.592	8.641	8.383	8.649	8.53	8.783	8.753	8.766	9.002	8.595	8.641	8.496	8.861	9.074	9.059	8.913	8.821	9.376	9.287	9.007	8.776	8.866	8.701	8.808	8.715	9.075	9.098	9.093	9.189	9.097	8.615	8.63	8.591	8.55	8.493	9.309	9.456	9.305	9.388	9.342	9.144	9.097	9.368	9.345	8.875
ATP6V0A1	9.377	9.331	9.527	9.129	9.501	9.855	9.723	9.094	9.483	9.457	8.665	8.632	8.609	9.433	9.449	9.114	8.269	8.34	8.194	8.342	7.816	8.906	8.837	9.457	8.885	9.208	8.669	8.9	8.907	8.491	8.493	9.728	9.545	9.623	9.841	9.817	8.988	8.75	8.99	8.783	8.887	9.709	9.868	9.787	9.883	9.916
ATP6V0A4	4.894	4.764	4.959	4.849	4.679	4.623	4.709	4.755	4.715	4.717	4.805	4.726	4.482	4.775	4.441	4.742	4.826	5.195	4.482	5.069	4.828	5.116	4.963	4.316	5.092	4.69	4.965	4.844	4.628	4.809	4.576	4.562	4.652	5.062	4.694	4.437	4.574	4.84	4.67	4.471	4.732	4.484	4.518	4.661	4.666	4.526
ATP6V0B	10.093	9.991	10.244	10.281	10.425	10.473	10.738	10.572	10.108	10.035	9.563	9.608	9.593	9.581	9.516	9.116	8.888	9.001	8.896	8.921	8.791	9.456	9.35	9.438	9.59	9.816	9.07	9.326	9.399	9.059	8.925	9.966	9.715	9.665	9.913	9.782	9.585	9.255	9.292	9.284	9.462	10.22	10.291	10.269	10.192	10.625
ATP6V0C	11.27	11.214	11.214	11.157	11.261	11.458	11.191	11.439	11.277	11.295	10.399	10.243	10.317	10.978	11.242	11.076	10.087	10.123	10.071	10.244	10.02	10.869	10.789	11.036	10.84	11.088	10.228	10.21	10.288	9.91	10.13	11.831	11.766	11.704	11.982	11.732	10.206	9.696	10.086	10.074	10.073	11.581	11.54	11.811	12.097	11.729
ATP6V0D1	7.613	7.71	7.66	7.532	7.493	7.564	7.439	7.602	7.531	7.345	7.389	7.288	7.152	6.984	6.948	6.654	6.804	6.474	6.592	6.678	6.549	6.785	6.406	6.278	6.566	6.711	6.37	6.411	6.611	6.581	6.441	6.687	6.656	6.529	6.573	6.272	7.224	6.748	6.769	6.736	6.774	7.152	6.963	7.053	7.49	7.488
ATP6V0E1	10.395	10.364	10.562	10.378	10.412	10.211	10.327	10.292	10.19	10.266	9.972	9.79	9.545	10.039	10.018	9.97	9.954	9.843	9.84	9.692	8.86	10.255	10.147	10.119	10.22	10.085	10.08	10.197	10.124	10.217	10.066	10.623	10.435	10.474	10.467	10.483	10.403	10.521	10.528	10.695	10.478	11.11	10.876	11.108	11.136	11.057
ATP6V0E2	6.022	5.956	6.154	6.1	5.884	6.359	6.076	6.056	6.022	5.731	5.127	5.264	5.124	4.857	4.948	4.69	4.245	4.749	4.44	4.811	4.596	4.818	4.842	5.506	4.858	5.195	4.519	4.973	4.94	4.603	4.722	4.849	4.574	4.501	4.663	5.141	4.717	4.989	5.06	4.796	4.865	4.857	4.676	4.634	4.714	4.717
ATP6V1A	11.241	11.058	11.094	11.345	11.994	11.94	12.248	11.736	11.552	11.448	11.514	11.327	12.77	11.309	11.476	11.493	11.745	11.705	12.527	11.678	11.761	11.793	11.653	11.491	11.69	11.397	11.603	11.874	12.091	12.59	11.82	11.85	11.541	11.147	11.193	11.032	12.801	12.2	11.792	11.889	11.909	11.965	11.696	11.593	12.153	12.347
ATP6V1B2	8.631	8.324	8.445	8.214	8.707	8.739	8.599	8.592	8.572	8.624	8.974	9.041	9.752	8.928	8.778	8.977	9.498	9.546	9.088	9.139	8.386	8.731	8.718	9.039	8.641	8.407	8.763	9.021	9.477	9.471	9.414	8.902	8.698	8.786	8.832	8.788	9.362	9.453	9.461	9.426	9.578	8.795	8.815	8.795	8.696	8.58
ATP6V1C1	8.671	8.688	8.615	8.451	8.705	8.713	8.478	8.545	8.711	8.936	8.895	8.731	8.941	8.966	9.17	9.171	9.449	9.38	9.325	9.38	9.47	9.587	9.613	9.355	9.781	9.689	9.505	9.405	9.286	9.468	9.414	9.88	9.926	9.925	9.87	9.71	9.421	9.556	9.481	9.532	9.535	10.148	10.176	10.349	10.218	9.888
ATP6V1C2	5.094	4.935	4.8	4.896	4.96	5.052	4.983	5.06	5.021	4.811	4.77	4.697	4.887	4.857	4.816	4.894	5.06	5.065	6.128	5.879	6.981	5.048	5.354	4.897	5.161	5.282	5.383	5.205	4.976	5.171	5.561	4.867	5.153	4.782	4.974	4.472	5.144	5.232	5.27	5.199	5.056	5.195	5.006	5.068	4.556	5.031
ATP6V1D	7.758	8.257	7.732	7.681	7.862	7.74	7.767	7.822	7.796	7.929	8.091	8.195	7.8	8.115	8.226	8.069	8.507	8.445	8.466	8.466	8.64	8.386	8.524	8.221	8.539	8.358	8.595	8.54	8.532	8.654	8.566	8.794	8.717	8.827	8.686	8.68	8.358	8.661	8.643	8.741	8.557	8.858	8.952	8.956	8.605	8.386
ATP6V1E1	9.091	8.911	9.076	9.242	9.112	8.968	9.258	9.278	9.102	9.134	9.346	9.402	9.726	9.737	9.584	9.869	9.942	9.961	9.675	9.731	9.595	10.208	10.26	9.966	10.058	9.654	9.809	9.669	9.612	9.739	9.815	10.145	10.339	10.294	10.201	10.156	9.418	9.595	9.529	9.569	9.496	10.535	10.253	10.648	10.79	10.327
ATP6V1E2	6.142	5.916	6.011	6.303	5.911	5.766	5.803	5.641	5.968	6.07	5.896	5.898	5.771	6.076	6.021	6.232	6.258	6.032	6.28	5.927	6.198	6.627	6.557	6.37	6.46	6.352	6.461	6.266	6.152	6.149	6.149	6.81	7.029	6.986	7.05	7.062	6.04	6.188	6.141	6.575	6.156	6.742	6.728	6.776	6.591	6.345
ATP6V1F	11.408	11.399	11.663	11.603	11.639	12.022	11.78	11.855	11.417	11.53	11.441	11.456	11.891	11.811	11.826	11.83	11.886	11.944	11.8	11.99	11.809	12.082	12.031	11.984	11.882	11.961	12.142	11.892	11.717	11.768	11.798	11.54	11.835	11.867	11.749	11.866	11.74	11.656	11.634	11.59	11.563	11.337	11.25	11.259	11.499	11.922
ATP6V1G1	13.306	13.544	13.333	13.584	13.412	13.355	13.127	13.294	13.331	13.287	13.248	13.658	12.906	13.465	13.23	13.109	13.21	13.205	12.977	12.958	12.747	13.444	13.351	13.373	13.392	13.668	13.396	13.428	13.369	13.401	13.373	13.815	13.606	13.79	13.963	13.742	13.447	13.597	13.599	13.688	13.662	14.135	14.183	14.128	13.885	13.558
ATP6V1G2	5.759	5.637	5.836	5.599	5.544	5.62	5.593	5.65	5.898	5.879	6.022	5.898	6.025	5.851	6.228	6.121	6.192	6.283	6.5	6.62	6.657	6.2	6.238	6.133	6.068	5.841	6.102	5.976	6.305	6.149	6.149	6.323	5.644	5.862	5.738	5.372	6.09	6.029	6.184	6.005	5.765	5.979	6.047	5.911	6.565	6.454
ATP6V1H	6.427	6.307	6.708	6.424	6.224	6.06	6.311	6.303	6.574	6.59	6.493	6.636	6.455	6.337	6.406	6.663	6.108	6.247	6.058	6.025	5.28	6.414	6.378	6.439	6.512	6.539	6.435	6.426	6.117	6.32	6.339	6.888	6.809	6.82	6.792	6.908	6.444	6.39	6.423	6.626	6.524	7.212	6.927	7.369	7.066	6.957
ATP7A	4.692	4.888	4.647	4.674	4.715	4.668	4.798	4.596	4.715	4.77	4.546	4.574	4.763	4.68	4.878	4.576	4.652	4.652	4.526	4.764	5.174	5.148	4.706	5.143	4.776	4.609	5.048	4.538	4.669	4.752	4.988	4.913	4.84	4.999	4.881	4.732	4.829	4.732	4.897	4.879	4.913	5.008	5.469	5.083	4.611	4.852
ATP7B	8.09	8.488	8.162	8.044	7.912	8.064	8.108	8.203	8.02	8.033	7.346	7.488	6.932	7.659	7.636	7.441	7.187	7.146	7.374	7.578	7.45	7.55	7.232	7.501	7.402	7.735	7.074	7.33	7.228	7.1	6.829	6.961	6.676	6.74	6.792	7.095	7.552	7.294	7.364	7.511	7.242	7.358	6.983	7.219	7.229	7.085
ATP8	13.767	13.56	13	13.612	12.95	13.206	13.664	13.668	13.433	13.161	13.271	12.834	13.14	12.093	12.997	12.728	13.419	13.371	13.415	13.489	14.807	13.264	13.256	12.625	13.418	13.569	13.206	13.004	12.941	13.072	12.804	12.517	12.394	12.218	12.331	12.156	12.981	12.829	12.292	12.47	12.907	13.116	13.073	12.974	12.937	14.32
ATP8A1	5.387	5.3	5.376	5.06	5.281	5.451	5.476	5.011	5.618	5.671	5.604	5.526	5.985	5.726	6.101	5.885	6.578	6.683	6.606	6.708	6.734	5.937	6.296	5.594	6.351	5.911	7.103	6.687	6.435	7.043	6.927	5.045	5.003	5.251	4.787	4.732	6.624	6.807	7.638	7.121	6.898	5.054	4.944	4.913	4.786	4.898
ATP8A2	4.421	4.317	4.538	4.524	4.171	4.484	4.326	4.618	4.444	4.354	4.626	4.668	4.699	4.223	4.326	4.362	4.652	4.699	5.038	4.9	5.564	5.048	5.412	5.529	4.598	5.13	4.84	4.538	5.026	4.752	4.722	4.798	4.456	4.896	4.588	4.835	4.436	5.215	4.303	4.392	4.291	4.754	4.359	4.417	5.637	4.806
ATP8B1	7.249	7.267	7.39	7.137	7.167	7.152	7.41	7.01	7.348	7.591	7.374	7.579	7.724	7.738	7.962	7.979	8.272	8.272	8.281	8.361	8.879	8.023	8.275	8.213	8.256	8.039	8.418	8.247	8.285	8.228	8.444	7.834	8.081	8.022	7.935	7.702	8.374	8.385	8.551	8.299	8.373	6.817	7.191	7.089	6.832	6.057
ATP8B2	6.068	6.035	6.045	5.939	5.954	5.977	5.863	5.926	5.863	5.751	5.456	5.511	5.197	5.585	5.548	5.285	4.826	5.108	4.959	4.109	4.708	5.491	5.651	5.877	5.376	5.942	5.085	5.36	5.154	4.985	4.828	5.782	5.714	5.608	5.794	5.867	5.229	5.181	5.125	5.188	5.273	5.85	5.903	5.743	5.74	6.019
ATP8B3	4.744	4.888	4.908	4.585	4.646	4.668	4.729	4.529	4.758	4.717	4.77	4.472	4.482	4.429	4.754	4.742	4.696	4.842	4.219	4.368	4.828	4.664	4.665	4.758	5.289	4.483	4.474	4.879	4.391	4.63	4.539	4.673	4.693	4.665	4.758	4.364	4.662	4.476	4.822	4.703	4.752	4.534	4.468	4.831	4.858	4.676
ATP8B5P	7.934	7.761	8.089	7.564	7.513	7.345	7.433	7.629	7.841	8.112	7.995	8.201	7.167	8.069	8.174	7.965	7.615	7.429	7.496	7.154	6.079	7.42	7.514	7.723	7.547	7.324	8.121	8.284	8.592	8.636	8.421	8.402	8.157	8.247	8.369	7.96	8.959	9.095	8.973	9.276	9.125	8.787	8.732	8.878	8.851	7.574
ATP9A	6.888	6.959	7.062	7.141	7.148	6.923	7.228	7.085	7.078	6.962	6.627	6.65	6.593	7.092	7.13	7.223	6.189	6.252	6.262	6.374	6.325	6.676	6.955	6.899	6.902	6.785	6.491	6.304	6.159	6.108	6.279	6.66	6.951	6.823	6.969	6.577	6.52	6.347	7.068	6.565	6.463	6.823	7.203	7.046	6.796	6.273
ATP9B	8.195	8.124	8.288	8.275	8.205	8.347	8.312	8.135	8.199	8.191	8.438	8.273	8.001	8.016	7.977	7.833	7.689	7.701	7.881	7.902	7.893	7.672	7.666	7.898	7.87	8.039	7.915	8.057	8.094	7.832	7.91	7.808	7.843	7.846	7.86	7.892	7.615	7.507	7.543	7.328	7.448	7.607	7.613	7.431	7.178	7.249
ATPAF1	5.539	5.401	5.529	5.559	5.467	5.642	5.508	5.629	5.544	5.34	5.654	5.763	5.501	5.585	5.638	5.618	5.346	5.384	5.515	5.703	4.889	5.048	5.354	5.389	5.289	5.311	5.651	5.539	5.227	5.236	5.472	5.024	5.319	6.002	5.303	5.662	5.469	5.516	5.501	5.517	5.423	5.217	5.216	5.233	5.133	4.742
ATPAF2	8.938	8.813	8.487	8.747	8.317	8.435	8.51	8.807	8.595	8.21	8.643	8.347	8.411	8.027	7.862	7.767	7.588	7.661	7.589	7.523	7.309	7.981	7.83	7.982	7.694	7.912	7.546	7.558	7.548	7.353	7.295	7.467	7.678	7.572	7.589	7.851	7.528	7.301	7.456	7.212	7.278	7.434	7.269	7.3	7.663	8.015
ATPBD4	4.692	4.362	4.8	4.585	4.796	4.879	4.816	4.678	4.758	4.745	4.463	4.697	4.887	4.729	4.878	4.69	4.245	4.384	4.391	4.632	4.216	4.303	4.537	4.758	5.346	4.609	4.615	5.312	4.92	5.01	4.86	5.583	4.94	4.855	5.006	4.697	5.126	5.34	5.353	5.423	5.334	4.674	4.739	4.849	4.714	4.416
ATPIF1	11.698	11.724	11.621	11.536	11.957	11.958	11.793	11.762	11.87	11.941	12.077	12.05	12.231	12.637	12.631	12.786	13.091	13.077	12.982	12.938	12.588	13.183	13.197	13.183	13.032	13.175	13.422	13.287	13.032	13.12	13.259	12.776	13.001	13.011	12.958	12.998	12.959	13.162	13.196	13.205	13.017	12.631	12.836	12.608	12.701	12.92
ATR	7.697	7.423	7.252	7.15	7.269	7.166	7.223	7.135	7.359	7.547	7.663	7.791	7.72	7.895	7.954	7.943	7.893	7.988	7.793	7.842	7.521	8.165	8.145	7.918	7.971	7.635	8.038	8.076	7.833	8.071	7.951	7.738	8.136	8.039	7.948	7.926	7.53	7.823	7.547	7.738	7.499	7.869	7.706	7.793	7.764	7.4
ATRIP	6.224	6.214	6.185	6.598	6.297	6.43	6.307	6.392	6.335	6.106	6.021	6.214	5.988	6.118	6.074	5.914	5.55	5.447	5.44	5.351	4.996	5.793	5.524	6.1	5.633	6.058	5.337	5.639	5.611	5.509	5.43	6.456	6.285	6.319	6.399	6.564	5.594	5.486	5.501	5.398	5.466	6.059	5.917	5.975	5.877	6.333
ATRN	8.064	8.077	8.077	8.156	8.186	8.394	8.213	8.305	8.107	7.895	8.001	8.014	8.145	8.195	7.936	7.927	7.546	7.645	7.213	7.154	6.811	7.848	7.642	7.857	7.756	7.902	7.722	7.85	7.876	7.647	7.472	7.004	7.254	7.028	7.071	7.22	7.977	7.778	7.878	7.719	7.663	6.999	6.974	6.949	6.912	6.843
ATRNL1	6.83	7.004	7.062	6.803	6.717	6.894	6.671	7.05	7.258	7.344	7.707	7.507	7.867	7.25	7.246	7.685	7.518	7.361	7.764	7.897	7.559	6.2	6.323	6.183	6.54	6.226	6.473	6.373	6.731	6.851	7.015	7.568	7.102	7.035	6.653	6.741	7.283	7.284	7.323	7.279	7.194	7.484	7.847	7.874	7.411	6.462
ATRX	8.387	8.097	7.892	7.865	7.562	7.455	7.779	7.745	8.032	8.119	8.248	8	7.897	7.673	7.798	8.035	8.584	8.358	8.592	8.486	9.409	7.479	7.352	7.312	7.843	8.096	7.385	7.665	7.987	7.989	7.843	8.089	7.282	7.41	7.467	7.492	8.304	8.365	8.325	8.302	8.528	8.78	8.744	8.945	8.719	8.718
ATXN1	5.895	5.772	5.788	5.741	5.583	5.754	5.476	5.453	5.781	5.986	5.437	5.724	5.072	5.965	5.811	5.717	5.615	4.933	5.145	5.3	4.596	5.806	5.858	6.119	5.863	6.151	5.676	6.077	5.971	5.69	5.38	6.342	6.105	6.28	6.513	6.279	6.107	5.954	6.108	6.039	6.002	7.203	7.106	7.358	7.411	7.049
ATXN10	8.044	8.06	8.123	7.993	8.342	8.041	8.211	8.383	8.251	8.308	8.176	8.117	8.286	8.392	8.737	8.789	8.666	8.555	8.439	8.445	8.249	8.348	8.487	8.584	8.58	8.638	8.852	8.786	8.731	8.81	8.814	8.119	8.293	8.208	8.192	8.087	8.568	8.601	8.723	8.595	8.675	7.349	7.544	7.494	7.178	7.042
ATXN1L	6.57	6.503	6.815	6.764	6.657	6.63	6.764	6.523	6.695	6.845	6.892	6.761	6.789	6.836	6.803	6.885	6.6	6.761	6.64	6.86	6.904	7.07	7.059	6.859	7.01	6.968	6.665	6.429	6.617	6.491	6.712	7.214	7.359	7.296	7.336	7.082	6.205	6.213	6.373	6.215	6.288	6.75	7.002	6.791	6.641	6.35
ATXN2	7.489	7.507	7.341	7.343	7.303	7.188	7.231	7.187	7.37	7.47	7.436	7.565	7.387	7.545	7.436	7.514	7.662	7.787	7.534	7.601	8.285	7.823	7.945	7.66	7.892	7.393	7.844	7.743	7.635	7.676	7.851	7.671	8.076	7.974	7.871	7.704	7.585	7.598	7.61	7.574	7.513	7.799	7.604	7.92	7.785	7.232
ATXN2L	10.058	10.229	9.852	10.188	9.853	9.852	9.851	9.974	10.042	9.899	10.092	10.214	10.555	9.391	9.2	9.202	9.729	9.699	9.574	9.541	10.407	9.23	9.15	8.744	8.957	8.947	8.894	8.795	9.211	9.289	9.318	8.635	8.411	8.303	8.203	8.186	9.168	9.045	9.052	8.727	9.119	8.43	8.347	8.301	8.609	9.025
ATXN3	6.251	6.13	6.144	6.146	6.169	6.06	6.238	6.278	6.33	6.211	6.175	6.29	6.474	6.694	6.903	6.886	7.15	7.161	7.004	7.182	7.626	7.083	7.209	7.164	7.075	6.977	7.642	7.48	7.339	7.467	7.472	7.192	7.311	7.38	7.396	7.231	7.779	7.986	7.925	7.755	7.953	7.242	7.766	7.414	7.145	7.543
ATXN3L	3.958	4.399	4.148	4.303	4.211	3.986	4.063	4.067	4.305	4.148	4.463	4.245	4.52	4.398	4.073	4.362	4.864	4.888	4.878	4.718	4.767	4.465	4.623	4.468	4.508	5.162	4.704	4.374	4.494	4.374	4.429	4.867	4.456	4.929	5.06	4.508	4.776	5.845	4.514	4.063	4.228	6.502	7.736	6.992	6.512	8.663
ATXN7	5.895	5.751	5.788	5.875	5.911	5.862	5.838	5.673	5.952	6.019	6.116	5.91	6.653	6.057	6.14	6.171	5.867	5.667	6.038	5.879	5.476	5.9	5.676	5.824	5.699	5.721	5.552	5.763	5.994	6.139	5.819	5.945	5.386	5.608	5.487	5.437	6.05	6.007	5.949	5.984	5.984	5.751	5.85	5.572	5.473	5.346
ATXN7L1	5.808	5.782	5.696	5.728	5.715	5.788	5.621	5.727	5.817	5.712	5.639	5.543	5.752	5.443	5.44	5.517	5.06	5.275	5.388	5.617	5.808	5.466	5.472	5.79	5.654	5.463	5.651	5.496	5.393	5.544	5.28	5.583	5.537	5.354	5.521	5.372	5.57	5.61	5.526	5.583	5.468	5.45	5.384	5.433	5.383	5.523
ATXN7L2	7.964	7.719	7.83	8.002	8.405	8.236	8.213	8.728	8.044	7.759	7.551	7.318	8.192	7.314	7.397	7.402	7.882	7.806	7.676	7.742	8.343	7.569	7.416	7.339	7.275	7.097	7.338	7.179	7.702	7.884	7.681	7.424	6.711	6.683	6.728	6.925	7.634	7.57	7.515	7.391	7.924	7.411	7.28	7.277	8.014	8.991
ATXN7L3	6.398	6.13	6.073	6.109	6.326	6.706	6.358	6.374	6.355	6.288	6.224	6.046	6.617	6.461	6.506	6.141	6.158	6.435	6.058	5.879	5.73	6.256	6.09	6.45	5.932	6.109	5.939	6.031	6.499	6.149	6.175	6.273	6.249	6.087	6.211	6.375	6.457	6.32	6.086	6.256	6.188	6.35	6.342	6.263	6.165	6.323
ATXN7L3B	9.743	9.521	9.647	9.704	9.585	9.688	9.995	9.829	9.862	9.892	10.16	10.059	10.067	9.286	9.046	9.005	8.997	8.889	8.954	8.905	8.944	8.845	8.628	8.708	8.896	8.897	8.991	9.168	9.217	9.105	8.922	8.834	8.878	8.807	8.847	8.933	9.327	9.341	9.121	9.039	9.05	8.637	8.739	8.525	8.505	8.595
ATXN8	9.148	8.991	8.895	8.877	8.488	8.683	8.756	9.004	8.796	8.803	9.007	8.956	8.929	8.307	8.346	8.402	8.694	8.847	8.934	9.084	9.107	8.376	8.397	8.232	8.278	8.132	8.36	8.305	8.634	8.78	8.718	8.551	8.296	8.232	8.19	7.988	8.848	8.767	8.756	8.666	8.853	8.55	8.488	8.516	8.175	8.058
ATXN8OS	4.495	4.516	4.538	4.524	4.535	4.557	4.574	4.715	4.566	4.525	4.463	4.853	4.52	4.614	4.514	4.632	4.574	4.652	4.44	4.718	4.268	4.268	4.963	4.616	4.554	4.852	4.88	4.374	4.474	4.63	4.211	4.259	4.616	5.062	4.974	4.114	4.553	4.664	4.514	4.742	4.695	4.484	4.697	4.618	4.666	4.576
AUH	9.784	10.126	9.679	10.11	9.69	9.602	9.614	9.624	9.692	9.6	10.296	10.438	9.99	9.998	9.951	10.012	10.347	10.376	10.101	10.097	10.405	10.42	10.514	10.037	10.446	10.134	10.565	10.44	10.443	10.565	10.661	9.941	10.152	10.182	10.141	10.078	10.481	10.52	10.574	10.599	10.501	10.242	10.177	10.34	10.082	9.694
AUP1	8.642	8.4	8.584	9.223	8.92	8.708	8.635	8.782	8.413	8.028	7.294	7.798	7.131	7.511	7.37	7.007	6.719	6.403	6.28	6.189	5.28	7.198	6.87	7.332	6.857	7.218	6.687	6.909	7.029	6.405	6.254	7.628	7.504	7.552	7.713	7.808	7.492	7.315	7.287	7.432	7.374	8.667	8.198	8.527	8.555	8.7
AURKA	11.498	11.406	11.388	11.418	11.089	10.997	10.989	11.087	11.214	11.224	11.557	11.68	11.109	11.46	11.298	11.202	10.94	10.883	10.759	10.606	10.499	10.76	10.62	10.748	10.755	10.753	10.902	11.083	11.246	10.977	10.921	10.938	10.754	10.702	10.789	10.854	10.924	10.965	10.802	10.872	10.835	11.38	11.142	11.117	11.293	11.091
AURKAIP1	12.907	12.863	12.535	12.783	12.303	12.524	12.4	12.66	12.695	12.39	12.679	12.706	12.365	12.329	12.109	11.92	11.815	11.866	11.758	11.744	11.797	12.295	12.098	12.429	11.889	12.162	11.609	11.713	11.849	11.538	11.611	11.984	11.972	11.89	12.014	12.222	11.374	11.165	11.375	11.239	11.192	11.367	11.48	11.219	11.835	12.352
AURKAPS1	9.085	9.009	8.91	9.144	8.728	8.559	8.752	8.724	8.747	8.807	9.315	9.336	8.918	9.203	9.138	8.941	9.131	9.037	9.016	8.914	9.405	8.817	8.705	8.48	8.72	8.729	8.975	8.922	9.036	9.008	9.039	8.878	8.726	8.751	8.716	8.802	8.751	8.832	8.659	8.691	8.769	9.128	9.025	8.892	9.026	8.842
AURKB	8.159	8.318	8.084	8.663	8.259	8.038	7.927	8.328	8.07	7.684	7.942	8.329	8.02	7.81	7.653	7.408	7.164	7.137	6.811	7.027	6.355	7.474	7.225	7.436	7.172	7.213	7.499	7.817	7.516	7.284	7.137	7.229	7.201	7.226	7.302	7.144	7.13	6.949	6.865	6.984	6.887	6.968	6.87	6.709	6.928	6.718
AURKC	5.059	4.935	4.8	4.827	4.679	5.02	4.999	4.809	4.823	4.874	4.77	4.899	4.942	4.921	4.948	4.894	4.532	4.888	4.44	4.238	4.062	4.541	4.798	4.897	4.465	4.69	4.704	4.808	4.669	4.574	4.539	4.646	4.652	5.281	4.758	4.835	4.812	4.687	4.77	4.812	4.711	4.754	4.863	4.812	4.23	4.761
AUTS2	8.397	8.536	8.388	8.373	8.503	8.381	8.297	8.344	8.435	8.552	8.239	8.181	7.986	8.312	8.359	8.644	8.213	8.268	8.545	8.601	8.503	8.214	8.45	8.301	8.49	8.394	8.455	8.175	7.97	8.135	8.355	8.75	8.775	8.877	8.706	8.464	7.672	7.841	7.99	8.015	7.987	8.213	8.394	8.383	8.222	7.796
AVEN	8.987	8.94	8.975	8.962	8.586	8.631	8.656	8.599	8.776	8.728	9.216	9.014	8.718	8.888	8.761	8.961	8.623	8.73	8.871	8.92	9.083	8.95	8.86	8.831	8.889	8.965	8.143	7.992	7.787	7.857	8.081	8.88	8.979	9.019	9.008	9.213	7.149	7.18	7.24	7.278	7.202	8.395	8.629	8.418	8.534	8.64
AVIL	5.769	5.896	5.658	5.741	5.623	5.562	5.436	5.391	5.487	5.541	5.437	5.192	5.463	4.841	4.734	4.894	5.172	5.235	5.113	5.337	6.253	5.567	5.254	5.083	5.654	5.13	5.604	5.035	4.899	5.236	5.331	4.867	5.266	5.304	4.787	5.168	5.311	5.516	5.389	5.342	5.249	5.336	5.109	5.068	5.026	5.215
AVL9	7.253	7.294	7.222	7.282	7.294	7.231	7.183	7.135	7.247	7.328	7.415	7.31	7.214	7.216	7.147	7.305	7.414	7.436	7.618	7.46	7.421	7.652	7.636	7.468	7.724	7.643	7.574	7.573	7.474	7.496	7.526	7.575	7.621	7.668	7.596	7.705	7.594	7.597	7.777	7.636	7.588	8.137	8.204	8.157	8.07	8.128
AVP	4.255	4.516	4.501	4.456	4.472	4.371	4.748	4.618	4.061	4.585	4.324	4.632	4.628	4.508	4.382	4.69	4.574	4.699	4.616	4.718	4.113	4.664	4.58	4.391	4.075	4.609	4.793	4.499	4.591	4.603	4.576	4.358	4.616	4.175	4.403	4.255	4.849	4.84	4.998	4.879	4.787	4.754	4.652	4.737	4.375	4.717
AVPI1	9.702	9.698	9.652	9.97	9.68	9.682	9.467	9.653	9.613	9.517	9.733	9.647	9.91	9.444	9.251	9.331	10.06	10.11	9.866	9.952	10.098	10.148	10.086	10.093	9.92	10.152	9.942	10.019	10.044	9.925	9.893	8.816	8.873	8.888	8.826	9.069	9.626	9.527	9.658	9.451	9.552	8.576	8.519	8.412	8.494	8.834
AVPR1A	4.665	4.789	4.742	4.802	4.841	4.577	4.782	4.861	4.715	4.556	4.77	4.754	4.31	4.729	4.624	4.632	3.921	4.057	4.354	4.412	3.952	4.146	4.071	4.284	4.041	3.963	4.347	4.063	3.958	4.145	3.643	4.441	3.974	4.501	4.218	4.364	4.38	4.533	4.363	4.626	4.555	4.713	4.294	4.57	4.146	4.359
AVPR1B	4.421	4.516	4.711	4.38	4.615	4.668	4.508	4.882	4.378	4.556	4.372	4.506	4.734	4.729	4.668	4.549	4.076	4.384	4.787	4.811	4.596	4.741	4.753	4.796	4.554	4.527	4.259	4.912	4.613	4.63	4.65	5.045	4.456	4.703	4.403	4.364	4.738	4.687	5.168	4.796	4.676	4.754	4.815	4.544	5.048	5.01
AVPR2	5.042	5.3	4.959	4.938	4.854	5.052	4.782	4.755	5.053	5.08	5.153	5.264	4.827	4.902	4.913	5.032	4.492	4.474	4.44	4.198	4.319	4.425	4.239	4.359	4.508	4.046	4.474	4.456	4.882	4.442	5.199	4.441	4.536	4.257	4.218	4.073	4.849	4.775	4.751	4.879	5.056	4.827	4.815	4.812	4.714	4.828
AWAT2	4.421	3.994	4.201	4.225	4.7	4.668	4.595	4.529	4.508	4.616	3.974	4.364	4.362	4.729	4.581	4.714	3.921	4.057	4.787	4.985	4.483	4.701	3.986	4.241	4.687	4.285	4.661	4.219	4.899	4.695	4.539	4.673	4.302	4.665	4.255	4.255	4.574	4.586	4.615	4.703	5.379	4.434	4.064	4.295	4.441	4.604
AXDND1	4.744	4.476	4.616	4.938	4.593	4.534	4.508	4.715	4.715	4.811	4.77	5.113	4.995	4.68	4.709	4.795	4.574	4.842	4.744	5.263	4.596	4.581	4.446	4.095	4.421	4.527	4.615	4.299	4.474	4.508	4.503	4	4.499	4.929	4.663	3.94	4.849	4.732	4.929	4.681	4.807	4.713	4.652	4.661	4.611	4.359
AXIN1	5.853	5.956	6.011	6.045	5.817	5.823	5.814	5.799	5.906	5.648	5.456	5.57	5.245	5.303	5.624	5.204	5.376	5.581	5.456	5.439	5.524	5.466	5.817	5.774	5.482	5.595	5.326	5.312	5.491	5.341	5.024	5.666	5.576	5.75	5.871	5.699	5.096	5.083	5.06	4.968	5.162	5.85	5.744	5.801	5.637	5.558
AXIN2	4.795	4.69	4.919	4.69	4.926	4.887	4.689	4.871	4.74	4.717	4.722	4.585	4.628	4.816	4.722	4.687	4.533	4.03	4.327	4.303	4.488	4.577	4.771	4.986	5.065	4.422	4.802	4.643	4.889	4.646	4.541	5.079	5.223	4.776	5.204	5.201	4.67	4.695	4.627	4.719	4.831	5.725	5.706	5.782	5.838	5.998
AXL	6.05	5.936	5.932	6.295	5.751	5.994	6.302	6.119	6.199	6.027	5.806	5.621	5.884	5.892	6.057	5.899	6.564	6.585	6.747	6.516	6.403	6.321	6.21	6.197	5.863	6.282	6.283	6.187	6.577	6.79	6.584	6.124	5.897	5.877	6.064	5.867	6.976	6.96	6.92	6.916	7.147	6.158	6.078	6.087	6.165	6.504
AZFP	4.495	4.057	3.986	4.137	4.446	4.433	4.228	4.359	4.444	4.458	5.69	4.245	4.219	4.561	4.263	4.456	4.905	5.108	4.744	4.368	5.124	4.623	4.239	4.721	4.64	4.609	4.347	4.808	4.591	4.666	4.361	4.982	5.065	4.458	4.588	4.582	4.574	4.362	4.332	4.423	4.634	4.372	4.468	4.495	4.666	4.526
AZGP1	5.165	5.253	5.136	5.198	5.697	5.335	5.766	5.673	5.269	5.216	5.127	5.334	5.898	5.714	5.756	5.955	6.158	5.921	5.767	5.617	6.696	6.229	6.363	6.347	5.608	5.311	5.579	5.456	5.765	5.903	6.213	5.903	5.612	5.648	5.281	5.556	5.546	5.465	5.476	5.748	5.534	5.29	5.36	5.401	6.474	6.587
AZGP1P1	4.796	4.816	4.538	4.674	4.574	4.603	4.508	4.226	4.671	4.426	4.372	4.506	4.734	4.614	4.581	4.576	5.135	5.108	4.391	4.198	5.28	4.741	4.92	4.897	4.944	4.892	4.565	4.808	5.289	4.603	4.65	4.5	4.908	4.623	4.663	4.66	4.574	4.533	4.588	4.471	4.366	4.344	4.541	5.068	4.666	4.526
AZI1	7.967	7.9	8.094	8.256	8.063	7.995	8.081	8.038	8.011	7.821	7.833	7.678	7.778	8.264	8.245	8.46	7.946	7.931	7.695	7.834	7.799	8.118	8.285	8.381	8.108	8.432	8.045	7.834	7.563	7.428	7.75	7.844	8.15	8.128	7.994	8.111	7.362	7.546	7.604	7.556	7.484	7.329	7.421	7.263	7.489	7.679
AZI2	8.733	8.548	8.61	8.396	8.483	8.353	8.556	8.359	8.541	8.679	8.886	8.545	8.634	8.599	8.719	8.763	8.955	8.883	8.793	8.653	9.08	8.749	8.791	8.573	8.962	8.784	8.949	8.856	8.87	8.953	8.913	8.772	8.831	8.781	8.714	8.696	8.935	9.004	9.026	9.066	9.022	8.558	8.535	8.611	8.379	8.184
AZIN1	9.743	9.628	9.679	9.427	9.707	9.773	9.413	9.831	9.76	10.04	9.905	10.012	10.053	10.545	10.635	10.536	10.369	10.139	10.178	9.923	9.769	10.19	10.171	10.358	10.205	10.213	10.311	10.493	10.475	10.466	10.277	10.689	10.635	10.619	10.62	10.541	10.52	10.709	10.697	10.554	10.627	9.847	9.934	9.927	9.793	9.15
AZU1	4.894	4.912	5.052	5.018	5.117	5.171	5.013	5.177	4.915	4.957	4.835	4.944	5.222	4.884	4.984	5.08	4.984	4.933	4.701	4.718	4.828	4.701	4.842	5.2	5.196	4.69	5.191	5.261	5.01	4.913	5.145	5.123	5.126	4.929	5.141	5.271	5.096	5.133	5.197	5.028	5.124	5.083	5.094	5.039	4.908	5.346
B2M	10.437	10.38	10.535	10.337	10.38	10.282	10.396	10.495	10.412	10.585	10.593	10.528	10.75	10.677	10.737	10.903	11.174	11.161	11.228	11.205	11.248	11.085	11.221	10.76	11.037	10.614	11.462	11.321	11.206	11.478	11.497	10.661	10.895	10.907	10.744	10.769	11.36	11.535	11.556	11.648	11.567	11.248	10.995	11.498	11.468	11.175
B3GALNT1	6.873	6.583	6.791	7.16	7.029	6.628	6.859	6.872	6.942	6.835	7.062	7.327	7.534	7.363	7.408	7.431	7.863	7.872	7.867	7.749	8.211	7.635	7.917	7.456	7.614	7.391	7.722	7.53	7.786	7.872	8.022	7.591	7.779	7.764	7.736	7.57	7.408	7.577	7.461	7.397	7.533	7.208	7.247	7.139	7.253	6.824
B3GALNT2	6.062	6.049	5.991	6.014	6.109	5.977	5.957	6.062	5.985	5.979	6.03	6.031	5.925	6.321	6.326	6.351	6.291	6.01	5.941	5.949	5.722	6.532	6.46	6.67	6.475	6.577	6.48	6.295	5.917	6.083	6.166	6.454	6.594	6.511	6.56	6.551	5.84	5.92	5.712	5.952	5.757	6.677	6.589	6.736	6.425	6.286
B3GALT1	4.628	4.549	4.538	4.646	4.847	4.73	4.774	4.774	4.594	4.667	4.737	4.697	4.664	4.646	4.689	4.661	4.574	4.473	4.766	4.612	4.568	4.542	4.644	4.539	4.465	4.526	4.347	4.415	4.322	4.408	4.429	4.562	4.89	4.703	4.756	4.601	4.483	4.402	4.466	4.469	4.421	4.674	4.751	4.725	4.787	4.739
B3GALT2	4.495	4.317	4.377	4.456	4.268	4.433	4.298	4.359	4.647	4.745	4.137	4.574	4.596	4.534	4.441	4.362	4.864	4.749	5.249	4.718	4.596	4.97	5.08	4.685	4.818	5.001	4.793	4.697	4.416	4.63	4.692	6.273	6.419	6.589	6.542	6.302	4.356	4.186	4.277	4.516	4.313	6.483	6.637	6.588	6.228	5.891
B3GALT4	5.13	5.001	5.205	5.309	5.473	5.531	5.529	5.574	5.311	5.202	5.127	5.264	5.718	5.319	5.382	5.364	5.316	5.518	5.515	5.143	5.73	6.436	5.581	5.552	5.316	5.639	5.722	5.744	5.647	5.706	5.518	5.199	5.774	5.911	5.605	5.68	5.469	5.34	5.66	5.583	5.446	5.315	5.384	5.098	5.091	5.197
B3GALT6	11.45	11.439	11.481	11.438	11.076	11.272	11.211	11.182	11.286	11.126	10.855	10.826	10.654	11.265	11.127	11.228	10.499	10.692	10.253	10.566	10.939	11.014	11.004	11.387	11.056	11.244	10.216	10.168	10.046	9.783	10.114	11.639	11.499	11.586	11.891	11.926	9.902	9.608	9.734	9.813	9.789	10.674	10.853	10.664	11.079	11.286
B3GALTL	7.13	7.004	7.234	7.618	7.143	6.919	7.046	7.098	7.062	7.106	7.202	7.363	7.021	7.031	7.089	6.964	7.443	7.422	7.401	7.281	8.266	7.369	7.39	7.049	7.527	7.272	7.856	7.539	7.574	7.821	7.706	7.354	7.684	7.63	7.706	7.484	7.394	7.6	7.553	7.611	7.506	7.808	7.695	7.765	7.446	7.519
B3GAT1	4.564	4.647	4.679	4.778	4.811	4.767	4.887	4.995	4.671	4.556	4.862	4.879	4.699	4.752	4.796	4.795	4.291	4.562	4.133	4.456	4.372	4.465	4.071	4.758	4.375	4.363	4.704	4.62	4.391	4.603	4.617	4.562	4.302	4.582	4.442	4.8	4.738	4.476	4.628	4.666	4.634	4.674	4.585	4.591	4.956	4.676
B3GAT2	4.421	4.317	4.616	4.456	4.472	4.458	4.632	4.506	4.566	4.426	4.076	4.506	4.559	4.483	4.382	4.362	4.826	4.302	4.616	4.944	5.28	4.701	4.58	4.316	4.248	4.609	4.384	4.177	4.554	4.442	4.65	4.382	4.175	4.582	4.366	4.364	4.553	4.419	4.363	4.494	5.162	4.344	4.676	4.544	4.556	4.576
B3GAT3	8.323	8.368	8.324	8.283	8.453	8.714	8.328	8.679	8.272	8.137	8.174	7.817	8.369	8.115	8.057	7.927	7.961	7.993	7.669	7.839	8.018	8.335	8.326	8.284	8.363	8.686	8.003	7.842	7.871	7.642	7.721	8.357	8.333	8.2	8.387	8.668	7.666	7.351	7.543	7.501	7.495	8.411	8.39	8.413	8.75	9.001
B3GNT1	11.691	11.712	11.714	11.405	11.497	11.491	11.772	11.644	11.891	11.76	11.301	11.534	11.395	11.546	11.45	11.649	11.456	11.525	11.297	11.423	11.155	11.439	11.407	11.457	11.574	11.495	11.168	11.175	11.35	11.151	11.233	10.102	10.027	9.914	10.019	10.166	11.398	11.066	11.175	11.178	11.255	10.072	9.73	9.861	9.835	10.109
B3GNT2	6.774	6.872	6.693	6.406	6.697	6.612	6.487	6.504	6.878	6.944	6.444	7.078	6.258	6.659	6.647	6.183	6.307	6.283	6.469	6.149	5.73	6.497	6.378	6.622	6.523	6.641	6.592	7.018	6.943	7.066	6.874	7.189	7.005	7.004	7.185	7.12	7.424	7.447	7.326	7.865	7.626	8.33	8.375	8.266	7.741	7.826
B3GNT3	5.198	5.135	5.136	5.098	5.233	5.171	4.951	5.011	5.348	5.274	5.176	5.428	5.521	5.426	5.521	5.551	6.211	6.095	6.264	6.452	5.942	5.704	5.794	5.641	5.559	5.439	5.627	5.36	5.637	5.879	5.972	5.639	5.363	5.469	5.487	5.372	5.354	5.543	5.363	5.188	5.491	5.45	5.424	5.422	5.217	5.095
B3GNT4	4.937	4.789	5.006	5.018	4.973	4.926	5.076	5.011	4.715	4.717	4.737	5.091	4.699	4.902	4.913	4.894	4.738	4.842	5.038	5.439	4.483	4.503	4.92	4.576	4.858	4.852	4.793	4.771	4.494	4.985	4.286	4.673	4.536	4.896	4.726	4.364	4.862	4.974	4.963	5.057	4.84	4.896	4.758	4.812	4.858	4.717
B3GNT5	8.454	8.394	8.664	8.378	8.604	8.304	8.411	8.501	8.632	8.754	8.279	8.52	8.504	8.756	9.199	9.149	9.318	9.293	9.179	9.124	9.212	9.197	9.317	9.126	9.311	8.994	9.641	9.566	9.464	9.6	9.583	9.757	9.796	9.818	9.867	9.53	9.711	9.885	9.81	9.739	9.985	9.333	9.675	9.727	9.541	9.057
B3GNT6	4.421	5.097	4.576	4.344	4.446	4.577	4.632	4.458	4.566	4.525	4.463	4.538	4.699	4.534	4.754	4.94	4.245	4.302	4.701	4.502	4.483	4.106	4.322	4.685	4.508	4.239	4.519	4.538	4.271	4.104	4.32	4.32	4.377	4.665	4.366	4.508	4.899	4.586	4.538	4.538	4.695	4.434	4.629	4.417	4.499	4.32
B3GNT7	7.445	7.18	7.177	7.325	7.136	7.312	7.235	7.138	7.391	7.322	7.362	7.271	7.586	7.03	7.009	7.025	7.064	7.116	6.809	7.202	6.854	6.813	6.829	6.949	6.526	6.717	6.519	6.684	7.233	7.084	7.021	6.779	6.417	6.365	6.467	6.408	7.259	6.891	6.964	6.964	7.118	6.79	6.7	6.58	6.586	6.677
B3GNT8	6.955	6.956	7.035	7.078	7.595	7.435	7.402	7.452	7.203	7.035	6.863	6.892	7.236	6.904	6.887	6.998	6.782	6.865	7.278	7.068	7.179	6.905	6.993	7.158	6.992	7.108	6.677	6.589	6.805	6.742	6.948	7.554	7.415	7.421	7.52	7.769	6.571	6.539	6.413	6.452	6.54	6.977	7.124	6.971	7.088	7.639
B3GNT9	4.665	5.342	4.616	4.959	4.781	4.879	4.729	4.828	4.823	4.874	4.862	4.697	5.021	4.884	4.84	5.08	4.616	4.562	4.835	5.069	4.708	3.78	4.665	4.758	4.248	4.363	4.044	4.456	5.08	4.666	4.86	4.982	3.974	4.257	4.021	4.364	4.883	4.616	4.856	4.911	4.658	4.734	5.992	4.57	4.441	4.576
B3GNTL1	6.094	6.083	6.023	5.854	5.604	5.746	5.973	5.957	5.806	5.792	5.967	5.775	5.667	5.336	5.469	5.517	4.984	5.55	5.422	5.372	5.174	5.354	5.581	5.23	5.227	5.529	5.356	5.388	5.731	5.148	5.496	5.045	5.363	5.281	5.445	5.437	5.021	4.989	4.998	4.879	5.148	5.241	5.023	5.01	5.217	5.197
B4GALNT1	8.813	8.946	8.994	9.149	9.294	9.311	9.343	9.291	9.006	8.833	8.678	8.501	8.792	9.294	9.203	9.104	8.037	8.281	7.847	8.06	8.317	8.926	8.817	8.928	8.853	9.097	7.755	7.632	7.466	7.336	7.437	8.868	8.995	8.957	9.101	9.108	6.705	6.517	6.605	6.736	6.582	7.686	7.717	7.578	7.707	7.999
B4GALNT2	4.914	5.021	5.171	6.128	4.854	5.052	5.148	4.944	4.695	4.717	4.737	4.506	4.995	5.016	4.754	5.032	4.826	5.108	4.263	4.368	4.656	5.116	5.187	4.991	4.858	5.038	5.26	4.808	4.554	4.859	4.429	5.183	4.499	4.818	4.758	4.66	4.634	4.709	4.751	4.583	4.853	4.827	4.739	4.737	4.666	4.717
B4GALNT3	4.531	4.549	4.576	4.421	4.841	4.646	4.837	4.944	4.595	4.493	4.587	4.506	4.628	4.775	4.734	4.665	4.574	4.302	4.661	4.456	5.28	4.581	4.208	4.897	4.339	4.527	4.704	4.737	4.416	4.442	4.926	5.005	4.259	4.257	4.327	4.865	4.738	4.616	4.786	4.761	4.555	4.674	4.359	4.678	5.303	5.558
B4GALNT4	5.146	5.316	5.155	5.198	4.93	5.066	4.782	5.06	4.881	4.853	5.127	4.944	4.827	4.584	4.796	4.742	3.965	4.933	4.701	4.811	4.828	4.581	4.494	4.432	4.64	4.13	3.992	4.144	4.899	4.508	4.361	4.673	4.652	4.703	4.758	4.965	4.32	4.385	4.384	4.366	4.366	4.989	4.758	4.831	4.812	4.676
B4GALT1	7.505	7.28	7.282	7.384	7.119	7.175	7.257	7.325	7.144	7.106	6.035	6.067	5.837	6.384	6.66	6.302	5.928	6.191	6.184	6.336	5.647	6.256	6.144	6.37	6.211	6.445	6.067	6.063	6.054	6.139	5.872	6.454	6.207	6.249	6.535	6.428	6.558	6.396	6.447	6.533	6.486	6.612	6.728	6.601	6.62	6.737
B4GALT2	8.221	8.077	8.252	8.325	7.988	8.097	8.71	8.281	8.343	8.2	7.243	7.391	7.235	7.804	7.769	7.273	7.18	7.218	6.971	7.079	6.306	7.499	7.396	7.877	7.444	7.847	7.242	7.484	7.633	7.107	7.199	7.904	7.44	7.471	7.73	7.963	8.002	7.668	7.697	7.706	7.945	7.971	8.023	7.894	7.648	8.325
B4GALT3	9.025	8.913	9.076	9.198	9.181	9.229	9.242	9.253	9.157	8.919	8.897	8.944	8.724	8.608	8.441	8.204	7.815	7.769	8.038	8.069	7.765	8.315	8.161	8.48	8.396	8.703	7.945	8.178	8.224	7.906	7.76	8.765	8.481	8.507	8.734	8.981	8.114	7.873	8.007	7.973	8.043	8.862	8.901	8.879	8.896	9.025
B4GALT4	8.727	8.778	8.616	8.514	8.877	8.655	8.206	8.614	8.795	8.778	8.572	8.934	8.638	8.933	8.87	8.926	8.912	8.881	8.711	8.624	8.63	8.768	8.829	8.918	8.786	8.609	8.932	9.007	9.135	9.012	9.077	8.908	8.872	8.858	8.921	8.875	9.243	9.35	9.35	9.202	9.249	8.986	8.828	8.95	8.698	8.482
B4GALT5	6.957	6.763	6.748	6.612	6.77	6.84	6.981	6.613	6.888	7.008	6.877	6.598	7.077	7.02	7.157	7.036	7.092	6.963	6.875	6.852	6.717	7.407	7.225	7.204	7.62	7.744	6.8	6.761	6.758	6.693	6.54	7.427	7.403	7.226	7.24	7.376	6.45	6.268	6.301	6.408	6.505	7.354	7.344	7.509	7.627	7.385
B4GALT7	6.797	6.84	6.94	7.053	6.893	6.965	6.819	7.243	6.954	6.645	6.149	6.349	5.971	6.16	6.195	6.038	5.376	5.826	5.422	5.78	5.476	6.05	5.676	6.157	5.824	6.151	5.651	5.929	5.971	5.69	5.331	6.057	5.956	6.059	6.307	6.17	6.227	6.105	6.212	6.234	6.291	6.307	5.955	6.139	6.165	6.403
B7H6	7.317	7.14	7.29	7.192	7.454	7.51	7.268	7.237	7.27	7.289	7.055	6.943	7.16	7.577	7.76	7.744	7.477	7.633	7.483	7.39	6.473	8.179	8.192	8.264	7.991	7.998	7.632	7.632	7.488	7.551	7.611	8.515	8.579	8.442	8.506	8.352	7.605	7.673	7.522	7.489	7.459	7.964	8.078	7.864	7.598	8.082
B9D1	8.468	8.455	8.528	8.753	8.449	8.729	8.977	8.779	8.519	8.483	8.734	8.728	8.943	8.652	8.626	8.509	8.917	8.873	8.724	8.714	8.291	8.912	8.814	9.05	8.752	8.95	8.808	8.926	9.035	8.671	8.632	7.248	7.519	7.407	7.369	7.587	8.411	8.292	8.411	8.236	8.231	7.139	7.218	7.129	7.343	7.572
B9D2	6.791	6.643	6.764	6.731	6.81	6.818	6.913	6.837	6.788	6.99	7.213	6.893	7.351	7.319	7.342	7.368	7.195	7.429	7.213	7.237	7.578	7.344	7.471	7.383	7.495	7.29	7.482	7.269	7.146	7.3	7.405	7.5	7.621	7.715	7.693	7.645	7.07	6.883	7.147	7.003	6.914	7.548	7.678	7.554	7.593	7.706
BAALC	5.551	5.387	5.441	5.309	5.437	5.612	5.467	5.317	5.637	5.963	5.62	5.351	6.108	5.503	5.801	5.845	6.426	6.481	6.312	6.227	6.492	6.034	5.354	5.962	5.863	5.639	5.792	5.438	6.109	6.084	6.401	5.835	5.759	5.648	5.556	5.572	5.647	5.789	5.721	5.786	6.209	5.823	5.917	6.104	5.672	5.606
BABAM1	9.711	9.507	9.702	10.012	10.074	9.888	9.992	9.94	9.764	9.515	9.908	10.182	10.452	10.384	10.154	10.062	10.162	10.181	9.889	9.952	9.737	10.577	10.613	10.695	10.35	10.454	10.252	10.392	10.291	10.091	10.089	9.599	10.108	10.003	9.96	9.989	9.627	9.455	9.553	9.311	9.377	9.296	9.506	9.17	9.674	10.105
BACE1	7.236	7.551	7.286	7.218	7.64	7.659	7.317	7.321	7.41	7.437	7.352	7.268	7.466	7.832	7.914	8.156	7.961	8.02	7.835	7.924	7.847	8.075	8.206	8.015	8.242	8.181	8.194	7.885	7.83	7.802	8.164	7.76	7.867	7.786	7.866	7.851	7.627	7.741	7.987	7.907	7.826	7.145	7.366	7.194	6.864	6.934
BACE2	5.042	4.678	4.538	4.916	4.841	5.036	4.983	4.929	4.953	5.009	4.984	5.152	4.794	5.086	5.141	4.795	5.407	5.108	5.354	5.407	5.174	5.009	5.115	4.576	5.021	5.099	5.326	5.36	5.08	5.36	5.426	5.123	4.84	4.929	5.259	4.66	5.364	5.372	5.297	5.529	5.249	5.336	5.152	5.126	4.858	5.364
BACH1	7.048	6.941	6.95	6.859	7.019	6.862	6.972	6.851	6.976	7.132	6.931	7.097	6.621	7.2	7.388	7.217	7.11	7.105	7.087	7.165	6.919	7.395	7.421	7.269	7.363	7.537	7.544	7.455	7.223	7.284	7.27	7.435	7.222	7.38	7.407	7.209	7.672	7.668	7.609	7.807	7.646	7.895	7.896	7.973	7.856	7.599
BACH2	4.918	4.915	4.868	4.843	4.568	4.86	4.898	4.895	4.862	4.97	4.792	4.585	4.692	4.583	4.624	4.577	3.993	4.038	4.416	4.283	4.165	4.799	4.625	4.237	4.576	4.779	4.213	4.3	4.089	4.326	4.395	5.053	4.94	5.129	4.952	4.991	4.357	4.553	4.167	4.361	4.454	6.13	6.134	6.185	6.108	5.746
BAD	6.39	6.282	6.37	6.438	6.654	6.648	6.528	6.36	6.432	6.424	6.005	6.035	6.686	6.511	6.448	6.183	6.668	6.17	6.245	6.209	5.431	6.693	6.87	7.107	6.628	6.86	6.539	6.769	6.686	6.424	6.327	5.769	6.042	6.101	6.008	6.042	6.8	6.605	6.697	6.874	6.829	6.334	6.246	6.111	6.332	6.95
BAG1	11.006	10.91	10.756	10.857	11.207	11.18	11.15	11.079	10.883	10.686	10.965	11.016	11.179	11.364	11.479	11.58	11.259	11.237	11.14	11.224	10.815	11.107	11.146	11.387	11.331	11.373	11.153	11.144	10.941	10.921	10.991	11.142	11.144	11.281	11.307	11.281	10.775	10.701	10.698	10.763	10.671	10.831	10.623	10.806	10.823	10.972
BAG2	10.025	10.08	10.036	9.734	9.79	9.547	9.785	9.844	9.964	10.197	10.286	10.166	10.042	10.152	10.278	10.353	10.618	10.619	10.526	10.491	10.656	10.52	10.591	10.333	10.544	10.235	10.474	10.345	10.308	10.515	10.53	10.806	11.027	10.95	10.96	10.662	10.176	10.327	10.197	10.628	10.408	10.775	10.615	10.768	10.552	9.93
BAG3	6.362	6.656	6.636	6.838	6.59	6.699	6.399	6.54	6.661	6.193	6.248	6.564	6.011	6.121	5.6	5.717	4.984	5.195	4.701	4.811	4.319	5.825	5.747	5.594	5.863	5.841	5.12	5.233	5.044	4.836	5.172	6.474	6.488	6.652	6.7	6.925	5.021	4.816	4.963	5.044	4.787	7.322	7.019	6.932	6.712	7.115
BAG4	8.75	8.624	8.642	8.549	8.301	8.118	8.303	8.225	8.628	8.73	8.614	8.696	8.179	8.387	8.36	8.332	8.703	8.66	8.751	8.709	9.022	8.425	8.462	8.357	8.551	8.352	8.838	8.909	8.971	8.948	9.05	8.498	8.355	8.381	8.288	8.23	8.957	9.032	8.961	9.069	9.049	8.304	8.376	8.372	8.121	7.811
BAG5	7.352	7.329	7.243	7.49	7.015	7.439	7.515	7.564	7.417	7.476	7.41	7.246	7.373	7.344	7.198	7.139	7.172	7.249	7.27	7.374	7.262	7.319	7.281	7.157	7.38	7.476	7.207	7.296	7.034	7.107	7.069	7.318	7.326	7.39	7.408	7.42	7.032	7.095	6.784	6.934	6.992	7.441	7.483	7.399	6.949	7.171
BAG6	10.187	10.102	10.132	10.038	10.381	10.643	10.622	10.306	10.129	9.958	9.304	9.162	9.448	9.315	9.236	8.962	8.121	8.195	8.021	8.27	7.956	8.933	8.776	8.966	8.963	9.269	8.178	8.375	8.487	8.035	7.988	9.101	9.039	8.968	9.218	9.217	8.617	8.107	8.508	8.402	8.409	9.705	9.673	9.776	10.053	10.352
BAGE	8.139	7.933	7.497	7.585	7.373	7.614	7.685	7.785	7.683	7.985	7.567	7.654	7.2	8.238	8.288	7.864	8.147	7.962	7.93	7.793	7.431	8.075	7.997	8.281	7.839	8.451	8.298	8.491	8.424	8.418	8.049	8.185	8.001	8.06	8.108	8.226	8.42	8.681	8.176	8.231	8.387	8.019	7.926	8.09	8.258	8.455
BAGE4	6.498	6.463	6.411	6.362	6.265	6.171	6.268	6.1	6.448	6.52	6.41	6.483	6.121	6.488	6.653	6.541	6.837	6.817	6.85	6.562	6.306	6.882	6.783	6.951	6.989	7.146	7.11	7.339	7.146	7.25	7.048	7.083	7	7.085	7.071	7.322	7.441	7.709	7.406	7.513	7.789	6.855	7.015	6.781	6.692	6.606
BAHCC1	5.469	5.823	5.616	5.638	5.326	5.406	5.436	5.205	5.637	5.314	5.226	4.987	4.667	4.857	4.855	4.69	4.532	4.749	4.616	4.286	4.828	5.178	5.354	4.828	4.421	5.195	4.88	4.879	5.243	4.752	4.758	4.721	4.94	5.062	4.85	5.083	4.738	4.775	4.982	4.742	4.732	4.628	4.863	4.849	4.611	4.652
BAHD1	8.14	8.192	8.124	8.148	8.481	8.485	8.225	8.35	8.26	8.122	7.866	7.956	7.992	8.483	8.356	8.453	7.969	8.111	7.996	8.056	7.886	8.569	8.462	8.555	8.495	8.812	8.068	8.017	7.884	7.791	7.864	8.502	8.559	8.551	8.649	8.89	7.585	7.417	7.533	7.508	7.453	8.51	8.597	8.478	8.558	8.722
BAI1	5.059	5.08	4.935	5.039	5.413	5.036	5.076	5.264	5.083	5.08	4.956	4.967	5.667	5.172	5.199	4.94	5.247	5.518	4.616	4.944	5.174	5.747	5.651	5.717	5.405	5.414	5.604	5.312	5.379	5.171	5.172	5.583	5.557	5.251	5.141	5.372	5.311	5.34	5.337	5.29	5.137	5.217	4.831	5.301	5.176	5.523
BAI2	5.365	5.542	5.666	5.453	5.414	5.393	5.527	5.469	5.433	5.506	5.886	5.702	5.9	5.666	5.52	6.037	6.012	6.036	6.014	6.017	6.104	5.799	6.104	5.862	5.769	5.634	5.902	5.617	5.52	5.901	5.905	5.703	5.693	5.68	5.72	5.686	5.15	5.219	5.324	5.172	5.26	5.244	5.374	5.276	5.32	5.219
BAIAP2	5.539	5.555	5.529	5.788	5.668	5.543	5.653	5.453	5.534	5.451	5.015	5.152	5.359	5.172	5.141	5.032	4.905	5.023	4.787	4.718	5.564	5.466	5.187	5.463	5.506	5.66	5.412	5.287	5.01	5.01	4.988	5.455	5.644	5.424	5.605	5.806	5.187	5.083	5.125	5.117	5.124	5.954	5.606	5.692	5.568	6.082
BAIAP2L1	8.105	7.947	8.055	7.969	7.878	7.931	8.032	7.939	7.95	8.019	7.949	7.722	7.638	7.658	7.752	7.774	7.469	7.681	7.771	7.551	8.065	7.744	7.962	7.98	8.075	8.023	7.605	7.697	7.634	7.541	7.612	8.531	8.192	8.532	8.411	8.299	7.59	7.593	7.715	7.613	7.564	8.204	8.317	8.223	8.221	7.986
BAIAP2L2	6.081	6.025	6.161	6.175	6.302	6.348	6.508	6.448	6.533	6.091	6.236	5.965	6.066	6.19	6.29	6.273	6.037	6.068	6.583	6.619	6.205	5.763	5.807	5.855	5.801	5.949	5.831	5.986	5.786	5.975	5.955	5.881	5.73	5.873	5.865	6.018	6.22	6.292	6.33	6.191	6.23	5.829	5.866	5.87	6.265	6.424
BAK1	8.647	8.684	8.429	8.592	8.651	8.83	8.426	8.481	8.439	8.257	7.977	7.923	8.044	7.816	7.678	7.452	6.945	7.087	6.606	6.708	6.734	7.56	7.294	7.613	7.269	7.684	6.808	6.974	6.946	6.597	6.521	7.851	7.484	7.506	7.648	8.043	7.16	6.914	6.875	6.897	7.049	8.334	8.117	8.231	8.334	8.761
BAMBI	12.715	12.537	12.584	12.326	12.505	12.214	12.084	12.114	12.311	12.325	12.265	12.199	12.15	12.792	12.794	12.778	11.81	11.878	11.669	11.736	11.77	12.039	12.07	12.35	12.115	12.2	11.657	11.663	11.504	11.416	11.52	12.614	12.607	12.605	12.693	12.76	11.789	11.537	11.77	11.885	11.761	12.711	12.357	12.775	13.032	12.837
BANF1	9.442	9.519	9.603	9.666	9.539	9.875	9.864	9.85	9.589	9.263	9.529	9.606	10.381	8.399	8.437	8.268	8.322	8.328	8.164	8.127	7.716	8.194	8.2	8.352	8.493	8.325	8.566	8.894	9.07	8.59	8.379	7.828	8.171	7.99	8.044	7.779	8.521	8.121	8.294	8.042	8.228	7.62	8.014	7.548	7.669	7.883
BANK1	4.692	4.789	4.538	4.702	4.796	4.75	4.765	4.694	4.792	4.811	4.626	4.779	4.612	4.729	4.837	4.73	4.345	4.343	4.373	4.304	4.113	4.268	4.409	4.578	4.732	4.609	4.837	4.895	4.381	4.808	4.576	5.085	5.266	5.251	5.361	5.038	5.052	5.083	5.311	5.247	5.195	5.18	5.258	5.243	4.919	5.031
BANP	6.39	6.621	6.567	6.697	6.217	6.482	6.302	6.498	6.243	6.193	5.739	6.088	5.267	5.783	5.822	5.364	5.206	5.235	4.959	5.181	5.431	5.747	5.287	5.529	5.289	5.821	6.254	5.683	5.596	5.28	5.145	5.514	5.68	5.608	5.75	5.806	5.354	5.49	5.466	5.389	5.673	6.255	6.018	6.034	6.165	6.256
BAP1	6.984	7.034	7.048	7.248	7.115	7.34	7.367	7.313	7.099	6.909	6.258	6.466	6.339	6.499	6.434	6.141	6.175	6.303	5.927	5.978	5.174	6.128	6.073	6.481	6.154	6.248	6.136	6.175	5.971	5.96	5.954	6.107	6.144	6.403	6.264	6.357	6.444	6.421	6.274	6.333	6.334	6.908	6.606	6.731	7.038	7.309
BARD1	9.487	9.509	9.374	9.57	9.115	8.874	9.005	9.201	9.205	9.337	9.422	9.606	9.355	9.52	9.487	9.586	10.02	9.987	9.787	9.638	9.67	9.804	9.85	9.334	9.665	9.409	9.892	9.852	9.702	9.888	9.881	9.028	9.349	9.249	9.13	9.036	9.358	9.588	9.31	9.527	9.483	8.768	8.566	8.683	8.756	8.289
BARHL1	5.198	5.5	5.095	5.098	5.379	5.27	5.289	5.355	5.021	5.216	5.015	5.07	4.763	5.558	5.44	5.618	5.026	5.023	5.113	5.468	4.483	4.899	4.92	5.174	4.776	5.001	4.88	4.912	5.097	5.236	5.056	5.254	4.94	4.855	4.881	4.8	5.021	5.083	4.929	5.131	5.19	4.754	4.883	4.775	4.981	4.806
BARHL2	4.495	4.888	4.462	4.137	4.235	4.433	4.298	4.322	4.476	4.354	4.286	4.506	4.401	4.223	4.326	4.247	4.738	4.699	4.044	4.545	5.174	4.664	4.963	4.685	5.021	4.73	4.347	4.538	5.044	4.752	4.958	4.721	5.065	4.299	4.552	5.023	4.186	4.226	4.211	4.494	4.26	4.344	4.359	4.544	4.23	4.576
BASP1	6.551	6.48	6.428	6.565	6.312	6.594	6.26	6.163	6.6	6.903	6.742	6.411	6.932	5.747	6.101	6.13	6.243	6.191	6.469	6.452	6.045	6.094	5.973	6.133	5.932	5.841	5.651	5.881	6.435	6.53	6.254	6.029	5.266	5.449	5.361	5.346	6.411	6.452	6.309	6.299	6.384	5.746	6.142	5.611	5.261	5.215
BASP1P1	6.473	6.397	6.228	6.535	6.346	6.394	6.515	6.54	6.141	6.377	6.523	6.281	6.851	6.461	6.358	6.414	6.731	6.79	6.619	6.62	7.06	6.843	6.722	6.481	6.523	6.404	6.508	6.362	6.571	6.597	7.008	6.308	6.092	6.178	6.368	6.302	6.234	6.163	6.268	6.213	6.201	5.91	5.797	5.825	6.286	6.454
BATF	6.058	6.122	6.154	6.146	6.272	6.157	6.466	6.056	6.264	6.226	6.402	6.264	6.761	7.355	7.312	7.481	5.951	6.247	5.858	6.109	5.878	7.631	7.625	7.739	7.532	7.533	5.471	5.799	6.015	5.457	5.54	9.864	10.214	10.35	10.412	10.212	5.082	5.048	5.297	5.146	5.213	9.056	9.548	9.222	9.499	9.698
BATF2	5.059	5.021	4.959	4.896	5.155	5.321	4.983	5.148	5.233	5.246	5.226	5.227	5.421	5.443	5.521	5.08	5.407	5.667	5.574	5.729	5.431	5.515	5.555	5.594	5.457	5.414	5.939	5.539	5.694	5.405	5.472	5.555	5.178	5.449	5.572	5.646	6.234	5.53	5.64	5.482	5.32	5.152	5.006	5.591	5.495	5.505
BATF3	6.643	6.149	6.379	6.731	6.737	6.566	6.62	6.54	6.33	6.241	6.808	6.898	7.174	7.094	6.957	7.001	6.354	6.511	6.264	6.417	6.253	6.657	6.888	6.731	6.793	6.789	6.687	6.373	6.078	6.197	6.149	6.934	7.449	7.466	7.446	7.252	5.616	5.475	5.817	5.844	5.478	6.707	6.914	6.764	6.673	6.824
BAX	7.493	7.407	7.844	7.712	7.65	7.645	7.402	7.414	7.304	7.204	8.065	7.933	7.772	8.749	8.285	8.195	7.671	7.962	7.998	8.315	7.854	7.985	7.837	7.909	7.914	9.252	7.731	7.753	7.665	7.652	7.599	7.936	7.97	8.031	8.009	7.995	6.976	6.834	6.89	6.817	6.637	7.234	7.79	6.976	7.274	7.33
BAZ1A	9.132	9.005	8.988	8.821	8.493	8.453	8.5	8.52	8.797	8.982	9.171	9.308	8.805	8.981	8.979	8.89	8.824	8.762	9.055	8.99	9.476	9.055	8.993	8.853	8.989	8.811	8.633	8.665	8.482	8.705	8.632	9.459	9.48	9.517	9.483	9.438	8.358	8.429	8.167	8.436	8.376	9.695	9.596	9.538	9.664	9.677
BAZ1B	9.458	9.485	9.461	9.723	9.638	9.883	9.883	9.786	9.56	9.322	8.976	9.044	9.221	8.854	8.682	8.555	8.352	8.345	8.161	8.16	7.894	8.654	8.484	8.821	8.668	8.94	8.235	8.482	8.503	8.099	8.042	8.808	8.742	8.658	8.816	9.016	8.42	8.11	8.151	8.089	8.171	9.013	9.054	8.975	9.102	9.43
BAZ2A	6.465	6.643	6.656	6.572	6.757	6.552	6.539	6.691	6.671	6.542	6.116	6.39	6.16	6.571	6.358	6.15	5.585	6.032	5.077	5.372	5.227	5.973	6.09	6.836	6.099	6.138	6.102	6.299	6.162	5.794	5.835	6.67	6.705	6.836	6.87	7.043	6.211	6.179	6.342	6.32	6.221	6.988	7.156	6.969	7.003	6.639
BAZ2B	6.256	6.459	6.311	6.185	6.214	6.017	6.033	6.044	6.333	6.513	6.494	6.78	6.644	6.748	6.638	6.641	6.681	6.689	6.785	6.737	7.072	6.825	6.997	6.643	6.857	6.548	6.974	6.94	6.657	6.926	6.947	7.046	7.277	7.308	7.244	7.074	6.775	7.07	6.953	7.062	6.906	7.632	7.811	7.807	7.6	6.778
BBC3	7.101	7.14	7.789	7.282	7.513	7.41	7.265	7.449	7.339	7.418	7.667	7.663	8.48	7.911	7.813	8.315	8.186	8.548	8.206	8.817	9.565	9.443	9.729	9.452	9.463	9.296	8.635	8.189	8.103	8.275	8.652	9.091	9.681	9.66	9.569	9.488	8.668	8.133	8.906	8.812	8.536	10.115	10.479	10.31	10.38	10.319
BBIP1	7.404	7.315	7.383	7.546	7.433	7.185	7.312	7.371	7.333	7.482	7.814	7.934	7.77	7.849	7.848	7.961	8.151	8.093	7.988	7.899	8.294	8.068	8.139	7.901	7.965	7.927	8.287	8.146	8.06	8.205	8.213	8.198	8.218	8.355	8.233	8.347	8.031	8.165	8.16	8.144	8.058	8.206	8.212	8.22	8.118	7.899
BBOX1	4.958	4.888	4.829	4.753	4.96	4.708	4.887	4.715	4.843	4.957	5.015	5.029	5.597	5.139	5.249	5.247	4.826	5.108	5.113	5.107	5.476	5.048	5.151	4.758	4.902	5.13	4.704	5.848	4.613	4.41	4.692	5.024	4.693	5.354	4.85	4.732	4.529	4.687	4.69	4.494	4.421	4.508	4.416	4.471	4.375	4.416
BBS1	5.998	5.91	5.85	5.857	5.761	5.738	5.64	5.647	5.733	5.729	5.97	5.722	5.829	5.613	5.469	5.456	5.844	5.653	5.259	5.633	5.995	5.298	5.449	5.651	5.813	5.418	5.495	5.313	5.833	5.224	5.57	5.279	5.376	5.268	5.372	5.224	5.601	5.427	5.598	5.458	5.363	5.251	5.341	5.093	4.93	4.815
BBS10	6.583	6.48	6.567	6.406	6.459	6.42	6.557	6.398	6.656	6.948	6.954	6.778	6.527	6.974	7.134	6.879	6.744	6.54	6.836	6.605	6.615	6.51	6.557	6.51	6.6	6.394	7.248	7.363	7.202	7.419	7.185	7.354	7.243	7.265	7.43	7.181	7.622	7.961	7.706	7.772	7.758	7.276	7.083	7.282	6.766	6.082
BBS12	4.937	4.888	5.006	4.98	4.811	4.668	4.694	5.011	5.14	4.936	5.397	5.457	5.171	5.287	5.382	5.441	5.468	5.748	5.574	5.703	6.811	5.592	5.526	5.312	5.583	5.414	5.959	5.585	5.491	5.824	5.782	5.376	5.41	5.628	5.663	5.413	5.659	5.833	5.931	5.844	5.804	5.439	5.481	5.699	5.004	4.852
BBS2	7.52	7.54	7.616	7.573	7.69	7.59	7.669	7.801	7.703	7.862	7.952	7.947	7.816	8.206	8.359	8.451	8.389	8.269	8.711	8.62	8.374	8.267	8.244	8.109	8.256	8.173	8.361	8.228	8.253	8.321	8.326	7.581	7.572	7.52	7.506	7.575	8.243	8.328	8.224	8.334	8.237	7.375	7.292	7.366	7.229	7.267
BBS4	7.945	7.99	7.905	8.398	8.402	8.447	7.942	8.54	8.249	8.255	8.572	8.562	8.947	9.071	9.084	9.206	9.546	9.522	9.208	9.265	9.107	9.286	9.355	9.329	9.129	9.252	9.638	9.626	9.483	9.516	9.476	8.63	8.847	8.905	8.806	8.841	9.197	9.334	9.226	9.04	9.152	8.123	8.03	7.891	7.873	8.105
BBS5	12.83	12.773	12.783	13.093	13.267	12.952	13.113	13.082	12.978	12.572	12.794	12.885	12.996	12.649	12.232	12.194	12.172	12.246	12.234	12.271	12.884	12.299	12.245	12.297	12.485	12.615	12.295	12.34	12.148	12.076	12.098	12.281	12.218	12.404	12.247	12.411	12.269	12.194	12.212	12.239	12.248	12.484	12.616	12.453	12.345	12.574
BBS7	5.789	5.66	5.725	5.625	5.515	5.371	5.498	5.476	5.714	5.866	5.909	5.848	5.616	6.006	6.048	5.873	5.774	5.453	5.487	4.944	5.564	5.768	5.769	6.03	6.234	5.958	6.031	6.278	5.94	5.932	5.936	6.374	6.362	6.377	6.413	6.339	5.973	6.153	6.191	6.196	6.209	6.299	6.361	6.33	6.308	5.676
BBS9	6.239	6.187	6.314	6.282	6.027	6.126	6.136	6.12	6.24	6.218	5.871	5.96	5.758	5.99	6.09	6.005	5.767	5.652	5.762	5.707	6.144	5.924	5.834	5.879	5.964	5.956	5.917	6.001	5.834	6.042	5.95	5.898	5.849	5.838	5.944	5.988	6.463	6.59	6.654	6.699	6.563	6.34	6.277	6.309	6.173	6.086
BBX	9.595	9.456	9.601	9.663	9.557	9.744	9.737	9.776	9.552	9.614	10.127	10.054	10.24	10.184	10.019	10.108	10.182	10.069	10.427	10.267	10.013	10.031	9.969	9.884	9.908	10.122	10.423	10.409	10.346	10.478	10.296	9.747	9.792	9.88	9.797	9.918	10.329	10.409	10.46	10.296	10.288	9.688	9.567	9.572	9.418	9.773
BCAM	5.079	5.059	4.829	4.802	4.734	4.959	4.765	4.913	4.715	4.833	4.546	4.506	4.827	4.534	4.775	4.632	4.574	4.432	5.145	4.286	4.946	4.503	4.706	4.721	5.021	4.527	4.704	4.456	4.684	4.721	4.65	4.5	4.219	4.665	4.663	4.865	4.596	4.634	4.628	4.719	4.711	4.56	4.468	4.518	4.499	4.526
BCAP29	7.574	7.456	7.536	7.474	7.715	7.638	7.768	7.415	7.599	7.629	7.74	7.565	7.871	7.759	7.881	8.083	8.429	8.351	8.289	8.339	8.414	8.085	8.17	7.971	8.357	8.238	8.569	8.524	8.471	8.598	8.587	8.268	8.405	8.348	8.266	8.195	8.251	8.492	8.513	8.485	8.471	7.939	8.12	8.062	7.61	7.496
BCAP31	10.008	10.529	10.177	10.145	10.371	10.222	10.408	10.037	10.134	10.461	10.047	10.593	10.174	10.243	10.159	10.106	9.963	10.135	9.789	9.839	9.389	10.248	10.112	10.159	10.056	10.233	10.206	10.404	10.341	10.155	10.067	10.129	10.172	10.241	10.277	10.405	9.973	9.937	9.993	9.728	9.816	10.027	9.943	9.912	9.844	10.252
BCAR1	7.393	7.419	7.602	8.378	8.096	7.779	7.707	7.899	7.563	7.276	6.543	6.589	6.293	6.72	6.335	6.161	5.951	5.826	6.264	6.189	6.28	6.542	6.432	6.641	6.32	6.203	6.226	6.373	6.179	6.07	6.229	6.894	6.77	6.828	6.792	7.114	6.692	6.851	6.605	6.817	6.684	7.709	7.09	7.519	7.721	7.86
BCAR3	8.323	8.298	8.33	8.206	8.122	8.14	8.044	8.093	8.109	8.137	8.193	8.165	7.974	8.281	8.236	8.121	7.714	7.701	7.394	7.467	7.917	8.014	7.989	8.009	8.022	7.847	7.822	7.77	7.675	7.647	7.93	7.924	8.157	7.987	8.187	7.97	7.501	7.294	7.406	7.478	7.417	7.833	7.752	7.666	7.689	7.507
BCAR4	4.98	4.841	5.189	5.132	5.258	5.081	5.103	5.29	4.936	4.936	4.77	5.07	5.098	5.121	5.277	5.517	5.247	5.108	5.179	5.3	5.476	5.178	5.472	4.961	4.818	4.77	5.443	4.944	4.882	5.057	4.793	5.162	5.342	5.221	5.086	5.32	4.987	5.372	5.297	5.199	5.112	5.141	4.913	5.257	5.672	5.455
BCAS1	6.813	6.811	6.871	7.026	6.804	6.874	6.852	6.821	6.804	6.77	7.026	6.845	7.209	6.93	6.762	7.095	7.011	7.119	6.799	7.092	7.481	6.717	6.843	6.796	6.862	6.824	6.578	6.231	6.124	5.998	6.205	5.95	6.398	6.328	6.332	6.241	5.754	5.804	5.99	5.458	5.632	5.983	6.08	5.825	5.766	5.79
BCAS2	9.165	9.068	9.149	8.629	9.305	9.337	9.198	9.088	9.345	9.609	9.749	9.531	9.891	9.81	9.802	10.11	10.209	10.153	10.186	10.152	10.01	10.046	10.142	9.92	10.378	9.908	10.219	9.983	9.843	10.058	10.158	10.097	10.416	10.401	10.223	10.299	9.652	9.88	9.813	9.996	9.883	9.916	10.021	10.054	9.912	9.592
BCAS3	5.704	5.529	5.696	5.648	5.467	5.663	5.683	5.619	5.677	5.576	5.456	5.511	5.521	5.558	5.411	5.479	5.407	5.023	5.113	4.985	4.54	5.659	5.187	5.659	5.506	5.595	5.627	5.496	5.583	5.422	5.254	5.289	5.237	5.354	5.235	5.271	5.532	5.516	5.466	5.517	5.32	5.336	5.341	5.316	5.217	5.075
BCAS4	5.232	5.3	5.407	5.469	5.217	5.384	5.436	5.277	5.246	5.145	5.358	5.712	5.463	5.518	5.322	5.566	5.316	5.108	5.316	5.181	5.28	5.515	5.628	5.361	5.559	5.414	5.326	4.844	4.857	5.195	4.988	5.27	5.728	5.719	5.725	6.005	4.662	5.01	4.806	4.829	4.676	5.591	5.491	5.639	5.568	5.659
BCAT1	8.299	8.281	8.287	8.202	8.341	8.266	8.283	8.294	8.444	8.567	8.554	8.642	8.628	8.556	8.655	8.718	8.908	8.921	8.91	8.859	9.027	8.684	8.99	8.685	8.756	8.62	9.099	9.092	9.049	9.179	9.058	8.499	8.65	8.533	8.509	8.39	9.254	9.42	9.317	9.49	9.487	9.127	9.189	9.251	9.02	8.846
BCAT2	9.001	8.711	8.878	8.98	8.885	8.853	9.138	8.831	8.643	8.444	8.31	8.155	8.145	8.174	8.1	7.714	7.558	7.386	7.423	7.358	7.378	7.929	7.972	7.857	7.941	8.141	7.385	7.568	7.735	7.142	7.095	7.618	7.64	7.471	7.64	7.662	7.371	7.026	7.243	7.095	7.206	7.652	7.768	7.646	7.762	8.137
BCCIP	9.29	9.279	9.228	8.984	9.027	8.883	8.878	8.848	9.091	9.234	8.932	9.175	8.769	8.924	9.003	8.984	9.143	9.246	8.816	8.898	8.727	9.007	9.125	8.962	8.978	8.816	9.365	9.454	9.421	9.352	9.454	8.725	8.913	8.865	8.724	8.716	9.131	9.416	9.282	9.367	9.44	9.129	8.809	9.063	8.796	8.383
BCDIN3D	7.083	7.203	7.195	7.794	7.558	7.185	7.02	7.434	7.229	7.161	7.735	7.832	7.778	8.057	7.959	8.035	8.078	8.035	7.988	8.045	8.357	8.277	8.267	8.218	8.068	8.109	8.394	8.385	8.216	8.311	8.32	8.462	8.434	8.505	8.6	8.631	8.07	8.315	8.287	8.336	8.072	7.994	8.046	7.856	7.847	8.013
BCHE	5.469	5.425	5.559	5.498	5.733	5.697	5.845	5.75	5.472	5.414	5.585	5.543	5.925	5.77	5.354	5.618	5.867	5.9	5.813	5.978	7.028	5.919	6.18	5.86	5.967	6.467	5.92	5.665	5.45	6.031	6.05	5.728	5.823	5.687	5.677	5.413	5.457	5.465	5.476	5.738	5.521	5.505	5.384	5.444	5.618	5.455
BCKDHA	8.608	8.574	8.724	8.974	8.89	8.856	9.258	9.219	8.74	8.598	8.291	8.238	7.928	8.67	8.612	8.317	7.809	8.003	7.727	7.954	7.893	8.599	8.576	9.012	8.292	8.699	8.148	8.394	8.372	7.868	7.974	8.337	8.408	8.399	8.656	8.503	8.4	7.906	8.281	7.964	8.092	7.714	8.063	7.688	8.155	8.377
BCKDHB	6.617	6.705	6.567	6.704	6.542	6.781	6.61	6.764	6.797	6.819	6.235	6.734	6.025	7.224	7.173	6.778	6.243	6.229	6.128	6.129	5.73	6.637	6.484	7.229	6.43	6.425	6.987	7.563	7.529	7.264	6.874	6.511	6.353	6.377	6.542	6.574	7.958	8.086	7.899	7.889	7.837	6.745	6.74	6.687	6.775	6.256
BCKDK	7.071	7.003	7	7.055	7.094	7.228	6.913	7.1	6.851	6.744	6.508	6.409	6.748	6.436	6.418	6.289	5.763	5.966	5.548	5.481	5.478	6.259	6.17	6.354	6.247	6.445	5.766	5.897	5.981	5.635	5.832	6.151	6.166	6.017	6.307	6.223	5.781	5.679	5.749	5.791	5.72	6.066	5.943	6.063	5.92	6.28
BCL10	6.862	6.899	6.844	6.737	6.817	7	6.803	6.662	7.144	7.186	7.318	7.563	7.741	7.069	7.098	7.374	7.799	7.872	7.998	8.092	8.657	7.138	7.366	7.28	7.562	7.224	7.684	7.296	7.707	8.019	8.277	8.213	7.881	7.985	7.821	7.756	7.952	8.089	8.233	8.099	8.105	8.3	8.649	8.575	7.829	7.612
BCL11A	4.613	4.936	4.769	4.829	4.873	4.803	4.968	5.021	5.162	4.764	5.055	4.827	4.872	4.737	4.724	4.796	4.868	5.042	5.389	5.346	5.389	4.914	4.654	4.485	4.901	5.052	5.679	4.712	4.532	4.683	4.56	4.558	4.482	5.136	5.343	5.016	4.559	4.788	4.624	4.508	4.577	4.142	4.378	4.58	4.362	4.364
BCL11B	5.021	5.116	5.696	5.198	5.524	5.44	5.519	5.583	5.178	5.261	5.268	5.009	4.968	5.383	5.291	5.406	5.346	5.065	5.249	5.806	4.767	5.178	5.254	5.439	4.983	5.13	4.565	4.737	5.273	4.962	5.518	5.376	4.97	5.251	5.086	4.899	5.066	5.115	4.963	4.968	4.899	4.944	5.202	5.126	5.004	5.01
BCL2	4.641	5.385	4.815	4.744	4.937	4.944	4.895	4.654	4.737	5.024	4.85	4.693	5.18	4.914	4.918	4.955	5.408	4.767	5.05	4.949	5.105	4.918	4.792	4.806	4.815	4.782	4.792	4.497	5.18	5.161	4.934	5.426	4.767	4.981	4.441	4.624	4.734	4.824	4.82	4.79	4.878	4.768	4.856	4.698	4.603	4.839
BCL2A1	10.664	10.786	10.759	11.216	11.022	10.844	10.916	10.912	10.714	10.617	10.822	11.088	10.489	11.064	11.026	10.951	10.937	10.954	10.765	10.816	10.917	11.025	10.99	11.3	10.853	11.038	11.033	11.107	10.895	10.902	10.95	11.059	10.779	11.038	11.061	11.229	10.751	10.959	10.934	10.993	10.861	10.861	10.812	10.709	10.638	10.994
BCL2L1	10.113	9.954	10.113	10.095	9.732	9.98	9.921	9.826	9.822	9.645	9.237	8.817	8.433	8.536	8.593	8.311	7.987	7.967	8.085	8.048	8.008	8.34	8.1	8.607	8.433	8.944	8.023	8.31	8.39	8.1	7.974	8.83	8.466	8.512	8.784	8.857	8.1	7.905	7.977	7.96	8.06	8.398	8.579	8.305	8.724	8.999
BCL2L10	4.692	4.647	4.616	4.456	4.811	4.708	4.694	4.961	4.647	4.616	4.626	4.805	4.763	4.797	4.878	5.08	3.837	5.418	5.038	5.069	5.28	4.899	4.883	4.539	4.902	4.77	5.295	4.62	4.704	4.695	4.828	4.588	4.94	4.855	4.726	4.582	4.62	4.775	4.842	4.812	4.711	4.944	4.913	4.929	4.981	5.455
BCL2L11	8.17	8.403	8.139	8.349	8.061	8.232	7.948	8.155	8.036	8.267	8.151	8.143	8.326	7.982	7.911	7.892	7.831	7.94	7.847	7.818	8.343	7.59	7.709	7.683	7.861	7.649	7.89	7.709	7.56	7.618	7.926	7.803	7.707	7.63	7.566	7.479	7.585	7.64	7.878	8.053	7.715	7.946	8.041	8.026	7.843	7.767
BCL2L12	9.483	9.388	9.546	9.587	9.48	9.58	9.834	9.754	9.593	9.574	9.332	9.301	9.521	9.601	9.738	9.657	9.549	9.608	9.55	9.683	9.254	9.605	9.59	9.826	9.529	9.667	9.703	9.77	9.755	9.682	9.639	9.791	9.702	9.8	9.762	9.852	9.669	9.562	9.606	9.567	9.621	9.467	9.586	9.511	9.743	9.897
BCL2L13	7.309	7.334	7.289	7.497	7.498	7.543	7.591	7.527	7.471	7.373	7.058	7.259	6.891	7.345	7.325	7.009	6.502	6.57	7.132	7.108	7.224	6.901	6.771	7.033	6.968	7.119	6.795	6.894	6.741	6.637	6.536	7.367	7.133	7.222	7.386	7.551	7.337	7.225	7.151	7.243	7.063	7.529	7.45	7.465	7.31	7.554
BCL2L14	4.456	4.234	4.501	4.456	4.235	4.074	4.508	4.322	4.061	4.556	4.587	4.805	4.219	4.177	4.228	4.247	5.06	4.749	4.918	4.632	4.596	5.116	4.963	4.539	4.375	4.609	4.922	4.456	4.758	4.809	5.024	4.867	4.652	5.192	4.366	4.326	4.553	4.664	4.491	4.494	4.443	4.458	4.518	4.697	4.375	4.416
BCL2L15	7.708	7.457	7.608	7.532	7.32	7.258	7.392	7.412	7.52	7.574	7.803	7.583	6.914	6.911	6.65	6.768	7.291	7.047	7.281	7.261	7.209	6.223	6.22	5.963	6.239	6.15	6.206	6.213	7.347	7.459	7.364	6.576	5.969	6.072	5.699	5.783	7.557	7.459	7.5	7.317	7.692	6.573	6.515	6.602	6.194	6.073
BCL2L2	8.574	8.566	8.544	8.353	8.932	8.954	8.763	8.97	8.807	8.733	8.993	8.973	9.397	9.369	9.24	9.525	9.207	9.343	8.964	9.156	9.53	9.588	9.623	9.45	9.569	9.422	9.018	8.77	8.696	8.627	8.851	9.25	9.645	9.637	9.541	9.631	8.552	8.407	8.513	8.381	8.409	9.22	9.436	9.276	9.166	9.277
BCL3	8.841	8.769	8.705	8.974	8.82	8.468	8.466	8.39	8.512	8.381	8.367	8.521	8.847	9.274	9.111	9.126	8.491	8.765	8.36	8.668	8.989	9.202	9.079	9.261	8.868	8.985	8.434	8.326	8.07	7.924	8.252	9.039	8.972	9.055	9.099	9.101	8.015	7.695	8.19	8.073	7.927	9.452	9.402	9.485	9.67	9.617
BCL6	7.348	7.343	7.441	7.427	7.091	7.595	7.538	7.331	7.421	7.546	7.265	7.31	7.066	7.38	7.405	7.488	7.332	7.361	7.352	7.301	7.421	7.774	7.732	7.547	7.708	7.718	7.58	7.465	7.193	7.396	7.483	7.952	7.881	8.028	8.081	7.921	7.774	7.49	7.98	8.194	7.737	10.43	9.772	10.447	10.525	10.456
BCL7A	7.057	7.094	7.069	7.201	6.752	6.983	6.913	6.893	6.778	6.774	6.595	6.449	6.025	6.202	6.132	5.955	5.867	5.55	5.631	5.496	5.382	6.448	6.323	6.439	6.561	6.583	6.012	6.047	5.994	5.544	5.89	6.775	6.921	6.909	6.937	7.187	5.681	5.543	5.712	5.561	5.691	6.749	7.086	6.811	6.565	6.918
BCL7B	9.603	10.188	9.888	9.608	9.754	9.797	9.783	9.596	9.857	9.749	8.968	8.928	8.325	8.425	8.541	8.061	8.186	8.238	8.188	8.357	9.298	8.122	8.161	8.401	8.636	8.739	8.438	8.624	8.887	8.498	8.613	9.22	8.731	8.664	8.913	8.923	8.939	8.671	8.858	8.894	8.953	9.43	9.68	9.433	8.864	8.688
BCL7C	8.206	8.184	8.345	8.435	8.198	8.263	8.204	8.281	8.129	7.952	8.047	8.061	8.244	7.319	7.312	6.979	6.985	6.993	6.983	6.992	6.403	7.27	7.194	7.564	7.237	7.349	7.338	7.602	7.636	7.228	7.042	6.744	6.91	6.807	6.894	6.957	7.289	7.148	7.311	7.129	7.185	6.651	6.677	6.579	6.582	6.925
BCL9	5.281	5.186	4.908	4.999	4.973	5.125	5.2	4.898	5.14	5.094	4.737	4.78	4.628	4.752	4.69	4.518	4.366	4.796	4.354	4.456	4.54	4.186	4.322	4.616	4.248	4.402	4.259	4.576	4.186	4.243	4.466	4.75	4.652	4.541	4.974	4.766	4.662	4.586	4.588	4.562	4.752	4.927	5.006	4.737	4.666	4.783
BCL9L	6.143	6.071	6.17	6.233	6.221	6.341	6.344	6.392	6.103	6.076	5.609	5.649	5.72	6.096	5.905	6.005	5.323	5.504	5.247	5.036	5.145	5.915	5.803	5.74	5.585	5.007	5.465	5.703	5.693	5.532	5.498	6.116	6.035	5.888	6.062	6.075	5.533	5.468	5.479	5.366	5.473	5.973	5.924	6.028	6.219	6.536
BCLAF1	11.078	11.221	10.9	11.136	10.7	10.684	10.896	10.928	11.067	11.202	11.07	11.072	10.673	10.974	11.064	11.069	11.263	11.165	11.313	11.199	11.469	11.123	11.025	10.971	11.148	11.211	11.122	11.056	11.067	11.126	11.071	11.106	10.892	10.989	10.974	11.069	10.883	11.127	10.919	11.21	11.087	11.162	11.067	11.147	11.141	11.083
BCMO1	5.387	5.3	5.376	5.469	5.503	5.451	5.476	5.727	5.427	5.451	5.604	5.543	5.701	5.471	5.411	5.479	5.247	5.418	5.927	5.978	5.476	5.592	5.354	5.754	5.346	5.282	5.443	5.627	5.208	5.01	5.28	5.486	5.476	4.999	5.141	5.224	5.419	5.372	5.574	5.561	5.437	5.277	5.341	5.301	5.867	5.812
BCO2	6.61	6.899	6.567	6.899	6.394	6.42	6.515	6.555	6.606	6.874	7.009	6.903	6.761	6.321	6.344	6.446	6.825	6.817	6.983	7.027	7.131	6.484	6.566	6.183	6.739	6.71	6.334	5.881	6.33	6.633	6.608	6.782	6.419	6.676	6.395	6.339	6.333	6.179	6.371	6.32	6.616	7.2	7.225	7.204	6.85	6.852
BCOR	6.347	6.463	6.193	6.053	5.976	6.053	5.872	5.987	6.067	6.07	5.654	5.824	5.911	5.984	5.67	5.801	5.908	5.826	5.515	5.646	6.403	5.592	5.555	5.79	5.932	5.858	5.651	5.744	5.363	5.627	5.903	6.265	6.092	5.927	6.171	6.192	5.57	5.543	5.501	5.469	5.367	6.57	6.713	6.57	6.308	6.105
BCORL1	8.358	8.467	8.42	8.313	7.86	7.923	7.909	7.983	7.987	7.999	7.572	7.358	6.945	7.045	6.852	6.702	6.426	6.481	6.643	6.762	7.519	7.036	6.834	6.944	7.008	7.182	6.707	6.951	6.952	6.693	6.584	7.578	7.238	7.292	7.376	7.468	7.075	6.841	7.053	7.038	7.049	8.273	8.227	8.141	8.092	8.659
BCORP1	5.914	5.772	5.9	5.707	5.744	5.901	6.087	5.781	6.036	5.963	5.788	5.812	6.404	6.025	6.366	6.395	6.37	6.154	6.85	6.814	6.113	6.2	6.432	6.551	5.719	5.572	5.959	5.848	6.414	6.564	6.511	6.21	5.91	5.648	5.845	5.881	6.463	6.495	6.253	6.368	6.164	6.158	6.372	5.818	6.548	6.737
BCR	6.92	6.888	7.069	7.197	6.817	7.354	7.095	7.3	7.085	6.938	6.719	6.758	6.393	6.81	6.571	6.605	6.108	5.921	5.927	6.336	5.476	6.732	6.296	6.713	6.611	6.937	5.979	5.976	6.211	5.932	6.035	6.683	6.82	6.851	6.906	7.095	6.211	5.984	6.149	6.048	6.085	6.927	6.957	6.816	6.965	7.415
BCRP2	6.567	6.84	6.656	7.014	6.967	7.202	7.028	7.116	6.715	6.349	6.248	6.434	6.538	6.531	6.286	5.928	5.951	5.964	6.038	6.149	5.878	6.556	6.336	6.439	6.284	6.319	5.898	6.005	6.152	5.609	5.764	6.242	6.214	6.315	6.201	6.384	5.872	5.744	5.721	5.824	5.929	6.396	6.202	6.263	6.673	7.254
BCS1L	10.112	10.104	10.113	9.981	10.389	10.51	10.624	10.224	10.221	10.152	10.127	9.726	9.995	10.185	10.328	10.125	10.125	10.146	9.908	9.85	9.368	10.177	10.142	10.208	10.184	10.3	9.948	10.002	9.954	9.771	9.749	10.035	10.125	10.005	10.03	10.043	9.745	9.604	9.624	9.342	9.499	9.382	9.468	9.305	9.22	9.551
BDH1	4.255	4.399	4.377	4.849	4.554	4.577	4.837	4.755	4.444	4.426	4.463	4.439	4.763	4.631	4.441	4.69	4.652	4.302	4.526	4.545	4.483	4.345	4.239	4.208	4.776	4.609	4.615	4.456	4.416	4.176	4.576	4.382	4.219	4.541	4.516	4.073	4.553	4.687	4.491	4.742	4.576	4.534	4.468	4.471	4.666	3.958
BDH2	5.343	5.5	5.407	5.132	5.042	4.959	4.999	4.913	5.259	5.414	5.604	5.848	5.771	5.572	5.67	5.583	6.668	6.569	6.355	6.129	7.421	6.347	6.6	5.91	6.387	5.858	6.789	6.373	6.054	6.668	6.596	5.455	5.897	5.767	5.677	5.747	5.659	6.113	5.957	5.876	5.804	5.039	5.125	4.913	4.762	4.416
BDKRB2	4.299	4.476	4.337	4.421	4.781	4.603	4.674	4.715	4.595	4.426	4.372	4.605	4.699	4.429	4.538	4.456	4.738	4.384	4.303	4.632	4.163	4.345	4.409	4.539	5.092	4.852	5.525	4.844	4.512	5.28	4.211	4.774	4.302	4.623	5.086	4.399	4.436	4.26	4.628	4.719	4.468	4.534	4.652	4.544	4.981	5.095
BDNF-AS1	4.819	4.841	4.616	4.849	4.679	4.912	4.709	4.553	4.566	4.811	5.176	4.879	5.291	4.981	5.015	5.204	5.498	5.55	5.903	6.149	6.306	5.466	5.445	5.337	5.678	5.721	5.877	5.539	5.304	5.508	5.472	5.323	5.097	5.449	5.168	5.32	5.199	5.279	5.078	5.057	5.262	4.484	4.849	4.697	4.441	4.526
BDP1	6.914	7.194	7.005	6.877	6.728	6.545	6.598	6.461	7.062	7.072	6.757	6.981	5.955	6.822	7.013	6.472	6.481	6.353	6.355	6.109	6.253	6.683	6.587	6.694	6.731	6.627	6.873	7.161	7.121	7.177	6.964	7.304	6.916	7.048	7.23	6.84	7.655	7.767	7.553	7.719	7.783	7.729	7.556	7.868	7.317	6.376
BEAN1	5.198	5.359	5.345	5.249	5.291	5.231	5.2	5.29	5.098	5.026	5.07	5.192	5.146	5.257	5.155	5.479	4.984	5.486	4.999	4.857	5.334	5.294	4.883	5.285	5.092	5.038	5.154	5.261	5.694	4.962	4.897	5.103	5.41	5.126	4.818	4.865	4.812	4.775	4.751	4.742	4.986	4.976	4.973	4.944	5.176	5.01
BECN1	9.775	10.26	9.901	9.701	9.917	9.852	9.743	9.788	9.678	9.884	9.607	9.816	9.385	10.12	10.103	9.917	9.787	9.66	9.484	9.326	8.728	9.96	9.718	9.853	9.628	9.889	9.722	9.876	9.764	9.707	9.574	10.224	10.212	10.26	10.278	10.525	9.704	9.85	9.51	9.493	9.544	10.599	10.53	10.394	10.483	10.635
BEGAIN	4.958	4.981	5.052	4.802	5.246	4.959	5.19	4.828	5.021	5.058	4.897	4.899	5.222	5.016	5.199	4.894	4.864	4.384	5.038	4.545	5.174	4.97	4.92	4.991	4.421	4.69	4.474	5.095	5.01	5.057	5.172	4.913	4.94	4.623	4.442	4.582	4.955	4.938	5.451	5.086	5.056	4.96	4.815	4.812	5.261	5.455
BEND2	5.469	5.253	5.279	5.232	5.17	5.216	5.047	5.12	5.394	5.287	5.268	5.13	5.482	5	5.411	5.032	6.126	4.749	4.999	5.069	5.334	4.899	4.798	4.961	4.687	4.73	4.661	4.538	4.882	4.985	5.056	5.045	4.499	4.418	4.588	4.8	5.126	5.197	5.06	5.228	5.083	5.054	5.125	4.849	5.323	5.543
BEND3	7.967	7.997	7.927	8.141	7.854	7.768	7.797	7.813	7.818	7.928	8.092	8.059	8.28	7.681	7.657	7.808	7.769	7.849	7.436	7.547	8.418	7.503	7.599	7.431	7.577	7.546	7.269	7.175	7.416	7.346	7.611	7.816	7.747	7.759	7.667	7.668	7.051	7.015	7.006	6.913	7.281	7.497	7.675	7.526	7.444	7.452
BEND4	4.299	3.994	4.742	4.137	4.628	4.458	4.298	4.553	4.061	4.276	4.076	4.128	4.401	4.366	4.382	4.074	4.574	4.474	4.303	4.545	4.268	4.345	4.706	4.316	5.092	5.875	4.704	4.973	4.271	4.574	4.576	4.532	3.974	4.458	4.218	4.255	4.662	4.562	4.384	4.626	4.492	4.484	4.518	4.849	5.155	4.717
BEND6	5.477	5.44	5.486	5.33	5.293	5.404	5.398	5.26	5.298	5.464	5.645	5.561	5.784	5.627	5.522	5.591	5.759	5.815	5.724	5.574	5.86	5.985	5.876	5.777	5.938	5.94	5.819	5.727	5.216	5.466	5.652	4.984	5.208	5.329	5.117	5.313	5.062	5.156	5.272	5.12	5.099	5.061	4.828	4.983	4.907	5.03
BEND7	6.319	6.365	6.248	6.312	6.354	6.082	6.083	5.981	6.194	6.255	6.087	6.176	5.953	6.409	6.33	6.406	6.141	6.098	5.909	5.95	5.948	6.503	6.345	6.467	6.566	6.588	6.214	6.348	6.185	6.179	6.23	6.375	6.353	6.031	6.23	6.433	5.921	5.957	6.112	6.124	6.03	6.143	6.386	6.411	6.216	5.996
BEST1	5.537	5.515	5.629	5.485	5.217	5.309	5.354	5.304	5.418	5.327	5.585	5.34	5.359	5.095	5.07	5.113	5.098	5.086	5.354	5.106	5.878	5.352	5.412	5.098	5.608	5.53	5.513	5.22	4.958	5.322	5.2	5.665	5.94	6.029	6.048	5.933	5.243	5.295	5.37	5.226	5.195	5.336	5.24	5.314	4.956	5.206
BEST2	6.196	6.1	6.238	6.288	6.211	6.442	6.448	6.621	5.77	5.879	5.773	5.543	5.683	5.903	5.901	6.084	5.664	5.581	6.075	5.879	5.564	5.382	5.472	5.486	4.944	5.068	5.326	5.496	5.01	5.706	5.172	5.103	5.557	5.402	5.521	5.538	5.787	5.516	5.692	5.717	5.616	5.746	5.831	5.841	6.015	6.701
BEST3	5.671	5.711	5.843	5.764	5.675	5.814	5.808	5.939	5.737	5.764	5.937	5.885	6.059	5.773	5.774	5.629	5.398	5.492	5.788	5.531	5.666	5.362	5.294	5.293	5.428	5.323	5.227	5.316	5.28	5.966	5.189	5.417	5.383	5.347	5.509	5.149	5.377	5.243	5.266	5.361	5.445	5.376	5.43	5.33	5.258	5.557
BEST4	5.403	5.413	5.501	5.469	5.644	5.967	5.631	5.799	5.656	5.617	5.654	5.621	6.305	5.862	5.745	5.701	5.664	5.854	5.903	5.978	5.606	5.239	5.472	5.594	5.824	5.618	5.833	5.585	5.491	5.44	5.561	6.192	6.015	6.127	6.043	6.078	6.09	5.833	6.294	6.099	6.048	6.239	6.374	6.373	6.438	6.127
BET1	6.576	6.477	6.604	6.478	6.675	6.453	6.543	6.688	6.611	6.693	6.653	6.786	6.558	6.912	6.994	6.832	7.17	7.166	7.254	7.075	7.499	6.889	7.044	6.885	7.025	6.94	7.663	7.438	7.579	7.63	7.519	7.177	7.077	7.159	7.172	7.057	7.817	8.066	8.109	8.007	7.908	7.102	7.1	7.088	7.202	7.111
BET1L	5.808	5.936	5.879	5.99	5.925	6.022	5.899	5.75	5.637	5.792	6.022	5.848	6.053	6.103	6.195	6.141	6.274	6.211	6.058	5.978	6.253	5.989	5.973	6.144	6.036	6.006	5.856	6.031	5.718	5.879	5.903	5.666	5.854	5.719	5.898	5.806	6.021	6.088	6.141	6.107	5.854	5.62	5.663	5.76	5.835	5.812
BET3L	11.137	11.173	11.305	11.446	11.421	11.173	10.984	11.355	11.483	11.353	11.485	11.672	12.003	11.24	11.253	11.587	11.848	11.941	12.022	12.141	12.768	11.293	11.55	11.202	11.12	10.731	11.137	10.894	11.325	11.443	11.69	11.179	11.184	11.137	10.865	10.717	11.675	11.66	11.585	11.414	11.577	11.186	10.957	11.443	11.121	11.077
BEX1	11.341	11.259	11.559	11.576	11.346	11.175	11.148	11.257	11.438	11.326	11.251	11.248	10.987	11	10.657	10.966	10.518	10.501	10.447	10.487	10.675	10.447	10.672	10.416	10.762	10.588	10.358	10.043	10.24	10.4	10.618	12.135	12.09	12.183	12.082	11.982	10.425	10.6	10.661	10.777	10.721	12.037	12.266	12.115	11.678	11.545
BEX2	10.116	10.138	10.221	10.027	10.368	10.392	10.197	10.027	10.234	10.385	10.436	10.262	10.83	10.584	10.492	10.824	10.972	11.027	10.929	10.941	10.78	11.263	11.439	11.17	11.229	11.112	11.155	10.847	10.79	11.102	11.139	11.279	11.609	11.671	11.582	11.495	11.098	11.164	11.36	11.255	11.189	10.834	11.019	10.893	10.943	10.929
BEX4	6.354	6.752	6.708	6.67	6.77	6.879	6.598	6.887	6.639	6.744	7.144	7.262	7.294	7.314	7.204	7.497	7.31	7.49	7.302	7.358	6.793	7.619	7.847	7.698	7.51	7.409	7.922	7.704	7.72	7.799	7.86	7.644	7.865	8.038	7.93	7.829	7.75	7.895	8.02	7.895	7.61	7.192	7.423	7.339	7.088	6.647
BEX5	4.744	4.678	4.742	4.938	4.96	4.75	4.918	5.079	4.621	4.426	4.77	4.921	4.699	4.68	4.775	5.032	4.574	4.302	4.572	5.218	4.708	4.741	4.753	4.861	4.421	4.285	4.615	4.808	4.554	4.666	4.576	4.75	4.499	5.221	4.787	4.222	4.812	4.664	4.856	4.956	4.853	4.827	4.585	4.883	4.762	4.852
BFAR	8.489	8.476	8.6	8.752	8.502	8.475	8.934	8.827	8.684	8.585	8.741	8.817	8.44	8.687	8.378	8.375	8.302	8.117	8.164	8.168	7.958	8.444	8.422	8.569	8.49	8.575	8.315	8.644	8.572	8.424	8.332	8.677	8.588	8.649	8.728	8.77	8.795	8.609	8.849	8.855	8.65	9.037	8.749	8.908	8.939	8.642
BFSP1	7.498	7.458	7.577	7.602	7.394	7.357	7.344	7.433	7.39	7.383	7.756	7.611	7.536	7.54	7.517	7.798	7.53	7.529	7.633	7.721	8.067	7.648	7.767	7.617	7.735	7.693	7.367	7.236	6.867	6.983	7.293	7.714	7.998	8.028	8.066	8.007	6.061	6.166	6.08	6.107	6.1	7.029	7.022	6.972	7.062	7.28
BGLAP	7.437	7.437	7.641	7.661	7.61	7.712	7.688	7.528	7.502	7.451	7.833	7.541	8.241	7.38	7.502	7.452	8.395	8.319	8.399	8.557	8.685	8.373	8.512	8.635	8.528	8.567	8.96	8.963	8.752	8.743	8.666	8.397	8.601	8.637	8.658	8.494	8.531	8.347	8.587	8.418	8.368	7.854	8.166	7.899	8.329	8.745
BGN	4.421	4.678	4.8	4.225	4.734	4.623	4.415	4.632	4.802	4.717	4.463	4.506	4.628	4.68	4.69	5.032	4.738	4.933	4.787	4.368	4.946	4.664	4.58	4.758	4.687	4.443	4.519	4.62	5.363	4.574	4.65	5.085	4.84	4.257	4.516	4.66	4.436	4.754	4.277	4.443	4.366	4.344	4.585	4.697	4.556	4.828
BHLHA15	5.444	5.359	5.559	5.673	5.668	5.663	5.572	5.549	5.427	5.466	5.248	5.152	5.098	5.443	5.186	5.5	5.206	5.195	5.456	4.985	4.946	5.354	5.628	5.312	5.227	5.721	4.965	5.744	5.363	5.171	5.38	5.486	5.457	5.402	5.445	5.715	4.899	5.01	4.963	5	4.944	5.29	5.341	5.233	5.364	5.979
BHLHA9	4.67	4.66	4.74	4.527	4.646	4.643	4.651	4.687	4.8	4.511	4.607	4.663	4.523	4.758	4.853	4.89	5.072	5.043	4.821	4.63	4.774	4.895	5.157	5.14	4.858	4.769	5.121	5.005	5.188	4.801	5.232	4.958	4.742	4.656	4.804	4.866	4.967	5.249	4.851	4.861	4.764	4.729	4.65	4.733	4.559	4.762
BHLHB9	6.012	5.997	6.42	6.487	5.877	5.901	5.845	5.82	5.924	5.919	5.849	5.92	5.579	5.688	5.496	5.364	5.407	5.418	5.789	5.617	6.38	5.864	5.628	5.79	5.719	6.006	5.745	5.929	5.57	5.627	5.406	5.892	5.838	5.704	5.951	6.366	5.716	5.845	5.703	5.668	5.634	5.973	5.859	5.881	5.176	5.72
BHLHE23	5.962	5.916	5.952	6.036	5.503	5.841	5.792	5.892	5.845	5.9	5.909	5.788	6.108	5.757	5.67	5.784	5.498	5.418	5.953	5.83	5.911	5.9	5.955	5.697	5.608	5.595	5.604	5.539	5.609	5.577	5.518	5.651	5.697	5.911	5.505	5.413	5.726	5.767	5.526	5.529	5.673	6.079	5.816	6.034	5.723	6.057
BHLHE40	7.973	7.862	7.931	7.878	7.703	7.839	7.813	7.843	7.68	7.359	7.294	7.521	7.05	7.262	6.775	6.535	6.354	6.303	6.28	6.227	5.647	7.524	7.402	7.801	7.467	7.979	6.953	7.348	7.385	6.929	6.596	7.707	7.684	7.691	7.856	8.078	7.552	7.692	7.584	7.117	7.137	8.532	8.818	8.678	8.864	9.094
BHLHE41	4.937	4.476	4.679	4.802	4.75	4.623	4.709	4.755	4.671	4.853	4.546	5.113	4.995	4.706	4.581	4.456	4.532	4.057	4.526	5.729	4.113	4.859	4.883	5.659	5.161	4.852	4.259	4.374	4.271	4.243	4.141	5.341	5.644	5.531	5.649	5.297	4.679	4.226	4.277	4.703	4.26	5.668	5.606	5.855	5.405	5.364
BHMT	5.829	5.854	5.751	5.683	5.947	5.797	5.663	5.781	5.879	5.919	5.924	5.993	5.579	6.006	5.958	5.831	5.821	6.01	5.422	5.83	4.946	5.659	5.676	6.011	5.95	5.841	6.473	6.871	6.602	6.355	6.149	5.422	5.745	5.648	5.62	5.68	6.428	6.475	6.587	6.408	6.307	5.883	5.703	5.992	5.364	5.116
BHMT2	10.088	10.127	10.072	9.908	10.218	10.405	9.669	10.088	10.204	10.118	9.598	10.235	9.444	10.136	9.906	9.696	8.746	8.847	8.426	8.569	7.539	9.056	8.921	9.67	8.827	9.028	8.798	9.256	9.281	8.802	8.793	9.55	9.47	9.566	9.702	9.669	9.259	9.211	9.137	9.042	9.021	10.055	9.853	9.95	9.755	9.846
BICC1	5.232	5.247	5.279	5.46	5.257	5.246	5.336	5.323	5.411	5.306	5.568	5.347	5.822	5.531	5.319	5.465	5.156	5.307	5.468	5.589	5.78	5.325	5.087	5.2	5.495	5.75	4.957	4.973	4.732	5.055	4.873	5.967	5.734	5.81	5.985	6.129	5.233	5.203	5.301	5.214	5.307	7.709	8.089	7.874	7.802	8.738
BICD1	4.495	4.234	4.538	4.896	4.446	4.371	4.553	4.659	4.378	4.354	3.974	4.605	4.482	4.483	4.624	4.632	4.076	4.141	4.572	4.286	4.767	4.38	4.285	4.169	4.776	4.239	5.792	4.219	4.228	4.176	4.503	4	4.693	4.257	4.096	4.437	4.436	4.476	4.786	4.443	4.26	4.583	4.676	4.57	4.472	4.472
BICD2	7.665	8.097	7.554	7.929	7.542	7.361	7.496	7.403	7.747	7.539	7.424	7.654	7.284	7.745	7.107	7.263	7.15	7.161	6.773	6.84	7.344	7.596	7.461	6.959	7.593	7.74	6.953	6.837	6.645	6.881	6.81	7.522	7.626	7.61	7.657	7.597	6.571	6.429	6.564	6.781	6.715	8.008	7.974	8.09	7.812	7.743
BID	11.674	11.658	11.659	11.699	11.711	11.923	12.03	11.847	11.704	11.734	11.677	11.74	11.744	12.13	12.189	12.211	12.255	12.253	11.966	12.03	11.777	12.274	12.265	12.286	12.133	12.184	12.02	11.892	11.788	11.841	11.962	11.824	11.995	11.97	11.894	11.948	11.594	11.687	11.674	11.764	11.7	11.619	11.563	11.624	11.698	11.667
BIK	4.894	4.841	4.882	4.938	4.868	5.02	5.013	4.882	5.083	4.974	4.956	5.029	5.124	5.155	5.17	4.742	4.124	3.914	4.572	4.718	4.062	5.354	5.526	5.337	5.092	5.529	3.855	5.312	3.958	4.243	4.286	5.835	5.476	5.329	5.62	5.837	4.634	4.856	4.615	4.646	5.735	5.359	5.395	5.183	5.091	5.346
BIN1	11.015	10.701	10.571	11.194	11.786	12.089	11.472	11.739	11.162	10.559	11.488	11.382	12.889	11.125	11.174	11.515	11.746	11.625	12.816	12.378	12.976	12.109	12.191	12.256	11.835	11.454	11.706	12.466	13.138	13.382	12.785	12.932	11.902	11.676	11.602	12.014	13.034	12.529	12.103	11.989	12.277	12.541	12.246	12.161	12.87	13.287
BIN3	7.967	8.292	7.983	8.623	8.21	8.018	8.089	8.348	8.009	7.74	8.012	8.347	7.489	7.718	7.491	7.296	7.006	7.025	6.983	7.027	6.615	7.292	7.186	7.551	7.017	7.236	7.45	7.713	7.707	7.386	7.236	7.346	7.175	7.281	7.502	7.57	7.603	7.57	7.553	7.496	7.456	7.595	7.355	7.391	7.567	7.796
BIRC2	8.998	9.004	9.12	8.791	8.873	8.544	8.568	8.888	9.037	9.118	9.314	9.671	9.047	9.723	9.788	9.661	9.729	9.675	9.477	9.454	8.936	9.865	10.056	10.037	9.752	9.48	10.158	10.259	10.259	10.312	10.141	10.047	10.18	10.241	10.26	10.078	10.35	10.486	10.527	10.586	10.355	9.96	10.039	10.001	10.036	9.42
BIRC3	4.495	4.362	4.616	4.344	4.535	4.484	4.384	4.226	4.987	4.639	5.268	4.899	5.463	5.287	5.277	5.517	4.652	4.562	4.44	4.545	4.483	5.567	5.769	5.259	5.785	5.572	4.474	4.538	4.248	4.752	4.429	5.967	6.325	6.226	6.332	6.078	4.849	4.506	5.353	4.812	4.885	5.924	6.106	6.361	5.531	5.156
BIRC5	11.587	11.687	11.691	11.832	12.012	11.97	11.99	12.022	11.802	11.748	11.911	12.083	11.894	12.369	12.438	12.267	11.791	11.844	11.868	12.009	11.784	11.98	11.947	12.424	11.883	12.168	12.146	12.278	12.056	11.836	11.984	12.136	12.04	12.205	12.377	12.38	11.884	11.903	11.946	11.856	11.739	11.695	11.907	11.568	11.826	11.906
BIRC6	7.746	7.606	7.905	7.633	7.637	7.468	7.594	7.551	7.73	7.848	8.051	7.957	7.786	7.93	8.115	8.112	8.284	8.128	8.218	8.225	8.311	8.014	8.077	8.119	8.188	8.126	8.135	8.103	8.125	8.275	8.172	8.065	8.12	8.049	8.015	7.956	7.84	8.099	8.137	8.167	8.146	7.604	7.734	7.603	7.304	7.144
BIRC7	4.628	4.737	4.538	4.753	4.841	4.857	4.709	4.715	4.508	4.745	4.984	4.668	4.942	4.981	4.796	4.94	5.247	5.108	5.179	5.337	4.946	4.78	4.842	4.828	4.508	4.73	5.12	4.737	4.899	4.442	5.056	4.774	4.802	4.855	4.787	4.732	4.795	4.476	4.67	4.703	4.597	4.754	4.831	4.944	4.956	4.986
BIVM	6.65	6.688	6.755	6.511	6.677	6.482	6.557	6.4	6.749	6.802	6.877	6.855	6.749	7.084	7.196	7.319	7.314	7.382	7.491	7.426	7.072	7.043	7.205	7.017	7.072	6.938	7.395	7.295	7.185	7.201	7.276	6.384	6.693	6.646	6.595	6.506	7.214	7.319	7.336	7.32	7.208	6.071	5.832	6.025	5.585	5.307
BK250D10.8	4.718	4.613	4.918	4.765	4.966	4.956	5.04	5.069	4.776	4.597	4.925	4.876	5.036	4.857	4.794	4.841	5.05	5.464	4.571	4.788	4.882	4.776	4.56	4.754	4.773	4.87	4.75	4.841	4.705	4.889	4.663	4.799	4.837	4.583	4.788	4.889	4.794	4.604	4.796	4.757	4.741	4.711	4.954	4.672	4.8	5.042
BLCAP	6.621	6.513	6.537	6.833	6.508	6.562	6.72	6.643	6.506	6.447	6.619	6.737	6.572	6.479	6.374	6.424	6.27	6.499	6.254	6.329	6.359	6.59	6.638	6.6	6.393	6.606	6.245	6.205	6.181	6.24	6.35	6.445	6.355	6.461	6.69	6.607	5.943	6.033	5.922	6.031	5.861	6.583	6.382	6.501	6.448	6.738
BLM	10.84	10.731	10.792	11.112	10.497	10.862	10.978	10.858	10.904	10.886	11.067	10.991	10.903	10.981	11.053	11.033	11.186	11.104	11.132	11.182	11.27	10.917	10.863	10.904	10.853	10.96	11.038	11.089	11.045	11.101	11.046	10.428	10.46	10.396	10.387	10.373	10.752	10.965	10.76	11.027	10.933	10.054	10.048	9.937	9.885	9.877
BLMH	11.397	11.45	10.936	11.102	10.816	10.934	10.79	11.031	11.208	10.866	11.328	11.543	11.201	11.088	10.642	10.961	10.844	11.011	10.894	11.045	10.742	11.066	11.017	10.955	10.837	10.881	10.684	10.578	10.6	10.49	10.74	10.16	10.426	10.442	10.325	10.542	10.138	10.13	10.097	10.08	9.914	9.808	9.783	9.66	9.788	9.85
BLNK	4.255	4.098	4.096	4.38	4.102	4.402	4.191	4.294	3.958	4.354	4.076	3.929	4.219	4.299	3.932	4.211	4.324	4.432	4.701	4.632	4.767	4.97	5.08	5.463	4.375	4.77	5.008	4.538	4.391	4.346	4.988	4.62	4.536	4.501	4.588	4.437	4.15	4.634	4.277	4.214	4.313	4.434	4.563	4.697	4.23	4.291
BLOC1S1	8.299	8.264	8.324	8.234	8.795	9.042	8.564	8.733	8.427	8.529	9.032	8.547	9.876	8.949	9.044	9.234	10.162	10.161	9.885	10.032	10.099	10.129	10.251	10.074	10.147	10.164	10.208	10.076	9.725	9.841	9.908	8.695	9.224	9.206	8.966	9.082	8.99	9.121	9.118	8.938	8.933	7.825	8.161	7.846	8.092	8.637
BLOC1S2	9.722	9.715	9.976	9.853	9.831	9.648	9.904	9.923	10.093	10.209	10.181	10.357	10.595	10.25	10.227	10.713	11.069	11.046	10.967	11.019	11.761	10.737	10.953	10.508	10.883	10.583	11.088	10.763	10.669	11.019	11.192	10.793	11.05	11.038	10.884	10.725	10.576	10.853	10.662	10.875	10.862	10.462	10.481	10.596	10.499	10.127
BLOC1S3	7.806	7.791	7.878	7.661	7.923	8.023	8.187	7.726	7.938	7.911	7.854	7.537	7.747	7.969	8.148	8.006	7.508	7.681	7.523	7.782	8.11	7.886	7.911	8.115	8.256	8.304	7.653	7.584	7.688	7.391	7.537	8.571	8.392	8.399	8.612	8.506	7.706	7.331	7.802	7.676	7.753	8.544	8.917	8.786	8.596	8.49
BLVRA	10.706	10.832	10.943	10.87	10.608	10.395	10.492	10.644	10.562	10.791	10.428	10.297	9.873	10.379	10.401	10.446	10.624	10.575	10.512	10.555	10.969	10.466	10.487	10.475	10.382	10.506	10.607	10.475	10.34	10.41	10.501	10.324	10.437	10.505	10.442	10.521	10.451	10.67	10.685	10.786	10.514	10.489	10.358	10.331	10.454	10.543
BLVRB	11.587	11.411	11.532	11.565	11.849	11.885	11.85	11.777	11.536	11.493	11.662	11.376	11.82	11.898	12.051	12.303	12.213	12.202	12.132	12.132	12.134	12.264	12.451	12.258	12.442	12.389	12.432	12.049	11.984	12.124	12.217	12.117	12.545	12.465	12.455	12.247	12.315	12.2	12.559	12.256	12.234	11.812	12.069	12.01	12.128	11.943
BLZF1	5.829	6.13	5.911	6.146	6.121	5.939	5.583	5.727	6.06	6.203	6.543	6.532	6.025	6.474	6.506	6.361	6.243	6.211	6.128	5.879	6.866	6.019	6.108	6.325	6.331	6.294	6.697	7.001	6.984	6.851	6.829	6.915	7.124	7.103	7.038	6.84	6.761	7.102	7.002	6.883	6.852	7.342	7.431	7.3	7.066	6.345
BMF	6.634	6.606	6.818	6.574	6.798	7.027	6.593	6.622	6.737	6.53	6.222	6.332	6.353	6.487	6.319	6.211	5.175	5.283	4.992	5.124	5.018	5.862	5.757	5.959	6.039	5.709	5.24	5.326	5.812	5.146	5.333	6.558	6.492	6.525	6.636	6.693	5.753	5.601	5.866	5.685	5.593	7.285	7.198	7.234	7.16	7.531
BMI1	7.451	7.417	7.269	7.09	7.193	7.112	7.17	7.128	7.511	7.579	7.072	7.624	6.91	7.617	7.758	7.375	7.316	7.206	7.376	7.062	6.764	7.121	7.178	7.413	7.177	7.237	7.49	7.829	7.906	7.891	7.575	7.942	7.825	7.819	7.989	7.663	8.123	8.277	8.091	8.236	8.302	8.535	8.561	8.57	8.335	7.724
BMP1	5.232	5.359	5.227	5.186	5.379	5.289	5.463	5.493	5.264	5.167	5.157	4.998	5.04	4.99	5.147	5.096	4.99	4.662	4.764	4.758	4.872	5.01	4.893	4.676	4.649	4.796	5.065	4.848	4.873	4.975	4.773	4.808	4.969	4.685	4.591	5.017	5.083	5.024	5.128	5.01	5.18	5.133	4.985	5.047	5.175	5.429
BMP10	5.183	4.981	5.205	5.132	5.351	5.321	5.488	5.491	4.953	4.936	4.701	6.067	4.628	4.816	5.08	4.985	4.984	4.933	5.179	5.263	4.656	5.768	4.623	4.828	4.858	4.892	4.88	5.005	5.06	5.148	4.828	4.472	4.872	5.095	5.034	5.197	4.987	4.938	4.67	4.796	4.899	4.793	4.973	4.883	4.762	5.271
BMP15	4.771	4.731	4.727	4.766	4.771	4.815	4.841	4.819	4.705	4.745	4.848	4.886	4.941	4.67	4.7	4.702	4.965	4.933	4.549	4.741	5.006	4.954	4.842	4.74	4.817	4.811	4.944	4.912	4.669	4.78	4.826	4.673	4.821	4.839	4.679	4.696	4.641	4.66	4.711	4.796	4.779	4.628	4.61	4.679	4.762	4.707
BMP2	8.548	8.616	8.656	8.163	7.886	8.09	8.409	8.368	8.585	8.698	8.118	7.795	7.805	7.754	7.639	7.979	7.407	7.476	7.695	7.663	8.487	8.451	8.429	7.786	8.709	8.4	6.845	6.426	6.399	6.5	6.984	9.855	10.227	9.95	10.115	9.706	6.1	5.954	6.077	6.241	6.141	9.487	9.724	9.846	9.754	8.921
BMP2K	6.862	6.643	6.682	6.676	6.387	6.258	6.557	6.391	6.715	6.774	6.641	6.511	6.212	6.392	6.477	6.605	6.397	6.569	6.245	6.227	6.403	6.532	6.523	6.359	6.7	6.668	6.508	6.396	6.144	6.414	6.584	6.488	6.527	6.465	6.403	6.339	5.98	6.077	5.806	6.099	6.156	6.181	6.361	6.46	5.804	5.523
BMP3	4.003	3.954	3.608	4.041	4.031	3.89	3.926	3.777	3.34	3.846	3.588	3.929	3.893	3.467	3.613	3.82	4.245	4.141	5.456	4.109	3.534	3.82	5.354	3.89	3.649	3.873	3.641	4.063	3.794	4.104	3.548	3.811	3.882	4.095	4.062	4.073	4.699	4.113	4.062	3.539	3.853	3.793	5.406	4.226	3.831	3.592
BMP4	7.348	7.311	7.185	7.467	6.984	7.51	7.109	7.355	7.119	7.05	7.259	7.349	7.2	6.81	6.693	6.716	6.307	6.135	5.834	5.617	5.066	6.27	6.349	6.381	6.036	6.248	6.211	6.321	6.078	6.084	6.065	6.291	6.429	6.421	6.496	6.394	6.073	6.029	5.889	6.154	6.017	6.413	6.337	6.434	6.374	6.256
BMP5	4.937	6.568	4.771	4.849	4.841	5.2	5.047	5.205	4.898	4.874	6.092	4.853	5.047	5.016	4.948	4.665	5.099	5.023	4.959	5.703	5.174	5.21	5.041	4.861	4.944	5.001	4.793	5.125	4.669	4.913	4.926	5.085	5.065	5.192	5.168	4.697	5.052	4.899	5.21	4.943	5.056	5.054	5.152	4.883	5.531	5.254
BMP6	4.937	4.935	4.829	5.06	5.196	5.231	5.215	5.205	4.859	4.897	4.835	4.805	4.667	5.086	4.796	4.894	4.652	4.141	4.354	4.545	4.483	4.899	4.753	4.503	4.508	4.647	4.751	4.771	4.72	4.809	4.576	4.894	4.377	4.665	4.758	4.899	4.795	4.732	4.69	4.847	4.676	5.083	4.973	4.899	5.261	5.735
BMP7	5.449	5.252	5.514	5.564	6.242	6.099	6.305	6.219	5.462	5.343	5.796	5.652	7.006	5.266	5.321	5.539	6.128	6.381	5.764	5.67	6.37	5.731	5.618	5.383	6.237	6.246	6.179	6.087	5.531	5.746	5.712	5.128	5.678	5.854	5.687	5.539	5.752	5.521	5.471	5.531	5.619	5.348	5.336	5.477	5.845	5.968
[truncated: 17,213 more rows]

## Sheet: DE
GeneID	Time	logFC	AveExpr	P.Value	adj.P.Val
A1BG	0	0.319534	6.01118	0.00267446	0.546245
A1BG	8	0.566273	6.08247	0.00417187	0.0346552
A1BG	24	0.271631	6.65653	0.0358998	0.0950262
[truncated: 65,532 more rows]
