# Supplementary material for: Temporal transcriptomics identifies early-response and infection-condition-specific modules guiding host-directed anti-EBOV therapeutics
Source: Microbiol Spectr. 2026 Apr 30;14(6):e03608-25. doi: 10.1128/spectrum.03608-25 (PMC13228025; doi:10.1128/spectrum.03608-25)
Supplement: Table S4 — Co-expression modules identified by Mfuzz in EBOV-ΔVP30-infected Huh7 cells (GSE86539 data set). [file spectrum.03608-25-s0008.xlsx]

## Sheet: Sheet1
GeneID	Cluster	GENE_NAME	DESCRIPTION	GO_ID
A1BG	M27	alpha-1-B glycoprotein	Homo sapiens cDNA FLJ31639 fis, clone NT2RI2003655, weakly similar to ZINC FINGER PROTEIN 195. [AK056201]	GO:0003674(molecular_function)|GO:0005576(extracellular region)|GO:0008150(biological_process)
A1CF	M20	APOBEC1 complementation factor	Homo sapiens APOBEC1 complementation factor (A1CF), transcript variant 3, mRNA [NM_138933]	GO:0000166(nucleotide binding)|GO:0003676(nucleic acid binding)|GO:0003723(RNA binding)|GO:0003725(double-stranded RNA binding)|GO:0003727(single-stranded RNA binding)|GO:0003729(mRNA binding)|GO:0004131(cytosine deaminase activity)|GO:0005515(protein binding)|GO:0005622(intracellular)|GO:0005634(nucleus)|GO:0005654(nucleoplasm)|GO:0005720(nuclear heterochromatin)|GO:0005737(cytoplasm)|GO:0005783…
A2LD1	M24	AIG2-like domain 1	Homo sapiens AIG2-like domain 1 (A2LD1), transcript variant 1, mRNA [NM_033110]	GO:0003839(gamma-glutamylcyclotransferase activity)|GO:0016746(transferase activity, transferring acyl groups)|GO:0042219(cellular modified amino acid catabolic process)
A4GALT	M14	alpha 1,4-galactosyltransferase	Homo sapiens alpha 1,4-galactosyltransferase (A4GALT), mRNA [NM_017436]	GO:0000139(Golgi membrane)|GO:0005624(membrane fraction)|GO:0005794(Golgi apparatus)|GO:0005795(Golgi stack)|GO:0006688(glycosphingolipid biosynthetic process)|GO:0007009(plasma membrane organization)|GO:0008378(galactosyltransferase activity)|GO:0008610(lipid biosynthetic process)|GO:0016020(membrane)|GO:0016021(integral to membrane)|GO:0016757(transferase activity, transferring glycosyl groups)…
AAAS	M18	achalasia, adrenocortical insufficiency, alacrimia	Homo sapiens achalasia, adrenocortical insufficiency, alacrimia (AAAS), transcript variant 1, mRNA [NM_015665]	GO:0003674(molecular_function)|GO:0005634(nucleus)|GO:0005635(nuclear envelope)|GO:0005643(nuclear pore)|GO:0005730(nucleolus)|GO:0005737(cytoplasm)|GO:0005813(centrosome)|GO:0005975(carbohydrate metabolic process)|GO:0006913(nucleocytoplasmic transport)|GO:0007612(learning)|GO:0008645(hexose transport)|GO:0009566(fertilization)|GO:0010827(regulation of glucose transport)|GO:0015758(glucose trans…
AACS	M17	acetoacetyl-CoA synthetase	Homo sapiens acetoacetyl-CoA synthetase (AACS), mRNA [NM_023928]	GO:0000166(nucleotide binding)|GO:0001889(liver development)|GO:0005524(ATP binding)|GO:0005737(cytoplasm)|GO:0005829(cytosol)|GO:0006629(lipid metabolic process)|GO:0006631(fatty acid metabolic process)|GO:0007584(response to nutrient)|GO:0010243(response to organic nitrogen)|GO:0014074(response to purine-containing compound)|GO:0016874(ligase activity)|GO:0030729(acetoacetate-CoA ligase activit…
AADAC	M28	arylacetamide deacetylase (esterase)	Homo sapiens arylacetamide deacetylase (esterase) (AADAC), mRNA [NM_001086]	GO:0003824(catalytic activity)|GO:0004091(carboxylesterase activity)|GO:0004806(triglyceride lipase activity)|GO:0005783(endoplasmic reticulum)|GO:0005789(endoplasmic reticulum membrane)|GO:0005792(microsome)|GO:0008152(metabolic process)|GO:0010898(positive regulation of triglyceride catabolic process)|GO:0016020(membrane)|GO:0016021(integral to membrane)|GO:0016298(lipase activity)|GO:0017171(s…
AADAT	M21	aminoadipate aminotransferase	Homo sapiens aminoadipate aminotransferase (AADAT), transcript variant 1, mRNA [NM_016228]	GO:0005739(mitochondrion)|GO:0005759(mitochondrial matrix)|GO:0006103(2-oxoglutarate metabolic process)|GO:0006536(glutamate metabolic process)|GO:0006554(lysine catabolic process)|GO:0006569(tryptophan catabolic process)|GO:0009058(biosynthetic process)|GO:0016212(kynurenine-oxoglutarate transaminase activity)|GO:0019441(tryptophan catabolic process to kynurenine)|GO:0030170(pyridoxal phosphate …
AAK1	M14	AP2 associated kinase 1	AP2 associated kinase 1 [Source:HGNC Symbol;Acc:19679] [ENST00000406297]	GO:0000166(nucleotide binding)|GO:0004674(protein serine/threonine kinase activity)|GO:0005112(Notch binding)|GO:0005524(ATP binding)|GO:0005886(plasma membrane)|GO:0005905(coated pit)|GO:0006468(protein phosphorylation)|GO:0006897(endocytosis)|GO:0019897(extrinsic to plasma membrane)|GO:0030136(clathrin-coated vesicle)|GO:0031252(cell leading edge)|GO:0032880(regulation of protein localization)|…
AAMP	M17	angio-associated, migratory cell protein	Homo sapiens angio-associated, migratory cell protein (AAMP), mRNA [NM_001087]	GO:0001525(angiogenesis)|GO:0005737(cytoplasm)|GO:0005886(plasma membrane)|GO:0007275(multicellular organismal development)|GO:0008201(heparin binding)|GO:0009986(cell surface)|GO:0010595(positive regulation of endothelial cell migration)|GO:0014909(smooth muscle cell migration)|GO:0030154(cell differentiation)
AANAT	M6	aralkylamine N-acetyltransferase	Homo sapiens aralkylamine N-acetyltransferase (AANAT), transcript variant 1, mRNA [NM_001166579]	GO:0004059(aralkylamine N-acetyltransferase activity)|GO:0004060(arylamine N-acetyltransferase activity)|GO:0005737(cytoplasm)|GO:0005829(cytosol)|GO:0007623(circadian rhythm)|GO:0008152(metabolic process)|GO:0009416(response to light stimulus)|GO:0010043(response to zinc ion)|GO:0014070(response to organic cyclic compound)|GO:0016746(transferase activity, transferring acyl groups)|GO:0030187(mel…
AARS	M12	alanyl-tRNA synthetase	Homo sapiens alanyl-tRNA synthetase (AARS), mRNA [NM_001605]	GO:0000049(tRNA binding)|GO:0000166(nucleotide binding)|GO:0001942(hair follicle development)|GO:0002161(aminoacyl-tRNA editing activity)|GO:0004813(alanine-tRNA ligase activity)|GO:0005524(ATP binding)|GO:0005625(soluble fraction)|GO:0005737(cytoplasm)|GO:0005829(cytosol)|GO:0006400(tRNA modification)|GO:0006418(tRNA aminoacylation for protein translation)|GO:0006419(alanyl-tRNA aminoacylation)|…
AARS2	M15	alanyl-tRNA synthetase 2, mitochondrial (putative)	Homo sapiens alanyl-tRNA synthetase 2, mitochondrial (putative) (AARS2), nuclear gene encoding mitochondrial protein, mRNA [NM_020745]	GO:0000049(tRNA binding)|GO:0000166(nucleotide binding)|GO:0004813(alanine-tRNA ligase activity)|GO:0005524(ATP binding)|GO:0005737(cytoplasm)|GO:0005739(mitochondrion)|GO:0006418(tRNA aminoacylation for protein translation)|GO:0006419(alanyl-tRNA aminoacylation)|GO:0010467(gene expression)|GO:0016874(ligase activity)|GO:0046872(metal ion binding)
AASDH	M26	aminoadipate-semialdehyde dehydrogenase	Homo sapiens aminoadipate-semialdehyde dehydrogenase (AASDH), mRNA [NM_181806]	GO:0000036(acyl carrier activity)|GO:0000166(nucleotide binding)|GO:0005524(ATP binding)|GO:0006629(lipid metabolic process)|GO:0006631(fatty acid metabolic process)|GO:0016874(ligase activity)|GO:0016878(acid-thiol ligase activity)|GO:0048037(cofactor binding)
AASDHPPT	M24	aminoadipate-semialdehyde dehydrogenase-phosphopantetheinyl transferase	Homo sapiens aminoadipate-semialdehyde dehydrogenase-phosphopantetheinyl transferase (AASDHPPT), mRNA [NM_015423]	GO:0000287(magnesium ion binding)|GO:0005515(protein binding)|GO:0005737(cytoplasm)|GO:0005829(cytosol)|GO:0006766(vitamin metabolic process)|GO:0006767(water-soluble vitamin metabolic process)|GO:0008897(holo-[acyl-carrier-protein] synthase activity)|GO:0009059(macromolecule biosynthetic process)|GO:0015939(pantothenate metabolic process)|GO:0016740(transferase activity)
AASS	M24	aminoadipate-semialdehyde synthase	Homo sapiens aminoadipate-semialdehyde synthase (AASS), nuclear gene encoding mitochondrial protein, mRNA [NM_005763]	GO:0000166(nucleotide binding)|GO:0005737(cytoplasm)|GO:0005739(mitochondrion)|GO:0005759(mitochondrial matrix)|GO:0006554(lysine catabolic process)|GO:0016491(oxidoreductase activity)|GO:0019477(L-lysine catabolic process)|GO:0034641(cellular nitrogen compound metabolic process)|GO:0043231(intracellular membrane-bounded organelle)|GO:0047130(saccharopine dehydrogenase (NADP+, L-lysine-forming) a…
AATF	M16	apoptosis antagonizing transcription factor	Homo sapiens apoptosis antagonizing transcription factor (AATF), mRNA [NM_012138]	GO:0003700(sequence-specific DNA binding transcription factor activity)|GO:0005515(protein binding)|GO:0005634(nucleus)|GO:0005730(nucleolus)|GO:0005737(cytoplasm)|GO:0005794(Golgi apparatus)|GO:0005813(centrosome)|GO:0005829(cytosol)|GO:0005925(focal adhesion)|GO:0006915(apoptosis)|GO:0006916(anti-apoptosis)|GO:0006974(response to DNA damage stimulus)|GO:0007155(cell adhesion)|GO:0007346(regulat…
ABAT	M21	4-aminobutyrate aminotransferase	Homo sapiens 4-aminobutyrate aminotransferase (ABAT), nuclear gene encoding mitochondrial protein, transcript variant 2, mRNA [NM_000663]	GO:0001666(response to hypoxia)|GO:0003867(4-aminobutyrate transaminase activity)|GO:0005739(mitochondrion)|GO:0005759(mitochondrial matrix)|GO:0007268(synaptic transmission)|GO:0007269(neurotransmitter secretion)|GO:0007610(behavior)|GO:0007620(copulation)|GO:0007626(locomotory behavior)|GO:0009450(gamma-aminobutyric acid catabolic process)|GO:0010039(response to iron ion)|GO:0016740(transferase…
ABCA1	M21	ATP-binding cassette, sub-family A (ABC1), member 1	Homo sapiens ATP-binding cassette, sub-family A (ABC1), member 1 (ABCA1), mRNA [NM_005502]	GO:0000166(nucleotide binding)|GO:0002790(peptide secretion)|GO:0005515(protein binding)|GO:0005524(ATP binding)|GO:0005543(phospholipid binding)|GO:0005548(phospholipid transporter activity)|GO:0005622(intracellular)|GO:0005624(membrane fraction)|GO:0005794(Golgi apparatus)|GO:0005886(plasma membrane)|GO:0005887(integral to plasma membrane)|GO:0006497(protein lipidation)|GO:0006629(lipid metabol…
ABCA10	M22	ATP-binding cassette, sub-family A (ABC1), member 10	Homo sapiens ATP-binding cassette, sub-family A (ABC1), member 10 (ABCA10), mRNA [NM_080282]	GO:0000166(nucleotide binding)|GO:0005524(ATP binding)|GO:0006810(transport)|GO:0016020(membrane)|GO:0016021(integral to membrane)|GO:0016887(ATPase activity)
ABCA11P	M24	ATP-binding cassette, sub-family A (ABC1), member 11, pseudogene	Homo sapiens ATP-binding cassette, sub-family A (ABC1), member 11, pseudogene (ABCA11P), non-coding RNA [NR_002451]
ABCA5	M21	ATP-binding cassette, sub-family A (ABC1), member 5	Homo sapiens ATP-binding cassette, sub-family A (ABC1), member 5 (ABCA5), transcript variant 1, mRNA [NM_018672]	GO:0000139(Golgi membrane)|GO:0000166(nucleotide binding)|GO:0005524(ATP binding)|GO:0005764(lysosome)|GO:0005765(lysosomal membrane)|GO:0005770(late endosome)|GO:0005794(Golgi apparatus)|GO:0006810(transport)|GO:0010745(negative regulation of macrophage derived foam cell differentiation)|GO:0016020(membrane)|GO:0016021(integral to membrane)|GO:0016887(ATPase activity)|GO:0031902(late endosome me…
ABCA7	M23	ATP-binding cassette, sub-family A (ABC1), member 7	Homo sapiens ATP-binding cassette, sub-family A (ABC1), member 7 (ABCA7), mRNA [NM_019112]	GO:0000139(Golgi membrane)|GO:0000166(nucleotide binding)|GO:0005215(transporter activity)|GO:0005524(ATP binding)|GO:0005548(phospholipid transporter activity)|GO:0005622(intracellular)|GO:0005768(endosome)|GO:0005794(Golgi apparatus)|GO:0005886(plasma membrane)|GO:0006909(phagocytosis)|GO:0010008(endosome membrane)|GO:0016021(integral to membrane)|GO:0016324(apical plasma membrane)|GO:0016887(A…
ABCA8	M30	ATP-binding cassette, sub-family A (ABC1), member 8	Homo sapiens ATP-binding cassette, sub-family A (ABC1), member 8 (ABCA8), mRNA [NM_007168]	GO:0000166(nucleotide binding)|GO:0005524(ATP binding)|GO:0005886(plasma membrane)|GO:0006810(transport)|GO:0016021(integral to membrane)|GO:0016887(ATPase activity)|GO:0042626(ATPase activity, coupled to transmembrane movement of substances)
ABCB1	M10	ATP-binding cassette, sub-family B (MDR/TAP), member 1	Homo sapiens ATP-binding cassette, sub-family B (MDR/TAP), member 1 (ABCB1), mRNA [NM_000927]	GO:0000086(G2/M transition of mitotic cell cycle)|GO:0000139(Golgi membrane)|GO:0000166(nucleotide binding)|GO:0005215(transporter activity)|GO:0005515(protein binding)|GO:0005524(ATP binding)|GO:0005624(membrane fraction)|GO:0006810(transport)|GO:0008559(xenobiotic-transporting ATPase activity)|GO:0009986(cell surface)|GO:0016020(membrane)|GO:0016021(integral to membrane)|GO:0016324(apical plasm…
ABCB10	M21	ATP-binding cassette, sub-family B (MDR/TAP), member 10	Homo sapiens ATP-binding cassette, sub-family B (MDR/TAP), member 10 (ABCB10), nuclear gene encoding mitochondrial protein, mRNA [NM_012089]	GO:0000166(nucleotide binding)|GO:0005215(transporter activity)|GO:0005524(ATP binding)|GO:0005739(mitochondrion)|GO:0005743(mitochondrial inner membrane)|GO:0005886(plasma membrane)|GO:0006810(transport)|GO:0015421(oligopeptide-transporting ATPase activity)|GO:0016021(integral to membrane)|GO:0016887(ATPase activity)|GO:0032592(integral to mitochondrial membrane)|GO:0042626(ATPase activity, coup…
ABCB4	M28	ATP-binding cassette, sub-family B (MDR/TAP), member 4	Homo sapiens ATP-binding cassette, sub-family B (MDR/TAP), member 4 (ABCB4), transcript variant B, mRNA [NM_018849]	GO:0000139(Golgi membrane)|GO:0000166(nucleotide binding)|GO:0005524(ATP binding)|GO:0005624(membrane fraction)|GO:0005886(plasma membrane)|GO:0005887(integral to plasma membrane)|GO:0006629(lipid metabolic process)|GO:0006810(transport)|GO:0008559(xenobiotic-transporting ATPase activity)|GO:0016021(integral to membrane)|GO:0016324(apical plasma membrane)|GO:0016787(hydrolase activity)|GO:0016887…
ABCB7	M29	ATP-binding cassette, sub-family B (MDR/TAP), member 7	Homo sapiens ATP-binding cassette, sub-family B (MDR/TAP), member 7 (ABCB7), nuclear gene encoding mitochondrial protein, mRNA [NM_004299]	GO:0000166(nucleotide binding)|GO:0005524(ATP binding)|GO:0005737(cytoplasm)|GO:0005739(mitochondrion)|GO:0005743(mitochondrial inner membrane)|GO:0006810(transport)|GO:0006879(cellular iron ion homeostasis)|GO:0015232(heme transporter activity)|GO:0015886(heme transport)|GO:0016020(membrane)|GO:0016021(integral to membrane)|GO:0016887(ATPase activity)|GO:0042626(ATPase activity, coupled to trans…
ABCB8	M16	ATP-binding cassette, sub-family B (MDR/TAP), member 8	Homo sapiens ATP-binding cassette, sub-family B (MDR/TAP), member 8 (ABCB8), nuclear gene encoding mitochondrial protein, mRNA [NM_007188]	GO:0000166(nucleotide binding)|GO:0005215(transporter activity)|GO:0005524(ATP binding)|GO:0005624(membrane fraction)|GO:0005634(nucleus)|GO:0005730(nucleolus)|GO:0005739(mitochondrion)|GO:0005740(mitochondrial envelope)|GO:0005743(mitochondrial inner membrane)|GO:0006810(transport)|GO:0016020(membrane)|GO:0016021(integral to membrane)|GO:0016887(ATPase activity)|GO:0042626(ATPase activity, coupl…
ABCC1	M14	ATP-binding cassette, sub-family C (CFTR/MRP), member 1	Homo sapiens ATP-binding cassette, sub-family C (CFTR/MRP), member 1 (ABCC1), transcript variant 2, mRNA [NM_019862]	GO:0000166(nucleotide binding)|GO:0005215(transporter activity)|GO:0005524(ATP binding)|GO:0005624(membrane fraction)|GO:0005634(nucleus)|GO:0005730(nucleolus)|GO:0005794(Golgi apparatus)|GO:0005886(plasma membrane)|GO:0005887(integral to plasma membrane)|GO:0006200(ATP catabolic process)|GO:0006692(prostanoid metabolic process)|GO:0006810(transport)|GO:0016787(hydrolase activity)|GO:0016887(ATPa…
ABCC2	M25	ATP-binding cassette, sub-family C (CFTR/MRP), member 2	Homo sapiens ATP-binding cassette, sub-family C (CFTR/MRP), member 2 (ABCC2), mRNA [NM_000392]	GO:0000166(nucleotide binding)|GO:0005215(transporter activity)|GO:0005524(ATP binding)|GO:0005887(integral to plasma membrane)|GO:0006810(transport)|GO:0008514(organic anion transmembrane transporter activity)|GO:0015711(organic anion transport)|GO:0016020(membrane)|GO:0016324(apical plasma membrane)|GO:0016887(ATPase activity)|GO:0042626(ATPase activity, coupled to transmembrane movement of sub…
ABCC3	M16	ATP-binding cassette, sub-family C (CFTR/MRP), member 3	Homo sapiens ATP-binding cassette, sub-family C (CFTR/MRP), member 3 (ABCC3), transcript variant 1, mRNA [NM_003786]	GO:0000166(nucleotide binding)|GO:0005215(transporter activity)|GO:0005524(ATP binding)|GO:0005624(membrane fraction)|GO:0005886(plasma membrane)|GO:0005887(integral to plasma membrane)|GO:0006810(transport)|GO:0008206(bile acid metabolic process)|GO:0008514(organic anion transmembrane transporter activity)|GO:0015711(organic anion transport)|GO:0015721(bile acid and bile salt transport)|GO:00168…
ABCC5	M10	ATP-binding cassette, sub-family C (CFTR/MRP), member 5	Homo sapiens ATP-binding cassette, sub-family C (CFTR/MRP), member 5 (ABCC5), transcript variant 1, mRNA [NM_005688]	GO:0000166(nucleotide binding)|GO:0005524(ATP binding)|GO:0005624(membrane fraction)|GO:0005887(integral to plasma membrane)|GO:0006810(transport)|GO:0008514(organic anion transmembrane transporter activity)|GO:0015711(organic anion transport)|GO:0016020(membrane)|GO:0016021(integral to membrane)|GO:0016887(ATPase activity)|GO:0032496(response to lipopolysaccharide)|GO:0032868(response to insulin…
ABCC6	M20	ATP-binding cassette, sub-family C (CFTR/MRP), member 6	Homo sapiens ATP-binding cassette, sub-family C (CFTR/MRP), member 6 (ABCC6), transcript variant 1, mRNA [NM_001171]	GO:0000166(nucleotide binding)|GO:0005215(transporter activity)|GO:0005524(ATP binding)|GO:0005886(plasma membrane)|GO:0006810(transport)|GO:0007601(visual perception)|GO:0016021(integral to membrane)|GO:0016887(ATPase activity)|GO:0042493(response to drug)|GO:0042626(ATPase activity, coupled to transmembrane movement of substances)|GO:0050896(response to stimulus)|GO:0055085(transmembrane transp…
ABCC6P1	M22	ATP-binding cassette, sub-family C, member 6 pseudogene 1	Homo sapiens ATP-binding cassette, sub-family C, member 6 pseudogene 1 (ABCC6P1), non-coding RNA [NR_003569]
ABCC8	M5	ATP-binding cassette, sub-family C (CFTR/MRP), member 8	Homo sapiens ATP-binding cassette, sub-family C (CFTR/MRP), member 8 (ABCC8), mRNA [NM_000352]	GO:0000166(nucleotide binding)|GO:0004872(receptor activity)|GO:0005242(inward rectifier potassium channel activity)|GO:0005267(potassium channel activity)|GO:0005524(ATP binding)|GO:0005886(plasma membrane)|GO:0005975(carbohydrate metabolic process)|GO:0006112(energy reserve metabolic process)|GO:0006813(potassium ion transport)|GO:0007268(synaptic transmission)|GO:0008281(sulfonylurea receptor …
ABCD3	M4	ATP-binding cassette, sub-family D (ALD), member 3	Homo sapiens ATP-binding cassette, sub-family D (ALD), member 3 (ABCD3), transcript variant 2, mRNA [NM_001122674]	GO:0000166(nucleotide binding)|GO:0005515(protein binding)|GO:0005524(ATP binding)|GO:0005739(mitochondrion)|GO:0005777(peroxisome)|GO:0005778(peroxisomal membrane)|GO:0005779(integral to peroxisomal membrane)|GO:0005829(cytosol)|GO:0007031(peroxisome organization)|GO:0015910(peroxisomal long-chain fatty acid import)|GO:0016020(membrane)|GO:0016021(integral to membrane)|GO:0016887(ATPase activity…
ABCF1	M17	ATP-binding cassette, sub-family F (GCN20), member 1	Homo sapiens ATP-binding cassette, sub-family F (GCN20), member 1 (ABCF1), transcript variant 1, mRNA [NM_001025091]	GO:0000166(nucleotide binding)|GO:0005515(protein binding)|GO:0005524(ATP binding)|GO:0005634(nucleus)|GO:0005635(nuclear envelope)|GO:0005654(nucleoplasm)|GO:0005737(cytoplasm)|GO:0005840(ribosome)|GO:0006412(translation)|GO:0006413(translational initiation)|GO:0006954(inflammatory response)|GO:0008135(translation factor activity, nucleic acid binding)|GO:0008494(translation activator activity)|…
ABCF2	M13	ATP-binding cassette, sub-family F (GCN20), member 2	Homo sapiens ATP-binding cassette, sub-family F (GCN20), member 2 (ABCF2), nuclear gene encoding mitochondrial protein, transcript variant 2, mRNA [NM_005692]	GO:0000166(nucleotide binding)|GO:0005215(transporter activity)|GO:0005524(ATP binding)|GO:0005739(mitochondrion)|GO:0005740(mitochondrial envelope)|GO:0006810(transport)|GO:0016887(ATPase activity)|GO:0043190(ATP-binding cassette (ABC) transporter complex)
ABCF3	M18	ATP-binding cassette, sub-family F (GCN20), member 3	Homo sapiens ATP-binding cassette, sub-family F (GCN20), member 3 (ABCF3), mRNA [NM_018358]	GO:0000166(nucleotide binding)|GO:0005524(ATP binding)|GO:0016887(ATPase activity)
ABCG2	M30	ATP-binding cassette, sub-family G (WHITE), member 2	Homo sapiens ATP-binding cassette, sub-family G (WHITE), member 2 (ABCG2), mRNA [NM_004827]	GO:0000166(nucleotide binding)|GO:0005215(transporter activity)|GO:0005515(protein binding)|GO:0005524(ATP binding)|GO:0005886(plasma membrane)|GO:0006810(transport)|GO:0006879(cellular iron ion homeostasis)|GO:0008559(xenobiotic-transporting ATPase activity)|GO:0015232(heme transporter activity)|GO:0015886(heme transport)|GO:0016021(integral to membrane)|GO:0016887(ATPase activity)|GO:0042493(re…
ABCG5	M2	ATP-binding cassette, sub-family G (WHITE), member 5	Homo sapiens ATP-binding cassette, sub-family G (WHITE), member 5 (ABCG5), mRNA [NM_022436]	GO:0000166(nucleotide binding)|GO:0005515(protein binding)|GO:0005524(ATP binding)|GO:0005624(membrane fraction)|GO:0005886(plasma membrane)|GO:0006200(ATP catabolic process)|GO:0006629(lipid metabolic process)|GO:0006810(transport)|GO:0007584(response to nutrient)|GO:0007588(excretion)|GO:0010212(response to ionizing radiation)|GO:0010949(negative regulation of intestinal phytosterol absorption)…
ABCG8	M28	ATP-binding cassette, sub-family G (WHITE), member 8	Homo sapiens ATP-binding cassette, sub-family G (WHITE), member 8 (ABCG8), mRNA [NM_022437]	GO:0005524(ATP binding)|GO:0005886(plasma membrane)|GO:0006200(ATP catabolic process)|GO:0006629(lipid metabolic process)|GO:0006810(transport)|GO:0007588(excretion)|GO:0010949(negative regulation of intestinal phytosterol absorption)|GO:0015914(phospholipid transport)|GO:0015918(sterol transport)|GO:0016021(integral to membrane)|GO:0016324(apical plasma membrane)|GO:0016887(ATPase activity)|GO:0…
ABHD1	M29	abhydrolase domain containing 1	Homo sapiens abhydrolase domain containing 1 (ABHD1), mRNA [NM_032604]	GO:0003674(molecular_function)|GO:0004091(carboxylesterase activity)|GO:0008150(biological_process)|GO:0016020(membrane)|GO:0016021(integral to membrane)|GO:0016787(hydrolase activity)
ABHD10	M27	abhydrolase domain containing 10	Homo sapiens abhydrolase domain containing 10 (ABHD10), mRNA [NM_018394]	GO:0005739(mitochondrion)|GO:0006508(proteolysis)|GO:0008233(peptidase activity)|GO:0008236(serine-type peptidase activity)
ABHD11	M22	abhydrolase domain containing 11	Homo sapiens abhydrolase domain containing 11 (ABHD11), nuclear gene encoding mitochondrial protein, transcript variant 1, mRNA [NM_148912]	GO:0003674(molecular_function)|GO:0005575(cellular_component)|GO:0005739(mitochondrion)|GO:0008150(biological_process)|GO:0016787(hydrolase activity)
ABHD12	M17	abhydrolase domain containing 12	Homo sapiens abhydrolase domain containing 12 (ABHD12), transcript variant 2, mRNA [NM_015600]	GO:0016020(membrane)|GO:0016021(integral to membrane)|GO:0016787(hydrolase activity)|GO:0047372(acylglycerol lipase activity)
ABHD13	M29	abhydrolase domain containing 13	Homo sapiens abhydrolase domain containing 13 (ABHD13), mRNA [NM_032859]	GO:0016020(membrane)|GO:0016021(integral to membrane)|GO:0016787(hydrolase activity)
ABHD14B	M18	abhydrolase domain containing 14B	Homo sapiens abhydrolase domain containing 14B (ABHD14B), transcript variant 1, mRNA [NM_032750]	GO:0005634(nucleus)|GO:0005730(nucleolus)|GO:0005737(cytoplasm)|GO:0016787(hydrolase activity)
ABHD15	M19	abhydrolase domain containing 15	Homo sapiens abhydrolase domain containing 15 (ABHD15), mRNA [NM_198147]	GO:0004091(carboxylesterase activity)|GO:0005576(extracellular region)|GO:0016787(hydrolase activity)
ABHD16A	M8	abhydrolase domain containing 16A	Homo sapiens abhydrolase domain containing 16A (ABHD16A), transcript variant 1, mRNA [NM_021160]	GO:0016020(membrane)|GO:0016021(integral to membrane)|GO:0016787(hydrolase activity)
ABHD2	M11	abhydrolase domain containing 2	Homo sapiens abhydrolase domain containing 2 (ABHD2), transcript variant 1, mRNA [NM_007011]	GO:0003674(molecular_function)|GO:0004091(carboxylesterase activity)|GO:0008150(biological_process)|GO:0009611(response to wounding)|GO:0016020(membrane)|GO:0016021(integral to membrane)|GO:0016787(hydrolase activity)|GO:0030336(negative regulation of cell migration)
ABHD3	M9	abhydrolase domain containing 3	Homo sapiens abhydrolase domain containing 3 (ABHD3), mRNA [NM_138340]	GO:0003674(molecular_function)|GO:0004091(carboxylesterase activity)|GO:0005575(cellular_component)|GO:0008150(biological_process)|GO:0016020(membrane)|GO:0016021(integral to membrane)|GO:0016787(hydrolase activity)
ABHD4	M5	abhydrolase domain containing 4	Homo sapiens abhydrolase domain containing 4 (ABHD4), mRNA [NM_022060]	GO:0016042(lipid catabolic process)|GO:0016787(hydrolase activity)
ABHD6	M28	abhydrolase domain containing 6	Homo sapiens abhydrolase domain containing 6 (ABHD6), mRNA [NM_020676]	GO:0005739(mitochondrion)|GO:0016020(membrane)|GO:0016021(integral to membrane)|GO:0016787(hydrolase activity)|GO:0030336(negative regulation of cell migration)|GO:0047372(acylglycerol lipase activity)|GO:0060292(long term synaptic depression)|GO:2000124(regulation of endocannabinoid signaling pathway)
ABI3	M2	ABI family, member 3	Homo sapiens ABI family, member 3 (ABI3), transcript variant 1, mRNA [NM_016428]	GO:0005515(protein binding)|GO:0005622(intracellular)|GO:0005737(cytoplasm)|GO:0006928(cellular component movement)|GO:0018108(peptidyl-tyrosine phosphorylation)|GO:0030027(lamellipodium)|GO:0030334(regulation of cell migration)
ABL1	M17	c-abl oncogene 1, non-receptor tyrosine kinase	Homo sapiens c-abl oncogene 1, non-receptor tyrosine kinase (ABL1), transcript variant a, mRNA [NM_005157]	GO:0000115(regulation of transcription involved in S phase of mitotic cell cycle)|GO:0000166(nucleotide binding)|GO:0000287(magnesium ion binding)|GO:0003677(DNA binding)|GO:0003785(actin monomer binding)|GO:0004515(nicotinate-nucleotide adenylyltransferase activity)|GO:0004713(protein tyrosine kinase activity)|GO:0004715(non-membrane spanning protein tyrosine kinase activity)|GO:0004872(receptor…
ABL2	M6	v-abl Abelson murine leukemia viral oncogene homolog 2	Homo sapiens v-abl Abelson murine leukemia viral oncogene homolog 2 (ABL2), transcript variant b, mRNA [NM_007314]	GO:0000166(nucleotide binding)|GO:0000287(magnesium ion binding)|GO:0003785(actin monomer binding)|GO:0004672(protein kinase activity)|GO:0004713(protein tyrosine kinase activity)|GO:0004715(non-membrane spanning protein tyrosine kinase activity)|GO:0005515(protein binding)|GO:0005524(ATP binding)|GO:0005737(cytoplasm)|GO:0005829(cytosol)|GO:0006464(protein modification process)|GO:0006468(protei…
ABLIM1	M17	actin binding LIM protein 1	Homo sapiens actin binding LIM protein 1 (ABLIM1), transcript variant 3, mRNA [NM_001003408]	GO:0003779(actin binding)|GO:0005515(protein binding)|GO:0005737(cytoplasm)|GO:0007010(cytoskeleton organization)|GO:0007411(axon guidance)|GO:0007601(visual perception)|GO:0008270(zinc ion binding)|GO:0009887(organ morphogenesis)|GO:0015629(actin cytoskeleton)|GO:0045944(positive regulation of transcription from RNA polymerase II promoter)|GO:0046872(metal ion binding)
ABLIM3	M14	actin binding LIM protein family, member 3	Homo sapiens actin binding LIM protein family, member 3 (ABLIM3), mRNA [NM_014945]	GO:0003779(actin binding)|GO:0005737(cytoplasm)|GO:0007010(cytoskeleton organization)|GO:0007411(axon guidance)|GO:0008270(zinc ion binding)|GO:0045944(positive regulation of transcription from RNA polymerase II promoter)|GO:0046872(metal ion binding)
ABO	M1	ABO blood group (transferase A, alpha 1-3-N-acetylgalactosaminyltransferase; transferase B, alpha 1-3-galactosyltransferase)	Homo sapiens ABO blood group (transferase A, alpha 1-3-N-acetylgalactosaminyltransferase; transferase B, alpha 1-3-galactosyltransferase) (ABO), mRNA [NM_020469]	GO:0004380(glycoprotein-fucosylgalactoside alpha-N-acetylgalactosaminyltransferase activity)|GO:0004381(fucosylgalactoside 3-alpha-galactosyltransferase activity)|GO:0005576(extracellular region)|GO:0005794(Golgi apparatus)|GO:0005975(carbohydrate metabolic process)|GO:0006486(protein glycosylation)|GO:0016020(membrane)|GO:0016021(integral to membrane)|GO:0016758(transferase activity, transferrin…
ABR	M15	active BCR-related gene	Homo sapiens active BCR-related gene (ABR), transcript variant 1, mRNA [NM_021962]	GO:0005085(guanyl-nucleotide exchange factor activity)|GO:0005089(Rho guanyl-nucleotide exchange factor activity)|GO:0005096(GTPase activator activity)|GO:0005829(cytosol)|GO:0005886(plasma membrane)|GO:0006915(apoptosis)|GO:0007264(small GTPase mediated signal transduction)|GO:0007420(brain development)|GO:0008624(induction of apoptosis by extracellular signals)|GO:0030036(actin cytoskeleton org…
ABTB2	M14	ankyrin repeat and BTB (POZ) domain containing 2	Homo sapiens ankyrin repeat and BTB (POZ) domain containing 2 (ABTB2), mRNA [NM_145804]	GO:0001558(regulation of cell growth)|GO:0003674(molecular_function)|GO:0003677(DNA binding)|GO:0005575(cellular_component)
ACAA1	M20	acetyl-CoA acyltransferase 1	Homo sapiens acetyl-CoA acyltransferase 1 (ACAA1), nuclear gene encoding mitochondrial protein, transcript variant 1, mRNA [NM_001607]	GO:0003988(acetyl-CoA C-acyltransferase activity)|GO:0005515(protein binding)|GO:0005777(peroxisome)|GO:0005782(peroxisomal matrix)|GO:0006091(generation of precursor metabolites and energy)|GO:0006631(fatty acid metabolic process)|GO:0016747(transferase activity, transferring acyl groups other than amino-acyl groups)|GO:0033540(fatty acid beta-oxidation using acyl-CoA oxidase)|GO:0043231(intrace…
ACAA2	M21	acetyl-CoA acyltransferase 2	Homo sapiens acetyl-CoA acyltransferase 2 (ACAA2), nuclear gene encoding mitochondrial protein, mRNA [NM_006111]	GO:0003988(acetyl-CoA C-acyltransferase activity)|GO:0005515(protein binding)|GO:0005739(mitochondrion)|GO:0005743(mitochondrial inner membrane)|GO:0006084(acetyl-CoA metabolic process)|GO:0006629(lipid metabolic process)|GO:0006631(fatty acid metabolic process)|GO:0006635(fatty acid beta-oxidation)|GO:0006695(cholesterol biosynthetic process)|GO:0006916(anti-apoptosis)|GO:0016747(transferase act…
ACAD11	M21	acyl-CoA dehydrogenase family, member 11	Homo sapiens acyl-CoA dehydrogenase family, member 11 (ACAD11), mRNA [NM_032169]	GO:0003995(acyl-CoA dehydrogenase activity)|GO:0004466(long-chain-acyl-CoA dehydrogenase activity)|GO:0005634(nucleus)|GO:0005739(mitochondrion)|GO:0005777(peroxisome)|GO:0016772(transferase activity, transferring phosphorus-containing groups)|GO:0017099(very long-chain-acyl-CoA dehydrogenase activity)|GO:0031966(mitochondrial membrane)|GO:0033539(fatty acid beta-oxidation using acyl-CoA dehydrog…
ACAD9	M18	acyl-CoA dehydrogenase family, member 9	Homo sapiens acyl-CoA dehydrogenase family, member 9 (ACAD9), nuclear gene encoding mitochondrial protein, transcript variant 1, mRNA [NM_014049]	GO:0003995(acyl-CoA dehydrogenase activity)|GO:0005634(nucleus)|GO:0005739(mitochondrion)|GO:0030425(dendrite)|GO:0050660(flavin adenine dinucleotide binding)
ACADL	M21	acyl-CoA dehydrogenase, long chain	Homo sapiens acyl-CoA dehydrogenase, long chain (ACADL), nuclear gene encoding mitochondrial protein, mRNA [NM_001608]	GO:0000062(fatty-acyl-CoA binding)|GO:0001659(temperature homeostasis)|GO:0003995(acyl-CoA dehydrogenase activity)|GO:0004466(long-chain-acyl-CoA dehydrogenase activity)|GO:0005737(cytoplasm)|GO:0005739(mitochondrion)|GO:0005759(mitochondrial matrix)|GO:0006631(fatty acid metabolic process)|GO:0006635(fatty acid beta-oxidation)|GO:0016401(palmitoyl-CoA oxidase activity)|GO:0019254(carnitine metab…
ACADM	M28	acyl-CoA dehydrogenase, C-4 to C-12 straight chain	Homo sapiens acyl-CoA dehydrogenase, C-4 to C-12 straight chain (ACADM), nuclear gene encoding mitochondrial protein, transcript variant 1, mRNA [NM_000016]	GO:0003995(acyl-CoA dehydrogenase activity)|GO:0005739(mitochondrion)|GO:0005759(mitochondrial matrix)|GO:0006635(fatty acid beta-oxidation)|GO:0019254(carnitine metabolic process, CoA-linked)|GO:0030424(axon)|GO:0033539(fatty acid beta-oxidation using acyl-CoA dehydrogenase)|GO:0042802(identical protein binding)|GO:0043958(acryloyl-CoA reductase activity)|GO:0044255(cellular lipid metabolic proc…
ACADSB	M28	acyl-CoA dehydrogenase, short/branched chain	Homo sapiens acyl-CoA dehydrogenase, short/branched chain (ACADSB), nuclear gene encoding mitochondrial protein, mRNA [NM_001609]	GO:0003995(acyl-CoA dehydrogenase activity)|GO:0005739(mitochondrion)|GO:0005759(mitochondrial matrix)|GO:0006629(lipid metabolic process)|GO:0006631(fatty acid metabolic process)|GO:0006637(acyl-CoA metabolic process)|GO:0009055(electron carrier activity)|GO:0009083(branched chain family amino acid catabolic process)|GO:0016937(short-branched-chain-acyl-CoA dehydrogenase activity)|GO:0034641(cel…
ACADVL	M18	acyl-CoA dehydrogenase, very long chain	Homo sapiens acyl-CoA dehydrogenase, very long chain (ACADVL), nuclear gene encoding mitochondrial protein, transcript variant 1, mRNA [NM_000018]	GO:0000062(fatty-acyl-CoA binding)|GO:0001659(temperature homeostasis)|GO:0003995(acyl-CoA dehydrogenase activity)|GO:0004466(long-chain-acyl-CoA dehydrogenase activity)|GO:0005739(mitochondrion)|GO:0005743(mitochondrial inner membrane)|GO:0005759(mitochondrial matrix)|GO:0006631(fatty acid metabolic process)|GO:0006635(fatty acid beta-oxidation)|GO:0015980(energy derivation by oxidation of organ…
ACAP3	M19	ArfGAP with coiled-coil, ankyrin repeat and PH domains 3	Homo sapiens ArfGAP with coiled-coil, ankyrin repeat and PH domains 3 (ACAP3), mRNA [NM_030649]	GO:0007165(signal transduction)|GO:0008060(ARF GTPase activator activity)|GO:0008093(cytoskeletal adaptor activity)|GO:0008270(zinc ion binding)|GO:0017124(SH3 domain binding)|GO:0032312(regulation of ARF GTPase activity)|GO:0046847(filopodium assembly)|GO:0046872(metal ion binding)
ACAT1	M25	acetyl-CoA acetyltransferase 1	Homo sapiens acetyl-CoA acetyltransferase 1 (ACAT1), nuclear gene encoding mitochondrial protein, mRNA [NM_000019]	GO:0001889(liver development)|GO:0003985(acetyl-CoA C-acetyltransferase activity)|GO:0005739(mitochondrion)|GO:0005743(mitochondrial inner membrane)|GO:0005759(mitochondrial matrix)|GO:0007420(brain development)|GO:0009083(branched chain family amino acid catabolic process)|GO:0009725(response to hormone stimulus)|GO:0014070(response to organic cyclic compound)|GO:0016747(transferase activity, tr…
ACAT2	M21	acetyl-CoA acetyltransferase 2	Homo sapiens acetyl-CoA acetyltransferase 2 (ACAT2), mRNA [NM_005891]	GO:0003985(acetyl-CoA C-acetyltransferase activity)|GO:0005634(nucleus)|GO:0005730(nucleolus)|GO:0005737(cytoplasm)|GO:0005739(mitochondrion)|GO:0006629(lipid metabolic process)|GO:0016747(transferase activity, transferring acyl groups other than amino-acyl groups)
ACBD6	M8	acyl-CoA binding domain containing 6	Homo sapiens acyl-CoA binding domain containing 6 (ACBD6), mRNA [NM_032360]	GO:0000062(fatty-acyl-CoA binding)|GO:0005488(binding)|GO:0005634(nucleus)|GO:0005730(nucleolus)|GO:0005737(cytoplasm)
ACBD7	M1	acyl-CoA binding domain containing 7	Homo sapiens acyl-CoA binding domain containing 7 (ACBD7), mRNA [NM_001039844]	GO:0000062(fatty-acyl-CoA binding)|GO:0005488(binding)
ACCN2	M21	amiloride-sensitive cation channel 2, neuronal	Homo sapiens amiloride-sensitive cation channel 2, neuronal (ACCN2), transcript variant 1, mRNA [NM_020039]	GO:0005216(ion channel activity)|GO:0005515(protein binding)|GO:0005886(plasma membrane)|GO:0005887(integral to plasma membrane)|GO:0006810(transport)|GO:0006811(ion transport)|GO:0006814(sodium ion transport)|GO:0006816(calcium ion transport)|GO:0007165(signal transduction)|GO:0009268(response to pH)|GO:0015280(ligand-gated sodium channel activity)
ACD	M18	adrenocortical dysplasia homolog (mouse)	Homo sapiens adrenocortical dysplasia homolog (mouse) (ACD), transcript variant 1, mRNA [NM_001082486]	GO:0000723(telomere maintenance)|GO:0000781(chromosome, telomeric region)|GO:0000783(nuclear telomere cap complex)|GO:0001501(skeletal system development)|GO:0001655(urogenital system development)|GO:0003677(DNA binding)|GO:0005515(protein binding)|GO:0005622(intracellular)|GO:0005634(nucleus)|GO:0005654(nucleoplasm)|GO:0005694(chromosome)|GO:0006886(intracellular protein transport)|GO:0016233(te…
ACE	M3	angiotensin I converting enzyme (peptidyl-dipeptidase A) 1	angiotensin I converting enzyme (peptidyl-dipeptidase A) 1 [Source:HGNC Symbol;Acc:2707] [ENST00000490216]	GO:0001666(response to hypoxia)|GO:0001822(kidney development)|GO:0001974(blood vessel remodeling)|GO:0002005(angiotensin catabolic process in blood)|GO:0002019(regulation of renal output by angiotensin)|GO:0002446(neutrophil mediated immunity)|GO:0003081(regulation of systemic arterial blood pressure by renin-angiotensin)|GO:0003779(actin binding)|GO:0004180(carboxypeptidase activity)|GO:0005515…
ACER1	M2	alkaline ceramidase 1	Homo sapiens alkaline ceramidase 1 (ACER1), mRNA [NM_133492]	GO:0005783(endoplasmic reticulum)|GO:0005789(endoplasmic reticulum membrane)|GO:0006665(sphingolipid metabolic process)|GO:0016020(membrane)|GO:0016021(integral to membrane)|GO:0016787(hydrolase activity)|GO:0017040(ceramidase activity)|GO:0019216(regulation of lipid metabolic process)|GO:0046514(ceramide catabolic process)
ACER2	M2	alkaline ceramidase 2	Homo sapiens alkaline ceramidase 2 (ACER2), mRNA [NM_001010887]	GO:0000139(Golgi membrane)|GO:0001953(negative regulation of cell-matrix adhesion)|GO:0005794(Golgi apparatus)|GO:0006629(lipid metabolic process)|GO:0006665(sphingolipid metabolic process)|GO:0006672(ceramide metabolic process)|GO:0008284(positive regulation of cell proliferation)|GO:0016020(membrane)|GO:0016021(integral to membrane)|GO:0016787(hydrolase activity)|GO:0017040(ceramidase activity)…
ACER3	M11	alkaline ceramidase 3	Homo sapiens alkaline ceramidase 3 (ACER3), mRNA [NM_018367]	GO:0000139(Golgi membrane)|GO:0005783(endoplasmic reticulum)|GO:0005789(endoplasmic reticulum membrane)|GO:0005794(Golgi apparatus)|GO:0006665(sphingolipid metabolic process)|GO:0006672(ceramide metabolic process)|GO:0008284(positive regulation of cell proliferation)|GO:0016020(membrane)|GO:0016021(integral to membrane)|GO:0016787(hydrolase activity)|GO:0016811(hydrolase activity, acting on carbo…
ACIN1	M14	apoptotic chromatin condensation inducer 1	Homo sapiens apoptotic chromatin condensation inducer 1 (ACIN1), transcript variant 1, mRNA [NM_014977]	GO:0000166(nucleotide binding)|GO:0003676(nucleic acid binding)|GO:0005515(protein binding)|GO:0005634(nucleus)|GO:0005730(nucleolus)|GO:0005737(cytoplasm)|GO:0005829(cytosol)|GO:0006200(ATP catabolic process)|GO:0006915(apoptosis)|GO:0006921(cellular component disassembly involved in apoptosis)|GO:0016887(ATPase activity)|GO:0019899(enzyme binding)|GO:0030218(erythrocyte differentiation)|GO:0030…
ACLY	M16	ATP citrate lyase	Homo sapiens ATP citrate lyase (ACLY), transcript variant 1, mRNA [NM_001096]	GO:0000166(nucleotide binding)|GO:0003878(ATP citrate synthase activity)|GO:0004775(succinate-CoA ligase (ADP-forming) activity)|GO:0005524(ATP binding)|GO:0005634(nucleus)|GO:0005730(nucleolus)|GO:0005737(cytoplasm)|GO:0005739(mitochondrion)|GO:0005829(cytosol)|GO:0005886(plasma membrane)|GO:0006101(citrate metabolic process)|GO:0006112(energy reserve metabolic process)|GO:0006200(ATP catabolic …
ACMSD	M25	aminocarboxymuconate semialdehyde decarboxylase	Homo sapiens aminocarboxymuconate semialdehyde decarboxylase (ACMSD), mRNA [NM_138326]	GO:0001760(aminocarboxymuconate-semialdehyde decarboxylase activity)|GO:0005829(cytosol)|GO:0006569(tryptophan catabolic process)|GO:0016829(lyase activity)|GO:0034641(cellular nitrogen compound metabolic process)|GO:0046872(metal ion binding)|GO:0046874(quinolinate metabolic process)
ACO1	M20	aconitase 1, soluble	Homo sapiens aconitase 1, soluble (ACO1), mRNA [NM_002197]	GO:0003723(RNA binding)|GO:0003994(aconitate hydratase activity)|GO:0005515(protein binding)|GO:0005625(soluble fraction)|GO:0005737(cytoplasm)|GO:0005739(mitochondrion)|GO:0005783(endoplasmic reticulum)|GO:0005792(microsome)|GO:0005794(Golgi apparatus)|GO:0005829(cytosol)|GO:0006099(tricarboxylic acid cycle)|GO:0006101(citrate metabolic process)|GO:0006417(regulation of translation)|GO:0006879(c…
ACO2	M16	aconitase 2, mitochondrial	Homo sapiens aconitase 2, mitochondrial (ACO2), nuclear gene encoding mitochondrial protein, mRNA [NM_001098]	GO:0003994(aconitate hydratase activity)|GO:0005506(iron ion binding)|GO:0005634(nucleus)|GO:0005739(mitochondrion)|GO:0005759(mitochondrial matrix)|GO:0006091(generation of precursor metabolites and energy)|GO:0006099(tricarboxylic acid cycle)|GO:0006101(citrate metabolic process)|GO:0006102(isocitrate metabolic process)|GO:0008152(metabolic process)|GO:0016829(lyase activity)|GO:0046872(metal i…
ACOT1	M23	acyl-CoA thioesterase 1	Homo sapiens acyl-CoA thioesterase 1 (ACOT1), mRNA [NM_001037161]	GO:0000038(very long-chain fatty acid metabolic process)|GO:0001676(long-chain fatty acid metabolic process)|GO:0004091(carboxylesterase activity)|GO:0005737(cytoplasm)|GO:0005829(cytosol)|GO:0006629(lipid metabolic process)|GO:0006637(acyl-CoA metabolic process)|GO:0016290(palmitoyl-CoA hydrolase activity)|GO:0016787(hydrolase activity)|GO:0016790(thiolester hydrolase activity)|GO:0047617(acyl-C…
ACOT12	M20	acyl-CoA thioesterase 12	Homo sapiens acyl-CoA thioesterase 12 (ACOT12), mRNA [NM_130767]	GO:0003986(acetyl-CoA hydrolase activity)|GO:0004091(carboxylesterase activity)|GO:0005524(ATP binding)|GO:0005737(cytoplasm)|GO:0005829(cytosol)|GO:0006084(acetyl-CoA metabolic process)|GO:0006629(lipid metabolic process)|GO:0006631(fatty acid metabolic process)|GO:0006637(acyl-CoA metabolic process)|GO:0016787(hydrolase activity)
ACOT13	M25	acyl-CoA thioesterase 13	Homo sapiens acyl-CoA thioesterase 13 (ACOT13), transcript variant 1, mRNA [NM_018473]	GO:0005737(cytoplasm)|GO:0005739(mitochondrion)|GO:0016787(hydrolase activity)|GO:0047617(acyl-CoA hydrolase activity)|GO:0051289(protein homotetramerization)
ACOT4	M13	acyl-CoA thioesterase 4	Homo sapiens acyl-CoA thioesterase 4 (ACOT4), mRNA [NM_152331]	GO:0000038(very long-chain fatty acid metabolic process)|GO:0001676(long-chain fatty acid metabolic process)|GO:0004091(carboxylesterase activity)|GO:0005777(peroxisome)|GO:0006104(succinyl-CoA metabolic process)|GO:0006629(lipid metabolic process)|GO:0006637(acyl-CoA metabolic process)|GO:0016290(palmitoyl-CoA hydrolase activity)|GO:0016787(hydrolase activity)|GO:0016790(thiolester hydrolase act…
ACOT7	M18	acyl-CoA thioesterase 7	Homo sapiens acyl-CoA thioesterase 7 (ACOT7), transcript variant hBACHa, mRNA [NM_007274]	GO:0000062(fatty-acyl-CoA binding)|GO:0003824(catalytic activity)|GO:0004091(carboxylesterase activity)|GO:0005737(cytoplasm)|GO:0005739(mitochondrion)|GO:0005829(cytosol)|GO:0006629(lipid metabolic process)|GO:0009062(fatty acid catabolic process)|GO:0016290(palmitoyl-CoA hydrolase activity)|GO:0016787(hydrolase activity)|GO:0043005(neuron projection)|GO:0044297(cell body)
ACOT9	M6	acyl-CoA thioesterase 9	Homo sapiens acyl-CoA thioesterase 9 (ACOT9), nuclear gene encoding mitochondrial protein, transcript variant 1, mRNA [NM_001037171]	GO:0003986(acetyl-CoA hydrolase activity)|GO:0004091(carboxylesterase activity)|GO:0005739(mitochondrion)|GO:0006637(acyl-CoA metabolic process)|GO:0016787(hydrolase activity)
ACOX2	M21	acyl-CoA oxidase 2, branched chain	Homo sapiens acyl-CoA oxidase 2, branched chain (ACOX2), mRNA [NM_003500]	GO:0003995(acyl-CoA dehydrogenase activity)|GO:0003997(acyl-CoA oxidase activity)|GO:0005504(fatty acid binding)|GO:0005777(peroxisome)|GO:0005782(peroxisomal matrix)|GO:0006631(fatty acid metabolic process)|GO:0006699(bile acid biosynthetic process)|GO:0008206(bile acid metabolic process)|GO:0016402(pristanoyl-CoA oxidase activity)|GO:0033540(fatty acid beta-oxidation using acyl-CoA oxidase)|GO:…
ACOX3	M16	acyl-CoA oxidase 3, pristanoyl	Homo sapiens acyl-CoA oxidase 3, pristanoyl (ACOX3), transcript variant 1, mRNA [NM_003501]	GO:0003995(acyl-CoA dehydrogenase activity)|GO:0003997(acyl-CoA oxidase activity)|GO:0005739(mitochondrion)|GO:0005777(peroxisome)|GO:0005782(peroxisomal matrix)|GO:0006631(fatty acid metabolic process)|GO:0008206(bile acid metabolic process)|GO:0016402(pristanoyl-CoA oxidase activity)|GO:0033540(fatty acid beta-oxidation using acyl-CoA oxidase)|GO:0044255(cellular lipid metabolic process)|GO:005…
ACP1	M27	acid phosphatase 1, soluble	Homo sapiens acid phosphatase 1, soluble (ACP1), transcript variant 3, mRNA [NM_004300]	GO:0003993(acid phosphatase activity)|GO:0004726(non-membrane spanning protein tyrosine phosphatase activity)|GO:0005515(protein binding)|GO:0005625(soluble fraction)|GO:0005634(nucleus)|GO:0005737(cytoplasm)|GO:0009898(internal side of plasma membrane)|GO:0016787(hydrolase activity)
ACP6	M18	acid phosphatase 6, lysophosphatidic	Homo sapiens acid phosphatase 6, lysophosphatidic (ACP6), mRNA [NM_016361]	GO:0003993(acid phosphatase activity)|GO:0005576(extracellular region)|GO:0005739(mitochondrion)|GO:0006629(lipid metabolic process)|GO:0016787(hydrolase activity)
ACPL2	M3	acid phosphatase-like 2	Homo sapiens acid phosphatase-like 2 (ACPL2), transcript variant 1, mRNA [NM_152282]	GO:0003993(acid phosphatase activity)|GO:0005576(extracellular region)|GO:0016787(hydrolase activity)
ACPT	M3	acid phosphatase, testicular	Homo sapiens acid phosphatase, testicular (ACPT), mRNA [NM_033068]	GO:0003993(acid phosphatase activity)|GO:0016020(membrane)|GO:0016021(integral to membrane)|GO:0016787(hydrolase activity)
ACRC	M8	acidic repeat containing	Homo sapiens acidic repeat containing (ACRC), mRNA [NM_052957]	GO:0005634(nucleus)
ACSF2	M20	acyl-CoA synthetase family member 2	Homo sapiens acyl-CoA synthetase family member 2 (ACSF2), mRNA [NM_025149]	GO:0000166(nucleotide binding)|GO:0005524(ATP binding)|GO:0005739(mitochondrion)|GO:0006629(lipid metabolic process)|GO:0006631(fatty acid metabolic process)|GO:0016874(ligase activity)
ACSL1	M10	acyl-CoA synthetase long-chain family member 1	Homo sapiens acyl-CoA synthetase long-chain family member 1 (ACSL1), mRNA [NM_001995]	GO:0000166(nucleotide binding)|GO:0004467(long-chain fatty acid-CoA ligase activity)|GO:0005524(ATP binding)|GO:0005739(mitochondrion)|GO:0005741(mitochondrial outer membrane)|GO:0005777(peroxisome)|GO:0005778(peroxisomal membrane)|GO:0005783(endoplasmic reticulum)|GO:0005789(endoplasmic reticulum membrane)|GO:0005792(microsome)|GO:0006631(fatty acid metabolic process)|GO:0007586(digestion)|GO:00…
ACSL3	M28	acyl-CoA synthetase long-chain family member 3	Homo sapiens acyl-CoA synthetase long-chain family member 3 (ACSL3), transcript variant 1, mRNA [NM_004457]	GO:0000166(nucleotide binding)|GO:0004321(fatty-acyl-CoA synthase activity)|GO:0004467(long-chain fatty acid-CoA ligase activity)|GO:0005524(ATP binding)|GO:0005739(mitochondrion)|GO:0005741(mitochondrial outer membrane)|GO:0005777(peroxisome)|GO:0005778(peroxisomal membrane)|GO:0005783(endoplasmic reticulum)|GO:0005789(endoplasmic reticulum membrane)|GO:0005792(microsome)|GO:0006633(fatty acid b…
ACSL4	M27	acyl-CoA synthetase long-chain family member 4	Homo sapiens acyl-CoA synthetase long-chain family member 4 (ACSL4), transcript variant 1, mRNA [NM_004458]	GO:0000166(nucleotide binding)|GO:0004467(long-chain fatty acid-CoA ligase activity)|GO:0005524(ATP binding)|GO:0005739(mitochondrion)|GO:0005741(mitochondrial outer membrane)|GO:0005777(peroxisome)|GO:0005778(peroxisomal membrane)|GO:0005783(endoplasmic reticulum)|GO:0005789(endoplasmic reticulum membrane)|GO:0005792(microsome)|GO:0006629(lipid metabolic process)|GO:0006631(fatty acid metabolic …
ACSL5	M25	acyl-CoA synthetase long-chain family member 5	Homo sapiens acyl-CoA synthetase long-chain family member 5 (ACSL5), transcript variant 3, mRNA [NM_203380]	GO:0000166(nucleotide binding)|GO:0004467(long-chain fatty acid-CoA ligase activity)|GO:0005524(ATP binding)|GO:0005739(mitochondrion)|GO:0005741(mitochondrial outer membrane)|GO:0005743(mitochondrial inner membrane)|GO:0005783(endoplasmic reticulum)|GO:0005789(endoplasmic reticulum membrane)|GO:0006631(fatty acid metabolic process)|GO:0007584(response to nutrient)|GO:0009744(response to sucrose …
ACSL6	M22	acyl-CoA synthetase long-chain family member 6	Homo sapiens acyl-CoA synthetase long-chain family member 6 (ACSL6), transcript variant 2, mRNA [NM_001009185]	GO:0000166(nucleotide binding)|GO:0004467(long-chain fatty acid-CoA ligase activity)|GO:0005524(ATP binding)|GO:0005739(mitochondrion)|GO:0005741(mitochondrial outer membrane)|GO:0005777(peroxisome)|GO:0005778(peroxisomal membrane)|GO:0005783(endoplasmic reticulum)|GO:0005789(endoplasmic reticulum membrane)|GO:0005792(microsome)|GO:0005886(plasma membrane)|GO:0006631(fatty acid metabolic process)…
ACSM1	M28	acyl-CoA synthetase medium-chain family member 1	Homo sapiens acyl-CoA synthetase medium-chain family member 1 (ACSM1), mRNA [NM_052956]	GO:0000166(nucleotide binding)|GO:0003824(catalytic activity)|GO:0003996(acyl-CoA ligase activity)|GO:0005524(ATP binding)|GO:0005525(GTP binding)|GO:0005739(mitochondrion)|GO:0005759(mitochondrial matrix)|GO:0006629(lipid metabolic process)|GO:0006633(fatty acid biosynthetic process)|GO:0006805(xenobiotic metabolic process)|GO:0015645(fatty acid ligase activity)|GO:0015980(energy derivation by o…
ACSM2B	M27	acyl-CoA synthetase medium-chain family member 2B	Homo sapiens acyl-CoA synthetase medium-chain family member 2B (ACSM2B), nuclear gene encoding mitochondrial protein, transcript variant 1, mRNA [NM_182617]	GO:0000166(nucleotide binding)|GO:0005524(ATP binding)|GO:0005739(mitochondrion)|GO:0005759(mitochondrial matrix)|GO:0006629(lipid metabolic process)|GO:0006631(fatty acid metabolic process)|GO:0006805(xenobiotic metabolic process)|GO:0016874(ligase activity)|GO:0046872(metal ion binding)|GO:0047760(butyrate-CoA ligase activity)
ACSM3	M25	acyl-CoA synthetase medium-chain family member 3	Homo sapiens acyl-CoA synthetase medium-chain family member 3 (ACSM3), transcript variant 2, mRNA [NM_202000]	GO:0000166(nucleotide binding)|GO:0003674(molecular_function)|GO:0005524(ATP binding)|GO:0005575(cellular_component)|GO:0005739(mitochondrion)|GO:0005759(mitochondrial matrix)|GO:0006629(lipid metabolic process)|GO:0006633(fatty acid biosynthetic process)|GO:0008217(regulation of blood pressure)|GO:0015645(fatty acid ligase activity)|GO:0016874(ligase activity)|GO:0046872(metal ion binding)|GO:00…
ACSS2	M19	acyl-CoA synthetase short-chain family member 2	Homo sapiens acyl-CoA synthetase short-chain family member 2 (ACSS2), transcript variant 1, mRNA [NM_018677]	GO:0000166(nucleotide binding)|GO:0003824(catalytic activity)|GO:0003987(acetate-CoA ligase activity)|GO:0005524(ATP binding)|GO:0005634(nucleus)|GO:0005730(nucleolus)|GO:0005737(cytoplasm)|GO:0005829(cytosol)|GO:0006069(ethanol oxidation)|GO:0006085(acetyl-CoA biosynthetic process)|GO:0006805(xenobiotic metabolic process)|GO:0008610(lipid biosynthetic process)|GO:0016208(AMP binding)|GO:0016874(…
ACTB	M17	actin, beta	Homo sapiens actin, beta (ACTB), mRNA [NM_001101]	GO:0000166(nucleotide binding)|GO:0005200(structural constituent of cytoskeleton)|GO:0005515(protein binding)|GO:0005524(ATP binding)|GO:0005625(soluble fraction)|GO:0005737(cytoplasm)|GO:0005829(cytosol)|GO:0005856(cytoskeleton)|GO:0006457(protein folding)|GO:0006928(cellular component movement)|GO:0007411(axon guidance)|GO:0007596(blood coagulation)|GO:0019894(kinesin binding)|GO:0019901(protei…
ACTBL2	M17	actin, beta-like 2	Homo sapiens actin, beta-like 2 (ACTBL2), mRNA [NM_001017992]	GO:0000166(nucleotide binding)|GO:0005524(ATP binding)|GO:0005737(cytoplasm)|GO:0005856(cytoskeleton)
ACTG1	M17	actin, gamma 1	Homo sapiens actin, gamma 1 (ACTG1), transcript variant 2, mRNA [NM_001614]	GO:0000166(nucleotide binding)|GO:0005200(structural constituent of cytoskeleton)|GO:0005515(protein binding)|GO:0005524(ATP binding)|GO:0005737(cytoplasm)|GO:0005829(cytosol)|GO:0005856(cytoskeleton)|GO:0006928(cellular component movement)|GO:0007411(axon guidance)|GO:0007596(blood coagulation)|GO:0015629(actin cytoskeleton)|GO:0019901(protein kinase binding)|GO:0030016(myofibril)|GO:0030424(axo…
ACTL6B	M4	actin-like 6B	Homo sapiens actin-like 6B (ACTL6B), mRNA [NM_016188]	GO:0003713(transcription coactivator activity)|GO:0005200(structural constituent of cytoskeleton)|GO:0005524(ATP binding)|GO:0005634(nucleus)|GO:0005730(nucleolus)|GO:0006325(chromatin organization)|GO:0006338(chromatin remodeling)|GO:0006357(regulation of transcription from RNA polymerase II promoter)|GO:0007399(nervous system development)|GO:0016514(SWI/SNF complex)|GO:0071565(nBAF complex)
ACTN1	M16	actinin, alpha 1	Homo sapiens actinin, alpha 1 (ACTN1), transcript variant 2, mRNA [NM_001102]	GO:0001725(stress fiber)|GO:0001726(ruffle)|GO:0002576(platelet degranulation)|GO:0003779(actin binding)|GO:0005178(integrin binding)|GO:0005509(calcium ion binding)|GO:0005515(protein binding)|GO:0005576(extracellular region)|GO:0005634(nucleus)|GO:0005737(cytoplasm)|GO:0005829(cytosol)|GO:0005856(cytoskeleton)|GO:0005886(plasma membrane)|GO:0005916(fascia adherens)|GO:0005925(focal adhesion)|GO…
ACTN2	M2	actinin, alpha 2	Homo sapiens actinin, alpha 2 (ACTN2), mRNA [NM_001103]	GO:0002576(platelet degranulation)|GO:0003779(actin binding)|GO:0005178(integrin binding)|GO:0005509(calcium ion binding)|GO:0005515(protein binding)|GO:0005576(extracellular region)|GO:0005737(cytoplasm)|GO:0005829(cytosol)|GO:0005856(cytoskeleton)|GO:0005884(actin filament)|GO:0005925(focal adhesion)|GO:0007155(cell adhesion)|GO:0007268(synaptic transmission)|GO:0007596(blood coagulation)|GO:00…
ACTN3	M17	actinin, alpha 3	Homo sapiens actinin, alpha 3 (ACTN3), mRNA [NM_001104]	GO:0003779(actin binding)|GO:0005178(integrin binding)|GO:0005509(calcium ion binding)|GO:0005515(protein binding)|GO:0005829(cytosol)|GO:0005884(actin filament)|GO:0005925(focal adhesion)|GO:0008307(structural constituent of muscle)|GO:0030049(muscle filament sliding)|GO:0031143(pseudopodium)|GO:0042803(protein homodimerization activity)|GO:0042981(regulation of apoptosis)|GO:0048041(focal adhes…
ACTN4	M17	actinin, alpha 4	Homo sapiens actinin, alpha 4 (ACTN4), mRNA [NM_004924]	GO:0001666(response to hypoxia)|GO:0001725(stress fiber)|GO:0001882(nucleoside binding)|GO:0002576(platelet degranulation)|GO:0003779(actin binding)|GO:0005178(integrin binding)|GO:0005509(calcium ion binding)|GO:0005515(protein binding)|GO:0005576(extracellular region)|GO:0005634(nucleus)|GO:0005737(cytoplasm)|GO:0007596(blood coagulation)|GO:0015031(protein transport)|GO:0030168(platelet activa…
ACTR1A	M16	ARP1 actin-related protein 1 homolog A, centractin alpha (yeast)	Homo sapiens ARP1 actin-related protein 1 homolog A, centractin alpha (yeast) (ACTR1A), mRNA [NM_005736]	GO:0000086(G2/M transition of mitotic cell cycle)|GO:0000166(nucleotide binding)|GO:0000278(mitotic cell cycle)|GO:0005524(ATP binding)|GO:0005737(cytoplasm)|GO:0005813(centrosome)|GO:0005829(cytosol)|GO:0005856(cytoskeleton)|GO:0005869(dynactin complex)|GO:0005875(microtubule associated complex)|GO:0016192(vesicle-mediated transport)
ACTR1B	M18	ARP1 actin-related protein 1 homolog B, centractin beta (yeast)	Homo sapiens ARP1 actin-related protein 1 homolog B, centractin beta (yeast) (ACTR1B), mRNA [NM_005735]	GO:0000166(nucleotide binding)|GO:0005515(protein binding)|GO:0005524(ATP binding)|GO:0005737(cytoplasm)|GO:0005813(centrosome)|GO:0005856(cytoskeleton)|GO:0005869(dynactin complex)
ACTR2	M26	ARP2 actin-related protein 2 homolog (yeast)	Homo sapiens ARP2 actin-related protein 2 homolog (yeast) (ACTR2), transcript variant 1, mRNA [NM_001005386]	GO:0000166(nucleotide binding)|GO:0003779(actin binding)|GO:0005524(ATP binding)|GO:0005737(cytoplasm)|GO:0005885(Arp2/3 protein complex)|GO:0006928(cellular component movement)|GO:0015629(actin cytoskeleton)|GO:0042995(cell projection)
ACTR3B	M9	ARP3 actin-related protein 3 homolog B (yeast)	Homo sapiens ARP3 actin-related protein 3 homolog B (yeast) (ACTR3B), transcript variant 1, mRNA [NM_020445]	GO:0000166(nucleotide binding)|GO:0003779(actin binding)|GO:0005524(ATP binding)|GO:0005737(cytoplasm)|GO:0005856(cytoskeleton)|GO:0030833(regulation of actin filament polymerization)|GO:0042995(cell projection)
ACTR3BP5	M4	ARP3 actin-related protein 3 homolog B (yeast) pseudogene 5	Homo sapiens ARP3 actin-related protein 3 homolog B (yeast) pseudogene 5 (ACTR3BP5), non-coding RNA [NR_045000]
ACTR6	M29	ARP6 actin-related protein 6 homolog (yeast)	Homo sapiens ARP6 actin-related protein 6 homolog (yeast) (ACTR6), mRNA [NM_022496]	GO:0005737(cytoplasm)|GO:0005856(cytoskeleton)
ACVR1	M11	activin A receptor, type I	Homo sapiens activin A receptor, type I (ACVR1), transcript variant 1, mRNA [NM_001105]	GO:0000082(G1/S transition of mitotic cell cycle)|GO:0000166(nucleotide binding)|GO:0001569(patterning of blood vessels)|GO:0001655(urogenital system development)|GO:0001701(in utero embryonic development)|GO:0001702(gastrulation with mouth forming second)|GO:0001707(mesoderm formation)|GO:0001755(neural crest cell migration)|GO:0002526(acute inflammatory response)|GO:0004674(protein serine/threo…
ACVR1C	M26	activin A receptor, type IC	Homo sapiens activin A receptor, type IC (ACVR1C), transcript variant 1, mRNA [NM_145259]	GO:0000166(nucleotide binding)|GO:0002021(response to dietary excess)|GO:0004872(receptor activity)|GO:0005024(transforming growth factor beta receptor activity)|GO:0005524(ATP binding)|GO:0006468(protein phosphorylation)|GO:0009749(response to glucose stimulus)|GO:0016020(membrane)|GO:0016021(integral to membrane)|GO:0016361(activin receptor activity, type I)|GO:0019915(lipid storage)|GO:0030154…
ACVR2B	M7	activin A receptor, type IIB	Homo sapiens activin A receptor, type IIB (ACVR2B), mRNA [NM_001106]	GO:0000166(nucleotide binding)|GO:0001822(kidney development)|GO:0004674(protein serine/threonine kinase activity)|GO:0004675(transmembrane receptor protein serine/threonine kinase activity)|GO:0004702(receptor signaling protein serine/threonine kinase activity)|GO:0004712(protein serine/threonine/tyrosine kinase activity)|GO:0004872(receptor activity)|GO:0005024(transforming growth factor beta r…
ACY1	M23	aminoacylase 1	Homo sapiens aminoacylase 1 (ACY1), transcript variant 1, mRNA [NM_000666]	GO:0004046(aminoacylase activity)|GO:0005737(cytoplasm)|GO:0005829(cytosol)|GO:0006508(proteolysis)|GO:0006520(cellular amino acid metabolic process)|GO:0008152(metabolic process)|GO:0008237(metallopeptidase activity)|GO:0016787(hydrolase activity)|GO:0046872(metal ion binding)
ACY3	M19	aspartoacylase (aminocyclase) 3	Homo sapiens aspartoacylase (aminocyclase) 3 (ACY3), mRNA [NM_080658]	GO:0004046(aminoacylase activity)|GO:0005624(membrane fraction)|GO:0005737(cytoplasm)|GO:0005886(plasma membrane)|GO:0008152(metabolic process)|GO:0016324(apical plasma membrane)|GO:0016788(hydrolase activity, acting on ester bonds)|GO:0042802(identical protein binding)|GO:0044419(interspecies interaction between organisms)|GO:0046872(metal ion binding)
ACYP1	M9	acylphosphatase 1, erythrocyte (common) type	Homo sapiens acylphosphatase 1, erythrocyte (common) type (ACYP1), transcript variant 2, mRNA [NM_203488]	GO:0003998(acylphosphatase activity)|GO:0006796(phosphate metabolic process)|GO:0016787(hydrolase activity)
ACYP2	M25	acylphosphatase 2, muscle type	Homo sapiens acylphosphatase 2, muscle type (ACYP2), mRNA [NM_138448]	GO:0003998(acylphosphatase activity)|GO:0005739(mitochondrion)|GO:0006796(phosphate metabolic process)|GO:0016787(hydrolase activity)
ADAD2	M1	adenosine deaminase domain containing 2	Homo sapiens adenosine deaminase domain containing 2 (ADAD2), transcript variant 1, mRNA [NM_139174]	GO:0003725(double-stranded RNA binding)|GO:0004000(adenosine deaminase activity)|GO:0005622(intracellular)|GO:0006396(RNA processing)
ADAM10	M9	ADAM metallopeptidase domain 10	Homo sapiens ADAM metallopeptidase domain 10 (ADAM10), mRNA [NM_001110]	GO:0001701(in utero embryonic development)|GO:0004175(endopeptidase activity)|GO:0004222(metalloendopeptidase activity)|GO:0005102(receptor binding)|GO:0005178(integrin binding)|GO:0005515(protein binding)|GO:0005634(nucleus)|GO:0005737(cytoplasm)|GO:0005794(Golgi apparatus)|GO:0005798(Golgi-associated vesicle)|GO:0005886(plasma membrane)|GO:0006468(protein phosphorylation)|GO:0006508(proteolysis…
ADAM15	M17	ADAM metallopeptidase domain 15	Homo sapiens ADAM metallopeptidase domain 15 (ADAM15), transcript variant 1, mRNA [NM_207191]	GO:0001525(angiogenesis)|GO:0001669(acrosomal vesicle)|GO:0004222(metalloendopeptidase activity)|GO:0005515(protein binding)|GO:0005912(adherens junction)|GO:0006508(proteolysis)|GO:0007155(cell adhesion)|GO:0007160(cell-matrix adhesion)|GO:0008233(peptidase activity)|GO:0008237(metallopeptidase activity)|GO:0008270(zinc ion binding)|GO:0012505(endomembrane system)|GO:0016020(membrane)|GO:0016021…
ADAM17	M11	ADAM metallopeptidase domain 17	Homo sapiens ADAM metallopeptidase domain 17 (ADAM17), mRNA [NM_003183]	GO:0001666(response to hypoxia)|GO:0001934(positive regulation of protein phosphorylation)|GO:0002446(neutrophil mediated immunity)|GO:0002467(germinal center formation)|GO:0002690(positive regulation of leukocyte chemotaxis)|GO:0004222(metalloendopeptidase activity)|GO:0005138(interleukin-6 receptor binding)|GO:0005178(integrin binding)|GO:0005515(protein binding)|GO:0005737(cytoplasm)|GO:000588…
ADAM23	M15	ADAM metallopeptidase domain 23	Homo sapiens ADAM metallopeptidase domain 23 (ADAM23), mRNA [NM_003812]	GO:0004222(metalloendopeptidase activity)|GO:0005178(integrin binding)|GO:0005515(protein binding)|GO:0005576(extracellular region)|GO:0005886(plasma membrane)|GO:0005887(integral to plasma membrane)|GO:0006508(proteolysis)|GO:0007155(cell adhesion)|GO:0007417(central nervous system development)|GO:0008237(metallopeptidase activity)|GO:0008270(zinc ion binding)
ADAM28	M7	ADAM metallopeptidase domain 28	Homo sapiens ADAM metallopeptidase domain 28 (ADAM28), transcript variant 3, mRNA [NM_021777]	GO:0004222(metalloendopeptidase activity)|GO:0005576(extracellular region)|GO:0005886(plasma membrane)|GO:0006508(proteolysis)|GO:0007283(spermatogenesis)|GO:0008233(peptidase activity)|GO:0008237(metallopeptidase activity)|GO:0008270(zinc ion binding)|GO:0016021(integral to membrane)|GO:0046872(metal ion binding)
ADAM8	M26	ADAM metallopeptidase domain 8	Homo sapiens ADAM metallopeptidase domain 8 (ADAM8), transcript variant 1, mRNA [NM_001109]	GO:0000902(cell morphogenesis)|GO:0001525(angiogenesis)|GO:0002102(podosome)|GO:0002523(leukocyte migration involved in inflammatory response)|GO:0002675(positive regulation of acute inflammatory response)|GO:0002687(positive regulation of leukocyte migration)|GO:0002693(positive regulation of cellular extravasation)|GO:0004222(metalloendopeptidase activity)|GO:0005509(calcium ion binding)|GO:000…
ADAM9	M25	ADAM metallopeptidase domain 9	Homo sapiens ADAM metallopeptidase domain 9 (ADAM9), transcript variant 1, mRNA [NM_003816]	GO:0000186(activation of MAPKK activity)|GO:0004222(metalloendopeptidase activity)|GO:0005080(protein kinase C binding)|GO:0005178(integrin binding)|GO:0005515(protein binding)|GO:0005518(collagen binding)|GO:0005576(extracellular region)|GO:0005615(extracellular space)|GO:0005737(cytoplasm)|GO:0005886(plasma membrane)|GO:0006508(proteolysis)|GO:0006509(membrane protein ectodomain proteolysis)|GO…
ADAMTS1	M7	ADAM metallopeptidase with thrombospondin type 1 motif, 1	Homo sapiens ADAM metallopeptidase with thrombospondin type 1 motif, 1 (ADAMTS1), mRNA [NM_006988]	GO:0001542(ovulation from ovarian follicle)|GO:0001822(kidney development)|GO:0004222(metalloendopeptidase activity)|GO:0005576(extracellular region)|GO:0005604(basement membrane)|GO:0006508(proteolysis)|GO:0007229(integrin-mediated signaling pathway)|GO:0008201(heparin binding)|GO:0008233(peptidase activity)|GO:0008237(metallopeptidase activity)|GO:0008270(zinc ion binding)|GO:0008285(negative r…
ADAMTS10	M19	ADAM metallopeptidase with thrombospondin type 1 motif, 10	Homo sapiens ADAM metallopeptidase with thrombospondin type 1 motif, 10 (ADAMTS10), mRNA [NM_030957]	GO:0003674(molecular_function)|GO:0004222(metalloendopeptidase activity)|GO:0005575(cellular_component)|GO:0005576(extracellular region)|GO:0005578(proteinaceous extracellular matrix)|GO:0006508(proteolysis)|GO:0008150(biological_process)|GO:0008233(peptidase activity)|GO:0008270(zinc ion binding)|GO:0046872(metal ion binding)
ADAMTS13	M20	ADAM metallopeptidase with thrombospondin type 1 motif, 13	Homo sapiens ADAM metallopeptidase with thrombospondin type 1 motif, 13 (ADAMTS13), transcript variant 1, mRNA [NM_139025]	GO:0004222(metalloendopeptidase activity)|GO:0005178(integrin binding)|GO:0005509(calcium ion binding)|GO:0005515(protein binding)|GO:0005576(extracellular region)|GO:0005578(proteinaceous extracellular matrix)|GO:0005615(extracellular space)|GO:0006508(proteolysis)|GO:0007160(cell-matrix adhesion)|GO:0007229(integrin-mediated signaling pathway)|GO:0008233(peptidase activity)|GO:0008237(metallope…
ADAMTS19	M2	ADAM metallopeptidase with thrombospondin type 1 motif, 19	Homo sapiens ADAM metallopeptidase with thrombospondin type 1 motif, 19 (ADAMTS19), mRNA [NM_133638]	GO:0004222(metalloendopeptidase activity)|GO:0005576(extracellular region)|GO:0005578(proteinaceous extracellular matrix)|GO:0006508(proteolysis)|GO:0008233(peptidase activity)|GO:0008270(zinc ion binding)|GO:0046872(metal ion binding)
ADAMTS3	M21	ADAM metallopeptidase with thrombospondin type 1 motif, 3	Homo sapiens ADAM metallopeptidase with thrombospondin type 1 motif, 3 (ADAMTS3), mRNA [NM_014243]	GO:0004222(metalloendopeptidase activity)|GO:0005576(extracellular region)|GO:0005578(proteinaceous extracellular matrix)|GO:0006508(proteolysis)|GO:0008201(heparin binding)|GO:0008233(peptidase activity)|GO:0008270(zinc ion binding)|GO:0030199(collagen fibril organization)|GO:0030574(collagen catabolic process)|GO:0046872(metal ion binding)
ADAMTS6	M19	ADAM metallopeptidase with thrombospondin type 1 motif, 6	Homo sapiens ADAM metallopeptidase with thrombospondin type 1 motif, 6 (ADAMTS6), mRNA [NM_197941]	GO:0004222(metalloendopeptidase activity)|GO:0005576(extracellular region)|GO:0005578(proteinaceous extracellular matrix)|GO:0006508(proteolysis)|GO:0008233(peptidase activity)|GO:0008237(metallopeptidase activity)|GO:0008270(zinc ion binding)|GO:0046872(metal ion binding)
ADAMTS7	M4	ADAM metallopeptidase with thrombospondin type 1 motif, 7	Homo sapiens ADAM metallopeptidase with thrombospondin type 1 motif, 7 (ADAMTS7), mRNA [NM_014272]	GO:0004222(metalloendopeptidase activity)|GO:0005576(extracellular region)|GO:0005578(proteinaceous extracellular matrix)|GO:0006508(proteolysis)|GO:0008233(peptidase activity)|GO:0008237(metallopeptidase activity)|GO:0008270(zinc ion binding)|GO:0009986(cell surface)|GO:0046872(metal ion binding)
ADAMTS9	M17	ADAM metallopeptidase with thrombospondin type 1 motif, 9	Homo sapiens ADAM metallopeptidase with thrombospondin type 1 motif, 9 (ADAMTS9), mRNA [NM_182920]	GO:0004222(metalloendopeptidase activity)|GO:0005576(extracellular region)|GO:0005578(proteinaceous extracellular matrix)|GO:0005615(extracellular space)|GO:0006508(proteolysis)|GO:0006516(glycoprotein catabolic process)|GO:0007275(multicellular organismal development)|GO:0008233(peptidase activity)|GO:0008237(metallopeptidase activity)|GO:0008270(zinc ion binding)|GO:0045636(positive regulation …
ADARB2	M4	adenosine deaminase, RNA-specific, B2	Homo sapiens adenosine deaminase, RNA-specific, B2 (ADARB2), mRNA [NM_018702]	GO:0003723(RNA binding)|GO:0003725(double-stranded RNA binding)|GO:0003727(single-stranded RNA binding)|GO:0004000(adenosine deaminase activity)|GO:0005622(intracellular)|GO:0005634(nucleus)|GO:0005730(nucleolus)|GO:0005737(cytoplasm)|GO:0005739(mitochondrion)|GO:0006396(RNA processing)|GO:0006397(mRNA processing)|GO:0016787(hydrolase activity)|GO:0046872(metal ion binding)
ADAT1	M13	adenosine deaminase, tRNA-specific 1	Homo sapiens adenosine deaminase, tRNA-specific 1 (ADAT1), transcript variant 1, mRNA [NM_012091]	GO:0003723(RNA binding)|GO:0006396(RNA processing)|GO:0008033(tRNA processing)|GO:0008251(tRNA-specific adenosine deaminase activity)|GO:0016787(hydrolase activity)|GO:0046872(metal ion binding)
ADAT2	M9	adenosine deaminase, tRNA-specific 2	Homo sapiens adenosine deaminase, tRNA-specific 2 (ADAT2), mRNA [NM_182503]	GO:0008033(tRNA processing)|GO:0008270(zinc ion binding)|GO:0016787(hydrolase activity)|GO:0046872(metal ion binding)
ADAT3	M11	adenosine deaminase, tRNA-specific 3	Homo sapiens adenosine deaminase, tRNA-specific 3 (ADAT3), mRNA [NM_138422]	GO:0008033(tRNA processing)|GO:0008270(zinc ion binding)|GO:0016787(hydrolase activity)|GO:0046872(metal ion binding)
ADCK1	M4	aarF domain containing kinase 1	Homo sapiens aarF domain containing kinase 1 (ADCK1), transcript variant 1, mRNA [NM_020421]	GO:0000166(nucleotide binding)|GO:0004674(protein serine/threonine kinase activity)|GO:0005524(ATP binding)|GO:0005576(extracellular region)|GO:0005739(mitochondrion)|GO:0016301(kinase activity)
ADCK5	M12	aarF domain containing kinase 5	Homo sapiens aarF domain containing kinase 5 (ADCK5), mRNA [NM_174922]	GO:0004674(protein serine/threonine kinase activity)|GO:0005739(mitochondrion)|GO:0016020(membrane)|GO:0016021(integral to membrane)|GO:0016301(kinase activity)
ADCY10	M30	adenylate cyclase 10 (soluble)	Homo sapiens adenylate cyclase 10 (soluble) (ADCY10), transcript variant 1, mRNA [NM_018417]	GO:0000166(nucleotide binding)|GO:0000287(magnesium ion binding)|GO:0004016(adenylate cyclase activity)|GO:0005524(ATP binding)|GO:0005624(membrane fraction)|GO:0005625(soluble fraction)|GO:0005737(cytoplasm)|GO:0005829(cytosol)|GO:0005856(cytoskeleton)|GO:0005886(plasma membrane)|GO:0006171(cAMP biosynthetic process)|GO:0007283(spermatogenesis)|GO:0030145(manganese ion binding)|GO:0030424(axon)|…
ADCY6	M12	adenylate cyclase 6	Homo sapiens adenylate cyclase 6 (ADCY6), transcript variant 1, mRNA [NM_015270]	GO:0000166(nucleotide binding)|GO:0003924(GTPase activity)|GO:0004016(adenylate cyclase activity)|GO:0005102(receptor binding)|GO:0005515(protein binding)|GO:0005524(ATP binding)|GO:0005624(membrane fraction)|GO:0005768(endosome)|GO:0005886(plasma membrane)|GO:0005929(cilium)|GO:0006112(energy reserve metabolic process)|GO:0006171(cAMP biosynthetic process)|GO:0006184(GTP catabolic process)|GO:00…
ADCY7	M7	adenylate cyclase 7	Homo sapiens adenylate cyclase 7 (ADCY7), mRNA [NM_001114]	GO:0000166(nucleotide binding)|GO:0003924(GTPase activity)|GO:0004016(adenylate cyclase activity)|GO:0005524(ATP binding)|GO:0005886(plasma membrane)|GO:0006112(energy reserve metabolic process)|GO:0006171(cAMP biosynthetic process)|GO:0006184(GTP catabolic process)|GO:0006833(water transport)|GO:0007189(activation of adenylate cyclase activity by G-protein signaling pathway)|GO:0007193(inhibitio…
ADCY9	M14	adenylate cyclase 9	Homo sapiens adenylate cyclase 9 (ADCY9), mRNA [NM_001116]	GO:0000166(nucleotide binding)|GO:0003924(GTPase activity)|GO:0004016(adenylate cyclase activity)|GO:0005524(ATP binding)|GO:0005886(plasma membrane)|GO:0005887(integral to plasma membrane)|GO:0006112(energy reserve metabolic process)|GO:0006171(cAMP biosynthetic process)|GO:0006184(GTP catabolic process)|GO:0006833(water transport)|GO:0007165(signal transduction)|GO:0007189(activation of adenyla…
ADCYAP1	M10	adenylate cyclase activating polypeptide 1 (pituitary)	Homo sapiens adenylate cyclase activating polypeptide 1 (pituitary) (ADCYAP1), transcript variant 1, mRNA [NM_001099733]	GO:0005057(receptor signaling protein activity)|GO:0005102(receptor binding)|GO:0005184(neuropeptide hormone activity)|GO:0005576(extracellular region)|GO:0005625(soluble fraction)|GO:0007169(transmembrane receptor protein tyrosine kinase signaling pathway)|GO:0007190(activation of adenylate cyclase activity)|GO:0007267(cell-cell signaling)|GO:0007565(female pregnancy)|GO:0008277(regulation of G-…
ADCYAP1R1	M25	adenylate cyclase activating polypeptide 1 (pituitary) receptor type I	Homo sapiens adenylate cyclase activating polypeptide 1 (pituitary) receptor type I (ADCYAP1R1), transcript variant 3, mRNA [NM_001118]	GO:0000139(Golgi membrane)|GO:0001634(pituitary adenylate cyclase-activating polypeptide receptor activity)|GO:0004871(signal transducer activity)|GO:0004872(receptor activity)|GO:0004999(vasoactive intestinal polypeptide receptor activity)|GO:0005737(cytoplasm)|GO:0005768(endosome)|GO:0005791(rough endoplasmic reticulum)|GO:0005886(plasma membrane)|GO:0005887(integral to plasma membrane)|GO:0005…
ADD3	M28	adducin 3 (gamma)	Homo sapiens adducin 3 (gamma) (ADD3), transcript variant 1, mRNA [NM_016824]	GO:0003779(actin binding)|GO:0005080(protein kinase C binding)|GO:0005200(structural constituent of cytoskeleton)|GO:0005516(calmodulin binding)|GO:0005625(soluble fraction)|GO:0005737(cytoplasm)|GO:0005856(cytoskeleton)|GO:0005886(plasma membrane)|GO:0016020(membrane)|GO:0042493(response to drug)|GO:0046872(metal ion binding)
ADH4	M28	alcohol dehydrogenase 4 (class II), pi polypeptide	Homo sapiens alcohol dehydrogenase 4 (class II), pi polypeptide (ADH4), mRNA [NM_000670]	GO:0001523(retinoid metabolic process)|GO:0003960(NADPH:quinone reductase activity)|GO:0004022(alcohol dehydrogenase (NAD) activity)|GO:0004024(alcohol dehydrogenase activity, zinc-dependent)|GO:0004745(retinol dehydrogenase activity)|GO:0005503(all-trans retinal binding)|GO:0005737(cytoplasm)|GO:0005829(cytosol)|GO:0006066(alcohol metabolic process)|GO:0006069(ethanol oxidation)|GO:0006081(cellu…
ADH5	M24	alcohol dehydrogenase 5 (class III), chi polypeptide	Homo sapiens alcohol dehydrogenase 5 (class III), chi polypeptide (ADH5), mRNA [NM_000671]	GO:0000166(nucleotide binding)|GO:0001523(retinoid metabolic process)|GO:0003016(respiratory system process)|GO:0004022(alcohol dehydrogenase (NAD) activity)|GO:0005504(fatty acid binding)|GO:0005634(nucleus)|GO:0005737(cytoplasm)|GO:0005739(mitochondrion)|GO:0006068(ethanol catabolic process)|GO:0006069(ethanol oxidation)|GO:0007568(aging)|GO:0008270(zinc ion binding)|GO:0009055(electron carrier…
ADH6	M27	alcohol dehydrogenase 6 (class V)	Homo sapiens alcohol dehydrogenase 6 (class V) (ADH6), transcript variant 2, mRNA [NM_000672]	GO:0000166(nucleotide binding)|GO:0004022(alcohol dehydrogenase (NAD) activity)|GO:0005575(cellular_component)|GO:0005737(cytoplasm)|GO:0005829(cytosol)|GO:0006069(ethanol oxidation)|GO:0006805(xenobiotic metabolic process)|GO:0008270(zinc ion binding)|GO:0009055(electron carrier activity)|GO:0016491(oxidoreductase activity)|GO:0045471(response to ethanol)|GO:0046872(metal ion binding)
ADHFE1	M27	alcohol dehydrogenase, iron containing, 1	Homo sapiens alcohol dehydrogenase, iron containing, 1 (ADHFE1), nuclear gene encoding mitochondrial protein, mRNA [NM_144650]	GO:0005739(mitochondrion)|GO:0005759(mitochondrial matrix)|GO:0006103(2-oxoglutarate metabolic process)|GO:0015993(molecular hydrogen transport)|GO:0016491(oxidoreductase activity)|GO:0046872(metal ion binding)|GO:0047988(hydroxyacid-oxoacid transhydrogenase activity)
ADIPOR1	M12	adiponectin receptor 1	Homo sapiens adiponectin receptor 1 (ADIPOR1), transcript variant 1, mRNA [NM_015999]	GO:0004872(receptor activity)|GO:0005886(plasma membrane)|GO:0006629(lipid metabolic process)|GO:0009755(hormone-mediated signaling pathway)|GO:0016021(integral to membrane)|GO:0019395(fatty acid oxidation)|GO:0019901(protein kinase binding)|GO:0042562(hormone binding)|GO:0042802(identical protein binding)|GO:0046982(protein heterodimerization activity)
ADIPOR2	M11	adiponectin receptor 2	Homo sapiens adiponectin receptor 2 (ADIPOR2), mRNA [NM_024551]	GO:0004872(receptor activity)|GO:0006629(lipid metabolic process)|GO:0009755(hormone-mediated signaling pathway)|GO:0016020(membrane)|GO:0016021(integral to membrane)|GO:0019395(fatty acid oxidation)|GO:0042562(hormone binding)|GO:0042802(identical protein binding)|GO:0046982(protein heterodimerization activity)
ADK	M28	adenosine kinase	Homo sapiens adenosine kinase (ADK), transcript variant 1, mRNA [NM_001123]	GO:0000166(nucleotide binding)|GO:0004001(adenosine kinase activity)|GO:0005524(ATP binding)|GO:0005634(nucleus)|GO:0005829(cytosol)|GO:0006144(purine base metabolic process)|GO:0006166(purine ribonucleoside salvage)|GO:0006167(AMP biosynthetic process)|GO:0006175(dATP biosynthetic process)|GO:0009156(ribonucleoside monophosphate biosynthetic process)|GO:0016301(kinase activity)|GO:0016740(transf…
ADM	M6	adrenomedullin	Homo sapiens adrenomedullin (ADM), mRNA [NM_001124]	GO:0001666(response to hypoxia)|GO:0001843(neural tube closure)|GO:0002026(regulation of the force of heart contraction)|GO:0005102(receptor binding)|GO:0005179(hormone activity)|GO:0005576(extracellular region)|GO:0005615(extracellular space)|GO:0005625(soluble fraction)|GO:0005737(cytoplasm)|GO:0006171(cAMP biosynthetic process)|GO:0006701(progesterone biosynthetic process)|GO:0007165(signal tr…
ADNP	M14	activity-dependent neuroprotector homeobox	Homo sapiens activity-dependent neuroprotector homeobox (ADNP), transcript variant 1, mRNA [NM_015339]	GO:0003682(chromatin binding)|GO:0003700(sequence-specific DNA binding transcription factor activity)|GO:0005507(copper ion binding)|GO:0005515(protein binding)|GO:0005615(extracellular space)|GO:0005622(intracellular)|GO:0005634(nucleus)|GO:0005730(nucleolus)|GO:0005737(cytoplasm)|GO:0007614(short-term memory)|GO:0008270(zinc ion binding)|GO:0009743(response to carbohydrate stimulus)|GO:0010035(…
ADNP2	M11	ADNP homeobox 2	Homo sapiens ADNP homeobox 2 (ADNP2), mRNA [NM_014913]	GO:0003674(molecular_function)|GO:0003700(sequence-specific DNA binding transcription factor activity)|GO:0005515(protein binding)|GO:0005575(cellular_component)|GO:0005622(intracellular)|GO:0005634(nucleus)|GO:0008270(zinc ion binding)|GO:0030182(neuron differentiation)|GO:0030307(positive regulation of cell growth)|GO:0034599(cellular response to oxidative stress)|GO:0043565(sequence-specific D…
ADO	M9	2-aminoethanethiol (cysteamine) dioxygenase	Homo sapiens 2-aminoethanethiol (cysteamine) dioxygenase (ADO), mRNA [NM_032804]	GO:0005739(mitochondrion)|GO:0016491(oxidoreductase activity)|GO:0046872(metal ion binding)|GO:0047800(cysteamine dioxygenase activity)
ADORA2A	M11	adenosine A2a receptor	Homo sapiens adenosine A2a receptor (ADORA2A), mRNA [NM_000675]	GO:0001609(adenosine receptor activity, G-protein coupled)|GO:0004871(signal transducer activity)|GO:0004872(receptor activity)|GO:0005515(protein binding)|GO:0005624(membrane fraction)|GO:0005886(plasma membrane)|GO:0005887(integral to plasma membrane)|GO:0006171(cAMP biosynthetic process)|GO:0006909(phagocytosis)|GO:0006915(apoptosis)|GO:0006954(inflammatory response)|GO:0006968(cellular defens…
ADORA2B	M8	adenosine A2b receptor	Homo sapiens adenosine A2b receptor (ADORA2B), mRNA [NM_000676]	GO:0000187(activation of MAPK activity)|GO:0001609(adenosine receptor activity, G-protein coupled)|GO:0002882(positive regulation of chronic inflammatory response to non-antigenic stimulus)|GO:0004871(signal transducer activity)|GO:0004872(receptor activity)|GO:0005886(plasma membrane)|GO:0005887(integral to plasma membrane)|GO:0006968(cellular defense response)|GO:0007186(G-protein coupled recep…
ADPGK	M12	ADP-dependent glucokinase	Homo sapiens ADP-dependent glucokinase (ADPGK), transcript variant 1, mRNA [NM_031284]	GO:0005576(extracellular region)|GO:0005975(carbohydrate metabolic process)|GO:0006096(glycolysis)|GO:0016740(transferase activity)|GO:0043843(ADP-specific glucokinase activity)|GO:0046872(metal ion binding)
ADPRH	M7	ADP-ribosylarginine hydrolase	Homo sapiens ADP-ribosylarginine hydrolase (ADPRH), mRNA [NM_001125]	GO:0000287(magnesium ion binding)|GO:0003875(ADP-ribosylarginine hydrolase activity)|GO:0006464(protein modification process)|GO:0016787(hydrolase activity)|GO:0051725(protein de-ADP-ribosylation)
ADPRHL2	M16	ADP-ribosylhydrolase like 2	Homo sapiens ADP-ribosylhydrolase like 2 (ADPRHL2), nuclear gene encoding mitochondrial protein, mRNA [NM_017825]	GO:0004649(poly(ADP-ribose) glycohydrolase activity)|GO:0005634(nucleus)|GO:0005730(nucleolus)|GO:0005737(cytoplasm)|GO:0016787(hydrolase activity)|GO:0046872(metal ion binding)
ADRA2A	M1	adrenergic, alpha-2A-, receptor	Homo sapiens adrenergic, alpha-2A-, receptor (ADRA2A), mRNA [NM_000681]	GO:0001819(positive regulation of cytokine production)|GO:0004871(signal transducer activity)|GO:0004872(receptor activity)|GO:0004930(G-protein coupled receptor activity)|GO:0004935(adrenergic receptor activity)|GO:0004938(alpha2-adrenergic receptor activity)|GO:0005515(protein binding)|GO:0005737(cytoplasm)|GO:0005886(plasma membrane)|GO:0005887(integral to plasma membrane)|GO:0006112(energy re…
ADRA2C	M15	adrenergic, alpha-2C-, receptor	Homo sapiens adrenergic, alpha-2C-, receptor (ADRA2C), mRNA [NM_000683]	GO:0004871(signal transducer activity)|GO:0004872(receptor activity)|GO:0004930(G-protein coupled receptor activity)|GO:0004935(adrenergic receptor activity)|GO:0004938(alpha2-adrenergic receptor activity)|GO:0005515(protein binding)|GO:0005737(cytoplasm)|GO:0005768(endosome)|GO:0005886(plasma membrane)|GO:0005887(integral to plasma membrane)|GO:0006112(energy reserve metabolic process)|GO:000718…
ADRB1	M7	adrenergic, beta-1-, receptor	Homo sapiens adrenergic, beta-1-, receptor (ADRB1), mRNA [NM_000684]	GO:0001996(positive regulation of heart rate by epinephrine-norepinephrine)|GO:0002025(vasodilation by norepinephrine-epinephrine involved in regulation of systemic arterial blood pressure)|GO:0003061(positive regulation of the force of heart contraction by norepinephrine)|GO:0003084(positive regulation of systemic arterial blood pressure)|GO:0004871(signal transducer activity)|GO:0004872(recepto…
ADRM1	M18	adhesion regulating molecule 1	Homo sapiens adhesion regulating molecule 1 (ADRM1), transcript variant 1, mRNA [NM_007002]	GO:0000502(proteasome complex)|GO:0002020(protease binding)|GO:0005515(protein binding)|GO:0005624(membrane fraction)|GO:0005634(nucleus)|GO:0005730(nucleolus)|GO:0005737(cytoplasm)|GO:0005886(plasma membrane)|GO:0005887(integral to plasma membrane)|GO:0006368(transcription elongation from RNA polymerase II promoter)|GO:0010950(positive regulation of endopeptidase activity)|GO:0043248(proteasome …
ADSS	M10	adenylosuccinate synthase	Homo sapiens adenylosuccinate synthase (ADSS), mRNA [NM_001126]	GO:0000166(nucleotide binding)|GO:0000287(magnesium ion binding)|GO:0002376(immune system process)|GO:0004019(adenylosuccinate synthase activity)|GO:0005525(GTP binding)|GO:0005737(cytoplasm)|GO:0005829(cytosol)|GO:0005886(plasma membrane)|GO:0006144(purine base metabolic process)|GO:0006164(purine nucleotide biosynthetic process)|GO:0006167(AMP biosynthetic process)|GO:0009168(purine ribonucleos…
ADSSL1	M27	adenylosuccinate synthase like 1	Homo sapiens adenylosuccinate synthase like 1 (ADSSL1), transcript variant 1, mRNA [NM_199165]	GO:0000166(nucleotide binding)|GO:0000287(magnesium ion binding)|GO:0002376(immune system process)|GO:0004019(adenylosuccinate synthase activity)|GO:0005525(GTP binding)|GO:0005737(cytoplasm)|GO:0005829(cytosol)|GO:0006144(purine base metabolic process)|GO:0006164(purine nucleotide biosynthetic process)|GO:0006167(AMP biosynthetic process)|GO:0009168(purine ribonucleoside monophosphate biosynthet…
AEN	M14	apoptosis enhancing nuclease	Homo sapiens apoptosis enhancing nuclease (AEN), mRNA [NM_022767]	GO:0003676(nucleic acid binding)|GO:0004527(exonuclease activity)|GO:0005622(intracellular)|GO:0005634(nucleus)|GO:0005654(nucleoplasm)|GO:0005730(nucleolus)|GO:0006915(apoptosis)|GO:0006974(response to DNA damage stimulus)|GO:0010212(response to ionizing radiation)|GO:0016787(hydrolase activity)|GO:0042771(DNA damage response, signal transduction by p53 class mediator resulting in induction of a…
AES	M26	amino-terminal enhancer of split	Homo sapiens amino-terminal enhancer of split (AES), transcript variant 1, mRNA [NM_198969]	GO:0000122(negative regulation of transcription from RNA polymerase II promoter)|GO:0001501(skeletal system development)|GO:0003714(transcription corepressor activity)|GO:0005515(protein binding)|GO:0005634(nucleus)|GO:0006357(regulation of transcription from RNA polymerase II promoter)|GO:0007275(multicellular organismal development)|GO:0009887(organ morphogenesis)|GO:0016055(Wnt receptor signal…
AFAP1L1	M8	actin filament associated protein 1-like 1	Homo sapiens actin filament associated protein 1-like 1 (AFAP1L1), transcript variant 1, mRNA [NM_152406]
AFF1	M11	AF4/FMR2 family, member 1	Homo sapiens AF4/FMR2 family, member 1 (AFF1), transcript variant 2, mRNA [NM_005935]	GO:0003700(sequence-specific DNA binding transcription factor activity)|GO:0005634(nucleus)|GO:0006355(regulation of transcription, DNA-dependent)
AFF4	M6	AF4/FMR2 family, member 4	Homo sapiens AF4/FMR2 family, member 4 (AFF4), mRNA [NM_014423]	GO:0003700(sequence-specific DNA binding transcription factor activity)|GO:0005515(protein binding)|GO:0005634(nucleus)|GO:0005730(nucleolus)|GO:0005739(mitochondrion)|GO:0006355(regulation of transcription, DNA-dependent)|GO:0006366(transcription from RNA polymerase II promoter)|GO:0007286(spermatid development)
AFM	M28	afamin	Homo sapiens afamin (AFM), mRNA [NM_001133]	GO:0005576(extracellular region)|GO:0005615(extracellular space)|GO:0008431(vitamin E binding)|GO:0051180(vitamin transport)
AFMID	M27	arylformamidase	Homo sapiens arylformamidase (AFMID), transcript variant 2, mRNA [NM_001010982]	GO:0004061(arylformamidase activity)|GO:0005634(nucleus)|GO:0005737(cytoplasm)|GO:0005829(cytosol)|GO:0006569(tryptophan catabolic process)|GO:0008152(metabolic process)|GO:0016787(hydrolase activity)|GO:0019441(tryptophan catabolic process to kynurenine)|GO:0034641(cellular nitrogen compound metabolic process)
AFTPH	M1	aftiphilin	Homo sapiens aftiphilin (AFTPH), transcript variant 1, mRNA [NM_203437]	GO:0005634(nucleus)|GO:0005730(nucleolus)|GO:0005737(cytoplasm)|GO:0005794(Golgi apparatus)|GO:0005829(cytosol)|GO:0015031(protein transport)|GO:0030121(AP-1 adaptor complex)|GO:0030276(clathrin binding)|GO:0043231(intracellular membrane-bounded organelle)
AGA	M25	aspartylglucosaminidase	Homo sapiens aspartylglucosaminidase (AGA), transcript variant 1, mRNA [NM_000027]	GO:0003948(N4-(beta-N-acetylglucosaminyl)-L-asparaginase activity)|GO:0005764(lysosome)|GO:0005783(endoplasmic reticulum)|GO:0006517(protein deglycosylation)|GO:0016787(hydrolase activity)|GO:0033345(asparagine catabolic process via L-aspartate)|GO:0043621(protein self-association)|GO:0051604(protein maturation)
AGAP1	M16	ArfGAP with GTPase domain, ankyrin repeat and PH domain 1	Homo sapiens ArfGAP with GTPase domain, ankyrin repeat and PH domain 1 (AGAP1), transcript variant 1, mRNA [NM_001037131]	GO:0000166(nucleotide binding)|GO:0005525(GTP binding)|GO:0005622(intracellular)|GO:0005737(cytoplasm)|GO:0007264(small GTPase mediated signal transduction)|GO:0008060(ARF GTPase activator activity)|GO:0008270(zinc ion binding)|GO:0015031(protein transport)|GO:0032312(regulation of ARF GTPase activity)|GO:0046872(metal ion binding)
AGAP3	M14	ArfGAP with GTPase domain, ankyrin repeat and PH domain 3	Homo sapiens ArfGAP with GTPase domain, ankyrin repeat and PH domain 3 (AGAP3), transcript variant 1, mRNA [NM_031946]	GO:0000166(nucleotide binding)|GO:0005525(GTP binding)|GO:0005622(intracellular)|GO:0005737(cytoplasm)|GO:0007165(signal transduction)|GO:0007264(small GTPase mediated signal transduction)|GO:0008060(ARF GTPase activator activity)|GO:0008270(zinc ion binding)|GO:0016020(membrane)|GO:0032312(regulation of ARF GTPase activity)|GO:0046872(metal ion binding)
AGBL2	M28	ATP/GTP binding protein-like 2	Homo sapiens ATP/GTP binding protein-like 2 (AGBL2), mRNA [NM_024783]	GO:0004181(metallocarboxypeptidase activity)|GO:0005737(cytoplasm)|GO:0005829(cytosol)|GO:0006508(proteolysis)|GO:0008233(peptidase activity)|GO:0008237(metallopeptidase activity)|GO:0008270(zinc ion binding)|GO:0046872(metal ion binding)
AGFG1	M12	ArfGAP with FG repeats 1	Homo sapiens ArfGAP with FG repeats 1 (AGFG1), transcript variant 1, mRNA [NM_001135187]	GO:0003677(DNA binding)|GO:0003723(RNA binding)|GO:0005515(protein binding)|GO:0005634(nucleus)|GO:0005643(nuclear pore)|GO:0005794(Golgi apparatus)|GO:0006406(mRNA export from nucleus)|GO:0006810(transport)|GO:0007275(multicellular organismal development)|GO:0007283(spermatogenesis)|GO:0008060(ARF GTPase activator activity)|GO:0008270(zinc ion binding)|GO:0016023(cytoplasmic membrane-bounded ves…
AGGF1	M29	angiogenic factor with G patch and FHA domains 1	Homo sapiens angiogenic factor with G patch and FHA domains 1 (AGGF1), mRNA [NM_018046]	GO:0001570(vasculogenesis)|GO:0001938(positive regulation of endothelial cell proliferation)|GO:0003676(nucleic acid binding)|GO:0005515(protein binding)|GO:0005576(extracellular region)|GO:0005622(intracellular)|GO:0005737(cytoplasm)|GO:0006396(RNA processing)|GO:0007155(cell adhesion)|GO:0007275(multicellular organismal development)|GO:0043499(eukaryotic cell surface binding)|GO:0045766(positiv…
AGK	M19	acylglycerol kinase	Homo sapiens acylglycerol kinase (AGK), nuclear gene encoding mitochondrial protein, mRNA [NM_018238]	GO:0000166(nucleotide binding)|GO:0001729(ceramide kinase activity)|GO:0003951(NAD+ kinase activity)|GO:0004143(diacylglycerol kinase activity)|GO:0005524(ATP binding)|GO:0005739(mitochondrion)|GO:0007205(activation of protein kinase C activity by G-protein coupled receptor protein signaling pathway)|GO:0008152(metabolic process)|GO:0016020(membrane)|GO:0016740(transferase activity)|GO:0031966(mi…
AGL	M29	amylo-alpha-1, 6-glucosidase, 4-alpha-glucanotransferase	Homo sapiens amylo-alpha-1, 6-glucosidase, 4-alpha-glucanotransferase (AGL), transcript variant 4, mRNA [NM_000028]	GO:0004133(glycogen debranching enzyme activity)|GO:0004134(4-alpha-glucanotransferase activity)|GO:0004135(amylo-alpha-1,6-glucosidase activity)|GO:0005515(protein binding)|GO:0005529(sugar binding)|GO:0005625(soluble fraction)|GO:0005634(nucleus)|GO:0005730(nucleolus)|GO:0005737(cytoplasm)|GO:0005829(cytosol)|GO:0005975(carbohydrate metabolic process)|GO:0005978(glycogen biosynthetic process)|G…
AGMAT	M22	agmatine ureohydrolase (agmatinase)	Homo sapiens agmatine ureohydrolase (agmatinase) (AGMAT), mRNA [NM_024758]	GO:0005739(mitochondrion)|GO:0006595(polyamine metabolic process)|GO:0008295(spermidine biosynthetic process)|GO:0008783(agmatinase activity)|GO:0009446(putrescine biosynthetic process)|GO:0016787(hydrolase activity)|GO:0034641(cellular nitrogen compound metabolic process)|GO:0046872(metal ion binding)
AGMO	M28	alkylglycerol monooxygenase	Homo sapiens alkylglycerol monooxygenase (AGMO), mRNA [NM_001004320]	GO:0005506(iron ion binding)|GO:0005783(endoplasmic reticulum)|GO:0005789(endoplasmic reticulum membrane)|GO:0006633(fatty acid biosynthetic process)|GO:0006643(membrane lipid metabolic process)|GO:0016020(membrane)|GO:0016021(integral to membrane)|GO:0016491(oxidoreductase activity)|GO:0046485(ether lipid metabolic process)|GO:0050479(glyceryl-ether monooxygenase activity)
AGPAT2	M20	1-acylglycerol-3-phosphate O-acyltransferase 2 (lysophosphatidic acid acyltransferase, beta)	Homo sapiens 1-acylglycerol-3-phosphate O-acyltransferase 2 (lysophosphatidic acid acyltransferase, beta) (AGPAT2), transcript variant 1, mRNA [NM_006412]	GO:0001819(positive regulation of cytokine production)|GO:0001961(positive regulation of cytokine-mediated signaling pathway)|GO:0003841(1-acylglycerol-3-phosphate O-acyltransferase activity)|GO:0005783(endoplasmic reticulum)|GO:0005789(endoplasmic reticulum membrane)|GO:0006644(phospholipid metabolic process)|GO:0006654(phosphatidic acid biosynthetic process)|GO:0008152(metabolic process)|GO:000…
AGPAT5	M29	1-acylglycerol-3-phosphate O-acyltransferase 5 (lysophosphatidic acid acyltransferase, epsilon)	Homo sapiens 1-acylglycerol-3-phosphate O-acyltransferase 5 (lysophosphatidic acid acyltransferase, epsilon) (AGPAT5), mRNA [NM_018361]	GO:0003841(1-acylglycerol-3-phosphate O-acyltransferase activity)|GO:0005739(mitochondrion)|GO:0006639(acylglycerol metabolic process)|GO:0008152(metabolic process)|GO:0008654(phospholipid biosynthetic process)|GO:0016020(membrane)|GO:0016021(integral to membrane)|GO:0016746(transferase activity, transferring acyl groups)
AGPAT6	M17	1-acylglycerol-3-phosphate O-acyltransferase 6 (lysophosphatidic acid acyltransferase, zeta)	Homo sapiens 1-acylglycerol-3-phosphate O-acyltransferase 6 (lysophosphatidic acid acyltransferase, zeta) (AGPAT6), mRNA [NM_178819]	GO:0002071(glandular epithelial cell maturation)|GO:0003841(1-acylglycerol-3-phosphate O-acyltransferase activity)|GO:0004366(glycerol-3-phosphate O-acyltransferase activity)|GO:0005624(membrane fraction)|GO:0005783(endoplasmic reticulum)|GO:0005789(endoplasmic reticulum membrane)|GO:0006631(fatty acid metabolic process)|GO:0006637(acyl-CoA metabolic process)|GO:0006656(phosphatidylcholine biosyn…
AGPAT9	M8	1-acylglycerol-3-phosphate O-acyltransferase 9	Homo sapiens 1-acylglycerol-3-phosphate O-acyltransferase 9 (AGPAT9), mRNA [NM_032717]	GO:0004366(glycerol-3-phosphate O-acyltransferase activity)|GO:0005783(endoplasmic reticulum)|GO:0005789(endoplasmic reticulum membrane)|GO:0008152(metabolic process)|GO:0008654(phospholipid biosynthetic process)|GO:0016020(membrane)|GO:0016021(integral to membrane)|GO:0016746(transferase activity, transferring acyl groups)|GO:0019432(triglyceride biosynthetic process)|GO:0032006(regulation of TO…
AGPHD1	M28	aminoglycoside phosphotransferase domain containing 1	Homo sapiens aminoglycoside phosphotransferase domain containing 1 (AGPHD1), transcript variant 1, mRNA [NM_001013619]	GO:0005737(cytoplasm)|GO:0016301(kinase activity)
AGR2	M2	anterior gradient 2 homolog (Xenopus laevis)	Homo sapiens anterior gradient homolog 2 (Xenopus laevis) (AGR2), mRNA [NM_006408]	GO:0002163(alpha-dystroglycan binding)|GO:0005515(protein binding)|GO:0005576(extracellular region)|GO:0005739(mitochondrion)|GO:0005783(endoplasmic reticulum)|GO:0070254(mucus secretion)
AGT	M20	angiotensinogen (serpin peptidase inhibitor, clade A, member 8)	Homo sapiens angiotensinogen (serpin peptidase inhibitor, clade A, member 8) (AGT), mRNA [NM_000029]	GO:0001543(ovarian follicle rupture)|GO:0001558(regulation of cell growth)|GO:0001568(blood vessel development)|GO:0001819(positive regulation of cytokine production)|GO:0001822(kidney development)|GO:0001974(blood vessel remodeling)|GO:0001998(angiotensin mediated vasoconstriction involved in regulation of systemic arterial blood pressure)|GO:0001999(renal response to blood flow involved in circ…
AGTPBP1	M24	ATP/GTP binding protein 1	Homo sapiens ATP/GTP binding protein 1 (AGTPBP1), mRNA [NM_015239]	GO:0001754(eye photoreceptor cell differentiation)|GO:0004181(metallocarboxypeptidase activity)|GO:0005488(binding)|GO:0005634(nucleus)|GO:0005737(cytoplasm)|GO:0005739(mitochondrion)|GO:0005829(cytosol)|GO:0006508(proteolysis)|GO:0007005(mitochondrion organization)|GO:0008233(peptidase activity)|GO:0008237(metallopeptidase activity)|GO:0008270(zinc ion binding)|GO:0015631(tubulin binding)|GO:002…
AGTR1	M26	angiotensin II receptor, type 1	Homo sapiens angiotensin II receptor, type 1 (AGTR1), transcript variant 4, mRNA [NM_031850]	GO:0001558(regulation of cell growth)|GO:0001596(angiotensin type I receptor activity)|GO:0001822(kidney development)|GO:0002018(renin-angiotensin regulation of aldosterone production)|GO:0002034(regulation of blood vessel size by renin-angiotensin)|GO:0003081(regulation of systemic arterial blood pressure by renin-angiotensin)|GO:0004871(signal transducer activity)|GO:0004872(receptor activity)|…
AGXT	M21	alanine-glyoxylate aminotransferase	Homo sapiens alanine-glyoxylate aminotransferase (AGXT), mRNA [NM_000030]	GO:0004760(serine-pyruvate transaminase activity)|GO:0005515(protein binding)|GO:0005739(mitochondrion)|GO:0005759(mitochondrial matrix)|GO:0005777(peroxisome)|GO:0005782(peroxisomal matrix)|GO:0006625(protein targeting to peroxisome)|GO:0008453(alanine-glyoxylate transaminase activity)|GO:0016597(amino acid binding)|GO:0016740(transferase activity)|GO:0019265(glycine biosynthetic process, by tra…
AGXT2	M28	alanine--glyoxylate aminotransferase 2	Homo sapiens alanine--glyoxylate aminotransferase 2 (AGXT2), nuclear gene encoding mitochondrial protein, mRNA [NM_031900]	GO:0005739(mitochondrion)|GO:0005759(mitochondrial matrix)|GO:0006206(pyrimidine base metabolic process)|GO:0008453(alanine-glyoxylate transaminase activity)|GO:0016740(transferase activity)|GO:0030170(pyridoxal phosphate binding)|GO:0034641(cellular nitrogen compound metabolic process)|GO:0046135(pyrimidine nucleoside catabolic process)|GO:0046487(glyoxylate metabolic process)|GO:0047305((R)-3-a…
AGXT2L1	M21	alanine-glyoxylate aminotransferase 2-like 1	Homo sapiens alanine-glyoxylate aminotransferase 2-like 1 (AGXT2L1), transcript variant 1, mRNA [NM_031279]	GO:0005575(cellular_component)|GO:0005739(mitochondrion)|GO:0006520(cellular amino acid metabolic process)|GO:0008453(alanine-glyoxylate transaminase activity)|GO:0016740(transferase activity)|GO:0030170(pyridoxal phosphate binding)
AHCY	M12	adenosylhomocysteinase	Homo sapiens adenosylhomocysteinase (AHCY), transcript variant 1, mRNA [NM_000687]	GO:0004013(adenosylhomocysteinase activity)|GO:0005737(cytoplasm)|GO:0005829(cytosol)|GO:0006730(one-carbon metabolic process)|GO:0006805(xenobiotic metabolic process)|GO:0016787(hydrolase activity)|GO:0032259(methylation)|GO:0042470(melanosome)
AHCYL1	M16	adenosylhomocysteinase-like 1	Homo sapiens adenosylhomocysteinase-like 1 (AHCYL1), transcript variant 1, mRNA [NM_006621]	GO:0004013(adenosylhomocysteinase activity)|GO:0005783(endoplasmic reticulum)|GO:0006378(mRNA polyadenylation)|GO:0006611(protein export from nucleus)|GO:0006730(one-carbon metabolic process)|GO:0010765(positive regulation of sodium ion transport)|GO:0016787(hydrolase activity)|GO:0031440(regulation of mRNA 3'-end processing)|GO:0032412(regulation of ion transmembrane transporter activity)
AHNAK	M22	AHNAK nucleoprotein	Homo sapiens AHNAK nucleoprotein (AHNAK), transcript variant 2, mRNA [NM_024060]	GO:0005515(protein binding)|GO:0005634(nucleus)|GO:0007399(nervous system development)
AHR	M7	aryl hydrocarbon receptor	Homo sapiens aryl hydrocarbon receptor (AHR), mRNA [NM_001621]	GO:0001541(ovarian follicle development)|GO:0001568(blood vessel development)|GO:0003677(DNA binding)|GO:0003700(sequence-specific DNA binding transcription factor activity)|GO:0004871(signal transducer activity)|GO:0004872(receptor activity)|GO:0004879(ligand-dependent nuclear receptor activity)|GO:0005515(protein binding)|GO:0005634(nucleus)|GO:0005667(transcription factor complex)|GO:0005730(n…
AHSA1	M11	AHA1, activator of heat shock 90kDa protein ATPase homolog 1 (yeast)	Homo sapiens AHA1, activator of heat shock 90kDa protein ATPase homolog 1 (yeast) (AHSA1), mRNA [NM_012111]	GO:0001671(ATPase activator activity)|GO:0005515(protein binding)|GO:0005737(cytoplasm)|GO:0005783(endoplasmic reticulum)|GO:0005829(cytosol)|GO:0006457(protein folding)|GO:0006950(response to stress)|GO:0032781(positive regulation of ATPase activity)|GO:0051087(chaperone binding)
AHSA2	M4	AHA1, activator of heat shock 90kDa protein ATPase homolog 2 (yeast)	Homo sapiens AHA1, activator of heat shock 90kDa protein ATPase homolog 2 (yeast) (AHSA2), mRNA [NM_152392]	GO:0001671(ATPase activator activity)|GO:0005737(cytoplasm)|GO:0006950(response to stress)|GO:0051087(chaperone binding)
AHSG	M19	alpha-2-HS-glycoprotein	Homo sapiens alpha-2-HS-glycoprotein (AHSG), mRNA [NM_001622]	GO:0001501(skeletal system development)|GO:0001503(ossification)|GO:0004869(cysteine-type endopeptidase inhibitor activity)|GO:0005576(extracellular region)|GO:0005615(extracellular space)|GO:0006907(pinocytosis)|GO:0006953(acute-phase response)|GO:0008584(male gonad development)|GO:0019210(kinase inhibitor activity)|GO:0021987(cerebral cortex development)|GO:0030294(receptor signaling protein ty…
AIF1	M28	allograft inflammatory factor 1	Homo sapiens allograft inflammatory factor 1 (AIF1), transcript variant 2, mRNA [NM_004847]	GO:0001726(ruffle)|GO:0001891(phagocytic cup)|GO:0001934(positive regulation of protein phosphorylation)|GO:0005509(calcium ion binding)|GO:0005634(nucleus)|GO:0005737(cytoplasm)|GO:0005829(cytosol)|GO:0005856(cytoskeleton)|GO:0005884(actin filament)|GO:0005886(plasma membrane)|GO:0006950(response to stress)|GO:0006954(inflammatory response)|GO:0007050(cell cycle arrest)|GO:0008285(negative regul…
AIF1L	M20	allograft inflammatory factor 1-like	Homo sapiens allograft inflammatory factor 1-like (AIF1L), transcript variant 3, mRNA [NM_001185095]	GO:0005509(calcium ion binding)|GO:0005737(cytoplasm)|GO:0005884(actin filament)|GO:0005886(plasma membrane)|GO:0005925(focal adhesion)|GO:0015629(actin cytoskeleton)|GO:0032587(ruffle membrane)|GO:0042995(cell projection)|GO:0051015(actin filament binding)
AIFM2	M7	apoptosis-inducing factor, mitochondrion-associated, 2	Homo sapiens apoptosis-inducing factor, mitochondrion-associated, 2 (AIFM2), transcript variant 2, mRNA [NM_032797]	GO:0003677(DNA binding)|GO:0004174(electron-transferring-flavoprotein dehydrogenase activity)|GO:0005737(cytoplasm)|GO:0005739(mitochondrion)|GO:0005741(mitochondrial outer membrane)|GO:0005829(cytosol)|GO:0006917(induction of apoptosis)|GO:0008637(apoptotic mitochondrial changes)|GO:0016020(membrane)|GO:0016021(integral to membrane)|GO:0016491(oxidoreductase activity)|GO:0030261(chromosome conde…
AIG1	M25	androgen-induced 1	Homo sapiens androgen-induced 1 (AIG1), mRNA [NM_016108]	GO:0016020(membrane)|GO:0016021(integral to membrane)
AIM1	M22	absent in melanoma 1	Homo sapiens absent in melanoma 1 (AIM1), mRNA [NM_001624]	GO:0003674(molecular_function)|GO:0005529(sugar binding)|GO:0005575(cellular_component)|GO:0008150(biological_process)
AIMP2	M13	aminoacyl tRNA synthetase complex-interacting multifunctional protein 2	Homo sapiens aminoacyl tRNA synthetase complex-interacting multifunctional protein 2 (AIMP2), mRNA [NM_006303]	GO:0005515(protein binding)|GO:0005634(nucleus)|GO:0005737(cytoplasm)|GO:0005829(cytosol)|GO:0006418(tRNA aminoacylation for protein translation)|GO:0006915(apoptosis)|GO:0007275(multicellular organismal development)|GO:0010467(gene expression)|GO:0030154(cell differentiation)
AIP	M17	aryl hydrocarbon receptor interacting protein	Homo sapiens aryl hydrocarbon receptor interacting protein (AIP), mRNA [NM_003977]	GO:0003713(transcription coactivator activity)|GO:0004871(signal transducer activity)|GO:0005515(protein binding)|GO:0005624(membrane fraction)|GO:0005634(nucleus)|GO:0005730(nucleolus)|GO:0005737(cytoplasm)|GO:0005829(cytosol)|GO:0005886(plasma membrane)|GO:0006626(protein targeting to mitochondrion)|GO:0006805(xenobiotic metabolic process)|GO:0007165(signal transduction)|GO:0008134(transcriptio…
AJUBA	M11	ajuba LIM protein	Homo sapiens jub, ajuba homolog (Xenopus laevis) (JUB), transcript variant 1, mRNA [NM_032876]	GO:0000122(negative regulation of transcription from RNA polymerase II promoter)|GO:0000932(cytoplasmic mRNA processing body)|GO:0003682(chromatin binding)|GO:0003714(transcription corepressor activity)|GO:0005634(nucleus)|GO:0005667(transcription factor complex)|GO:0005737(cytoplasm)|GO:0005815(microtubule organizing center)|GO:0005829(cytosol)|GO:0005856(cytoskeleton)|GO:0005886(plasma membrane…
AK1	M20	adenylate kinase 1	Homo sapiens adenylate kinase 1 (AK1), mRNA [NM_000476]	GO:0000166(nucleotide binding)|GO:0004017(adenylate kinase activity)|GO:0005524(ATP binding)|GO:0005737(cytoplasm)|GO:0005739(mitochondrion)|GO:0005829(cytosol)|GO:0005886(plasma membrane)|GO:0006139(nucleobase, nucleoside, nucleotide and nucleic acid metabolic process)|GO:0007050(cell cycle arrest)|GO:0015949(nucleobase, nucleoside and nucleotide interconversion)|GO:0016740(transferase activity)…
AK3	M28	adenylate kinase 3	Homo sapiens adenylate kinase 3 (AK3), nuclear gene encoding mitochondrial protein, transcript variant 1, mRNA [NM_016282]	GO:0000166(nucleotide binding)|GO:0004017(adenylate kinase activity)|GO:0005524(ATP binding)|GO:0005525(GTP binding)|GO:0005739(mitochondrion)|GO:0005759(mitochondrial matrix)|GO:0006139(nucleobase, nucleoside, nucleotide and nucleic acid metabolic process)|GO:0006756(AMP phosphorylation)|GO:0007596(blood coagulation)|GO:0016740(transferase activity)|GO:0019205(nucleobase, nucleoside, nucleotide …
AK4	M27	adenylate kinase 4	Homo sapiens adenylate kinase 4 (AK4), nuclear gene encoding mitochondrial protein, transcript variant 5, mRNA [NM_001005353]	GO:0000166(nucleotide binding)|GO:0004017(adenylate kinase activity)|GO:0005524(ATP binding)|GO:0005525(GTP binding)|GO:0005739(mitochondrion)|GO:0005759(mitochondrial matrix)|GO:0006139(nucleobase, nucleoside, nucleotide and nucleic acid metabolic process)|GO:0016740(transferase activity)
AK7	M27	adenylate kinase 7	Homo sapiens adenylate kinase 7 (AK7), mRNA [NM_152327]	GO:0000166(nucleotide binding)|GO:0004017(adenylate kinase activity)|GO:0004127(cytidylate kinase activity)|GO:0005524(ATP binding)|GO:0005737(cytoplasm)|GO:0005829(cytosol)|GO:0006139(nucleobase, nucleoside, nucleotide and nucleic acid metabolic process)|GO:0016740(transferase activity)|GO:0019205(nucleobase, nucleoside, nucleotide kinase activity)|GO:0030030(cell projection organization)
AKAP1	M22	A kinase (PRKA) anchor protein 1	Homo sapiens A kinase (PRKA) anchor protein 1 (AKAP1), nuclear gene encoding mitochondrial protein, transcript variant 1, mRNA [NM_003488]	GO:0003723(RNA binding)|GO:0005515(protein binding)|GO:0005739(mitochondrion)|GO:0005741(mitochondrial outer membrane)|GO:0005759(mitochondrial matrix)|GO:0005811(lipid particle)|GO:0005829(cytosol)|GO:0007596(blood coagulation)|GO:0008017(microtubule binding)|GO:0010614(negative regulation of cardiac muscle hypertrophy)|GO:0016020(membrane)|GO:0016021(integral to membrane)|GO:0019901(protein kin…
AKAP10	M9	A kinase (PRKA) anchor protein 10	Homo sapiens A kinase (PRKA) anchor protein 10 (AKAP10), nuclear gene encoding mitochondrial protein, mRNA [NM_007202]	GO:0004871(signal transducer activity)|GO:0005737(cytoplasm)|GO:0005739(mitochondrion)|GO:0005829(cytosol)|GO:0005886(plasma membrane)|GO:0007165(signal transduction)|GO:0007596(blood coagulation)|GO:0008104(protein localization)
AKAP11	M29	A kinase (PRKA) anchor protein 11	Homo sapiens A kinase (PRKA) anchor protein 11 (AKAP11), mRNA [NM_016248]	GO:0005730(nucleolus)|GO:0005737(cytoplasm)|GO:0005815(microtubule organizing center)|GO:0005856(cytoskeleton)|GO:0005886(plasma membrane)|GO:0007243(intracellular protein kinase cascade)|GO:0008157(protein phosphatase 1 binding)|GO:0010738(regulation of protein kinase A signaling cascade)|GO:0032947(protein complex scaffold)|GO:0034236(protein kinase A catalytic subunit binding)|GO:0034237(prote…
AKAP12	M7	A kinase (PRKA) anchor protein 12	Homo sapiens A kinase (PRKA) anchor protein 12 (AKAP12), transcript variant 2, mRNA [NM_144497]	GO:0005737(cytoplasm)|GO:0005856(cytoskeleton)|GO:0005886(plasma membrane)|GO:0005938(cell cortex)|GO:0006605(protein targeting)|GO:0007165(signal transduction)|GO:0007186(G-protein coupled receptor protein signaling pathway)|GO:0008179(adenylate cyclase binding)|GO:0010739(positive regulation of protein kinase A signaling cascade)|GO:0030819(positive regulation of cAMP biosynthetic process)|GO:0…
AKAP13	M7	A kinase (PRKA) anchor protein 13	Homo sapiens A kinase (PRKA) anchor protein 13 (AKAP13), transcript variant 1, mRNA [NM_006738]	GO:0004691(cAMP-dependent protein kinase activity)|GO:0004871(signal transducer activity)|GO:0005085(guanyl-nucleotide exchange factor activity)|GO:0005089(Rho guanyl-nucleotide exchange factor activity)|GO:0005515(protein binding)|GO:0005624(membrane fraction)|GO:0005634(nucleus)|GO:0005737(cytoplasm)|GO:0005829(cytosol)|GO:0006915(apoptosis)|GO:0007264(small GTPase mediated signal transduction)…
AKAP17A	M7	A kinase (PRKA) anchor protein 17A	Homo sapiens A kinase (PRKA) anchor protein 17A (AKAP17A), transcript variant 1, mRNA [NM_005088]	GO:0000166(nucleotide binding)|GO:0003723(RNA binding)|GO:0005515(protein binding)|GO:0005575(cellular_component)|GO:0005634(nucleus)|GO:0005681(spliceosomal complex)|GO:0006355(regulation of transcription, DNA-dependent)|GO:0006397(mRNA processing)|GO:0007165(signal transduction)|GO:0008380(RNA splicing)|GO:0016607(nuclear speck)|GO:0042113(B cell activation)
AKAP7	M28	A kinase (PRKA) anchor protein 7	Homo sapiens A kinase (PRKA) anchor protein 7 (AKAP7), transcript variant gamma, mRNA [NM_016377]	GO:0003824(catalytic activity)|GO:0005622(intracellular)|GO:0005624(membrane fraction)|GO:0005625(soluble fraction)|GO:0005737(cytoplasm)|GO:0005829(cytosol)|GO:0005886(plasma membrane)|GO:0006811(ion transport)|GO:0008022(protein C-terminus binding)|GO:0008104(protein localization)|GO:0008150(biological_process)|GO:0010738(regulation of protein kinase A signaling cascade)|GO:0016020(membrane)|GO…
AKAP8	M10	A kinase (PRKA) anchor protein 8	Homo sapiens A kinase (PRKA) anchor protein 8 (AKAP8), mRNA [NM_005858]	GO:0000793(condensed chromosome)|GO:0001939(female pronucleus)|GO:0003677(DNA binding)|GO:0003690(double-stranded DNA binding)|GO:0005622(intracellular)|GO:0005634(nucleus)|GO:0005730(nucleolus)|GO:0005739(mitochondrion)|GO:0005794(Golgi apparatus)|GO:0007067(mitosis)|GO:0007076(mitotic chromosome condensation)|GO:0007165(signal transduction)|GO:0008270(zinc ion binding)|GO:0016363(nuclear matrix…
AKAP8L	M17	A kinase (PRKA) anchor protein 8-like	Homo sapiens A kinase (PRKA) anchor protein 8-like (AKAP8L), mRNA [NM_014371]	GO:0003677(DNA binding)|GO:0005515(protein binding)|GO:0005622(intracellular)|GO:0005634(nucleus)|GO:0005737(cytoplasm)|GO:0008150(biological_process)|GO:0008270(zinc ion binding)|GO:0016363(nuclear matrix)|GO:0017151(DEAD/H-box RNA helicase binding)|GO:0046872(metal ion binding)
AKIRIN1	M5	akirin 1	Homo sapiens akirin 1 (AKIRIN1), transcript variant 1, mRNA [NM_024595]	GO:0005634(nucleus)
AKIRIN2	M14	akirin 2	Homo sapiens akirin 2 (AKIRIN2), mRNA [NM_018064]	GO:0005634(nucleus)|GO:0008284(positive regulation of cell proliferation)|GO:0009790(embryo development)|GO:0017053(transcriptional repressor complex)|GO:0032496(response to lipopolysaccharide)|GO:0032755(positive regulation of interleukin-6 production)|GO:0045087(innate immune response)|GO:0045892(negative regulation of transcription, DNA-dependent)|GO:0045944(positive regulation of transcriptio…
AKIRIN2-AS1	M10	AKIRIN2 antisense RNA 1 (non-protein coding)	AL525197 Homo sapiens NEUROBLASTOMA COT 25-NORMALIZED Homo sapiens cDNA clone CS0DC005YP02 5-PRIME, mRNA sequence [AL525197]
AKNA	M2	AT-hook transcription factor	AT-hook transcription factor [Source:HGNC Symbol;Acc:24108] [ENST00000312033]	GO:0003677(DNA binding)|GO:0005634(nucleus)|GO:0006355(regulation of transcription, DNA-dependent)
AKR1A1	M19	aldo-keto reductase family 1, member A1 (aldehyde reductase)	Homo sapiens aldo-keto reductase family 1, member A1 (aldehyde reductase) (AKR1A1), transcript variant 1, mRNA [NM_006066]	GO:0004032(alditol:NADP+ 1-oxidoreductase activity)|GO:0005829(cytosol)|GO:0006006(glucose metabolic process)|GO:0006081(cellular aldehyde metabolic process)|GO:0009055(electron carrier activity)|GO:0016324(apical plasma membrane)|GO:0016491(oxidoreductase activity)|GO:0019853(L-ascorbic acid biosynthetic process)|GO:0042840(D-glucuronate catabolic process)|GO:0046185(aldehyde catabolic process)|…
AKR1B1	M14	aldo-keto reductase family 1, member B1 (aldose reductase)	Homo sapiens aldo-keto reductase family 1, member B1 (aldose reductase) (AKR1B1), mRNA [NM_001628]	GO:0004032(alditol:NADP+ 1-oxidoreductase activity)|GO:0004033(aldo-keto reductase (NADP) activity)|GO:0005615(extracellular space)|GO:0005634(nucleus)|GO:0005730(nucleolus)|GO:0005737(cytoplasm)|GO:0005829(cytosol)|GO:0005975(carbohydrate metabolic process)|GO:0006700(C21-steroid hormone biosynthetic process)|GO:0006950(response to stress)|GO:0008202(steroid metabolic process)|GO:0009055(electro…
AKR1B10	M8	aldo-keto reductase family 1, member B10 (aldose reductase)	Homo sapiens aldo-keto reductase family 1, member B10 (aldose reductase) (AKR1B10), mRNA [NM_020299]	GO:0004033(aldo-keto reductase (NADP) activity)|GO:0005515(protein binding)|GO:0005575(cellular_component)|GO:0005737(cytoplasm)|GO:0006081(cellular aldehyde metabolic process)|GO:0007586(digestion)|GO:0008202(steroid metabolic process)|GO:0016491(oxidoreductase activity)
AKR1B15	M15	aldo-keto reductase family 1, member B15	Homo sapiens aldo-keto reductase family 1, member B15 (AKR1B15), mRNA [NM_001080538]	GO:0016491(oxidoreductase activity)
AKR1C1	M6	aldo-keto reductase family 1, member C1 (dihydrodiol dehydrogenase 1; 20-alpha (3-alpha)-hydroxysteroid dehydrogenase)	Homo sapiens aldo-keto reductase family 1, member C1 (dihydrodiol dehydrogenase 1; 20-alpha (3-alpha)-hydroxysteroid dehydrogenase) (AKR1C1), mRNA [NM_001353]	GO:0004033(aldo-keto reductase (NADP) activity)|GO:0005737(cytoplasm)|GO:0005829(cytosol)|GO:0006805(xenobiotic metabolic process)|GO:0007586(digestion)|GO:0008206(bile acid metabolic process)|GO:0015721(bile acid and bile salt transport)|GO:0016491(oxidoreductase activity)|GO:0030299(intestinal cholesterol absorption)|GO:0031406(carboxylic acid binding)|GO:0032052(bile acid binding)|GO:0042632(c…
AKR1C3	M11	aldo-keto reductase family 1, member C3 (3-alpha hydroxysteroid dehydrogenase, type II)	Homo sapiens aldo-keto reductase family 1, member C3 (3-alpha hydroxysteroid dehydrogenase, type II) (AKR1C3), mRNA [NM_003739]	GO:0004033(aldo-keto reductase (NADP) activity)|GO:0005622(intracellular)|GO:0005737(cytoplasm)|GO:0006693(prostaglandin metabolic process)|GO:0016491(oxidoreductase activity)|GO:0047017(prostaglandin-F synthase activity)|GO:0047026(androsterone dehydrogenase (A-specific) activity)|GO:0047045(testosterone 17-beta-dehydrogenase (NADP+) activity)|GO:0047115(trans-1,2-dihydrobenzene-1,2-diol dehydro…
AKR1C4	M6	aldo-keto reductase family 1, member C4 (chlordecone reductase; 3-alpha hydroxysteroid dehydrogenase, type I; dihydrodiol dehydrogenase 4)	Homo sapiens aldo-keto reductase family 1, member C4 (chlordecone reductase; 3-alpha hydroxysteroid dehydrogenase, type I; dihydrodiol dehydrogenase 4) (AKR1C4), mRNA [NM_001818]	GO:0004033(aldo-keto reductase (NADP) activity)|GO:0005737(cytoplasm)|GO:0005829(cytosol)|GO:0006699(bile acid biosynthetic process)|GO:0008202(steroid metabolic process)|GO:0008206(bile acid metabolic process)|GO:0008209(androgen metabolic process)|GO:0009055(electron carrier activity)|GO:0015125(bile acid transmembrane transporter activity)|GO:0015721(bile acid and bile salt transport)|GO:00164…
AKR1D1	M27	aldo-keto reductase family 1, member D1 (delta 4-3-ketosteroid-5-beta-reductase)	Homo sapiens aldo-keto reductase family 1, member D1 (delta 4-3-ketosteroid-5-beta-reductase) (AKR1D1), transcript variant 1, mRNA [NM_005989]	GO:0005496(steroid binding)|GO:0005737(cytoplasm)|GO:0005829(cytosol)|GO:0006699(bile acid biosynthetic process)|GO:0006707(cholesterol catabolic process)|GO:0007586(digestion)|GO:0008206(bile acid metabolic process)|GO:0008207(C21-steroid hormone metabolic process)|GO:0008209(androgen metabolic process)|GO:0016491(oxidoreductase activity)|GO:0030573(bile acid catabolic process)|GO:0047568(3-oxo-…
AKR7A2	M19	aldo-keto reductase family 7, member A2 (aflatoxin aldehyde reductase)	Homo sapiens aldo-keto reductase family 7, member A2 (aflatoxin aldehyde reductase) (AKR7A2), mRNA [NM_003689]	GO:0004032(alditol:NADP+ 1-oxidoreductase activity)|GO:0005737(cytoplasm)|GO:0005794(Golgi apparatus)|GO:0005975(carbohydrate metabolic process)|GO:0006081(cellular aldehyde metabolic process)|GO:0009055(electron carrier activity)|GO:0016491(oxidoreductase activity)|GO:0016616(oxidoreductase activity, acting on the CH-OH group of donors, NAD or NADP as acceptor)
AKR7L	M20	aldo-keto reductase family 7-like	Homo sapiens aldo-keto reductase family 7-like (AKR7L), transcript variant 1, non-coding RNA [NR_040288]	GO:0016491(oxidoreductase activity)
AKT1	M4	v-akt murine thymoma viral oncogene homolog 1	Homo sapiens v-akt murine thymoma viral oncogene homolog 1 (AKT1), transcript variant 1, mRNA [NM_005163]	GO:0000060(protein import into nucleus, translocation)|GO:0000166(nucleotide binding)|GO:0001934(positive regulation of protein phosphorylation)|GO:0004672(protein kinase activity)|GO:0004674(protein serine/threonine kinase activity)|GO:0005515(protein binding)|GO:0005524(ATP binding)|GO:0005547(phosphatidylinositol-3,4,5-trisphosphate binding)|GO:0005624(membrane fraction)|GO:0005634(nucleus)|GO…
AKT1S1	M5	AKT1 substrate 1 (proline-rich)	AKT1 substrate 1 (proline-rich) [Source:HGNC Symbol;Acc:28426] [ENST00000391830]	GO:0005515(protein binding)|GO:0005625(soluble fraction)|GO:0005634(nucleus)|GO:0005737(cytoplasm)|GO:0005829(cytosol)|GO:0006469(negative regulation of protein kinase activity)|GO:0008543(fibroblast growth factor receptor signaling pathway)|GO:0031931(TORC1 complex)|GO:0032007(negative regulation of TOR signaling cascade)|GO:0043526(neuroprotection)|GO:0044445(cytosolic part)|GO:0045792(negative…
AKTIP	M29	AKT interacting protein	Homo sapiens AKT interacting protein (AKTIP), transcript variant 1, mRNA [NM_001012398]	GO:0001934(positive regulation of protein phosphorylation)|GO:0005515(protein binding)|GO:0005737(cytoplasm)|GO:0005886(plasma membrane)|GO:0006915(apoptosis)|GO:0007032(endosome organization)|GO:0007040(lysosome organization)|GO:0008333(endosome to lysosome transport)|GO:0015031(protein transport)|GO:0019787(small conjugating protein ligase activity)|GO:0030897(HOPS complex)|GO:0032092(positive …
ALAD	M22	aminolevulinate dehydratase	Homo sapiens aminolevulinate dehydratase (ALAD), mRNA [NM_000031]	GO:0003824(catalytic activity)|GO:0004655(porphobilinogen synthase activity)|GO:0005829(cytosol)|GO:0006778(porphyrin metabolic process)|GO:0006783(heme biosynthetic process)|GO:0008270(zinc ion binding)|GO:0016829(lyase activity)|GO:0032791(lead ion binding)|GO:0042802(identical protein binding)|GO:0051260(protein homooligomerization)
ALAS1	M18	aminolevulinate, delta-, synthase 1	Homo sapiens aminolevulinate, delta-, synthase 1 (ALAS1), transcript variant 1, mRNA [NM_000688]	GO:0003870(5-aminolevulinate synthase activity)|GO:0005634(nucleus)|GO:0005730(nucleolus)|GO:0005737(cytoplasm)|GO:0005739(mitochondrion)|GO:0005759(mitochondrial matrix)|GO:0006778(porphyrin metabolic process)|GO:0006783(heme biosynthetic process)|GO:0009058(biosynthetic process)|GO:0016746(transferase activity, transferring acyl groups)|GO:0016769(transferase activity, transferring nitrogenous …
ALAS2	M2	aminolevulinate, delta-, synthase 2	Homo sapiens aminolevulinate, delta-, synthase 2 (ALAS2), nuclear gene encoding mitochondrial protein, transcript variant 1, mRNA [NM_000032]	GO:0001666(response to hypoxia)|GO:0003870(5-aminolevulinate synthase activity)|GO:0005515(protein binding)|GO:0005739(mitochondrion)|GO:0005743(mitochondrial inner membrane)|GO:0005759(mitochondrial matrix)|GO:0006778(porphyrin metabolic process)|GO:0006783(heme biosynthetic process)|GO:0006879(cellular iron ion homeostasis)|GO:0009058(biosynthetic process)|GO:0016594(glycine binding)|GO:0016746…
ALB	M28	albumin	Homo sapiens albumin (ALB), mRNA [NM_000477]	GO:0002576(platelet degranulation)|GO:0003677(DNA binding)|GO:0005504(fatty acid binding)|GO:0005507(copper ion binding)|GO:0005515(protein binding)|GO:0005576(extracellular region)|GO:0005604(basement membrane)|GO:0005615(extracellular space)|GO:0005737(cytoplasm)|GO:0006629(lipid metabolic process)|GO:0006810(transport)|GO:0006950(response to stress)|GO:0007584(response to nutrient)|GO:0007596(…
ALDH1A1	M12	aldehyde dehydrogenase 1 family, member A1	Homo sapiens aldehyde dehydrogenase 1 family, member A1 (ALDH1A1), mRNA [NM_000689]	GO:0001758(retinal dehydrogenase activity)|GO:0004029(aldehyde dehydrogenase (NAD) activity)|GO:0005099(Ras GTPase activator activity)|GO:0005497(androgen binding)|GO:0005737(cytoplasm)|GO:0005829(cytosol)|GO:0006069(ethanol oxidation)|GO:0006081(cellular aldehyde metabolic process)|GO:0006805(xenobiotic metabolic process)|GO:0016491(oxidoreductase activity)|GO:0032320(positive regulation of Ras …
ALDH1L1	M19	aldehyde dehydrogenase 1 family, member L1	Homo sapiens aldehyde dehydrogenase 1 family, member L1 (ALDH1L1), mRNA [NM_012190]	GO:0000036(acyl carrier activity)|GO:0003824(catalytic activity)|GO:0005737(cytoplasm)|GO:0005739(mitochondrion)|GO:0008168(methyltransferase activity)|GO:0009058(biosynthetic process)|GO:0009258(10-formyltetrahydrofolate catabolic process)|GO:0016155(formyltetrahydrofolate dehydrogenase activity)|GO:0016491(oxidoreductase activity)|GO:0016620(oxidoreductase activity, acting on the aldehyde or ox…
ALDH1L2	M24	aldehyde dehydrogenase 1 family, member L2	Homo sapiens aldehyde dehydrogenase 1 family, member L2 (ALDH1L2), nuclear gene encoding mitochondrial protein, transcript variant 1, mRNA [NM_001034173]	GO:0000036(acyl carrier activity)|GO:0005737(cytoplasm)|GO:0005739(mitochondrion)|GO:0008168(methyltransferase activity)|GO:0009058(biosynthetic process)|GO:0009258(10-formyltetrahydrofolate catabolic process)|GO:0016155(formyltetrahydrofolate dehydrogenase activity)|GO:0016491(oxidoreductase activity)|GO:0016620(oxidoreductase activity, acting on the aldehyde or oxo group of donors, NAD or NADP …
ALDH2	M20	aldehyde dehydrogenase 2 family (mitochondrial)	Homo sapiens aldehyde dehydrogenase 2 family (mitochondrial) (ALDH2), nuclear gene encoding mitochondrial protein, transcript variant 1, mRNA [NM_000690]	GO:0004029(aldehyde dehydrogenase (NAD) activity)|GO:0004030(aldehyde dehydrogenase [NAD(P)+] activity)|GO:0005739(mitochondrion)|GO:0005759(mitochondrial matrix)|GO:0005975(carbohydrate metabolic process)|GO:0006066(alcohol metabolic process)|GO:0006069(ethanol oxidation)|GO:0006805(xenobiotic metabolic process)|GO:0007268(synaptic transmission)|GO:0009055(electron carrier activity)|GO:0016491(o…
ALDH5A1	M20	aldehyde dehydrogenase 5 family, member A1	Homo sapiens aldehyde dehydrogenase 5 family, member A1 (ALDH5A1), nuclear gene encoding mitochondrial protein, transcript variant 1, mRNA [NM_170740]	GO:0004777(succinate-semialdehyde dehydrogenase activity)|GO:0005625(soluble fraction)|GO:0005739(mitochondrion)|GO:0005759(mitochondrial matrix)|GO:0006006(glucose metabolic process)|GO:0006083(acetate metabolic process)|GO:0006105(succinate metabolic process)|GO:0006536(glutamate metabolic process)|GO:0006541(glutamine metabolic process)|GO:0006650(glycerophospholipid metabolic process)|GO:0006…
ALDH6A1	M21	aldehyde dehydrogenase 6 family, member A1	Homo sapiens aldehyde dehydrogenase 6 family, member A1 (ALDH6A1), nuclear gene encoding mitochondrial protein, mRNA [NM_005589]	GO:0000062(fatty-acyl-CoA binding)|GO:0004491(methylmalonate-semialdehyde dehydrogenase (acylating) activity)|GO:0005634(nucleus)|GO:0005730(nucleolus)|GO:0005739(mitochondrion)|GO:0005759(mitochondrial matrix)|GO:0006573(valine metabolic process)|GO:0009083(branched chain family amino acid catabolic process)|GO:0016491(oxidoreductase activity)|GO:0018478(malonate-semialdehyde dehydrogenase (acet…
ALDH7A1	M28	aldehyde dehydrogenase 7 family, member A1	Homo sapiens aldehyde dehydrogenase 7 family, member A1 (ALDH7A1), nuclear gene encoding mitochondrial protein, transcript variant 1, mRNA [NM_001182]	GO:0004029(aldehyde dehydrogenase (NAD) activity)|GO:0004043(L-aminoadipate-semialdehyde dehydrogenase activity)|GO:0005575(cellular_component)|GO:0005634(nucleus)|GO:0005737(cytoplasm)|GO:0005739(mitochondrion)|GO:0005759(mitochondrial matrix)|GO:0005829(cytosol)|GO:0006081(cellular aldehyde metabolic process)|GO:0006554(lysine catabolic process)|GO:0007605(sensory perception of sound)|GO:000880…
ALDH9A1	M20	aldehyde dehydrogenase 9 family, member A1	Homo sapiens aldehyde dehydrogenase 9 family, member A1 (ALDH9A1), mRNA [NM_000696]	GO:0001822(kidney development)|GO:0001889(liver development)|GO:0004028(3-chloroallyl aldehyde dehydrogenase activity)|GO:0004029(aldehyde dehydrogenase (NAD) activity)|GO:0005737(cytoplasm)|GO:0005739(mitochondrion)|GO:0005829(cytosol)|GO:0005886(plasma membrane)|GO:0006081(cellular aldehyde metabolic process)|GO:0016491(oxidoreductase activity)|GO:0019145(aminobutyraldehyde dehydrogenase activi…
ALDOA	M17	aldolase A, fructose-bisphosphate	Homo sapiens aldolase A, fructose-bisphosphate (ALDOA), transcript variant 1, mRNA [NM_000034]	GO:0002576(platelet degranulation)|GO:0003779(actin binding)|GO:0004332(fructose-bisphosphate aldolase activity)|GO:0005576(extracellular region)|GO:0005829(cytosol)|GO:0005975(carbohydrate metabolic process)|GO:0006000(fructose metabolic process)|GO:0006006(glucose metabolic process)|GO:0006094(gluconeogenesis)|GO:0006096(glycolysis)|GO:0006754(ATP biosynthetic process)|GO:0006941(striated muscl…
ALDOAP2	M1	aldolase A, fructose-bisphosphate pseudogene 2	Human aldolase pseudogene mRNA, complete cds. [M21191]
ALDOB	M27	aldolase B, fructose-bisphosphate	Homo sapiens aldolase B, fructose-bisphosphate (ALDOB), mRNA [NM_000035]	GO:0001889(liver development)|GO:0004332(fructose-bisphosphate aldolase activity)|GO:0005515(protein binding)|GO:0005634(nucleus)|GO:0005737(cytoplasm)|GO:0005764(lysosome)|GO:0005773(vacuole)|GO:0005792(microsome)|GO:0005815(microtubule organizing center)|GO:0005829(cytosol)|GO:0005886(plasma membrane)|GO:0005975(carbohydrate metabolic process)|GO:0006000(fructose metabolic process)|GO:0006001(f…
ALG10B	M29	asparagine-linked glycosylation 10, alpha-1,2-glucosyltransferase homolog B (yeast)	Homo sapiens asparagine-linked glycosylation 10, alpha-1,2-glucosyltransferase homolog B (yeast) (ALG10B), mRNA [NM_001013620]	GO:0005789(endoplasmic reticulum membrane)|GO:0005886(plasma membrane)|GO:0006488(dolichol-linked oligosaccharide biosynthetic process)|GO:0016021(integral to membrane)|GO:0016758(transferase activity, transferring hexosyl groups)|GO:0018279(protein N-linked glycosylation via asparagine)|GO:0043687(post-translational protein modification)|GO:0044267(cellular protein metabolic process)
ALG11	M26	asparagine-linked glycosylation 11, alpha-1,2-mannosyltransferase homolog (yeast)	Homo sapiens asparagine-linked glycosylation 11, alpha-1,2-mannosyltransferase homolog (yeast) (ALG11), transcript variant A, mRNA [NM_001004127]	GO:0004377(glycolipid 2-alpha-mannosyltransferase activity)|GO:0005783(endoplasmic reticulum)|GO:0005789(endoplasmic reticulum membrane)|GO:0006488(dolichol-linked oligosaccharide biosynthetic process)|GO:0009058(biosynthetic process)|GO:0016020(membrane)|GO:0016021(integral to membrane)|GO:0016757(transferase activity, transferring glycosyl groups)|GO:0018279(protein N-linked glycosylation via a…
ALG13	M9	asparagine-linked glycosylation 13 homolog (S. cerevisiae)	Homo sapiens asparagine-linked glycosylation 13 homolog (S. cerevisiae) (ALG13), transcript variant 2, mRNA [NM_018466]	GO:0004577(N-acetylglucosaminyldiphosphodolichol N-acetylglucosaminyltransferase activity)|GO:0005783(endoplasmic reticulum)|GO:0005789(endoplasmic reticulum membrane)|GO:0005975(carbohydrate metabolic process)|GO:0006488(dolichol-linked oligosaccharide biosynthetic process)|GO:0016758(transferase activity, transferring hexosyl groups)|GO:0018279(protein N-linked glycosylation via asparagine)|GO:…
ALG3	M9	asparagine-linked glycosylation 3, alpha-1,3- mannosyltransferase homolog (S. cerevisiae)	Homo sapiens asparagine-linked glycosylation 3, alpha-1,3- mannosyltransferase homolog (S. cerevisiae) (ALG3), transcript variant 1, mRNA [NM_005787]	GO:0000033(alpha-1,3-mannosyltransferase activity)|GO:0005783(endoplasmic reticulum)|GO:0005789(endoplasmic reticulum membrane)|GO:0006486(protein glycosylation)|GO:0006488(dolichol-linked oligosaccharide biosynthetic process)|GO:0016020(membrane)|GO:0016021(integral to membrane)|GO:0016758(transferase activity, transferring hexosyl groups)|GO:0018279(protein N-linked glycosylation via asparagine…
ALG6	M28	asparagine-linked glycosylation 6, alpha-1,3-glucosyltransferase homolog (S. cerevisiae)	Homo sapiens asparagine-linked glycosylation 6, alpha-1,3-glucosyltransferase homolog (S. cerevisiae) (ALG6), mRNA [NM_013339]	GO:0005575(cellular_component)|GO:0005783(endoplasmic reticulum)|GO:0005789(endoplasmic reticulum membrane)|GO:0006487(protein N-linked glycosylation)|GO:0006488(dolichol-linked oligosaccharide biosynthetic process)|GO:0016020(membrane)|GO:0016021(integral to membrane)|GO:0018279(protein N-linked glycosylation via asparagine)|GO:0043687(post-translational protein modification)|GO:0044267(cellular…
ALG8	M25	asparagine-linked glycosylation 8, alpha-1,3-glucosyltransferase homolog (S. cerevisiae)	Homo sapiens asparagine-linked glycosylation 8, alpha-1,3-glucosyltransferase homolog (S. cerevisiae) (ALG8), transcript variant 2, mRNA [NM_001007027]	GO:0000033(alpha-1,3-mannosyltransferase activity)|GO:0005783(endoplasmic reticulum)|GO:0005789(endoplasmic reticulum membrane)|GO:0006487(protein N-linked glycosylation)|GO:0006488(dolichol-linked oligosaccharide biosynthetic process)|GO:0016020(membrane)|GO:0016021(integral to membrane)|GO:0016758(transferase activity, transferring hexosyl groups)|GO:0018279(protein N-linked glycosylation via a…
ALKBH1	M18	alkB, alkylation repair homolog 1 (E. coli)	Homo sapiens alkB, alkylation repair homolog 1 (E. coli) (ALKBH1), mRNA [NM_006020]	GO:0001701(in utero embryonic development)|GO:0001764(neuron migration)|GO:0001890(placenta development)|GO:0003906(DNA-(apurinic or apyrimidinic site) lyase activity)|GO:0005634(nucleus)|GO:0005719(nuclear euchromatin)|GO:0005739(mitochondrion)|GO:0006281(DNA repair)|GO:0006307(DNA dealkylation involved in DNA repair)|GO:0008198(ferrous iron binding)|GO:0010468(regulation of gene expression)|GO:…
ALKBH2	M8	alkB, alkylation repair homolog 2 (E. coli)	Homo sapiens alkB, alkylation repair homolog 2 (E. coli) (ALKBH2), transcript variant 2, mRNA [NM_001001655]	GO:0005634(nucleus)|GO:0005654(nucleoplasm)|GO:0006281(DNA repair)|GO:0006307(DNA dealkylation involved in DNA repair)|GO:0008198(ferrous iron binding)|GO:0016491(oxidoreductase activity)|GO:0016702(oxidoreductase activity, acting on single donors with incorporation of molecular oxygen, incorporation of two atoms of oxygen)|GO:0035511(oxidative DNA demethylation)|GO:0043734(DNA-N1-methyladenine d…
ALKBH3	M10	alkB, alkylation repair homolog 3 (E. coli)	Homo sapiens alkB, alkylation repair homolog 3 (E. coli) (ALKBH3), mRNA [NM_139178]	GO:0005634(nucleus)|GO:0005654(nucleoplasm)|GO:0005737(cytoplasm)|GO:0005739(mitochondrion)|GO:0006281(DNA repair)|GO:0006307(DNA dealkylation involved in DNA repair)|GO:0008198(ferrous iron binding)|GO:0016491(oxidoreductase activity)|GO:0016702(oxidoreductase activity, acting on single donors with incorporation of molecular oxygen, incorporation of two atoms of oxygen)|GO:0031418(L-ascorbic aci…
ALKBH7	M19	alkB, alkylation repair homolog 7 (E. coli)	Homo sapiens alkB, alkylation repair homolog 7 (E. coli) (ALKBH7), mRNA [NM_032306]	GO:0005576(extracellular region)|GO:0005634(nucleus)|GO:0005737(cytoplasm)|GO:0005739(mitochondrion)|GO:0016491(oxidoreductase activity)|GO:0016702(oxidoreductase activity, acting on single donors with incorporation of molecular oxygen, incorporation of two atoms of oxygen)|GO:0046872(metal ion binding)
ALMS1	M21	Alstrom syndrome 1	Homo sapiens Alstrom syndrome 1 (ALMS1), mRNA [NM_015120]	GO:0000086(G2/M transition of mitotic cell cycle)|GO:0000278(mitotic cell cycle)|GO:0000922(spindle pole)|GO:0003674(molecular_function)|GO:0005737(cytoplasm)|GO:0005813(centrosome)|GO:0005814(centriole)|GO:0005829(cytosol)|GO:0005856(cytoskeleton)|GO:0005929(cilium)|GO:0005932(microtubule basal body)|GO:0006629(lipid metabolic process)|GO:0006641(triglyceride metabolic process)|GO:0006915(apopto…
ALMS1P	M19	Alstrom syndrome 1 pseudogene	Homo sapiens Alstrom syndrome 1 pseudogene (ALMS1P), non-coding RNA [NR_003683]
ALOX5AP	M27	arachidonate 5-lipoxygenase-activating protein	Homo sapiens arachidonate 5-lipoxygenase-activating protein (ALOX5AP), transcript variant 1, mRNA [NM_001629]	GO:0002540(leukotriene production involved in inflammatory response)|GO:0004051(arachidonate 5-lipoxygenase activity)|GO:0004464(leukotriene-C4 synthase activity)|GO:0004602(glutathione peroxidase activity)|GO:0005515(protein binding)|GO:0005634(nucleus)|GO:0005635(nuclear envelope)|GO:0005783(endoplasmic reticulum)|GO:0005789(endoplasmic reticulum membrane)|GO:0005792(microsome)|GO:0008047(enzym…
ALOXE3	M4	arachidonate lipoxygenase 3	Homo sapiens arachidonate lipoxygenase 3 (ALOXE3), transcript variant 2, mRNA [NM_021628]	GO:0005506(iron ion binding)|GO:0016165(lipoxygenase activity)|GO:0016491(oxidoreductase activity)|GO:0019370(leukotriene biosynthetic process)|GO:0046872(metal ion binding)
ALPK3	M11	alpha-kinase 3	Homo sapiens alpha-kinase 3 (ALPK3), mRNA [NM_020778]	GO:0004674(protein serine/threonine kinase activity)|GO:0005524(ATP binding)|GO:0005634(nucleus)|GO:0006468(protein phosphorylation)|GO:0007275(multicellular organismal development)|GO:0007507(heart development)|GO:0016301(kinase activity)
ALPL	M1	alkaline phosphatase, liver/bone/kidney	Homo sapiens alkaline phosphatase, liver/bone/kidney (ALPL), transcript variant 1, mRNA [NM_000478]	GO:0001501(skeletal system development)|GO:0004035(alkaline phosphatase activity)|GO:0005615(extracellular space)|GO:0005886(plasma membrane)|GO:0016021(integral to membrane)|GO:0016787(hydrolase activity)|GO:0031214(biomineral tissue development)|GO:0031225(anchored to membrane)|GO:0032496(response to lipopolysaccharide)|GO:0033280(response to vitamin D)|GO:0046677(response to antibiotic)|GO:004…
ALPP	M2	alkaline phosphatase, placental	Homo sapiens alkaline phosphatase, placental (ALPP), mRNA [NM_001632]	GO:0004035(alkaline phosphatase activity)|GO:0005886(plasma membrane)|GO:0009986(cell surface)|GO:0016021(integral to membrane)|GO:0016787(hydrolase activity)|GO:0031225(anchored to membrane)|GO:0046872(metal ion binding)
ALPPL2	M4	alkaline phosphatase, placental-like 2	Homo sapiens alkaline phosphatase, placental-like 2 (ALPPL2), mRNA [NM_031313]	GO:0004035(alkaline phosphatase activity)|GO:0005886(plasma membrane)|GO:0016020(membrane)|GO:0016310(phosphorylation)|GO:0016787(hydrolase activity)|GO:0031225(anchored to membrane)|GO:0046872(metal ion binding)
ALS2	M9	amyotrophic lateral sclerosis 2 (juvenile)	Homo sapiens amyotrophic lateral sclerosis 2 (juvenile) (ALS2), transcript variant 1, mRNA [NM_020919]	GO:0001701(in utero embryonic development)|GO:0001726(ruffle)|GO:0005085(guanyl-nucleotide exchange factor activity)|GO:0005087(Ran guanyl-nucleotide exchange factor activity)|GO:0005622(intracellular)|GO:0005737(cytoplasm)|GO:0005769(early endosome)|GO:0005792(microsome)|GO:0005813(centrosome)|GO:0005829(cytosol)|GO:0007032(endosome organization)|GO:0007409(axonogenesis)|GO:0008219(cell death)|G…
ALS2CL	M4	ALS2 C-terminal like	Homo sapiens ALS2 C-terminal like (ALS2CL), transcript variant 1, mRNA [NM_147129]	GO:0005089(Rho guanyl-nucleotide exchange factor activity)|GO:0005096(GTPase activator activity)|GO:0005622(intracellular)|GO:0005737(cytoplasm)|GO:0007032(endosome organization)|GO:0008104(protein localization)|GO:0016023(cytoplasmic membrane-bounded vesicle)|GO:0017137(Rab GTPase binding)|GO:0035023(regulation of Rho protein signal transduction)|GO:0042802(identical protein binding)
ALS2CR8	M28	amyotrophic lateral sclerosis 2 (juvenile) chromosome region, candidate 8	Homo sapiens amyotrophic lateral sclerosis 2 (juvenile) chromosome region, candidate 8 (ALS2CR8), mRNA [NM_024744]	GO:0003700(sequence-specific DNA binding transcription factor activity)|GO:0005634(nucleus)|GO:0005654(nucleoplasm)|GO:0005730(nucleolus)
AMBP	M18	alpha-1-microglobulin/bikunin precursor	Homo sapiens alpha-1-microglobulin/bikunin precursor (AMBP), mRNA [NM_001633]	GO:0004867(serine-type endopeptidase inhibitor activity)|GO:0005215(transporter activity)|GO:0005576(extracellular region)|GO:0005792(microsome)|GO:0005886(plasma membrane)|GO:0007155(cell adhesion)|GO:0007565(female pregnancy)|GO:0018298(protein-chromophore linkage)|GO:0019855(calcium channel inhibitor activity)|GO:0019862(IgA binding)|GO:0020037(heme binding)|GO:0030414(peptidase inhibitor acti…
AMBRA1	M14	autophagy/beclin-1 regulator 1	Homo sapiens autophagy/beclin-1 regulator 1 (AMBRA1), mRNA [NM_017749]	GO:0005737(cytoplasm)|GO:0005776(autophagic vacuole)|GO:0006914(autophagy)|GO:0007275(multicellular organismal development)|GO:0007399(nervous system development)|GO:0030154(cell differentiation)|GO:0031410(cytoplasmic vesicle)
AMD1	M6	adenosylmethionine decarboxylase 1	Homo sapiens adenosylmethionine decarboxylase 1 (AMD1), transcript variant 1, mRNA [NM_001634]	GO:0004014(adenosylmethionine decarboxylase activity)|GO:0005829(cytosol)|GO:0006595(polyamine metabolic process)|GO:0006597(spermine biosynthetic process)|GO:0008295(spermidine biosynthetic process)|GO:0016829(lyase activity)|GO:0034641(cellular nitrogen compound metabolic process)
AMDHD1	M25	amidohydrolase domain containing 1	Homo sapiens amidohydrolase domain containing 1 (AMDHD1), mRNA [NM_152435]	GO:0005737(cytoplasm)|GO:0005829(cytosol)|GO:0006548(histidine catabolic process)|GO:0019556(histidine catabolic process to glutamate and formamide)|GO:0034641(cellular nitrogen compound metabolic process)|GO:0046872(metal ion binding)|GO:0050480(imidazolonepropionase activity)
AMDHD2	M15	amidohydrolase domain containing 2	Homo sapiens amidohydrolase domain containing 2 (AMDHD2), transcript variant 1, mRNA [NM_015944]	GO:0005975(carbohydrate metabolic process)|GO:0006044(N-acetylglucosamine metabolic process)|GO:0008448(N-acetylglucosamine-6-phosphate deacetylase activity)|GO:0016810(hydrolase activity, acting on carbon-nitrogen (but not peptide) bonds)
AMFR	M17	autocrine motility factor receptor	Homo sapiens autocrine motility factor receptor (AMFR), mRNA [NM_001144]	GO:0000209(protein polyubiquitination)|GO:0000299(integral to membrane of membrane fraction)|GO:0004842(ubiquitin-protein ligase activity)|GO:0004872(receptor activity)|GO:0005515(protein binding)|GO:0005634(nucleus)|GO:0005737(cytoplasm)|GO:0005783(endoplasmic reticulum)|GO:0005789(endoplasmic reticulum membrane)|GO:0006511(ubiquitin-dependent protein catabolic process)|GO:0006928(cellular compo…
AMICA1	M21	adhesion molecule, interacts with CXADR antigen 1	Homo sapiens adhesion molecule, interacts with CXADR antigen 1 (AMICA1), transcript variant 2, mRNA [NM_153206]	GO:0005886(plasma membrane)|GO:0005923(tight junction)|GO:0007155(cell adhesion)|GO:0007157(heterophilic cell-cell adhesion)|GO:0007596(blood coagulation)|GO:0016021(integral to membrane)|GO:0030054(cell junction)|GO:0030593(neutrophil chemotaxis)|GO:0050776(regulation of immune response)|GO:0050839(cell adhesion molecule binding)|GO:0050900(leukocyte migration)|GO:0070633(transepithelial transpo…
AMMECR1L	M7	AMME chromosomal region gene 1-like	Homo sapiens AMME chromosomal region gene 1-like (AMMECR1L), transcript variant 1, mRNA [NM_031445]
AMOT	M21	angiomotin	Homo sapiens angiomotin (AMOT), transcript variant 2, mRNA [NM_133265]	GO:0001570(vasculogenesis)|GO:0001701(in utero embryonic development)|GO:0001702(gastrulation with mouth forming second)|GO:0001725(stress fiber)|GO:0001726(ruffle)|GO:0004872(receptor activity)|GO:0005515(protein binding)|GO:0005737(cytoplasm)|GO:0005884(actin filament)|GO:0005923(tight junction)|GO:0006935(chemotaxis)|GO:0007043(cell-cell junction assembly)|GO:0008180(signalosome)|GO:0009897(ex…
AMOTL2	M14	angiomotin like 2	Homo sapiens angiomotin like 2 (AMOTL2), mRNA [NM_016201]
AMPD2	M5	adenosine monophosphate deaminase 2	Homo sapiens adenosine monophosphate deaminase 2 (AMPD2), transcript variant 1, mRNA [NM_004037]	GO:0003876(AMP deaminase activity)|GO:0005575(cellular_component)|GO:0005829(cytosol)|GO:0006144(purine base metabolic process)|GO:0006163(purine nucleotide metabolic process)|GO:0009168(purine ribonucleoside monophosphate biosynthetic process)|GO:0016787(hydrolase activity)|GO:0043101(purine-containing compound salvage)|GO:0046872(metal ion binding)|GO:0055086(nucleobase, nucleoside and nucleoti…
AMPD3	M7	adenosine monophosphate deaminase 3	Homo sapiens adenosine monophosphate deaminase 3 (AMPD3), transcript variant 3, mRNA [NM_001025390]	GO:0003876(AMP deaminase activity)|GO:0005829(cytosol)|GO:0006144(purine base metabolic process)|GO:0006196(AMP catabolic process)|GO:0009117(nucleotide metabolic process)|GO:0009168(purine ribonucleoside monophosphate biosynthetic process)|GO:0016787(hydrolase activity)|GO:0043101(purine-containing compound salvage)|GO:0046872(metal ion binding)|GO:0055086(nucleobase, nucleoside and nucleotide m…
AMT	M20	aminomethyltransferase	Homo sapiens aminomethyltransferase (AMT), nuclear gene encoding mitochondrial protein, transcript variant 1, mRNA [NM_000481]	GO:0004047(aminomethyltransferase activity)|GO:0005737(cytoplasm)|GO:0005739(mitochondrion)|GO:0006546(glycine catabolic process)|GO:0008483(transaminase activity)|GO:0016740(transferase activity)
AMY1C	M22	amylase, alpha 1C (salivary)	Homo sapiens amylase, alpha 1C (salivary) (AMY1C), mRNA [NM_001008219]	GO:0004556(alpha-amylase activity)|GO:0005515(protein binding)|GO:0005576(extracellular region)|GO:0005975(carbohydrate metabolic process)|GO:0007586(digestion)|GO:0016798(hydrolase activity, acting on glycosyl bonds)|GO:0046872(metal ion binding)
AMZ1	M5	archaelysin family metallopeptidase 1	Homo sapiens archaelysin family metallopeptidase 1 (AMZ1), mRNA [NM_133463]	GO:0006508(proteolysis)|GO:0008233(peptidase activity)|GO:0008237(metallopeptidase activity)|GO:0008270(zinc ion binding)|GO:0046872(metal ion binding)
AMZ2	M28	archaelysin family metallopeptidase 2	Homo sapiens archaelysin family metallopeptidase 2 (AMZ2), transcript variant 1, mRNA [NM_016627]	GO:0006508(proteolysis)|GO:0008233(peptidase activity)|GO:0008237(metallopeptidase activity)|GO:0008270(zinc ion binding)|GO:0046872(metal ion binding)
AMZ2P1	M28	archaelysin family metallopeptidase 2 pseudogene 1	Homo sapiens archaelysin family metallopeptidase 2 pseudogene 1 (AMZ2P1), non-coding RNA [NR_026903]
ANAPC11	M29	anaphase promoting complex subunit 11	Homo sapiens anaphase promoting complex subunit 11 (ANAPC11), transcript variant 1, mRNA [NM_001002244]	GO:0000075(cell cycle checkpoint)|GO:0000278(mitotic cell cycle)|GO:0004842(ubiquitin-protein ligase activity)|GO:0005634(nucleus)|GO:0005654(nucleoplasm)|GO:0005680(anaphase-promoting complex)|GO:0005737(cytoplasm)|GO:0005829(cytosol)|GO:0007067(mitosis)|GO:0007094(mitotic cell cycle spindle assembly checkpoint)|GO:0008270(zinc ion binding)|GO:0016567(protein ubiquitination)|GO:0031145(anaphase-…
ANAPC13	M6	anaphase promoting complex subunit 13	Homo sapiens anaphase promoting complex subunit 13 (ANAPC13), transcript variant 1, mRNA [NM_015391]	GO:0005634(nucleus)|GO:0005680(anaphase-promoting complex)|GO:0007049(cell cycle)|GO:0007067(mitosis)|GO:0051301(cell division)|GO:0070979(protein K11-linked ubiquitination)
ANAPC16	M28	anaphase promoting complex subunit 16	Homo sapiens anaphase promoting complex subunit 16 (ANAPC16), transcript variant 1, mRNA [NM_001242546]	GO:0005634(nucleus)|GO:0005680(anaphase-promoting complex)|GO:0005737(cytoplasm)|GO:0007049(cell cycle)|GO:0007067(mitosis)|GO:0016567(protein ubiquitination)|GO:0051301(cell division)
ANAPC5	M24	anaphase promoting complex subunit 5	Homo sapiens anaphase promoting complex subunit 5 (ANAPC5), transcript variant 1, mRNA [NM_016237]	GO:0000075(cell cycle checkpoint)|GO:0000086(G2/M transition of mitotic cell cycle)|GO:0000090(mitotic anaphase)|GO:0000278(mitotic cell cycle)|GO:0004842(ubiquitin-protein ligase activity)|GO:0005488(binding)|GO:0005634(nucleus)|GO:0005654(nucleoplasm)|GO:0005680(anaphase-promoting complex)|GO:0005829(cytosol)|GO:0006511(ubiquitin-dependent protein catabolic process)|GO:0007094(mitotic cell cycl…
ANG	M27	angiogenin, ribonuclease, RNase A family, 5	Homo sapiens angiogenin, ribonuclease, RNase A family, 5 (ANG), transcript variant 1, mRNA [NM_001145]	GO:0001525(angiogenesis)|GO:0001541(ovarian follicle development)|GO:0001556(oocyte maturation)|GO:0001666(response to hypoxia)|GO:0001890(placenta development)|GO:0001938(positive regulation of endothelial cell proliferation)|GO:0003677(DNA binding)|GO:0003779(actin binding)|GO:0004519(endonuclease activity)|GO:0004522(pancreatic ribonuclease activity)|GO:0004540(ribonuclease activity)|GO:000510…
ANGEL2	M24	angel homolog 2 (Drosophila)	Homo sapiens angel homolog 2 (Drosophila) (ANGEL2), mRNA [NM_144567]
ANGPT2	M7	angiopoietin 2	Homo sapiens angiopoietin 2 (ANGPT2), transcript variant 1, mRNA [NM_001147]	GO:0001666(response to hypoxia)|GO:0005102(receptor binding)|GO:0005515(protein binding)|GO:0005576(extracellular region)|GO:0005615(extracellular space)|GO:0005634(nucleus)|GO:0005886(plasma membrane)|GO:0007165(signal transduction)|GO:0007275(multicellular organismal development)|GO:0007281(germ cell development)|GO:0007596(blood coagulation)|GO:0009314(response to radiation)|GO:0009612(respons…
ANGPTL2	M16	angiopoietin-like 2	Homo sapiens angiopoietin-like 2 (ANGPTL2), mRNA [NM_012098]	GO:0005102(receptor binding)|GO:0005576(extracellular region)|GO:0005615(extracellular space)|GO:0007165(signal transduction)|GO:0007275(multicellular organismal development)
ANGPTL3	M25	angiopoietin-like 3	Homo sapiens angiopoietin-like 3 (ANGPTL3), mRNA [NM_014495]	GO:0004857(enzyme inhibitor activity)|GO:0004859(phospholipase inhibitor activity)|GO:0005178(integrin binding)|GO:0005576(extracellular region)|GO:0005615(extracellular space)|GO:0006071(glycerol metabolic process)|GO:0006631(fatty acid metabolic process)|GO:0006644(phospholipid metabolic process)|GO:0007160(cell-matrix adhesion)|GO:0007165(signal transduction)|GO:0007229(integrin-mediated signa…
ANGPTL4	M7	angiopoietin-like 4	Homo sapiens angiopoietin-like 4 (ANGPTL4), transcript variant 1, mRNA [NM_139314]	GO:0001666(response to hypoxia)|GO:0004857(enzyme inhibitor activity)|GO:0005102(receptor binding)|GO:0005515(protein binding)|GO:0005576(extracellular region)|GO:0005578(proteinaceous extracellular matrix)|GO:0005615(extracellular space)|GO:0007165(signal transduction)|GO:0007275(multicellular organismal development)|GO:0030154(cell differentiation)|GO:0043066(negative regulation of apoptosis)|G…
ANGPTL6	M3	angiopoietin-like 6	Homo sapiens angiopoietin-like 6 (ANGPTL6), mRNA [NM_031917]	GO:0001525(angiogenesis)|GO:0005102(receptor binding)|GO:0005576(extracellular region)|GO:0005615(extracellular space)|GO:0007165(signal transduction)|GO:0007275(multicellular organismal development)|GO:0030141(stored secretory granule)|GO:0030154(cell differentiation)
ANKAR	M29	ankyrin and armadillo repeat containing	Homo sapiens ankyrin and armadillo repeat containing (ANKAR), mRNA [NM_144708]	GO:0005488(binding)|GO:0016020(membrane)|GO:0016021(integral to membrane)
ANKH	M10	ankylosis, progressive homolog (mouse)	Homo sapiens ankylosis, progressive homolog (mouse) (ANKH), mRNA [NM_054027]	GO:0001501(skeletal system development)|GO:0005315(inorganic phosphate transmembrane transporter activity)|GO:0005886(plasma membrane)|GO:0005887(integral to plasma membrane)|GO:0006810(transport)|GO:0007626(locomotory behavior)|GO:0016021(integral to membrane)|GO:0019867(outer membrane)|GO:0030500(regulation of bone mineralization)|GO:0030504(inorganic diphosphate transmembrane transporter activ…
ANKHD1	M15	ankyrin repeat and KH domain containing 1	Homo sapiens ankyrin repeat and KH domain containing 1 (ANKHD1), transcript variant 3, mRNA [NM_024668]	GO:0003723(RNA binding)|GO:0005515(protein binding)|GO:0005634(nucleus)|GO:0005730(nucleolus)|GO:0005737(cytoplasm)
ANKHD1-EIF4EBP3	M16	ANKHD1-EIF4EBP3 readthrough	Homo sapiens ANKHD1-EIF4EBP3 readthrough (ANKHD1-EIF4EBP3), mRNA [NM_020690]	GO:0003723(RNA binding)|GO:0005634(nucleus)|GO:0005730(nucleolus)|GO:0005737(cytoplasm)
ANKLE2	M11	ankyrin repeat and LEM domain containing 2	Homo sapiens ankyrin repeat and LEM domain containing 2 (ANKLE2), mRNA [NM_015114]	GO:0005635(nuclear envelope)|GO:0005737(cytoplasm)|GO:0016020(membrane)|GO:0016021(integral to membrane)
ANKMY1	M5	ankyrin repeat and MYND domain containing 1	Homo sapiens ankyrin repeat and MYND domain containing 1 (ANKMY1), transcript variant 1, mRNA [NM_016552]	GO:0008270(zinc ion binding)|GO:0046872(metal ion binding)
ANKMY2	M26	ankyrin repeat and MYND domain containing 2	Homo sapiens ankyrin repeat and MYND domain containing 2 (ANKMY2), mRNA [NM_020319]	GO:0005929(cilium)|GO:0008270(zinc ion binding)|GO:0046872(metal ion binding)
ANKRA2	M26	ankyrin repeat, family A (RFXANK-like), 2	Homo sapiens ankyrin repeat, family A (RFXANK-like), 2 (ANKRA2), mRNA [NM_023039]	GO:0005624(membrane fraction)|GO:0005634(nucleus)|GO:0005737(cytoplasm)|GO:0005829(cytosol)|GO:0005856(cytoskeleton)|GO:0008150(biological_process)|GO:0016020(membrane)|GO:0030169(low-density lipoprotein particle binding)|GO:0042826(histone deacetylase binding)
ANKRD1	M7	ankyrin repeat domain 1 (cardiac muscle)	Homo sapiens ankyrin repeat domain 1 (cardiac muscle) (ANKRD1), mRNA [NM_014391]	GO:0001085(RNA polymerase II transcription factor binding)|GO:0001105(RNA polymerase II transcription coactivator activity)|GO:0002039(p53 binding)|GO:0003677(DNA binding)|GO:0003714(transcription corepressor activity)|GO:0005515(protein binding)|GO:0005634(nucleus)|GO:0005654(nucleoplasm)|GO:0005667(transcription factor complex)|GO:0005737(cytoplasm)|GO:0005829(cytosol)|GO:0031432(titin binding)…
ANKRD11	M14	ankyrin repeat domain 11	Homo sapiens ankyrin repeat domain 11 (ANKRD11), mRNA [NM_013275]	GO:0001701(in utero embryonic development)|GO:0001894(tissue homeostasis)|GO:0005634(nucleus)|GO:0035264(multicellular organism growth)|GO:0048705(skeletal system morphogenesis)|GO:0060323(head morphogenesis)|GO:0060348(bone development)
ANKRD12	M9	ankyrin repeat domain 12	Homo sapiens ankyrin repeat domain 12 (ANKRD12), transcript variant 1, mRNA [NM_015208]	GO:0005634(nucleus)|GO:0005730(nucleolus)|GO:0005737(cytoplasm)
ANKRD13C	M9	ankyrin repeat domain 13C	Homo sapiens ankyrin repeat domain 13C (ANKRD13C), mRNA [NM_030816]	GO:0005102(receptor binding)|GO:0005783(endoplasmic reticulum)|GO:0005789(endoplasmic reticulum membrane)|GO:0006621(protein retention in ER lumen)|GO:0010869(regulation of receptor biosynthetic process)|GO:0016020(membrane)|GO:0048471(perinuclear region of cytoplasm)|GO:2000209(regulation of anoikis)
ANKRD16	M15	ankyrin repeat domain 16	Homo sapiens ankyrin repeat domain 16 (ANKRD16), transcript variant 2, mRNA [NM_001009941]
ANKRD18B	M24	ankyrin repeat domain 18B	Homo sapiens ankyrin repeat domain 18B (ANKRD18B), mRNA [NM_001244752]
ANKRD20A1	M2	ankyrin repeat domain 20 family, member A1	Homo sapiens ankyrin repeat domain 20 family, member A1 (ANKRD20A1), mRNA [NM_032250]	GO:0005886(plasma membrane)
ANKRD20A5P	M29	ankyrin repeat domain 20 family, member A5, pseudogene	Homo sapiens ankyrin repeat domain 20 family, member A5, pseudogene (ANKRD20A5P), non-coding RNA [NR_040113]
ANKRD20A8P	M24	ankyrin repeat domain 20 family, member A8, pseudogene	Homo sapiens ankyrin repeat domain 20 family, member A8, pseudogene (ANKRD20A8P), non-coding RNA [NR_003366]
ANKRD20A9P	M22	ankyrin repeat domain 20 family, member A9, pseudogene	Homo sapiens ankyrin repeat domain 20 family, member A9, pseudogene (ANKRD20A9P), non-coding RNA [NR_027995]
ANKRD23	M20	ankyrin repeat domain 23	Homo sapiens ankyrin repeat domain 23 (ANKRD23), mRNA [NM_144994]	GO:0005634(nucleus)|GO:0005730(nucleolus)|GO:0005737(cytoplasm)|GO:0006631(fatty acid metabolic process)|GO:0015629(actin cytoskeleton)|GO:0031432(titin binding)|GO:0031674(I band)
ANKRD24	M2	ankyrin repeat domain 24	Homo sapiens ankyrin repeat domain 24 (ANKRD24), mRNA [NM_133475]
ANKRD26	M29	ankyrin repeat domain 26	Homo sapiens ankyrin repeat domain 26 (ANKRD26), mRNA [NM_014915]	GO:0005813(centrosome)
ANKRD27	M10	ankyrin repeat domain 27 (VPS9 domain)	Homo sapiens ankyrin repeat domain 27 (VPS9 domain) (ANKRD27), mRNA [NM_032139]	GO:0005085(guanyl-nucleotide exchange factor activity)|GO:0005096(GTPase activator activity)|GO:0005737(cytoplasm)|GO:0005764(lysosome)|GO:0005769(early endosome)|GO:0045022(early endosome to late endosome transport)
ANKRD30BL	M4	ankyrin repeat domain 30B-like	Homo sapiens ankyrin repeat domain 30B-like (ANKRD30BL), transcript variant 1, non-coding RNA [NR_027019]
ANKRD30BP2	M1	ankyrin repeat domain 30B pseudogene 2	Homo sapiens ankyrin repeat domain 30B pseudogene 2 (ANKRD30BP2), non-coding RNA [NR_026916]
ANKRD31	M24	ankyrin repeat domain 31	Homo sapiens ankyrin repeat domain 31 (ANKRD31), mRNA [NM_001164443]
ANKRD32	M29	ankyrin repeat domain 32	Homo sapiens ankyrin repeat domain 32 (ANKRD32), mRNA [NM_032290]	GO:0005622(intracellular)|GO:0005634(nucleus)|GO:0005813(centrosome)
ANKRD33	M6	ankyrin repeat domain 33	Homo sapiens ankyrin repeat domain 33 (ANKRD33), transcript variant 2, mRNA [NM_182608]
ANKRD35	M22	ankyrin repeat domain 35	Homo sapiens ankyrin repeat domain 35 (ANKRD35), mRNA [NM_144698]
ANKRD36	M29	ankyrin repeat domain 36	Homo sapiens ankyrin repeat domain 36 (ANKRD36), mRNA [NM_001164315]
ANKRD36B	M25	ankyrin repeat domain 36B	Homo sapiens ankyrin repeat domain 36B (ANKRD36B), mRNA [NM_025190]
ANKRD36BP1	M1	ankyrin repeat domain 36B pseudogene 1	Homo sapiens ankyrin repeat domain 36B pseudogene 1 (ANKRD36BP1), non-coding RNA [NR_026844]
ANKRD36BP2	M29	ankyrin repeat domain 36B pseudogene 2	Homo sapiens ankyrin repeat domain 36B pseudogene 2 (ANKRD36BP2), non-coding RNA [NR_015424]
ANKRD39	M22	ankyrin repeat domain 39	Homo sapiens ankyrin repeat domain 39 (ANKRD39), mRNA [NM_016466]
ANKRD40	M14	ankyrin repeat domain 40	Homo sapiens ankyrin repeat domain 40 (ANKRD40), mRNA [NM_052855]
ANKRD43	M21	ankyrin repeat domain 43	Homo sapiens ankyrin repeat domain 43 (ANKRD43), mRNA [NM_175873]
ANKRD45	M1	ankyrin repeat domain 45	Homo sapiens ankyrin repeat domain 45 (ANKRD45), mRNA [NM_198493]
ANKRD46	M29	ankyrin repeat domain 46	Homo sapiens ankyrin repeat domain 46 (ANKRD46), mRNA [NM_198401]	GO:0016020(membrane)|GO:0016021(integral to membrane)
ANKRD49	M29	ankyrin repeat domain 49	Homo sapiens ankyrin repeat domain 49 (ANKRD49), mRNA [NM_017704]	GO:0005634(nucleus)|GO:0045893(positive regulation of transcription, DNA-dependent)
ANKRD52	M16	ankyrin repeat domain 52	Homo sapiens ankyrin repeat domain 52 (ANKRD52), mRNA [NM_173595]
ANKRD53	M1	ankyrin repeat domain 53	Homo sapiens ankyrin repeat domain 53 (ANKRD53), transcript variant 2, mRNA [NM_024933]
ANKRD54	M17	ankyrin repeat domain 54	Homo sapiens ankyrin repeat domain 54 (ANKRD54), transcript variant 1, mRNA [NM_138797]	GO:0005634(nucleus)|GO:0005737(cytoplasm)|GO:0006913(nucleocytoplasmic transport)|GO:0007049(cell cycle)|GO:0010627(regulation of intracellular protein kinase cascade)|GO:0019887(protein kinase regulator activity)|GO:0030496(midbody)|GO:0032403(protein complex binding)|GO:0045648(positive regulation of erythrocyte differentiation)|GO:0045859(regulation of protein kinase activity)
ANKRD57	M8	ankyrin repeat domain 57	Homo sapiens ankyrin repeat domain 57 (ANKRD57), mRNA [NM_023016]
ANKRD7	M29	ankyrin repeat domain 7	Homo sapiens ankyrin repeat domain 7 (ANKRD7), mRNA [NM_019644]	GO:0008584(male gonad development)
ANKRD9	M12	ankyrin repeat domain 9	Homo sapiens ankyrin repeat domain 9 (ANKRD9), mRNA [NM_152326]
ANKS1B	M7	ankyrin repeat and sterile alpha motif domain containing 1B	Homo sapiens ankyrin repeat and sterile alpha motif domain containing 1B (ANKS1B), transcript variant 2, mRNA [NM_181670]	GO:0005634(nucleus)|GO:0005737(cytoplasm)|GO:0005886(plasma membrane)|GO:0014069(postsynaptic density)|GO:0015030(Cajal body)|GO:0030054(cell junction)|GO:0042995(cell projection)|GO:0043197(dendritic spine)|GO:0045202(synapse)|GO:0045211(postsynaptic membrane)|GO:0046875(ephrin receptor binding)
ANKS3	M8	ankyrin repeat and sterile alpha motif domain containing 3	Homo sapiens ankyrin repeat and sterile alpha motif domain containing 3 (ANKS3), transcript variant 1, mRNA [NM_133450]
ANKZF1	M10	ankyrin repeat and zinc finger domain containing 1	Homo sapiens ankyrin repeat and zinc finger domain containing 1 (ANKZF1), transcript variant 1, mRNA [NM_018089]	GO:0005622(intracellular)|GO:0008270(zinc ion binding)|GO:0046872(metal ion binding)
ANO4	M9	anoctamin 4	Homo sapiens anoctamin 4 (ANO4), mRNA [NM_178826]	GO:0005216(ion channel activity)|GO:0005254(chloride channel activity)|GO:0006811(ion transport)|GO:0016020(membrane)|GO:0016021(integral to membrane)|GO:0034707(chloride channel complex)
ANO5	M25	anoctamin 5	Homo sapiens anoctamin 5 (ANO5), transcript variant 1, mRNA [NM_213599]	GO:0005216(ion channel activity)|GO:0005254(chloride channel activity)|GO:0005783(endoplasmic reticulum)|GO:0005789(endoplasmic reticulum membrane)|GO:0006811(ion transport)|GO:0016020(membrane)|GO:0016021(integral to membrane)|GO:0034707(chloride channel complex)
ANP32A	M19	acidic (leucine-rich) nuclear phosphoprotein 32 family, member A	Homo sapiens acidic (leucine-rich) nuclear phosphoprotein 32 family, member A (ANP32A), mRNA [NM_006305]	GO:0005515(protein binding)|GO:0005634(nucleus)|GO:0005654(nucleoplasm)|GO:0005737(cytoplasm)|GO:0005783(endoplasmic reticulum)|GO:0006355(regulation of transcription, DNA-dependent)|GO:0006913(nucleocytoplasmic transport)|GO:0016070(RNA metabolic process)|GO:0016071(mRNA metabolic process)|GO:0035556(intracellular signal transduction)|GO:0048471(perinuclear region of cytoplasm)
ANP32A-IT1	M4	ANP32A intronic transcript 1 (non-protein coding)	Homo sapiens ANP32A intronic transcript 1 (non-protein coding) (ANP32A-IT1), non-coding RNA [NR_026808]
ANP32E	M29	acidic (leucine-rich) nuclear phosphoprotein 32 family, member E	Homo sapiens acidic (leucine-rich) nuclear phosphoprotein 32 family, member E (ANP32E), transcript variant 1, mRNA [NM_030920]	GO:0005634(nucleus)|GO:0005737(cytoplasm)|GO:0016023(cytoplasmic membrane-bounded vesicle)|GO:0019212(phosphatase inhibitor activity)
ANPEP	M19	alanyl (membrane) aminopeptidase	Homo sapiens alanyl (membrane) aminopeptidase (ANPEP), mRNA [NM_001150]	GO:0001525(angiogenesis)|GO:0004177(aminopeptidase activity)|GO:0004872(receptor activity)|GO:0005625(soluble fraction)|GO:0005737(cytoplasm)|GO:0005793(ER-Golgi intermediate compartment)|GO:0005829(cytosol)|GO:0005886(plasma membrane)|GO:0005887(integral to plasma membrane)|GO:0006508(proteolysis)|GO:0006725(cellular aromatic compound metabolic process)|GO:0007275(multicellular organismal develo…
ANTXR2	M10	anthrax toxin receptor 2	Homo sapiens anthrax toxin receptor 2 (ANTXR2), transcript variant 1, mRNA [NM_058172]	GO:0004872(receptor activity)|GO:0005515(protein binding)|GO:0005576(extracellular region)|GO:0005783(endoplasmic reticulum)|GO:0005789(endoplasmic reticulum membrane)|GO:0005886(plasma membrane)|GO:0016021(integral to membrane)|GO:0046872(metal ion binding)
ANXA1	M7	annexin A1	Homo sapiens annexin A1 (ANXA1), mRNA [NM_000700]	GO:0001533(cornified envelope)|GO:0002674(negative regulation of acute inflammatory response)|GO:0003697(single-stranded DNA binding)|GO:0003727(single-stranded RNA binding)|GO:0004859(phospholipase inhibitor activity)|GO:0005102(receptor binding)|GO:0005198(structural molecule activity)|GO:0005509(calcium ion binding)|GO:0005515(protein binding)|GO:0005543(phospholipid binding)|GO:0005544(calciu…
ANXA10	M1	annexin A10	Homo sapiens annexin A10 (ANXA10), mRNA [NM_007193]	GO:0005509(calcium ion binding)|GO:0005544(calcium-dependent phospholipid binding)|GO:0005739(mitochondrion)
ANXA2	M11	annexin A2	Homo sapiens annexin A2 (ANXA2), transcript variant 2, mRNA [NM_001002857]	GO:0001501(skeletal system development)|GO:0001525(angiogenesis)|GO:0004859(phospholipase inhibitor activity)|GO:0005509(calcium ion binding)|GO:0005515(protein binding)|GO:0005544(calcium-dependent phospholipid binding)|GO:0005546(phosphatidylinositol-4,5-bisphosphate binding)|GO:0005576(extracellular region)|GO:0005604(basement membrane)|GO:0005625(soluble fraction)|GO:0005737(cytoplasm)|GO:000…
ANXA2P1	M5	annexin A2 pseudogene 1	Homo sapiens annexin A2 pseudogene 1 (ANXA2P1), non-coding RNA [NR_001562]
ANXA2P3	M5	annexin A2 pseudogene 3	Homo sapiens annexin A2 pseudogene 3 (ANXA2P3), non-coding RNA [NR_001446]
ANXA3	M11	annexin A3	Homo sapiens annexin A3 (ANXA3), mRNA [NM_005139]	GO:0005509(calcium ion binding)|GO:0005544(calcium-dependent phospholipid binding)|GO:0005737(cytoplasm)|GO:0005886(plasma membrane)|GO:0006909(phagocytosis)|GO:0010595(positive regulation of endothelial cell migration)|GO:0016020(membrane)|GO:0019834(phospholipase A2 inhibitor activity)|GO:0021766(hippocampus development)|GO:0030424(axon)|GO:0030425(dendrite)|GO:0030670(phagocytic vesicle membra…
ANXA4	M29	annexin A4	Homo sapiens annexin A4 (ANXA4), mRNA [NM_001153]	GO:0004859(phospholipase inhibitor activity)|GO:0005509(calcium ion binding)|GO:0005544(calcium-dependent phospholipid binding)|GO:0005737(cytoplasm)|GO:0006916(anti-apoptosis)|GO:0007165(signal transduction)|GO:0050819(negative regulation of coagulation)
ANXA5	M14	annexin A5	Homo sapiens annexin A5 (ANXA5), mRNA [NM_001154]	GO:0004859(phospholipase inhibitor activity)|GO:0005509(calcium ion binding)|GO:0005543(phospholipid binding)|GO:0005544(calcium-dependent phospholipid binding)|GO:0005622(intracellular)|GO:0005737(cytoplasm)|GO:0006916(anti-apoptosis)|GO:0007165(signal transduction)|GO:0007596(blood coagulation)|GO:0010033(response to organic substance)|GO:0014704(intercalated disc)|GO:0030971(receptor tyrosine …
ANXA6	M20	annexin A6	Homo sapiens annexin A6 (ANXA6), transcript variant 1, mRNA [NM_001155]	GO:0005509(calcium ion binding)|GO:0005515(protein binding)|GO:0005544(calcium-dependent phospholipid binding)|GO:0005737(cytoplasm)|GO:0016324(apical plasma membrane)|GO:0042470(melanosome)|GO:0043234(protein complex)
ANXA8L2	M1	annexin A8-like 2	Homo sapiens annexin A8-like 2 (ANXA8L2), mRNA [NM_001630]	GO:0005509(calcium ion binding)|GO:0005544(calcium-dependent phospholipid binding)
ANXA9	M21	annexin A9	Homo sapiens annexin A9 (ANXA9), mRNA [NM_003568]	GO:0001786(phosphatidylserine binding)|GO:0005509(calcium ion binding)|GO:0005543(phospholipid binding)|GO:0005544(calcium-dependent phospholipid binding)|GO:0005829(cytosol)|GO:0009986(cell surface)|GO:0015464(acetylcholine receptor activity)|GO:0016337(cell-cell adhesion)|GO:0042803(protein homodimerization activity)
AOX1	M15	aldehyde oxidase 1	Homo sapiens aldehyde oxidase 1 (AOX1), mRNA [NM_001159]	GO:0004031(aldehyde oxidase activity)|GO:0004854(xanthine dehydrogenase activity)|GO:0005488(binding)|GO:0005506(iron ion binding)|GO:0005737(cytoplasm)|GO:0006954(inflammatory response)|GO:0008762(UDP-N-acetylmuramate dehydrogenase activity)|GO:0009055(electron carrier activity)|GO:0016614(oxidoreductase activity, acting on CH-OH group of donors)|GO:0046872(metal ion binding)|GO:0050660(flavin a…
AP1AR	M25	adaptor-related protein complex 1 associated regulatory protein	Homo sapiens adaptor-related protein complex 1 associated regulatory protein (AP1AR), transcript variant 1, mRNA [NM_018569]	GO:0005730(nucleolus)|GO:0005737(cytoplasm)|GO:0005769(early endosome)|GO:0005770(late endosome)|GO:0005794(Golgi apparatus)|GO:0015031(protein transport)|GO:0030133(transport vesicle)
AP1B1	M17	adaptor-related protein complex 1, beta 1 subunit	Homo sapiens adaptor-related protein complex 1, beta 1 subunit (AP1B1), transcript variant 1, mRNA [NM_001127]	GO:0000139(Golgi membrane)|GO:0005215(transporter activity)|GO:0005515(protein binding)|GO:0005765(lysosomal membrane)|GO:0005794(Golgi apparatus)|GO:0005829(cytosol)|GO:0006886(intracellular protein transport)|GO:0006892(post-Golgi vesicle-mediated transport)|GO:0006897(endocytosis)|GO:0008565(protein transporter activity)|GO:0016020(membrane)|GO:0016032(viral reproduction)|GO:0016044(cellular m…
AP1G1	M1	adaptor-related protein complex 1, gamma 1 subunit	Homo sapiens adaptor-related protein complex 1, gamma 1 subunit (AP1G1), transcript variant 1, mRNA [NM_001030007]	GO:0000139(Golgi membrane)|GO:0005215(transporter activity)|GO:0005515(protein binding)|GO:0005737(cytoplasm)|GO:0005765(lysosomal membrane)|GO:0005794(Golgi apparatus)|GO:0005829(cytosol)|GO:0006886(intracellular protein transport)|GO:0006892(post-Golgi vesicle-mediated transport)|GO:0006897(endocytosis)|GO:0008565(protein transporter activity)|GO:0016020(membrane)|GO:0016032(viral reproduction)…
AP1M2	M19	adaptor-related protein complex 1, mu 2 subunit	Homo sapiens adaptor-related protein complex 1, mu 2 subunit (AP1M2), mRNA [NM_005498]	GO:0000139(Golgi membrane)|GO:0005765(lysosomal membrane)|GO:0005794(Golgi apparatus)|GO:0005829(cytosol)|GO:0006605(protein targeting)|GO:0006892(post-Golgi vesicle-mediated transport)|GO:0006903(vesicle targeting)|GO:0016020(membrane)|GO:0016032(viral reproduction)|GO:0016044(cellular membrane organization)|GO:0030131(clathrin adaptor complex)|GO:0030659(cytoplasmic vesicle membrane)|GO:0030665…
AP1S2	M10	adaptor-related protein complex 1, sigma 2 subunit	Homo sapiens adaptor-related protein complex 1, sigma 2 subunit (AP1S2), mRNA [NM_003916]	GO:0000139(Golgi membrane)|GO:0005765(lysosomal membrane)|GO:0005794(Golgi apparatus)|GO:0005829(cytosol)|GO:0005905(coated pit)|GO:0006886(intracellular protein transport)|GO:0006892(post-Golgi vesicle-mediated transport)|GO:0006897(endocytosis)|GO:0008565(protein transporter activity)|GO:0016020(membrane)|GO:0016032(viral reproduction)|GO:0016044(cellular membrane organization)|GO:0030119(AP-ty…
AP2B1	M12	adaptor-related protein complex 2, beta 1 subunit	Homo sapiens adaptor-related protein complex 2, beta 1 subunit (AP2B1), transcript variant 1, mRNA [NM_001030006]	GO:0005488(binding)|GO:0005515(protein binding)|GO:0005829(cytosol)|GO:0005886(plasma membrane)|GO:0005905(coated pit)|GO:0006886(intracellular protein transport)|GO:0007173(epidermal growth factor receptor signaling pathway)|GO:0007268(synaptic transmission)|GO:0007411(axon guidance)|GO:0008565(protein transporter activity)|GO:0016020(membrane)|GO:0016032(viral reproduction)|GO:0016192(vesicle-m…
AP2M1	M16	adaptor-related protein complex 2, mu 1 subunit	Homo sapiens adaptor-related protein complex 2, mu 1 subunit (AP2M1), transcript variant 1, mRNA [NM_004068]	GO:0005215(transporter activity)|GO:0005515(protein binding)|GO:0005739(mitochondrion)|GO:0005778(peroxisomal membrane)|GO:0005829(cytosol)|GO:0005886(plasma membrane)|GO:0006810(transport)|GO:0006886(intracellular protein transport)|GO:0007173(epidermal growth factor receptor signaling pathway)|GO:0007268(synaptic transmission)|GO:0007411(axon guidance)|GO:0008289(lipid binding)|GO:0016032(viral…
AP2S1	M16	adaptor-related protein complex 2, sigma 1 subunit	Homo sapiens adaptor-related protein complex 2, sigma 1 subunit (AP2S1), transcript variant AP17, mRNA [NM_004069]	GO:0005215(transporter activity)|GO:0005829(cytosol)|GO:0005886(plasma membrane)|GO:0005905(coated pit)|GO:0006810(transport)|GO:0006886(intracellular protein transport)|GO:0007173(epidermal growth factor receptor signaling pathway)|GO:0007268(synaptic transmission)|GO:0007411(axon guidance)|GO:0008565(protein transporter activity)|GO:0015031(protein transport)|GO:0016032(viral reproduction)|GO:0…
AP3B1	M20	adaptor-related protein complex 3, beta 1 subunit	Homo sapiens adaptor-related protein complex 3, beta 1 subunit (AP3B1), mRNA [NM_003664]	GO:0005488(binding)|GO:0005794(Golgi apparatus)|GO:0006622(protein targeting to lysosome)|GO:0006886(intracellular protein transport)|GO:0006897(endocytosis)|GO:0007596(blood coagulation)|GO:0008565(protein transporter activity)|GO:0016020(membrane)|GO:0019882(antigen processing and presentation)|GO:0019903(protein phosphatase binding)|GO:0030117(membrane coat)|GO:0030665(clathrin coated vesicle …
AP3D1	M17	adaptor-related protein complex 3, delta 1 subunit	Homo sapiens adaptor-related protein complex 3, delta 1 subunit (AP3D1), transcript variant 2, mRNA [NM_003938]	GO:0000139(Golgi membrane)|GO:0005215(transporter activity)|GO:0005488(binding)|GO:0005737(cytoplasm)|GO:0005794(Golgi apparatus)|GO:0006726(eye pigment biosynthetic process)|GO:0006886(intracellular protein transport)|GO:0008565(protein transporter activity)|GO:0010008(endosome membrane)|GO:0016020(membrane)|GO:0016192(vesicle-mediated transport)|GO:0019882(antigen processing and presentation)|G…
AP3M2	M29	adaptor-related protein complex 3, mu 2 subunit	Homo sapiens adaptor-related protein complex 3, mu 2 subunit (AP3M2), transcript variant 2, mRNA [NM_006803]	GO:0005794(Golgi apparatus)|GO:0006886(intracellular protein transport)|GO:0016192(vesicle-mediated transport)|GO:0030119(AP-type membrane coat adaptor complex)|GO:0030131(clathrin adaptor complex)
AP3S1	M27	adaptor-related protein complex 3, sigma 1 subunit	Homo sapiens adaptor-related protein complex 3, sigma 1 subunit (AP3S1), mRNA [NM_001284]	GO:0005215(transporter activity)|GO:0005515(protein binding)|GO:0005794(Golgi apparatus)|GO:0006810(transport)|GO:0006886(intracellular protein transport)|GO:0008286(insulin receptor signaling pathway)|GO:0008565(protein transporter activity)|GO:0016020(membrane)|GO:0016192(vesicle-mediated transport)|GO:0030119(AP-type membrane coat adaptor complex)|GO:0030133(transport vesicle)|GO:0030659(cytop…
AP3S2	M18	adaptor-related protein complex 3, sigma 2 subunit	Homo sapiens adaptor-related protein complex 3, sigma 2 subunit (AP3S2), transcript variant 1, mRNA [NM_005829]	GO:0005794(Golgi apparatus)|GO:0006886(intracellular protein transport)|GO:0008565(protein transporter activity)|GO:0016020(membrane)|GO:0016192(vesicle-mediated transport)|GO:0030117(membrane coat)|GO:0030659(cytoplasmic vesicle membrane)|GO:0031410(cytoplasmic vesicle)
AP4M1	M12	adaptor-related protein complex 4, mu 1 subunit	Homo sapiens adaptor-related protein complex 4, mu 1 subunit (AP4M1), mRNA [NM_004722]	GO:0000138(Golgi trans cisterna)|GO:0005215(transporter activity)|GO:0005794(Golgi apparatus)|GO:0005905(coated pit)|GO:0006886(intracellular protein transport)|GO:0016020(membrane)|GO:0016192(vesicle-mediated transport)|GO:0030119(AP-type membrane coat adaptor complex)|GO:0030131(clathrin adaptor complex)
APAF1	M10	apoptotic peptidase activating factor 1	Homo sapiens apoptotic peptidase activating factor 1 (APAF1), transcript variant 3, mRNA [NM_181861]	GO:0000166(nucleotide binding)|GO:0005515(protein binding)|GO:0005524(ATP binding)|GO:0005622(intracellular)|GO:0005634(nucleus)|GO:0005730(nucleolus)|GO:0005737(cytoplasm)|GO:0005794(Golgi apparatus)|GO:0005829(cytosol)|GO:0006915(apoptosis)|GO:0006919(activation of caspase activity)|GO:0006952(defense response)|GO:0007399(nervous system development)|GO:0008629(induction of apoptosis by intracel…
APBA1	M28	amyloid beta (A4) precursor protein-binding, family A, member 1	Homo sapiens amyloid beta (A4) precursor protein-binding, family A, member 1 (APBA1), mRNA [NM_001163]	GO:0001540(beta-amyloid binding)|GO:0005515(protein binding)|GO:0005546(phosphatidylinositol-4,5-bisphosphate binding)|GO:0005886(plasma membrane)|GO:0006461(protein complex assembly)|GO:0006886(intracellular protein transport)|GO:0007155(cell adhesion)|GO:0007268(synaptic transmission)|GO:0007399(nervous system development)|GO:0007626(locomotory behavior)|GO:0008021(synaptic vesicle)|GO:0008088(…
APBA3	M13	amyloid beta (A4) precursor protein-binding, family A, member 3	Homo sapiens amyloid beta (A4) precursor protein-binding, family A, member 3 (APBA3), mRNA [NM_004886]	GO:0001540(beta-amyloid binding)|GO:0001701(in utero embryonic development)|GO:0005515(protein binding)|GO:0005622(intracellular)|GO:0015031(protein transport)|GO:0016020(membrane)|GO:0035556(intracellular signal transduction)
APBB3	M18	amyloid beta (A4) precursor protein-binding, family B, member 3	Homo sapiens amyloid beta (A4) precursor protein-binding, family B, member 3 (APBB3), transcript variant 4, mRNA [NM_006051]	GO:0005515(protein binding)|GO:0005622(intracellular)|GO:0005737(cytoplasm)|GO:0015629(actin cytoskeleton)|GO:0035556(intracellular signal transduction)
APC2	M8	adenomatosis polyposis coli 2	Homo sapiens adenomatosis polyposis coli 2 (APC2), mRNA [NM_005883]	GO:0000139(Golgi membrane)|GO:0005515(protein binding)|GO:0005737(cytoplasm)|GO:0005794(Golgi apparatus)|GO:0005856(cytoskeleton)|GO:0005881(cytoplasmic microtubule)|GO:0005884(actin filament)|GO:0005886(plasma membrane)|GO:0008013(beta-catenin binding)|GO:0008017(microtubule binding)|GO:0016055(Wnt receptor signaling pathway)|GO:0016342(catenin complex)|GO:0031258(lamellipodium membrane)|GO:0035…
APCS	M19	amyloid P component, serum	Homo sapiens amyloid P component, serum (APCS), mRNA [NM_001639]	GO:0005529(sugar binding)|GO:0005576(extracellular region)|GO:0005615(extracellular space)|GO:0006457(protein folding)|GO:0006953(acute-phase response)|GO:0031012(extracellular matrix)|GO:0043234(protein complex)|GO:0046872(metal ion binding)|GO:0051082(unfolded protein binding)|GO:0051131(chaperone-mediated protein complex assembly)
APEH	M18	N-acylaminoacyl-peptide hydrolase	Homo sapiens N-acylaminoacyl-peptide hydrolase (APEH), mRNA [NM_001640]	GO:0004252(serine-type endopeptidase activity)|GO:0005737(cytoplasm)|GO:0006508(proteolysis)|GO:0016787(hydrolase activity)|GO:0031965(nuclear membrane)
APEX1	M12	APEX nuclease (multifunctional DNA repair enzyme) 1	Homo sapiens APEX nuclease (multifunctional DNA repair enzyme) 1 (APEX1), transcript variant 3, mRNA [NM_080649]	GO:0003677(DNA binding)|GO:0003684(damaged DNA binding)|GO:0003713(transcription coactivator activity)|GO:0003714(transcription corepressor activity)|GO:0003723(RNA binding)|GO:0003906(DNA-(apurinic or apyrimidinic site) lyase activity)|GO:0004519(endonuclease activity)|GO:0004520(endodeoxyribonuclease activity)|GO:0004523(ribonuclease H activity)|GO:0004528(phosphodiesterase I activity)|GO:00048…
APEX2	M16	APEX nuclease (apurinic/apyrimidinic endonuclease) 2	Homo sapiens APEX nuclease (apurinic/apyrimidinic endonuclease) 2 (APEX2), nuclear gene encoding mitochondrial protein, mRNA [NM_014481]	GO:0003677(DNA binding)|GO:0003906(DNA-(apurinic or apyrimidinic site) lyase activity)|GO:0004519(endonuclease activity)|GO:0004527(exonuclease activity)|GO:0005622(intracellular)|GO:0005634(nucleus)|GO:0005737(cytoplasm)|GO:0005739(mitochondrion)|GO:0005743(mitochondrial inner membrane)|GO:0006281(DNA repair)|GO:0006310(DNA recombination)|GO:0007049(cell cycle)|GO:0008270(zinc ion binding)|GO:00…
APIP	M27	APAF1 interacting protein	Homo sapiens APAF1 interacting protein (APIP), mRNA [NM_015957]	GO:0005515(protein binding)|GO:0005737(cytoplasm)|GO:0005829(cytosol)|GO:0006595(polyamine metabolic process)|GO:0006915(apoptosis)|GO:0008652(cellular amino acid biosynthetic process)|GO:0009086(methionine biosynthetic process)|GO:0016829(lyase activity)|GO:0019509(L-methionine salvage from methylthioadenosine)|GO:0034641(cellular nitrogen compound metabolic process)|GO:0042802(identical protein…
APITD1	M20	apoptosis-inducing, TAF9-like domain 1	Homo sapiens apoptosis-inducing, TAF9-like domain 1 (APITD1), transcript variant A, mRNA [NM_199294]	GO:0000087(M phase of mitotic cell cycle)|GO:0000236(mitotic prometaphase)|GO:0000278(mitotic cell cycle)|GO:0000712(resolution of meiotic recombination intermediates)|GO:0000775(chromosome, centromeric region)|GO:0003677(DNA binding)|GO:0003682(chromatin binding)|GO:0003690(double-stranded DNA binding)|GO:0005515(protein binding)|GO:0005634(nucleus)|GO:0005694(chromosome)|GO:0005829(cytosol)|GO:…
APLP2	M18	amyloid beta (A4) precursor-like protein 2	Homo sapiens amyloid beta (A4) precursor-like protein 2 (APLP2), transcript variant 1, mRNA [NM_001642]	GO:0001967(suckling behavior)|GO:0003677(DNA binding)|GO:0004867(serine-type endopeptidase inhibitor activity)|GO:0005515(protein binding)|GO:0005634(nucleus)|GO:0005886(plasma membrane)|GO:0006878(cellular copper ion homeostasis)|GO:0007176(regulation of epidermal growth factor receptor activity)|GO:0007186(G-protein coupled receptor protein signaling pathway)|GO:0007617(mating behavior)|GO:0007…
APOA1	M19	apolipoprotein A-I	Homo sapiens apolipoprotein A-I (APOA1), mRNA [NM_000039]	GO:0001540(beta-amyloid binding)|GO:0001932(regulation of protein phosphorylation)|GO:0001935(endothelial cell proliferation)|GO:0002576(platelet degranulation)|GO:0002740(negative regulation of cytokine secretion involved in immune response)|GO:0005319(lipid transporter activity)|GO:0005515(protein binding)|GO:0005543(phospholipid binding)|GO:0005576(extracellular region)|GO:0005615(extracellula…
APOA1BP	M16	apolipoprotein A-I binding protein	Homo sapiens apolipoprotein A-I binding protein (APOA1BP), mRNA [NM_144772]	GO:0005515(protein binding)|GO:0005576(extracellular region)|GO:0005739(mitochondrion)|GO:0008150(biological_process)
APOA5	M21	apolipoprotein A-V	Homo sapiens apolipoprotein A-V (APOA5), transcript variant 1, mRNA [NM_052968]	GO:0005515(protein binding)|GO:0005543(phospholipid binding)|GO:0005576(extracellular region)|GO:0005615(extracellular space)|GO:0006641(triglyceride metabolic process)|GO:0006810(transport)|GO:0006869(lipid transport)|GO:0008047(enzyme activator activity)|GO:0008201(heparin binding)|GO:0008289(lipid binding)|GO:0009725(response to hormone stimulus)|GO:0010898(positive regulation of triglyceride …
APOB	M19	apolipoprotein B (including Ag(x) antigen)	Homo sapiens apolipoprotein B (including Ag(x) antigen) (APOB), mRNA [NM_000384]	GO:0001701(in utero embryonic development)|GO:0005319(lipid transporter activity)|GO:0005543(phospholipid binding)|GO:0005576(extracellular region)|GO:0005615(extracellular space)|GO:0005783(endoplasmic reticulum)|GO:0005788(endoplasmic reticulum lumen)|GO:0005789(endoplasmic reticulum membrane)|GO:0005792(microsome)|GO:0005886(plasma membrane)|GO:0006629(lipid metabolic process)|GO:0006642(trigl…
APOC1	M21	apolipoprotein C-I	Homo sapiens apolipoprotein C-I (APOC1), mRNA [NM_001645]	GO:0004859(phospholipase inhibitor activity)|GO:0005504(fatty acid binding)|GO:0005576(extracellular region)|GO:0005783(endoplasmic reticulum)|GO:0006629(lipid metabolic process)|GO:0006641(triglyceride metabolic process)|GO:0006810(transport)|GO:0008203(cholesterol metabolic process)|GO:0010873(positive regulation of cholesterol esterification)|GO:0010900(negative regulation of phosphatidylcholi…
APOC2	M19	apolipoprotein C-II	Homo sapiens apolipoprotein C-II (APOC2), mRNA [NM_000483]	GO:0005576(extracellular region)|GO:0005615(extracellular space)|GO:0006629(lipid metabolic process)|GO:0006810(transport)|GO:0006869(lipid transport)|GO:0008047(enzyme activator activity)|GO:0008289(lipid binding)|GO:0010518(positive regulation of phospholipase activity)|GO:0010898(positive regulation of triglyceride catabolic process)|GO:0010902(positive regulation of very-low-density lipoprote…
APOC3	M21	apolipoprotein C-III	Homo sapiens apolipoprotein C-III (APOC3), mRNA [NM_000040]	GO:0005543(phospholipid binding)|GO:0005576(extracellular region)|GO:0005615(extracellular space)|GO:0006629(lipid metabolic process)|GO:0006641(triglyceride metabolic process)|GO:0006642(triglyceride mobilization)|GO:0006810(transport)|GO:0006869(lipid transport)|GO:0007186(G-protein coupled receptor protein signaling pathway)|GO:0008203(cholesterol metabolic process)|GO:0010897(negative regulat…
APOC4	M1	apolipoprotein C-IV	Homo sapiens apolipoprotein C-IV (APOC4), mRNA [NM_001646]	GO:0005319(lipid transporter activity)|GO:0005576(extracellular region)|GO:0006629(lipid metabolic process)|GO:0006810(transport)|GO:0006869(lipid transport)|GO:0010890(positive regulation of sequestering of triglyceride)|GO:0034361(very-low-density lipoprotein particle)|GO:0034364(high-density lipoprotein particle)|GO:0070328(triglyceride homeostasis)
APOE	M12	apolipoprotein E	Homo sapiens apolipoprotein E (APOE), mRNA [NM_000041]	GO:0000302(response to reactive oxygen species)|GO:0001540(beta-amyloid binding)|GO:0001937(negative regulation of endothelial cell proliferation)|GO:0002021(response to dietary excess)|GO:0005319(lipid transporter activity)|GO:0005515(protein binding)|GO:0005543(phospholipid binding)|GO:0005576(extracellular region)|GO:0005615(extracellular space)|GO:0005737(cytoplasm)|GO:0005769(early endosome)…
APOH	M28	apolipoprotein H (beta-2-glycoprotein I)	Homo sapiens apolipoprotein H (beta-2-glycoprotein I) (APOH), mRNA [NM_000042]	GO:0001937(negative regulation of endothelial cell proliferation)|GO:0001948(glycoprotein binding)|GO:0005515(protein binding)|GO:0005543(phospholipid binding)|GO:0005576(extracellular region)|GO:0005615(extracellular space)|GO:0006641(triglyceride metabolic process)|GO:0007597(blood coagulation, intrinsic pathway)|GO:0008201(heparin binding)|GO:0008289(lipid binding)|GO:0009986(cell surface)|GO:…
APOL1	M1	apolipoprotein L, 1	Homo sapiens apolipoprotein L, 1 (APOL1), transcript variant 2, mRNA [NM_145343]	GO:0005254(chloride channel activity)|GO:0005515(protein binding)|GO:0005576(extracellular region)|GO:0005615(extracellular space)|GO:0006810(transport)|GO:0006821(chloride transport)|GO:0006869(lipid transport)|GO:0008202(steroid metabolic process)|GO:0008203(cholesterol metabolic process)|GO:0008289(lipid binding)|GO:0019835(cytolysis)|GO:0031224(intrinsic to membrane)|GO:0031640(killing of cel…
APOL2	M1	apolipoprotein L, 2	Homo sapiens apolipoprotein L, 2 (APOL2), transcript variant beta, mRNA [NM_145637]	GO:0005102(receptor binding)|GO:0005576(extracellular region)|GO:0005737(cytoplasm)|GO:0005789(endoplasmic reticulum membrane)|GO:0006629(lipid metabolic process)|GO:0006810(transport)|GO:0006869(lipid transport)|GO:0006953(acute-phase response)|GO:0007275(multicellular organismal development)|GO:0008035(high-density lipoprotein particle binding)|GO:0008203(cholesterol metabolic process)|GO:00082…
APOL6	M19	apolipoprotein L, 6	Homo sapiens apolipoprotein L, 6 (APOL6), mRNA [NM_030641]	GO:0005319(lipid transporter activity)|GO:0005576(extracellular region)|GO:0005737(cytoplasm)|GO:0006810(transport)|GO:0006869(lipid transport)|GO:0008289(lipid binding)|GO:0042157(lipoprotein metabolic process)
APOLD1	M30	apolipoprotein L domain containing 1	Homo sapiens apolipoprotein L domain containing 1 (APOLD1), transcript variant 2, mRNA [NM_030817]	GO:0001525(angiogenesis)|GO:0001666(response to hypoxia)|GO:0005576(extracellular region)|GO:0005886(plasma membrane)|GO:0006869(lipid transport)|GO:0007275(multicellular organismal development)|GO:0008289(lipid binding)|GO:0016021(integral to membrane)|GO:0030154(cell differentiation)|GO:0042118(endothelial cell activation)|GO:0042157(lipoprotein metabolic process)|GO:0045601(regulation of endot…
APOM	M28	apolipoprotein M	Homo sapiens apolipoprotein M (APOM), mRNA [NM_019101]	GO:0005319(lipid transporter activity)|GO:0005488(binding)|GO:0005576(extracellular region)|GO:0005615(extracellular space)|GO:0005887(integral to plasma membrane)|GO:0006810(transport)|GO:0009749(response to glucose stimulus)|GO:0033344(cholesterol efflux)|GO:0034361(very-low-density lipoprotein particle)|GO:0034362(low-density lipoprotein particle)|GO:0034365(discoidal high-density lipoprotein …
APOO	M28	apolipoprotein O	Homo sapiens apolipoprotein O (APOO), transcript variant 1, mRNA [NM_024122]	GO:0005576(extracellular region)|GO:0006810(transport)|GO:0006869(lipid transport)|GO:0016020(membrane)|GO:0016021(integral to membrane)|GO:0034361(very-low-density lipoprotein particle)|GO:0034362(low-density lipoprotein particle)|GO:0034364(high-density lipoprotein particle)
APP	M7	amyloid beta (A4) precursor protein	Homo sapiens amyloid beta (A4) precursor protein (APP), transcript variant 10, mRNA [NM_001204303]	GO:0000085(G2 phase of mitotic cell cycle)|GO:0001967(suckling behavior)|GO:0002218(activation of innate immune response)|GO:0002576(platelet degranulation)|GO:0003677(DNA binding)|GO:0004867(serine-type endopeptidase inhibitor activity)|GO:0005102(receptor binding)|GO:0005515(protein binding)|GO:0005576(extracellular region)|GO:0005737(cytoplasm)|GO:0005794(Golgi apparatus)|GO:0005829(cytosol)|G…
APPBP2	M26	amyloid beta precursor protein (cytoplasmic tail) binding protein 2	Homo sapiens amyloid beta precursor protein (cytoplasmic tail) binding protein 2 (APPBP2), mRNA [NM_006380]	GO:0003777(microtubule motor activity)|GO:0005515(protein binding)|GO:0005634(nucleus)|GO:0005737(cytoplasm)|GO:0005856(cytoskeleton)|GO:0005874(microtubule)|GO:0005875(microtubule associated complex)|GO:0006886(intracellular protein transport)|GO:0016020(membrane)|GO:0030659(cytoplasmic vesicle membrane)|GO:0046907(intracellular transport)
APPL1	M29	adaptor protein, phosphotyrosine interaction, PH domain and leucine zipper containing 1	Homo sapiens adaptor protein, phosphotyrosine interaction, PH domain and leucine zipper containing 1 (APPL1), mRNA [NM_012096]	GO:0005515(protein binding)|GO:0005634(nucleus)|GO:0005737(cytoplasm)|GO:0005768(endosome)|GO:0005792(microsome)|GO:0005829(cytosol)|GO:0006915(apoptosis)|GO:0007049(cell cycle)|GO:0007165(signal transduction)|GO:0008283(cell proliferation)|GO:0008286(insulin receptor signaling pathway)|GO:0010008(endosome membrane)|GO:0012506(vesicle membrane)|GO:0016020(membrane)|GO:0016581(NuRD complex)|GO:003…
APPL2	M22	adaptor protein, phosphotyrosine interaction, PH domain and leucine zipper containing 2	Homo sapiens adaptor protein, phosphotyrosine interaction, PH domain and leucine zipper containing 2 (APPL2), transcript variant 1, mRNA [NM_018171]	GO:0005515(protein binding)|GO:0005634(nucleus)|GO:0005737(cytoplasm)|GO:0005768(endosome)|GO:0007049(cell cycle)|GO:0007165(signal transduction)|GO:0008283(cell proliferation)|GO:0010008(endosome membrane)|GO:0016020(membrane)|GO:0016581(NuRD complex)|GO:0031901(early endosome membrane)
AQP1	M29	aquaporin 1 (Colton blood group)	Homo sapiens aquaporin 1 (Colton blood group) (AQP1), transcript variant 1, mRNA [NM_198098]	GO:0003097(renal water transport)|GO:0005223(intracellular cGMP activated cation channel activity)|GO:0005267(potassium channel activity)|GO:0005372(water transmembrane transporter activity)|GO:0005515(protein binding)|GO:0005634(nucleus)|GO:0005737(cytoplasm)|GO:0005886(plasma membrane)|GO:0005887(integral to plasma membrane)|GO:0005903(brush border)|GO:0006182(cGMP biosynthetic process)|GO:0006…
AQP10	M22	aquaporin 10	Homo sapiens aquaporin 10 (AQP10), mRNA [NM_080429]	GO:0005215(transporter activity)|GO:0005886(plasma membrane)|GO:0006833(water transport)|GO:0009636(response to toxin)|GO:0016021(integral to membrane)|GO:0055085(transmembrane transport)
AQP11	M21	aquaporin 11	Homo sapiens aquaporin 11 (AQP11), mRNA [NM_173039]	GO:0001822(kidney development)|GO:0003674(molecular_function)|GO:0005215(transporter activity)|GO:0005737(cytoplasm)|GO:0005783(endoplasmic reticulum)|GO:0005829(cytosol)|GO:0005886(plasma membrane)|GO:0006811(ion transport)|GO:0006833(water transport)|GO:0009986(cell surface)|GO:0015793(glycerol transport)|GO:0015840(urea transport)|GO:0016021(integral to membrane)|GO:0030425(dendrite)|GO:004838…
AQP3	M30	aquaporin 3 (Gill blood group)	Homo sapiens aquaporin 3 (Gill blood group) (AQP3), mRNA [NM_004925]	GO:0002684(positive regulation of immune system process)|GO:0005215(transporter activity)|GO:0005737(cytoplasm)|GO:0005886(plasma membrane)|GO:0005911(cell-cell junction)|GO:0006810(transport)|GO:0006833(water transport)|GO:0007588(excretion)|GO:0015250(water channel activity)|GO:0015254(glycerol channel activity)|GO:0015793(glycerol transport)|GO:0015840(urea transport)|GO:0016021(integral to me…
AQP4	M8	aquaporin 4	Homo sapiens aquaporin 4 (AQP4), transcript variant a, mRNA [NM_001650]	GO:0005215(transporter activity)|GO:0005372(water transmembrane transporter activity)|GO:0005737(cytoplasm)|GO:0005886(plasma membrane)|GO:0005887(integral to plasma membrane)|GO:0005911(cell-cell junction)|GO:0006810(transport)|GO:0006833(water transport)|GO:0007399(nervous system development)|GO:0007588(excretion)|GO:0007605(sensory perception of sound)|GO:0009897(external side of plasma membra…
AQP5	M4	aquaporin 5	Homo sapiens aquaporin 5 (AQP5), mRNA [NM_001651]	GO:0005215(transporter activity)|GO:0005515(protein binding)|GO:0005783(endoplasmic reticulum)|GO:0005886(plasma membrane)|GO:0005887(integral to plasma membrane)|GO:0005902(microvillus)|GO:0006833(water transport)|GO:0007588(excretion)|GO:0009925(basal plasma membrane)|GO:0015250(water channel activity)|GO:0015670(carbon dioxide transport)|GO:0016324(apical plasma membrane)|GO:0030157(pancreatic…
AQPEP	M29	laeverin	Homo sapiens laeverin (AQPEP), mRNA [NM_173800]	GO:0006508(proteolysis)|GO:0008233(peptidase activity)|GO:0008237(metallopeptidase activity)|GO:0008270(zinc ion binding)|GO:0016020(membrane)|GO:0016021(integral to membrane)|GO:0046872(metal ion binding)
AQR	M27	aquarius homolog (mouse)	Homo sapiens aquarius homolog (mouse) (AQR), mRNA [NM_014691]	GO:0000398(nuclear mRNA splicing, via spliceosome)|GO:0003723(RNA binding)|GO:0005634(nucleus)|GO:0008380(RNA splicing)|GO:0071013(catalytic step 2 spliceosome)
ARAF	M11	v-raf murine sarcoma 3611 viral oncogene homolog	Homo sapiens v-raf murine sarcoma 3611 viral oncogene homolog (ARAF), mRNA [NM_001654]	GO:0000166(nucleotide binding)|GO:0004672(protein kinase activity)|GO:0004674(protein serine/threonine kinase activity)|GO:0005057(receptor signaling protein activity)|GO:0005515(protein binding)|GO:0005524(ATP binding)|GO:0005575(cellular_component)|GO:0005626(insoluble fraction)|GO:0005739(mitochondrion)|GO:0005829(cytosol)|GO:0006464(protein modification process)|GO:0006468(protein phosphoryla…
ARAF2P	M20	v-raf murine sarcoma 3611 viral oncogene homolog 2, pseudogene	Homo sapiens v-raf murine sarcoma 3611 viral oncogene homolog pseudogene, mRNA (cDNA clone IMAGE:5295529). [BC033982]
ARCN1	M10	archain 1	Homo sapiens archain 1 (ARCN1), transcript variant 1, mRNA [NM_001655]	GO:0000139(Golgi membrane)|GO:0005737(cytoplasm)|GO:0005794(Golgi apparatus)|GO:0005829(cytosol)|GO:0006810(transport)|GO:0006886(intracellular protein transport)|GO:0006890(retrograde vesicle-mediated transport, Golgi to ER)|GO:0016020(membrane)|GO:0016044(cellular membrane organization)|GO:0016192(vesicle-mediated transport)|GO:0030126(COPI vesicle coat)|GO:0030131(clathrin adaptor complex)|GO:…
AREG	M7	amphiregulin	Homo sapiens amphiregulin (AREG), mRNA [NM_001657]
ARF1	M12	ADP-ribosylation factor 1	Homo sapiens ADP-ribosylation factor 1 (ARF1), transcript variant 1, mRNA [NM_001024227]	GO:0000139(Golgi membrane)|GO:0000166(nucleotide binding)|GO:0003924(GTPase activity)|GO:0005057(receptor signaling protein activity)|GO:0005515(protein binding)|GO:0005525(GTP binding)|GO:0005622(intracellular)|GO:0005737(cytoplasm)|GO:0005794(Golgi apparatus)|GO:0005829(cytosol)|GO:0005886(plasma membrane)|GO:0006184(GTP catabolic process)|GO:0006878(cellular copper ion homeostasis)|GO:0006890(…
ARF6	M8	ADP-ribosylation factor 6	Homo sapiens ADP-ribosylation factor 6 (ARF6), mRNA [NM_001663]	GO:0000166(nucleotide binding)|GO:0001726(ruffle)|GO:0001889(liver development)|GO:0003924(GTPase activity)|GO:0005515(protein binding)|GO:0005525(GTP binding)|GO:0005622(intracellular)|GO:0005624(membrane fraction)|GO:0005737(cytoplasm)|GO:0005768(endosome)|GO:0005769(early endosome)|GO:0005794(Golgi apparatus)|GO:0005886(plasma membrane)|GO:0005938(cell cortex)|GO:0006184(GTP catabolic process)…
ARFGAP1	M13	ADP-ribosylation factor GTPase activating protein 1	Homo sapiens ADP-ribosylation factor GTPase activating protein 1 (ARFGAP1), transcript variant 2, mRNA [NM_175609]	GO:0005737(cytoplasm)|GO:0005794(Golgi apparatus)|GO:0005829(cytosol)|GO:0006890(retrograde vesicle-mediated transport, Golgi to ER)|GO:0008060(ARF GTPase activator activity)|GO:0008270(zinc ion binding)|GO:0015031(protein transport)|GO:0016044(cellular membrane organization)|GO:0016192(vesicle-mediated transport)|GO:0030660(Golgi-associated vesicle membrane)|GO:0032312(regulation of ARF GTPase a…
ARFGAP2	M18	ADP-ribosylation factor GTPase activating protein 2	Homo sapiens ADP-ribosylation factor GTPase activating protein 2 (ARFGAP2), transcript variant 1, mRNA [NM_032389]	GO:0000139(Golgi membrane)|GO:0005730(nucleolus)|GO:0005737(cytoplasm)|GO:0005794(Golgi apparatus)|GO:0008060(ARF GTPase activator activity)|GO:0008270(zinc ion binding)|GO:0015031(protein transport)|GO:0016020(membrane)|GO:0016192(vesicle-mediated transport)|GO:0032312(regulation of ARF GTPase activity)|GO:0046872(metal ion binding)
ARG1	M25	arginase, liver	Homo sapiens arginase, liver (ARG1), transcript variant 1, mRNA [NM_001244438]	GO:0000050(urea cycle)|GO:0001889(liver development)|GO:0001938(positive regulation of endothelial cell proliferation)|GO:0004053(arginase activity)|GO:0005615(extracellular space)|GO:0005737(cytoplasm)|GO:0005829(cytosol)|GO:0006527(arginine catabolic process)|GO:0009635(response to herbicide)|GO:0010042(response to manganese ion)|GO:0010043(response to zinc ion)|GO:0010269(response to selenium …
ARG2	M7	arginase, type II	Homo sapiens arginase, type II (ARG2), nuclear gene encoding mitochondrial protein, mRNA [NM_001172]	GO:0000050(urea cycle)|GO:0001657(ureteric bud development)|GO:0001666(response to hypoxia)|GO:0004053(arginase activity)|GO:0005739(mitochondrion)|GO:0005759(mitochondrial matrix)|GO:0006525(arginine metabolic process)|GO:0006809(nitric oxide biosynthetic process)|GO:0006915(apoptosis)|GO:0007494(midgut development)|GO:0007584(response to nutrient)|GO:0009635(response to herbicide)|GO:0009725(re…
ARGFX	M1	arginine-fifty homeobox	Homo sapiens arginine-fifty homeobox (ARGFX), mRNA [NM_001012659]	GO:0003700(sequence-specific DNA binding transcription factor activity)|GO:0005634(nucleus)|GO:0043565(sequence-specific DNA binding)
ARHGAP1	M16	Rho GTPase activating protein 1	Homo sapiens Rho GTPase activating protein 1 (ARHGAP1), mRNA [NM_004308]	GO:0001726(ruffle)|GO:0005070(SH3/SH2 adaptor activity)|GO:0005096(GTPase activator activity)|GO:0005100(Rho GTPase activator activity)|GO:0005515(protein binding)|GO:0005622(intracellular)|GO:0005737(cytoplasm)|GO:0005829(cytosol)|GO:0005886(plasma membrane)|GO:0007165(signal transduction)|GO:0007264(small GTPase mediated signal transduction)|GO:0007266(Rho protein signal transduction)|GO:001712…
ARHGAP11B	M10	Rho GTPase activating protein 11B	Homo sapiens Rho GTPase activating protein 11B (ARHGAP11B), mRNA [NM_001039841]	GO:0005096(GTPase activator activity)|GO:0005622(intracellular)|GO:0005829(cytosol)|GO:0007165(signal transduction)|GO:0007264(small GTPase mediated signal transduction)|GO:0051056(regulation of small GTPase mediated signal transduction)
ARHGAP22	M7	Rho GTPase activating protein 22	Homo sapiens Rho GTPase activating protein 22 (ARHGAP22), mRNA [NM_021226]	GO:0001525(angiogenesis)|GO:0005096(GTPase activator activity)|GO:0005622(intracellular)|GO:0005634(nucleus)|GO:0005737(cytoplasm)|GO:0005829(cytosol)|GO:0006355(regulation of transcription, DNA-dependent)|GO:0007165(signal transduction)|GO:0007264(small GTPase mediated signal transduction)|GO:0007275(multicellular organismal development)|GO:0030154(cell differentiation)|GO:0051056(regulation of …
ARHGAP24	M28	Rho GTPase activating protein 24	Homo sapiens Rho GTPase activating protein 24 (ARHGAP24), transcript variant 1, mRNA [NM_001025616]	GO:0001525(angiogenesis)|GO:0005096(GTPase activator activity)|GO:0005515(protein binding)|GO:0005622(intracellular)|GO:0005737(cytoplasm)|GO:0005829(cytosol)|GO:0005856(cytoskeleton)|GO:0005886(plasma membrane)|GO:0005912(adherens junction)|GO:0005925(focal adhesion)|GO:0007165(signal transduction)|GO:0007264(small GTPase mediated signal transduction)|GO:0007275(multicellular organismal developm…
ARHGAP25	M20	Rho GTPase activating protein 25	Homo sapiens Rho GTPase activating protein 25 (ARHGAP25), transcript variant 1, mRNA [NM_001007231]	GO:0005096(GTPase activator activity)|GO:0005622(intracellular)|GO:0005829(cytosol)|GO:0007165(signal transduction)|GO:0007264(small GTPase mediated signal transduction)|GO:0051056(regulation of small GTPase mediated signal transduction)
ARHGAP27	M10	Rho GTPase activating protein 27	Homo sapiens Rho GTPase activating protein 27 (ARHGAP27), transcript variant 1, mRNA [NM_199282]	GO:0005096(GTPase activator activity)|GO:0005622(intracellular)|GO:0005737(cytoplasm)|GO:0006898(receptor-mediated endocytosis)|GO:0007165(signal transduction)|GO:0016020(membrane)|GO:0017124(SH3 domain binding)|GO:0030675(Rac GTPase activator activity)|GO:0032855(positive regulation of Rac GTPase activity)|GO:0043089(positive regulation of Cdc42 GTPase activity)
ARHGAP35	M17	Rho GTPase activating protein 35	Homo sapiens Rho GTPase activating protein 35 (ARHGAP35), mRNA [NM_004491]	GO:0003677(DNA binding)|GO:0003714(transcription corepressor activity)|GO:0005096(GTPase activator activity)|GO:0005100(Rho GTPase activator activity)|GO:0005525(GTP binding)|GO:0005622(intracellular)|GO:0005634(nucleus)|GO:0005737(cytoplasm)|GO:0005829(cytosol)|GO:0006351(transcription, DNA-dependent)|GO:0007165(signal transduction)|GO:0007264(small GTPase mediated signal transduction)|GO:000741…
ARHGAP42	M6	Rho GTPase activating protein 42	Homo sapiens Rho GTPase activating protein 42 (ARHGAP42), mRNA [NM_152432]	GO:0005096(GTPase activator activity)|GO:0005622(intracellular)|GO:0007165(signal transduction)|GO:0008093(cytoskeletal adaptor activity)|GO:0017124(SH3 domain binding)|GO:0046847(filopodium assembly)
ARHGAP9	M10	Rho GTPase activating protein 9	Homo sapiens Rho GTPase activating protein 9 (ARHGAP9), transcript variant 1, mRNA [NM_032496]	GO:0005096(GTPase activator activity)|GO:0005622(intracellular)|GO:0005829(cytosol)|GO:0007165(signal transduction)|GO:0007264(small GTPase mediated signal transduction)|GO:0043547(positive regulation of GTPase activity)|GO:0051056(regulation of small GTPase mediated signal transduction)
ARHGDIA	M17	Rho GDP dissociation inhibitor (GDI) alpha	Homo sapiens Rho GDP dissociation inhibitor (GDI) alpha (ARHGDIA), transcript variant 2, mRNA [NM_004309]	GO:0001772(immunological synapse)|GO:0005094(Rho GDP-dissociation inhibitor activity)|GO:0005096(GTPase activator activity)|GO:0005737(cytoplasm)|GO:0005829(cytosol)|GO:0005856(cytoskeleton)|GO:0006916(anti-apoptosis)|GO:0006928(cellular component movement)|GO:0007162(negative regulation of cell adhesion)|GO:0007264(small GTPase mediated signal transduction)|GO:0007266(Rho protein signal transduc…
ARHGEF10L	M18	Rho guanine nucleotide exchange factor (GEF) 10-like	Homo sapiens Rho guanine nucleotide exchange factor (GEF) 10-like (ARHGEF10L), transcript variant 1, mRNA [NM_018125]	GO:0005085(guanyl-nucleotide exchange factor activity)|GO:0005089(Rho guanyl-nucleotide exchange factor activity)|GO:0005100(Rho GTPase activator activity)|GO:0005622(intracellular)|GO:0005737(cytoplasm)|GO:0005829(cytosol)|GO:0032321(positive regulation of Rho GTPase activity)|GO:0035023(regulation of Rho protein signal transduction)|GO:0035104(positive regulation of transcription via sterol reg…
ARHGEF11	M17	Rho guanine nucleotide exchange factor (GEF) 11	Homo sapiens Rho guanine nucleotide exchange factor (GEF) 11 (ARHGEF11), transcript variant 2, mRNA [NM_198236]	GO:0000910(cytokinesis)|GO:0001558(regulation of cell growth)|GO:0001664(G-protein-coupled receptor binding)|GO:0004871(signal transducer activity)|GO:0005085(guanyl-nucleotide exchange factor activity)|GO:0005089(Rho guanyl-nucleotide exchange factor activity)|GO:0005096(GTPase activator activity)|GO:0005515(protein binding)|GO:0005622(intracellular)|GO:0005737(cytoplasm)|GO:0005829(cytosol)|GO:…
ARHGEF15	M5	Rho guanine nucleotide exchange factor (GEF) 15	Homo sapiens Rho guanine nucleotide exchange factor (GEF) 15 (ARHGEF15), transcript variant 1, mRNA [NM_173728]	GO:0005085(guanyl-nucleotide exchange factor activity)|GO:0005089(Rho guanyl-nucleotide exchange factor activity)|GO:0005096(GTPase activator activity)|GO:0005515(protein binding)|GO:0005622(intracellular)|GO:0005737(cytoplasm)|GO:0030425(dendrite)|GO:0035023(regulation of Rho protein signal transduction)|GO:0042995(cell projection)|GO:0050790(regulation of catalytic activity)|GO:0051496(positive…
ARHGEF16	M30	Rho guanine nucleotide exchange factor (GEF) 16	Homo sapiens Rho guanine nucleotide exchange factor (GEF) 16 (ARHGEF16), mRNA [NM_014448]	GO:0005085(guanyl-nucleotide exchange factor activity)|GO:0005089(Rho guanyl-nucleotide exchange factor activity)|GO:0005515(protein binding)|GO:0005622(intracellular)|GO:0005737(cytoplasm)|GO:0005829(cytosol)|GO:0006915(apoptosis)|GO:0007264(small GTPase mediated signal transduction)|GO:0008624(induction of apoptosis by extracellular signals)|GO:0017048(Rho GTPase binding)|GO:0030165(PDZ domain …
ARHGEF18	M14	Rho/Rac guanine nucleotide exchange factor (GEF) 18	Homo sapiens Rho/Rac guanine nucleotide exchange factor (GEF) 18 (ARHGEF18), transcript variant 1, mRNA [NM_015318]	GO:0005085(guanyl-nucleotide exchange factor activity)|GO:0005089(Rho guanyl-nucleotide exchange factor activity)|GO:0005622(intracellular)|GO:0005737(cytoplasm)|GO:0005829(cytosol)|GO:0005886(plasma membrane)|GO:0006915(apoptosis)|GO:0007264(small GTPase mediated signal transduction)|GO:0008360(regulation of cell shape)|GO:0008624(induction of apoptosis by extracellular signals)|GO:0030036(actin…
ARHGEF2	M17	Rho/Rac guanine nucleotide exchange factor (GEF) 2	Homo sapiens Rho/Rac guanine nucleotide exchange factor (GEF) 2 (ARHGEF2), transcript variant 3, mRNA [NM_004723]	GO:0000132(establishment of mitotic spindle orientation)|GO:0000902(cell morphogenesis)|GO:0005085(guanyl-nucleotide exchange factor activity)|GO:0005089(Rho guanyl-nucleotide exchange factor activity)|GO:0005515(protein binding)|GO:0005622(intracellular)|GO:0005737(cytoplasm)|GO:0005794(Golgi apparatus)|GO:0005819(spindle)|GO:0005829(cytosol)|GO:0005856(cytoskeleton)|GO:0005874(microtubule)|GO:0…
ARHGEF35	M7	Rho guanine nucleotide exchange factor (GEF) 35	Homo sapiens Rho guanine nucleotide exchange factor (GEF) 35 (ARHGEF35), mRNA [NM_001003702]
ARHGEF40	M20	Rho guanine nucleotide exchange factor (GEF) 40	Homo sapiens Rho guanine nucleotide exchange factor (GEF) 40 (ARHGEF40), mRNA [NM_018071]	GO:0005085(guanyl-nucleotide exchange factor activity)|GO:0005089(Rho guanyl-nucleotide exchange factor activity)|GO:0005622(intracellular)|GO:0005737(cytoplasm)|GO:0035023(regulation of Rho protein signal transduction)
ARHGEF5	M14	Rho guanine nucleotide exchange factor (GEF) 5	Homo sapiens Rho guanine nucleotide exchange factor (GEF) 5 (ARHGEF5), mRNA [NM_005435]	GO:0005085(guanyl-nucleotide exchange factor activity)|GO:0005089(Rho guanyl-nucleotide exchange factor activity)|GO:0005525(GTP binding)|GO:0005737(cytoplasm)|GO:0005886(plasma membrane)|GO:0035023(regulation of Rho protein signal transduction)|GO:0035556(intracellular signal transduction)
ARHGEF7	M11	Rho guanine nucleotide exchange factor (GEF) 7	Homo sapiens Rho guanine nucleotide exchange factor (GEF) 7 (ARHGEF7), transcript variant 1, mRNA [NM_003899]	GO:0005085(guanyl-nucleotide exchange factor activity)|GO:0005089(Rho guanyl-nucleotide exchange factor activity)|GO:0005515(protein binding)|GO:0005829(cytosol)|GO:0006915(apoptosis)|GO:0007165(signal transduction)|GO:0007173(epidermal growth factor receptor signaling pathway)|GO:0007264(small GTPase mediated signal transduction)|GO:0007399(nervous system development)|GO:0008624(induction of apo…
ARID1A	M17	AT rich interactive domain 1A (SWI-like)	Homo sapiens AT rich interactive domain 1A (SWI-like) (ARID1A), transcript variant 1, mRNA [NM_006015]	GO:0000790(nuclear chromatin)|GO:0003677(DNA binding)|GO:0003713(transcription coactivator activity)|GO:0005488(binding)|GO:0005515(protein binding)|GO:0005622(intracellular)|GO:0005634(nucleus)|GO:0005730(nucleolus)|GO:0006337(nucleosome disassembly)|GO:0006338(chromatin remodeling)|GO:0006357(regulation of transcription from RNA polymerase II promoter)|GO:0007399(nervous system development)|GO:…
ARID1B	M16	AT rich interactive domain 1B (SWI1-like)	Homo sapiens AT rich interactive domain 1B (SWI1-like) (ARID1B), transcript variant 1, mRNA [NM_017519]	GO:0003677(DNA binding)|GO:0003713(transcription coactivator activity)|GO:0005515(protein binding)|GO:0005622(intracellular)|GO:0005634(nucleus)|GO:0005730(nucleolus)|GO:0006355(regulation of transcription, DNA-dependent)|GO:0007399(nervous system development)|GO:0016514(SWI/SNF complex)|GO:0016568(chromatin modification)|GO:0043231(intracellular membrane-bounded organelle)|GO:0048096(chromatin-m…
ARID3A	M14	AT rich interactive domain 3A (BRIGHT-like)	Homo sapiens AT rich interactive domain 3A (BRIGHT-like) (ARID3A), mRNA [NM_005224]	GO:0003677(DNA binding)|GO:0003700(sequence-specific DNA binding transcription factor activity)|GO:0005622(intracellular)|GO:0005634(nucleus)|GO:0005737(cytoplasm)|GO:0006355(regulation of transcription, DNA-dependent)|GO:0042803(protein homodimerization activity)
ARID3B	M11	AT rich interactive domain 3B (BRIGHT-like)	Homo sapiens AT rich interactive domain 3B (BRIGHT-like) (ARID3B), mRNA [NM_006465]	GO:0003677(DNA binding)|GO:0005622(intracellular)|GO:0005634(nucleus)|GO:0006355(regulation of transcription, DNA-dependent)|GO:0008150(biological_process)
ARID4B	M6	AT rich interactive domain 4B (RBP1-like)	Homo sapiens AT rich interactive domain 4B (RBP1-like) (ARID4B), transcript variant 1, mRNA [NM_016374]	GO:0003674(molecular_function)|GO:0003677(DNA binding)|GO:0005515(protein binding)|GO:0005575(cellular_component)|GO:0005622(intracellular)|GO:0005634(nucleus)|GO:0005737(cytoplasm)|GO:0006355(regulation of transcription, DNA-dependent)|GO:0008150(biological_process)
ARID5B	M6	AT rich interactive domain 5B (MRF1-like)	Homo sapiens AT rich interactive domain 5B (MRF1-like) (ARID5B), transcript variant 1, mRNA [NM_032199]	GO:0001822(kidney development)|GO:0001889(liver development)|GO:0003677(DNA binding)|GO:0003713(transcription coactivator activity)|GO:0005515(protein binding)|GO:0005622(intracellular)|GO:0005634(nucleus)|GO:0006807(nitrogen compound metabolic process)|GO:0008584(male gonad development)|GO:0008585(female gonad development)|GO:0009791(post-embryonic development)|GO:0010761(fibroblast migration)|G…
ARIH1	M10	ariadne homolog, ubiquitin-conjugating enzyme E2 binding protein, 1 (Drosophila)	Homo sapiens ariadne homolog, ubiquitin-conjugating enzyme E2 binding protein, 1 (Drosophila) (ARIH1), mRNA [NM_005744]	GO:0000151(ubiquitin ligase complex)|GO:0004842(ubiquitin-protein ligase activity)|GO:0005515(protein binding)|GO:0005737(cytoplasm)|GO:0006511(ubiquitin-dependent protein catabolic process)|GO:0008270(zinc ion binding)|GO:0016567(protein ubiquitination)|GO:0016874(ligase activity)|GO:0019787(small conjugating protein ligase activity)|GO:0031625(ubiquitin protein ligase binding)|GO:0046872(metal …
ARIH2	M7	ariadne homolog 2 (Drosophila)	Homo sapiens ariadne homolog 2 (Drosophila) (ARIH2), mRNA [NM_006321]	GO:0000209(protein polyubiquitination)|GO:0003676(nucleic acid binding)|GO:0004842(ubiquitin-protein ligase activity)|GO:0005515(protein binding)|GO:0005634(nucleus)|GO:0005737(cytoplasm)|GO:0007275(multicellular organismal development)|GO:0008270(zinc ion binding)|GO:0016874(ligase activity)|GO:0042787(protein ubiquitination involved in ubiquitin-dependent protein catabolic process)|GO:0046872(m…
ARL1	M28	ADP-ribosylation factor-like 1	Homo sapiens ADP-ribosylation factor-like 1 (ARL1), mRNA [NM_001177]	GO:0000139(Golgi membrane)|GO:0000166(nucleotide binding)|GO:0003924(GTPase activity)|GO:0005525(GTP binding)|GO:0005622(intracellular)|GO:0005737(cytoplasm)|GO:0005794(Golgi apparatus)|GO:0005802(trans-Golgi network)|GO:0006184(GTP catabolic process)|GO:0007030(Golgi organization)|GO:0007264(small GTPase mediated signal transduction)|GO:0008047(enzyme activator activity)|GO:0016020(membrane)|GO:…
ARL14	M7	ADP-ribosylation factor-like 14	Homo sapiens ADP-ribosylation factor-like 14 (ARL14), mRNA [NM_025047]	GO:0000166(nucleotide binding)|GO:0005515(protein binding)|GO:0005525(GTP binding)|GO:0005622(intracellular)|GO:0007264(small GTPase mediated signal transduction)
ARL16	M16	ADP-ribosylation factor-like 16	Homo sapiens ADP-ribosylation factor-like 16 (ARL16), mRNA [NM_001040025]	GO:0000166(nucleotide binding)|GO:0005525(GTP binding)|GO:0005622(intracellular)|GO:0007264(small GTPase mediated signal transduction)
ARL17B	M21	ADP-ribosylation factor-like 17B	Homo sapiens ADP-ribosylation factor-like 17B (ARL17B), transcript variant 1, mRNA [NM_001039083]	GO:0000166(nucleotide binding)|GO:0005525(GTP binding)|GO:0005622(intracellular)|GO:0005794(Golgi apparatus)|GO:0007264(small GTPase mediated signal transduction)|GO:0015031(protein transport)|GO:0016192(vesicle-mediated transport)
ARL2BP	M29	ADP-ribosylation factor-like 2 binding protein	Homo sapiens ADP-ribosylation factor-like 2 binding protein (ARL2BP), mRNA [NM_012106]	GO:0003713(transcription coactivator activity)|GO:0005083(small GTPase regulator activity)|GO:0005515(protein binding)|GO:0005634(nucleus)|GO:0005737(cytoplasm)|GO:0005739(mitochondrion)|GO:0005758(mitochondrial intermembrane space)|GO:0005813(centrosome)|GO:0005819(spindle)|GO:0005856(cytoskeleton)|GO:0007165(signal transduction)|GO:0030496(midbody)|GO:0042517(positive regulation of tyrosine pho…
ARL3	M2	ADP-ribosylation factor-like 3	Homo sapiens ADP-ribosylation factor-like 3 (ARL3), mRNA [NM_004311]	GO:0000139(Golgi membrane)|GO:0000166(nucleotide binding)|GO:0000910(cytokinesis)|GO:0005515(protein binding)|GO:0005525(GTP binding)|GO:0005622(intracellular)|GO:0005634(nucleus)|GO:0005730(nucleolus)|GO:0005737(cytoplasm)|GO:0005794(Golgi apparatus)|GO:0005813(centrosome)|GO:0005856(cytoskeleton)|GO:0005876(spindle microtubule)|GO:0005881(cytoplasmic microtubule)|GO:0005886(plasma membrane)|GO:…
ARL4A	M3	ADP-ribosylation factor-like 4A	Homo sapiens ADP-ribosylation factor-like 4A (ARL4A), transcript variant 1, mRNA [NM_005738]	GO:0000166(nucleotide binding)|GO:0005515(protein binding)|GO:0005525(GTP binding)|GO:0005622(intracellular)|GO:0005634(nucleus)|GO:0005730(nucleolus)|GO:0005737(cytoplasm)|GO:0005886(plasma membrane)|GO:0007264(small GTPase mediated signal transduction)|GO:0050873(brown fat cell differentiation)
ARL4D	M28	ADP-ribosylation factor-like 4D	Homo sapiens ADP-ribosylation factor-like 4D (ARL4D), mRNA [NM_001661]	GO:0000166(nucleotide binding)|GO:0003924(GTPase activity)|GO:0005515(protein binding)|GO:0005525(GTP binding)|GO:0005622(intracellular)|GO:0005634(nucleus)|GO:0005730(nucleolus)|GO:0005737(cytoplasm)|GO:0005886(plasma membrane)|GO:0006184(GTP catabolic process)|GO:0007264(small GTPase mediated signal transduction)|GO:0009306(protein secretion)
ARL5A	M24	ADP-ribosylation factor-like 5A	Homo sapiens ADP-ribosylation factor-like 5A (ARL5A), transcript variant 1, mRNA [NM_012097]	GO:0000166(nucleotide binding)|GO:0005525(GTP binding)|GO:0005622(intracellular)|GO:0007264(small GTPase mediated signal transduction)
ARL5B	M10	ADP-ribosylation factor-like 5B	Homo sapiens ADP-ribosylation factor-like 5B (ARL5B), mRNA [NM_178815]	GO:0000166(nucleotide binding)|GO:0005525(GTP binding)|GO:0005622(intracellular)|GO:0007264(small GTPase mediated signal transduction)
ARL6IP4	M18	ADP-ribosylation-like factor 6 interacting protein 4	Homo sapiens ADP-ribosylation-like factor 6 interacting protein 4 (ARL6IP4), transcript variant 4, mRNA [NM_001002252]	GO:0005634(nucleus)|GO:0008380(RNA splicing)
ARL6IP5	M28	ADP-ribosylation-like factor 6 interacting protein 5	Homo sapiens ADP-ribosylation-like factor 6 interacting protein 5 (ARL6IP5), mRNA [NM_006407]	GO:0005737(cytoplasm)|GO:0005783(endoplasmic reticulum)|GO:0005789(endoplasmic reticulum membrane)|GO:0008022(protein C-terminus binding)|GO:0015813(L-glutamate transport)|GO:0016020(membrane)|GO:0016021(integral to membrane)|GO:0051051(negative regulation of transport)
ARL6IP6	M26	ADP-ribosylation-like factor 6 interacting protein 6	Homo sapiens ADP-ribosylation-like factor 6 interacting protein 6 (ARL6IP6), transcript variant 1, mRNA [NM_152522]	GO:0016020(membrane)|GO:0016021(integral to membrane)
ARL8A	M10	ADP-ribosylation factor-like 8A	Homo sapiens ADP-ribosylation factor-like 8A (ARL8A), mRNA [NM_138795]	GO:0000166(nucleotide binding)|GO:0003924(GTPase activity)|GO:0005525(GTP binding)|GO:0005622(intracellular)|GO:0005737(cytoplasm)|GO:0005765(lysosomal membrane)|GO:0005768(endosome)|GO:0006184(GTP catabolic process)|GO:0007049(cell cycle)|GO:0007059(chromosome segregation)|GO:0007067(mitosis)|GO:0007264(small GTPase mediated signal transduction)|GO:0016020(membrane)|GO:0030496(midbody)|GO:003190…
ARL8B	M10	ADP-ribosylation factor-like 8B	Homo sapiens ADP-ribosylation factor-like 8B (ARL8B), mRNA [NM_018184]	GO:0000166(nucleotide binding)|GO:0003924(GTPase activity)|GO:0005525(GTP binding)|GO:0005622(intracellular)|GO:0005737(cytoplasm)|GO:0005765(lysosomal membrane)|GO:0005768(endosome)|GO:0005856(cytoskeleton)|GO:0006184(GTP catabolic process)|GO:0007049(cell cycle)|GO:0007059(chromosome segregation)|GO:0007264(small GTPase mediated signal transduction)|GO:0016020(membrane)|GO:0019003(GDP binding)|…
ARMC1	M26	armadillo repeat containing 1	Homo sapiens armadillo repeat containing 1 (ARMC1), mRNA [NM_018120]	GO:0005488(binding)|GO:0005739(mitochondrion)|GO:0030001(metal ion transport)|GO:0046872(metal ion binding)
ARMC2	M4	armadillo repeat containing 2	Homo sapiens armadillo repeat containing 2 (ARMC2), mRNA [NM_032131]	GO:0005488(binding)
ARMC6	M18	armadillo repeat containing 6	Homo sapiens armadillo repeat containing 6 (ARMC6), transcript variant 2, mRNA [NM_033415]	GO:0005488(binding)
ARMC7	M16	armadillo repeat containing 7	Homo sapiens armadillo repeat containing 7 (ARMC7), mRNA [NM_024585]	GO:0005488(binding)
ARMC8	M25	armadillo repeat containing 8	Homo sapiens armadillo repeat containing 8 (ARMC8), transcript variant 3, mRNA [NM_213654]	GO:0005488(binding)
ARMCX1	M9	armadillo repeat containing, X-linked 1	Homo sapiens armadillo repeat containing, X-linked 1 (ARMCX1), mRNA [NM_016608]	GO:0005488(binding)|GO:0016020(membrane)|GO:0016021(integral to membrane)
ARMCX5	M29	armadillo repeat containing, X-linked 5	Homo sapiens armadillo repeat containing, X-linked 5 (ARMCX5), transcript variant 2, mRNA [NM_022838]	GO:0005488(binding)
ARNT2	M4	aryl-hydrocarbon receptor nuclear translocator 2	Homo sapiens aryl-hydrocarbon receptor nuclear translocator 2 (ARNT2), mRNA [NM_014862]	GO:0001666(response to hypoxia)|GO:0001701(in utero embryonic development)|GO:0003677(DNA binding)|GO:0003700(sequence-specific DNA binding transcription factor activity)|GO:0004871(signal transducer activity)|GO:0005634(nucleus)|GO:0005667(transcription factor complex)|GO:0006355(regulation of transcription, DNA-dependent)|GO:0007417(central nervous system development)|GO:0008284(positive regula…
ARPC1B	M13	actin related protein 2/3 complex, subunit 1B, 41kDa	Homo sapiens actin related protein 2/3 complex, subunit 1B, 41kDa (ARPC1B), mRNA [NM_005720]	GO:0003779(actin binding)|GO:0005200(structural constituent of cytoskeleton)|GO:0005737(cytoplasm)|GO:0005885(Arp2/3 protein complex)|GO:0006928(cellular component movement)|GO:0015629(actin cytoskeleton)|GO:0030833(regulation of actin filament polymerization)
ARPC2	M8	actin related protein 2/3 complex, subunit 2, 34kDa	Homo sapiens actin related protein 2/3 complex, subunit 2, 34kDa (ARPC2), transcript variant 1, mRNA [NM_152862]	GO:0003779(actin binding)|GO:0005200(structural constituent of cytoskeleton)|GO:0005515(protein binding)|GO:0005737(cytoplasm)|GO:0005794(Golgi apparatus)|GO:0005885(Arp2/3 protein complex)|GO:0005925(focal adhesion)|GO:0006928(cellular component movement)|GO:0015629(actin cytoskeleton)|GO:0030838(positive regulation of actin filament polymerization)|GO:0031252(cell leading edge)|GO:0042995(cell …
ARPC4	M17	actin related protein 2/3 complex, subunit 4, 20kDa	Homo sapiens actin related protein 2/3 complex, subunit 4, 20kDa (ARPC4), transcript variant 1, mRNA [NM_005718]	GO:0005515(protein binding)|GO:0005737(cytoplasm)|GO:0005856(cytoskeleton)|GO:0005885(Arp2/3 protein complex)|GO:0030041(actin filament polymerization)|GO:0030674(protein binding, bridging)|GO:0042995(cell projection)|GO:0045010(actin nucleation)|GO:0051015(actin filament binding)
ARPC5	M10	actin related protein 2/3 complex, subunit 5, 16kDa	Homo sapiens actin related protein 2/3 complex, subunit 5, 16kDa (ARPC5), mRNA [NM_005717]	GO:0003779(actin binding)|GO:0005200(structural constituent of cytoskeleton)|GO:0005515(protein binding)|GO:0005737(cytoplasm)|GO:0005885(Arp2/3 protein complex)|GO:0006928(cellular component movement)|GO:0015629(actin cytoskeleton)|GO:0030036(actin cytoskeleton organization)|GO:0030833(regulation of actin filament polymerization)|GO:0042995(cell projection)
ARPC5L	M8	actin related protein 2/3 complex, subunit 5-like	Homo sapiens actin related protein 2/3 complex, subunit 5-like (ARPC5L), mRNA [NM_030978]	GO:0003779(actin binding)|GO:0005737(cytoplasm)|GO:0005856(cytoskeleton)|GO:0030833(regulation of actin filament polymerization)
ARPM1	M25	actin related protein M1	Homo sapiens actin related protein M1 (ARPM1), mRNA [NM_032487]	GO:0005737(cytoplasm)|GO:0005856(cytoskeleton)
ARPP21	M7	cAMP-regulated phosphoprotein, 21kDa	Homo sapiens cAMP-regulated phosphoprotein, 21kDa (ARPP21), transcript variant 1, mRNA [NM_016300]	GO:0003674(molecular_function)|GO:0003676(nucleic acid binding)|GO:0005575(cellular_component)|GO:0005737(cytoplasm)|GO:0008150(biological_process)|GO:0034605(cellular response to heat)
ARR3	M4	arrestin 3, retinal (X-arrestin)	Homo sapiens arrestin 3, retinal (X-arrestin) (ARR3), mRNA [NM_004312]	GO:0001750(photoreceptor outer segment)|GO:0001932(regulation of protein phosphorylation)|GO:0002046(opsin binding)|GO:0005515(protein binding)|GO:0005625(soluble fraction)|GO:0005737(cytoplasm)|GO:0006897(endocytosis)|GO:0007165(signal transduction)|GO:0007601(visual perception)|GO:0019904(protein domain specific binding)|GO:0045202(synapse)|GO:0050896(response to stimulus)|GO:0051219(phosphopro…
ARRDC2	M7	arrestin domain containing 2	Homo sapiens arrestin domain containing 2 (ARRDC2), transcript variant 2, mRNA [NM_001025604]
ARRDC3	M29	arrestin domain containing 3	Homo sapiens arrestin domain containing 3 (ARRDC3), mRNA [NM_020801]	GO:0005515(protein binding)|GO:0005737(cytoplasm)|GO:0007165(signal transduction)
ARSA	M17	arylsulfatase A	Homo sapiens arylsulfatase A (ARSA), transcript variant 1, mRNA [NM_000487]	GO:0004065(arylsulfatase activity)|GO:0004098(cerebroside-sulfatase activity)|GO:0005509(calcium ion binding)|GO:0005764(lysosome)|GO:0008484(sulfuric ester hydrolase activity)|GO:0016787(hydrolase activity)
ARSB	M11	arylsulfatase B	Homo sapiens arylsulfatase B (ARSB), transcript variant 2, mRNA [NM_198709]	GO:0003824(catalytic activity)|GO:0003943(N-acetylgalactosamine-4-sulfatase activity)|GO:0004065(arylsulfatase activity)|GO:0005739(mitochondrion)|GO:0005764(lysosome)|GO:0005791(rough endoplasmic reticulum)|GO:0005794(Golgi apparatus)|GO:0006914(autophagy)|GO:0007040(lysosome organization)|GO:0007041(lysosomal transport)|GO:0007417(central nervous system development)|GO:0007584(response to nutri…
ARSE	M19	arylsulfatase E (chondrodysplasia punctata 1)	Homo sapiens arylsulfatase E (chondrodysplasia punctata 1) (ARSE), mRNA [NM_000047]	GO:0001501(skeletal system development)|GO:0004065(arylsulfatase activity)|GO:0005794(Golgi apparatus)|GO:0005795(Golgi stack)|GO:0016787(hydrolase activity)|GO:0046872(metal ion binding)
ARSF	M1	arylsulfatase F	Homo sapiens arylsulfatase F (ARSF), transcript variant 1, mRNA [NM_004042]	GO:0004065(arylsulfatase activity)|GO:0005576(extracellular region)|GO:0016787(hydrolase activity)|GO:0046872(metal ion binding)
ARSH	M4	arylsulfatase family, member H	Homo sapiens arylsulfatase family, member H (ARSH), mRNA [NM_001011719]	GO:0004065(arylsulfatase activity)|GO:0016020(membrane)|GO:0016021(integral to membrane)|GO:0016787(hydrolase activity)|GO:0046872(metal ion binding)
ARSJ	M7	arylsulfatase family, member J	Homo sapiens arylsulfatase family, member J (ARSJ), mRNA [NM_024590]	GO:0003824(catalytic activity)|GO:0004065(arylsulfatase activity)|GO:0005576(extracellular region)|GO:0008484(sulfuric ester hydrolase activity)|GO:0016787(hydrolase activity)|GO:0046872(metal ion binding)
ARSK	M27	arylsulfatase family, member K	Homo sapiens arylsulfatase family, member K (ARSK), mRNA [NM_198150]	GO:0004065(arylsulfatase activity)|GO:0005576(extracellular region)|GO:0016787(hydrolase activity)|GO:0046872(metal ion binding)
ART1	M27	ADP-ribosyltransferase 1	Homo sapiens ADP-ribosyltransferase 1 (ART1), mRNA [NM_004314]	GO:0003950(NAD+ ADP-ribosyltransferase activity)|GO:0003956(NAD(P)+-protein-arginine ADP-ribosyltransferase activity)|GO:0005886(plasma membrane)|GO:0005887(integral to plasma membrane)|GO:0006471(protein ADP-ribosylation)|GO:0009986(cell surface)|GO:0016757(transferase activity, transferring glycosyl groups)|GO:0031225(anchored to membrane)|GO:0033017(sarcoplasmic reticulum membrane)
ARV1	M22	ARV1 homolog (S. cerevisiae)	Homo sapiens ARV1 homolog (S. cerevisiae) (ARV1), mRNA [NM_022786]	GO:0006629(lipid metabolic process)|GO:0006665(sphingolipid metabolic process)|GO:0016020(membrane)|GO:0016021(integral to membrane)
ARVCF	M11	armadillo repeat gene deleted in velocardiofacial syndrome	Homo sapiens armadillo repeat gene deleted in velocardiofacial syndrome (ARVCF), mRNA [NM_001670]	GO:0005515(protein binding)|GO:0005622(intracellular)|GO:0005634(nucleus)|GO:0005737(cytoplasm)|GO:0005886(plasma membrane)|GO:0007155(cell adhesion)|GO:0007275(multicellular organismal development)
ASAH1	M27	N-acylsphingosine amidohydrolase (acid ceramidase) 1	Homo sapiens N-acylsphingosine amidohydrolase (acid ceramidase) 1 (ASAH1), transcript variant 1, mRNA [NM_177924]	GO:0003824(catalytic activity)|GO:0005764(lysosome)|GO:0006629(lipid metabolic process)|GO:0006672(ceramide metabolic process)|GO:0016787(hydrolase activity)|GO:0017040(ceramidase activity)
ASAP1	M16	ArfGAP with SH3 domain, ankyrin repeat and PH domain 1	Homo sapiens ArfGAP with SH3 domain, ankyrin repeat and PH domain 1 (ASAP1), transcript variant 2, mRNA [NM_001247996]	GO:0005515(protein binding)|GO:0005737(cytoplasm)|GO:0007165(signal transduction)|GO:0008060(ARF GTPase activator activity)|GO:0008093(cytoskeletal adaptor activity)|GO:0008270(zinc ion binding)|GO:0016020(membrane)|GO:0017124(SH3 domain binding)|GO:0030030(cell projection organization)|GO:0032312(regulation of ARF GTPase activity)|GO:0046847(filopodium assembly)|GO:0046872(metal ion binding)|GO:…
ASAP2	M11	ArfGAP with SH3 domain, ankyrin repeat and PH domain 2	Homo sapiens ArfGAP with SH3 domain, ankyrin repeat and PH domain 2 (ASAP2), transcript variant 1, mRNA [NM_003887]	GO:0005515(protein binding)|GO:0005737(cytoplasm)|GO:0005794(Golgi apparatus)|GO:0005886(plasma membrane)|GO:0008047(enzyme activator activity)|GO:0008060(ARF GTPase activator activity)|GO:0008270(zinc ion binding)|GO:0032312(regulation of ARF GTPase activity)|GO:0032580(Golgi cisterna membrane)|GO:0043085(positive regulation of catalytic activity)|GO:0046872(metal ion binding)
ASAP3	M20	ArfGAP with SH3 domain, ankyrin repeat and PH domain 3	Homo sapiens ArfGAP with SH3 domain, ankyrin repeat and PH domain 3 (ASAP3), transcript variant 1, mRNA [NM_017707]	GO:0005737(cytoplasm)|GO:0008060(ARF GTPase activator activity)|GO:0008270(zinc ion binding)|GO:0032312(regulation of ARF GTPase activity)|GO:0046872(metal ion binding)
ASB1	M13	ankyrin repeat and SOCS box containing 1	Homo sapiens ankyrin repeat and SOCS box containing 1 (ASB1), mRNA [NM_001040445]	GO:0003674(molecular_function)|GO:0005622(intracellular)|GO:0007275(multicellular organismal development)|GO:0030539(male genitalia development)|GO:0035556(intracellular signal transduction)|GO:0042036(negative regulation of cytokine biosynthetic process)
ASB10	M4	ankyrin repeat and SOCS box containing 10	Homo sapiens ankyrin repeat and SOCS box containing 10 (ASB10), transcript variant 1, mRNA [NM_001142459]	GO:0035556(intracellular signal transduction)
ASB15	M1	ankyrin repeat and SOCS box containing 15	Homo sapiens ankyrin repeat and SOCS box containing 15 (ASB15), mRNA [NM_080928]	GO:0035556(intracellular signal transduction)
ASB2	M7	ankyrin repeat and SOCS box containing 2	Homo sapiens ankyrin repeat and SOCS box containing 2 (ASB2), transcript variant 2, mRNA [NM_016150]	GO:0007165(signal transduction)|GO:0035556(intracellular signal transduction)
ASB3	M26	ankyrin repeat and SOCS box containing 3	Homo sapiens ankyrin repeat and SOCS box containing 3 (ASB3), transcript variant 1, mRNA [NM_016115]	GO:0035556(intracellular signal transduction)
ASB6	M5	ankyrin repeat and SOCS box containing 6	Homo sapiens ankyrin repeat and SOCS box containing 6 (ASB6), transcript variant 1, mRNA [NM_017873]	GO:0005737(cytoplasm)|GO:0035556(intracellular signal transduction)
ASB8	M22	ankyrin repeat and SOCS box containing 8	Homo sapiens ankyrin repeat and SOCS box containing 8 (ASB8), mRNA [NM_024095]	GO:0005634(nucleus)|GO:0005737(cytoplasm)|GO:0035556(intracellular signal transduction)
ASB9	M21	ankyrin repeat and SOCS box containing 9	Homo sapiens ankyrin repeat and SOCS box containing 9 (ASB9), transcript variant 1, mRNA [NM_001031739]	GO:0035556(intracellular signal transduction)
ASCC2	M18	activating signal cointegrator 1 complex subunit 2	Homo sapiens activating signal cointegrator 1 complex subunit 2 (ASCC2), transcript variant 1, mRNA [NM_032204]	GO:0006355(regulation of transcription, DNA-dependent)
ASF1A	M24	ASF1 anti-silencing function 1 homolog A (S. cerevisiae)	Homo sapiens ASF1 anti-silencing function 1 homolog A (S. cerevisiae) (ASF1A), mRNA [NM_014034]	GO:0003682(chromatin binding)|GO:0005515(protein binding)|GO:0005634(nucleus)|GO:0006281(DNA repair)|GO:0006333(chromatin assembly or disassembly)|GO:0006334(nucleosome assembly)|GO:0006355(regulation of transcription, DNA-dependent)|GO:0016568(chromatin modification)|GO:0016585(chromatin remodeling complex)|GO:0031936(negative regulation of chromatin silencing)|GO:0042393(histone binding)
ASGR1	M21	asialoglycoprotein receptor 1	Homo sapiens asialoglycoprotein receptor 1 (ASGR1), transcript variant 1, mRNA [NM_001671]	GO:0004872(receptor activity)|GO:0004873(asialoglycoprotein receptor activity)|GO:0005515(protein binding)|GO:0005529(sugar binding)|GO:0005887(integral to plasma membrane)|GO:0006898(receptor-mediated endocytosis)|GO:0016020(membrane)|GO:0031668(cellular response to extracellular stimulus)|GO:0042803(protein homodimerization activity)|GO:0046872(metal ion binding)
ASGR2	M23	asialoglycoprotein receptor 2	Homo sapiens asialoglycoprotein receptor 2 (ASGR2), transcript variant H2', mRNA [NM_080912]	GO:0004872(receptor activity)|GO:0004873(asialoglycoprotein receptor activity)|GO:0005515(protein binding)|GO:0005529(sugar binding)|GO:0006897(endocytosis)|GO:0007166(cell surface receptor linked signaling pathway)|GO:0009100(glycoprotein metabolic process)|GO:0016020(membrane)|GO:0016021(integral to membrane)|GO:0030282(bone mineralization)|GO:0031647(regulation of protein stability)|GO:0055088…
ASH1L	M8	ash1 (absent, small, or homeotic)-like (Drosophila)	Homo sapiens ash1 (absent, small, or homeotic)-like (Drosophila) (ASH1L), mRNA [NM_018489]	GO:0003677(DNA binding)|GO:0005634(nucleus)|GO:0005694(chromosome)|GO:0005730(nucleolus)|GO:0005737(cytoplasm)|GO:0005794(Golgi apparatus)|GO:0005923(tight junction)|GO:0006323(DNA packaging)|GO:0006355(regulation of transcription, DNA-dependent)|GO:0006366(transcription from RNA polymerase II promoter)|GO:0007267(cell-cell signaling)|GO:0008168(methyltransferase activity)|GO:0008270(zinc ion bin…
ASH2L	M20	ash2 (absent, small, or homeotic)-like (Drosophila)	Homo sapiens ash2 (absent, small, or homeotic)-like (Drosophila) (ASH2L), transcript variant 1, mRNA [NM_004674]	GO:0003677(DNA binding)|GO:0005515(protein binding)|GO:0005634(nucleus)|GO:0006351(transcription, DNA-dependent)|GO:0006355(regulation of transcription, DNA-dependent)|GO:0006366(transcription from RNA polymerase II promoter)|GO:0006974(response to DNA damage stimulus)|GO:0008284(positive regulation of cell proliferation)|GO:0016568(chromatin modification)|GO:0030097(hemopoiesis)|GO:0035097(histo…
ASL	M20	argininosuccinate lyase	Homo sapiens argininosuccinate lyase (ASL), transcript variant 1, mRNA [NM_001024943]	GO:0000050(urea cycle)|GO:0003824(catalytic activity)|GO:0004056(argininosuccinate lyase activity)|GO:0005737(cytoplasm)|GO:0005829(cytosol)|GO:0006475(internal protein amino acid acetylation)|GO:0006527(arginine catabolic process)|GO:0008652(cellular amino acid biosynthetic process)|GO:0016829(lyase activity)|GO:0034641(cellular nitrogen compound metabolic process)|GO:0042450(arginine biosynthet…
ASMTL	M8	acetylserotonin O-methyltransferase-like	Homo sapiens acetylserotonin O-methyltransferase-like (ASMTL), transcript variant 1, mRNA [NM_004192]	GO:0003674(molecular_function)|GO:0005575(cellular_component)|GO:0005737(cytoplasm)|GO:0008150(biological_process)|GO:0008171(O-methyltransferase activity)
ASNA1	M12	arsA arsenite transporter, ATP-binding, homolog 1 (bacterial)	Homo sapiens arsA arsenite transporter, ATP-binding, homolog 1 (bacterial) (ASNA1), mRNA [NM_004317]	GO:0000166(nucleotide binding)|GO:0005215(transporter activity)|GO:0005524(ATP binding)|GO:0005625(soluble fraction)|GO:0005634(nucleus)|GO:0005730(nucleolus)|GO:0005737(cytoplasm)|GO:0005783(endoplasmic reticulum)|GO:0006810(transport)|GO:0015105(arsenite transmembrane transporter activity)|GO:0015700(arsenite transport)|GO:0016787(hydrolase activity)|GO:0016887(ATPase activity)|GO:0046872(metal…
ASNSD1	M25	asparagine synthetase domain containing 1	Homo sapiens asparagine synthetase domain containing 1 (ASNSD1), mRNA [NM_019048]	GO:0004066(asparagine synthase (glutamine-hydrolyzing) activity)|GO:0006529(asparagine biosynthetic process)|GO:0006541(glutamine metabolic process)|GO:0008652(cellular amino acid biosynthetic process)
ASPH	M10	aspartate beta-hydroxylase	Homo sapiens aspartate beta-hydroxylase (ASPH), transcript variant 1, mRNA [NM_004318]	GO:0004597(peptide-aspartate beta-dioxygenase activity)|GO:0005198(structural molecule activity)|GO:0005488(binding)|GO:0005509(calcium ion binding)|GO:0005783(endoplasmic reticulum)|GO:0005789(endoplasmic reticulum membrane)|GO:0006936(muscle contraction)|GO:0007389(pattern specification process)|GO:0008150(biological_process)|GO:0008285(negative regulation of cell proliferation)|GO:0008307(stru…
ASPHD1	M7	aspartate beta-hydroxylase domain containing 1	Homo sapiens aspartate beta-hydroxylase domain containing 1 (ASPHD1), mRNA [NM_181718]	GO:0016020(membrane)|GO:0016021(integral to membrane)|GO:0016491(oxidoreductase activity)|GO:0016702(oxidoreductase activity, acting on single donors with incorporation of molecular oxygen, incorporation of two atoms of oxygen)|GO:0018193(peptidyl-amino acid modification)|GO:0030176(integral to endoplasmic reticulum membrane)
ASPRV1	M7	aspartic peptidase, retroviral-like 1	Homo sapiens aspartic peptidase, retroviral-like 1 (ASPRV1), mRNA [NM_152792]	GO:0004190(aspartic-type endopeptidase activity)|GO:0006508(proteolysis)|GO:0008233(peptidase activity)|GO:0016020(membrane)|GO:0016021(integral to membrane)|GO:0016485(protein processing)|GO:0043588(skin development)
ASRGL1	M1	asparaginase like 1	Homo sapiens asparaginase like 1 (ASRGL1), transcript variant 1, mRNA [NM_001083926]	GO:0003948(N4-(beta-N-acetylglucosaminyl)-L-asparaginase activity)|GO:0004067(asparaginase activity)|GO:0005634(nucleus)|GO:0005730(nucleolus)|GO:0005737(cytoplasm)|GO:0015630(microtubule cytoskeleton)|GO:0016787(hydrolase activity)|GO:0033345(asparagine catabolic process via L-aspartate)|GO:0051604(protein maturation)
ASS1	M19	argininosuccinate synthase 1	Homo sapiens argininosuccinate synthase 1 (ASS1), transcript variant 1, mRNA [NM_000050]	GO:0000050(urea cycle)|GO:0000053(argininosuccinate metabolic process)|GO:0000166(nucleotide binding)|GO:0001822(kidney development)|GO:0001889(liver development)|GO:0004055(argininosuccinate synthase activity)|GO:0005515(protein binding)|GO:0005524(ATP binding)|GO:0005634(nucleus)|GO:0005737(cytoplasm)|GO:0005739(mitochondrion)|GO:0005741(mitochondrial outer membrane)|GO:0005764(lysosome)|GO:000…
ASTE1	M22	asteroid homolog 1 (Drosophila)	Homo sapiens asteroid homolog 1 (Drosophila) (ASTE1), mRNA [NM_014065]	GO:0004518(nuclease activity)|GO:0006281(DNA repair)
ASTN2	M16	astrotactin 2	Homo sapiens astrotactin 2 (ASTN2), transcript variant 4, mRNA [NM_198188]	GO:0016020(membrane)|GO:0016021(integral to membrane)
ASXL1	M15	additional sex combs like 1 (Drosophila)	Homo sapiens additional sex combs like 1 (Drosophila) (ASXL1), transcript variant 2, mRNA [NM_001164603]	GO:0005515(protein binding)|GO:0005634(nucleus)|GO:0006355(regulation of transcription, DNA-dependent)|GO:0016568(chromatin modification)|GO:0035517(PR-DUB complex)|GO:0046872(metal ion binding)
ASXL2	M7	additional sex combs like 2 (Drosophila)	Homo sapiens additional sex combs like 2 (Drosophila) (ASXL2), mRNA [NM_018263]	GO:0005634(nucleus)|GO:0006355(regulation of transcription, DNA-dependent)|GO:0046872(metal ion binding)
ATAD1	M9	ATPase family, AAA domain containing 1	Homo sapiens ATPase family, AAA domain containing 1 (ATAD1), mRNA [NM_032810]	GO:0000166(nucleotide binding)|GO:0005524(ATP binding)|GO:0005739(mitochondrion)|GO:0005777(peroxisome)|GO:0017111(nucleoside-triphosphatase activity)
ATAD2	M24	ATPase family, AAA domain containing 2	Homo sapiens ATPase family, AAA domain containing 2 (ATAD2), mRNA [NM_014109]	GO:0000166(nucleotide binding)|GO:0005524(ATP binding)|GO:0005634(nucleus)|GO:0005730(nucleolus)|GO:0006355(regulation of transcription, DNA-dependent)|GO:0016787(hydrolase activity)|GO:0016887(ATPase activity)
ATAD2B	M29	ATPase family, AAA domain containing 2B	Homo sapiens ATPase family, AAA domain containing 2B (ATAD2B), transcript variant 1, mRNA [NM_017552]	GO:0000166(nucleotide binding)|GO:0005524(ATP binding)|GO:0017111(nucleoside-triphosphatase activity)
ATAD3A	M14	ATPase family, AAA domain containing 3A	Homo sapiens ATPase family, AAA domain containing 3A (ATAD3A), nuclear gene encoding mitochondrial protein, transcript variant 1, mRNA [NM_018188]	GO:0000166(nucleotide binding)|GO:0005524(ATP binding)|GO:0017111(nucleoside-triphosphatase activity)
ATAD3B	M7	ATPase family, AAA domain containing 3B	Homo sapiens ATPase family, AAA domain containing 3B (ATAD3B), nuclear gene encoding mitochondrial protein, mRNA [NM_031921]	GO:0000166(nucleotide binding)|GO:0005524(ATP binding)|GO:0017111(nucleoside-triphosphatase activity)
ATAD3C	M17	ATPase family, AAA domain containing 3C	Homo sapiens ATPase family, AAA domain containing 3C (ATAD3C), mRNA [NM_001039211]	GO:0000166(nucleotide binding)|GO:0005524(ATP binding)|GO:0017111(nucleoside-triphosphatase activity)
ATAD5	M25	ATPase family, AAA domain containing 5	Homo sapiens ATPase family, AAA domain containing 5 (ATAD5), mRNA [NM_024857]	GO:0000166(nucleotide binding)|GO:0005524(ATP binding)|GO:0005634(nucleus)|GO:0006974(response to DNA damage stimulus)|GO:0017111(nucleoside-triphosphatase activity)
ATF1	M25	activating transcription factor 1	Homo sapiens activating transcription factor 1 (ATF1), mRNA [NM_005171]	GO:0002224(toll-like receptor signaling pathway)|GO:0002755(MyD88-dependent toll-like receptor signaling pathway)|GO:0002756(MyD88-independent toll-like receptor signaling pathway)|GO:0003700(sequence-specific DNA binding transcription factor activity)|GO:0003705(sequence-specific enhancer binding RNA polymerase II transcription factor activity)|GO:0005634(nucleus)|GO:0005654(nucleoplasm)|GO:0005…
ATF3	M6	activating transcription factor 3	Homo sapiens activating transcription factor 3 (ATF3), transcript variant 4, mRNA [NM_001040619]	GO:0003700(sequence-specific DNA binding transcription factor activity)|GO:0003714(transcription corepressor activity)|GO:0005515(protein binding)|GO:0005634(nucleus)|GO:0005654(nucleoplasm)|GO:0005730(nucleolus)|GO:0006094(gluconeogenesis)|GO:0006355(regulation of transcription, DNA-dependent)|GO:0008284(positive regulation of cell proliferation)|GO:0042802(identical protein binding)|GO:0043565(…
ATF4	M9	activating transcription factor 4 (tax-responsive enhancer element B67)	Homo sapiens activating transcription factor 4 (tax-responsive enhancer element B67) (ATF4), transcript variant 1, mRNA [NM_001675]	GO:0003677(DNA binding)|GO:0003700(sequence-specific DNA binding transcription factor activity)|GO:0005515(protein binding)|GO:0005634(nucleus)|GO:0005654(nucleoplasm)|GO:0005667(transcription factor complex)|GO:0005737(cytoplasm)|GO:0005815(microtubule organizing center)|GO:0005856(cytoskeleton)|GO:0005886(plasma membrane)|GO:0006094(gluconeogenesis)|GO:0006355(regulation of transcription, DNA-d…
ATF5	M14	activating transcription factor 5	Homo sapiens activating transcription factor 5 (ATF5), transcript variant 1, mRNA [NM_012068]	GO:0003700(sequence-specific DNA binding transcription factor activity)|GO:0003714(transcription corepressor activity)|GO:0005515(protein binding)|GO:0005634(nucleus)|GO:0005667(transcription factor complex)|GO:0005730(nucleolus)|GO:0005737(cytoplasm)|GO:0006357(regulation of transcription from RNA polymerase II promoter)|GO:0006916(anti-apoptosis)|GO:0043565(sequence-specific DNA binding)|GO:004…
ATF6B	M14	activating transcription factor 6 beta	Homo sapiens activating transcription factor 6 beta (ATF6B), transcript variant 1, mRNA [NM_004381]	GO:0003700(sequence-specific DNA binding transcription factor activity)|GO:0005622(intracellular)|GO:0005634(nucleus)|GO:0005783(endoplasmic reticulum)|GO:0005789(endoplasmic reticulum membrane)|GO:0006351(transcription, DNA-dependent)|GO:0006355(regulation of transcription, DNA-dependent)|GO:0006986(response to unfolded protein)|GO:0007165(signal transduction)|GO:0016020(membrane)|GO:0016021(int…
ATF7	M12	activating transcription factor 7	Homo sapiens activating transcription factor 7 (ATF7), transcript variant 2, mRNA [NM_006856]	GO:0003700(sequence-specific DNA binding transcription factor activity)|GO:0005515(protein binding)|GO:0005622(intracellular)|GO:0005634(nucleus)|GO:0005654(nucleoplasm)|GO:0005737(cytoplasm)|GO:0006355(regulation of transcription, DNA-dependent)|GO:0008134(transcription factor binding)|GO:0008270(zinc ion binding)|GO:0034399(nuclear periphery)|GO:0043565(sequence-specific DNA binding)|GO:0044419…
ATF7IP2	M22	activating transcription factor 7 interacting protein 2	Homo sapiens activating transcription factor 7 interacting protein 2 (ATF7IP2), mRNA [NM_024997]	GO:0005634(nucleus)|GO:0005730(nucleolus)|GO:0005737(cytoplasm)|GO:0006355(regulation of transcription, DNA-dependent)
ATG13	M17	ATG13 autophagy related 13 homolog (S. cerevisiae)	Homo sapiens ATG13 autophagy related 13 homolog (S. cerevisiae) (ATG13), transcript variant 2, mRNA [NM_014741]	GO:0000045(autophagic vacuole assembly)|GO:0000407(pre-autophagosomal structure)|GO:0005515(protein binding)|GO:0005737(cytoplasm)|GO:0005829(cytosol)|GO:0006914(autophagy)|GO:0019901(protein kinase binding)|GO:0070969(ULK1-ATG13-FIP200 complex)
ATG14	M6	ATG14 autophagy related 14 homolog (S. cerevisiae)	Homo sapiens ATG14 autophagy related 14 homolog (S. cerevisiae) (ATG14), mRNA [NM_014924]	GO:0000045(autophagic vacuole assembly)|GO:0005515(protein binding)|GO:0005737(cytoplasm)|GO:0005776(autophagic vacuole)|GO:0005783(endoplasmic reticulum)|GO:0010508(positive regulation of autophagy)|GO:0034045(pre-autophagosomal structure membrane)
ATG16L1	M12	ATG16 autophagy related 16-like 1 (S. cerevisiae)	Homo sapiens ATG16 autophagy related 16-like 1 (S. cerevisiae) (ATG16L1), transcript variant 1, mRNA [NM_030803]	GO:0000045(autophagic vacuole assembly)|GO:0005515(protein binding)|GO:0005737(cytoplasm)|GO:0005776(autophagic vacuole)|GO:0006914(autophagy)|GO:0015031(protein transport)|GO:0034045(pre-autophagosomal structure membrane)|GO:0051260(protein homooligomerization)
ATG16L2	M22	ATG16 autophagy related 16-like 2 (S. cerevisiae)	Homo sapiens ATG16 autophagy related 16-like 2 (S. cerevisiae) (ATG16L2), mRNA [NM_033388]	GO:0005737(cytoplasm)|GO:0006914(autophagy)|GO:0015031(protein transport)
ATG2A	M11	ATG2 autophagy related 2 homolog A (S. cerevisiae)	Homo sapiens ATG2 autophagy related 2 homolog A (S. cerevisiae) (ATG2A), mRNA [NM_015104]	GO:0005515(protein binding)
ATG2B	M26	ATG2 autophagy related 2 homolog B (S. cerevisiae)	Homo sapiens ATG2 autophagy related 2 homolog B (S. cerevisiae) (ATG2B), mRNA [NM_018036]
ATG4B	M11	ATG4 autophagy related 4 homolog B (S. cerevisiae)	Homo sapiens ATG4 autophagy related 4 homolog B (S. cerevisiae) (ATG4B), transcript variant 2, mRNA [NM_178326]	GO:0000045(autophagic vacuole assembly)|GO:0005515(protein binding)|GO:0005737(cytoplasm)|GO:0006508(proteolysis)|GO:0006914(autophagy)|GO:0008233(peptidase activity)|GO:0008234(cysteine-type peptidase activity)|GO:0015031(protein transport)
ATG4C	M29	ATG4 autophagy related 4 homolog C (S. cerevisiae)	Homo sapiens ATG4 autophagy related 4 homolog C (S. cerevisiae) (ATG4C), transcript variant 1, mRNA [NM_032852]	GO:0000045(autophagic vacuole assembly)|GO:0004197(cysteine-type endopeptidase activity)|GO:0005576(extracellular region)|GO:0005737(cytoplasm)|GO:0005829(cytosol)|GO:0006508(proteolysis)|GO:0006612(protein targeting to membrane)|GO:0006914(autophagy)|GO:0008233(peptidase activity)|GO:0015031(protein transport)
ATG4D	M14	ATG4 autophagy related 4 homolog D (S. cerevisiae)	Homo sapiens ATG4 autophagy related 4 homolog D (S. cerevisiae) (ATG4D), mRNA [NM_032885]	GO:0004197(cysteine-type endopeptidase activity)|GO:0005737(cytoplasm)|GO:0006508(proteolysis)|GO:0006914(autophagy)|GO:0008233(peptidase activity)|GO:0008234(cysteine-type peptidase activity)|GO:0015031(protein transport)
ATG9A	M5	ATG9 autophagy related 9 homolog A (S. cerevisiae)	Homo sapiens ATG9 autophagy related 9 homolog A (S. cerevisiae) (ATG9A), transcript variant 1, mRNA [NM_001077198]	GO:0000045(autophagic vacuole assembly)|GO:0000421(autophagic vacuole membrane)|GO:0005737(cytoplasm)|GO:0005794(Golgi apparatus)|GO:0006914(autophagy)|GO:0015031(protein transport)|GO:0016020(membrane)|GO:0016021(integral to membrane)|GO:0031410(cytoplasmic vesicle)|GO:0031902(late endosome membrane)
ATL3	M14	atlastin GTPase 3	Homo sapiens atlastin GTPase 3 (ATL3), mRNA [NM_015459]	GO:0000166(nucleotide binding)|GO:0003924(GTPase activity)|GO:0005525(GTP binding)|GO:0005783(endoplasmic reticulum)|GO:0005789(endoplasmic reticulum membrane)|GO:0006184(GTP catabolic process)|GO:0006888(ER to Golgi vesicle-mediated transport)|GO:0007029(endoplasmic reticulum organization)|GO:0016020(membrane)|GO:0016021(integral to membrane)|GO:0016787(hydrolase activity)|GO:0042802(identical p…
ATMIN	M22	ATM interactor	Homo sapiens ATM interactor (ATMIN), mRNA [NM_015251]	GO:0005622(intracellular)|GO:0005634(nucleus)|GO:0006974(response to DNA damage stimulus)|GO:0008270(zinc ion binding)|GO:0046872(metal ion binding)
ATOX1	M22	ATX1 antioxidant protein 1 homolog (yeast)	Homo sapiens ATX1 antioxidant protein 1 homolog (yeast) (ATOX1), mRNA [NM_004045]	GO:0005507(copper ion binding)|GO:0005829(cytosol)|GO:0006811(ion transport)|GO:0006825(copper ion transport)|GO:0006878(cellular copper ion homeostasis)|GO:0006979(response to oxidative stress)|GO:0016530(metallochaperone activity)|GO:0016531(copper chaperone activity)|GO:0030001(metal ion transport)|GO:0032767(copper-dependent protein binding)|GO:0046872(metal ion binding)
ATP10B	M3	ATPase, class V, type 10B	Homo sapiens ATPase, class V, type 10B (ATP10B), mRNA [NM_025153]	GO:0000166(nucleotide binding)|GO:0000287(magnesium ion binding)|GO:0004012(phospholipid-translocating ATPase activity)|GO:0005515(protein binding)|GO:0005524(ATP binding)|GO:0005783(endoplasmic reticulum)|GO:0006812(cation transport)|GO:0015662(ATPase activity, coupled to transmembrane movement of ions, phosphorylative mechanism)|GO:0016020(membrane)|GO:0016021(integral to membrane)|GO:0016787(h…
ATP10D	M28	ATPase, class V, type 10D	Homo sapiens ATPase, class V, type 10D (ATP10D), mRNA [NM_020453]	GO:0000166(nucleotide binding)|GO:0000287(magnesium ion binding)|GO:0004012(phospholipid-translocating ATPase activity)|GO:0005515(protein binding)|GO:0005524(ATP binding)|GO:0005783(endoplasmic reticulum)|GO:0005886(plasma membrane)|GO:0006812(cation transport)|GO:0015662(ATPase activity, coupled to transmembrane movement of ions, phosphorylative mechanism)|GO:0016021(integral to membrane)|GO:00…
ATP11A	M17	ATPase, class VI, type 11A	Homo sapiens ATPase, class VI, type 11A (ATP11A), transcript variant 1, mRNA [NM_015205]	GO:0000166(nucleotide binding)|GO:0000287(magnesium ion binding)|GO:0004012(phospholipid-translocating ATPase activity)|GO:0005515(protein binding)|GO:0005524(ATP binding)|GO:0005783(endoplasmic reticulum)|GO:0006812(cation transport)|GO:0015662(ATPase activity, coupled to transmembrane movement of ions, phosphorylative mechanism)|GO:0016020(membrane)|GO:0016021(integral to membrane)|GO:0016787(h…
ATP11B	M24	ATPase, class VI, type 11B	Homo sapiens ATPase, class VI, type 11B (ATP11B), mRNA [NM_014616]	GO:0000166(nucleotide binding)|GO:0000287(magnesium ion binding)|GO:0004012(phospholipid-translocating ATPase activity)|GO:0005488(binding)|GO:0005515(protein binding)|GO:0005524(ATP binding)|GO:0005637(nuclear inner membrane)|GO:0005783(endoplasmic reticulum)|GO:0005886(plasma membrane)|GO:0006811(ion transport)|GO:0006812(cation transport)|GO:0015075(ion transmembrane transporter activity)|GO:0…
ATP13A1	M17	ATPase type 13A1	Homo sapiens ATPase type 13A1 (ATP13A1), mRNA [NM_020410]	GO:0000166(nucleotide binding)|GO:0003674(molecular_function)|GO:0005524(ATP binding)|GO:0005575(cellular_component)|GO:0006812(cation transport)|GO:0008150(biological_process)|GO:0015662(ATPase activity, coupled to transmembrane movement of ions, phosphorylative mechanism)|GO:0016020(membrane)|GO:0016021(integral to membrane)|GO:0016787(hydrolase activity)|GO:0016820(hydrolase activity, acting o…
ATP1A1	M11	ATPase, Na+/K+ transporting, alpha 1 polypeptide	Homo sapiens ATPase, Na+/K+ transporting, alpha 1 polypeptide (ATP1A1), transcript variant 1, mRNA [NM_000701]	GO:0000166(nucleotide binding)|GO:0002026(regulation of the force of heart contraction)|GO:0002028(regulation of sodium ion transport)|GO:0003869(4-nitrophenylphosphatase activity)|GO:0005391(sodium:potassium-exchanging ATPase activity)|GO:0005515(protein binding)|GO:0005524(ATP binding)|GO:0005624(membrane fraction)|GO:0005792(microsome)|GO:0005886(plasma membrane)|GO:0005890(sodium:potassium-ex…
ATP1A1OS	M24	ATP1A1 opposite strand	Homo sapiens ATP1A1 opposite strand (ATP1A1OS), transcript variant 3, non-coding RNA [NR_024126]
ATP1A4	M17	ATPase, Na+/K+ transporting, alpha 4 polypeptide	Homo sapiens ATPase, Na+/K+ transporting, alpha 4 polypeptide (ATP1A4), transcript variant 1, mRNA [NM_144699]	GO:0000166(nucleotide binding)|GO:0005391(sodium:potassium-exchanging ATPase activity)|GO:0005524(ATP binding)|GO:0005886(plasma membrane)|GO:0005887(integral to plasma membrane)|GO:0005890(sodium:potassium-exchanging ATPase complex)|GO:0006754(ATP biosynthetic process)|GO:0006813(potassium ion transport)|GO:0006814(sodium ion transport)|GO:0015077(monovalent inorganic cation transmembrane transp…
ATP1B1	M7	ATPase, Na+/K+ transporting, beta 1 polypeptide	Homo sapiens ATPase, Na+/K+ transporting, beta 1 polypeptide (ATP1B1), mRNA [NM_001677]	GO:0001666(response to hypoxia)|GO:0005391(sodium:potassium-exchanging ATPase activity)|GO:0005515(protein binding)|GO:0005886(plasma membrane)|GO:0005890(sodium:potassium-exchanging ATPase complex)|GO:0005901(caveola)|GO:0006754(ATP biosynthetic process)|GO:0006810(transport)|GO:0006813(potassium ion transport)|GO:0006814(sodium ion transport)|GO:0007596(blood coagulation)|GO:0016021(integral to…
ATP1B3	M6	ATPase, Na+/K+ transporting, beta 3 polypeptide	Homo sapiens ATPase, Na+/K+ transporting, beta 3 polypeptide (ATP1B3), mRNA [NM_001679]	GO:0005391(sodium:potassium-exchanging ATPase activity)|GO:0005737(cytoplasm)|GO:0005886(plasma membrane)|GO:0005890(sodium:potassium-exchanging ATPase complex)|GO:0005901(caveola)|GO:0006754(ATP biosynthetic process)|GO:0006810(transport)|GO:0006813(potassium ion transport)|GO:0006814(sodium ion transport)|GO:0007596(blood coagulation)|GO:0016021(integral to membrane)|GO:0034220(ion transmembran…
ATP5A1	M23	ATP synthase, H+ transporting, mitochondrial F1 complex, alpha subunit 1, cardiac muscle	Homo sapiens ATP synthase, H+ transporting, mitochondrial F1 complex, alpha subunit 1, cardiac muscle (ATP5A1), nuclear gene encoding mitochondrial protein, transcript variant 1, mRNA [NM_001001937]	GO:0000166(nucleotide binding)|GO:0000275(mitochondrial proton-transporting ATP synthase complex, catalytic core F(1))|GO:0001937(negative regulation of endothelial cell proliferation)|GO:0005515(protein binding)|GO:0005524(ATP binding)|GO:0005739(mitochondrion)|GO:0005743(mitochondrial inner membrane)|GO:0005753(mitochondrial proton-transporting ATP synthase complex)|GO:0005759(mitochondrial mat…
ATP5C1	M28	ATP synthase, H+ transporting, mitochondrial F1 complex, gamma polypeptide 1	Homo sapiens ATP synthase, H+ transporting, mitochondrial F1 complex, gamma polypeptide 1 (ATP5C1), nuclear gene encoding mitochondrial protein, transcript variant 2, mRNA [NM_005174]	GO:0000275(mitochondrial proton-transporting ATP synthase complex, catalytic core F(1))|GO:0005739(mitochondrion)|GO:0005743(mitochondrial inner membrane)|GO:0005753(mitochondrial proton-transporting ATP synthase complex)|GO:0005759(mitochondrial matrix)|GO:0006119(oxidative phosphorylation)|GO:0006200(ATP catabolic process)|GO:0006754(ATP biosynthetic process)|GO:0006811(ion transport)|GO:001599…
ATP5F1	M28	ATP synthase, H+ transporting, mitochondrial Fo complex, subunit B1	Homo sapiens ATP synthase, H+ transporting, mitochondrial Fo complex, subunit B1 (ATP5F1), nuclear gene encoding mitochondrial protein, mRNA [NM_001688]	GO:0000276(mitochondrial proton-transporting ATP synthase complex, coupling factor F(o))|GO:0005515(protein binding)|GO:0005739(mitochondrion)|GO:0005743(mitochondrial inner membrane)|GO:0005753(mitochondrial proton-transporting ATP synthase complex)|GO:0005759(mitochondrial matrix)|GO:0006200(ATP catabolic process)|GO:0006811(ion transport)|GO:0015078(hydrogen ion transmembrane transporter activ…
ATP5G1	M28	ATP synthase, H+ transporting, mitochondrial Fo complex, subunit C1 (subunit 9)	Homo sapiens ATP synthase, H+ transporting, mitochondrial Fo complex, subunit C1 (subunit 9) (ATP5G1), nuclear gene encoding mitochondrial protein, transcript variant 1, mRNA [NM_005175]	GO:0005215(transporter activity)|GO:0005739(mitochondrion)|GO:0005743(mitochondrial inner membrane)|GO:0005753(mitochondrial proton-transporting ATP synthase complex)|GO:0006810(transport)|GO:0006811(ion transport)|GO:0008289(lipid binding)|GO:0015078(hydrogen ion transmembrane transporter activity)|GO:0015991(ATP hydrolysis coupled proton transport)|GO:0016020(membrane)|GO:0016021(integral to me…
ATP5G2	M20	ATP synthase, H+ transporting, mitochondrial Fo complex, subunit C2 (subunit 9)	Homo sapiens ATP synthase, H+ transporting, mitochondrial Fo complex, subunit C2 (subunit 9) (ATP5G2), nuclear gene encoding mitochondrial protein, transcript variant 1, mRNA [NM_001002031]	GO:0005215(transporter activity)|GO:0005739(mitochondrion)|GO:0005753(mitochondrial proton-transporting ATP synthase complex)|GO:0006810(transport)|GO:0006811(ion transport)|GO:0008289(lipid binding)|GO:0015078(hydrogen ion transmembrane transporter activity)|GO:0015986(ATP synthesis coupled proton transport)|GO:0015991(ATP hydrolysis coupled proton transport)|GO:0016020(membrane)|GO:0016021(inte…
ATP5I	M21	ATP synthase, H+ transporting, mitochondrial Fo complex, subunit E	Homo sapiens ATP synthase, H+ transporting, mitochondrial Fo complex, subunit E (ATP5I), nuclear gene encoding mitochondrial protein, transcript variant 1, mRNA [NM_007100]	GO:0000276(mitochondrial proton-transporting ATP synthase complex, coupling factor F(o))|GO:0005739(mitochondrion)|GO:0005743(mitochondrial inner membrane)|GO:0005753(mitochondrial proton-transporting ATP synthase complex)|GO:0006200(ATP catabolic process)|GO:0006811(ion transport)|GO:0015078(hydrogen ion transmembrane transporter activity)|GO:0016020(membrane)|GO:0016887(ATPase activity)|GO:0022…
ATP5J2	M22	ATP synthase, H+ transporting, mitochondrial Fo complex, subunit F2	Homo sapiens ATP synthase, H+ transporting, mitochondrial Fo complex, subunit F2 (ATP5J2), nuclear gene encoding mitochondrial protein, transcript variant 1, mRNA [NM_004889]	GO:0005739(mitochondrion)|GO:0005743(mitochondrial inner membrane)|GO:0005753(mitochondrial proton-transporting ATP synthase complex)|GO:0006200(ATP catabolic process)|GO:0006754(ATP biosynthetic process)|GO:0006811(ion transport)|GO:0015992(proton transport)|GO:0016020(membrane)|GO:0016887(ATPase activity)|GO:0022857(transmembrane transporter activity)|GO:0022904(respiratory electron transport c…
ATP5L	M26	ATP synthase, H+ transporting, mitochondrial Fo complex, subunit G	Homo sapiens ATP synthase, H+ transporting, mitochondrial Fo complex, subunit G (ATP5L), nuclear gene encoding mitochondrial protein, transcript variant 1, mRNA [NM_006476]	GO:0000276(mitochondrial proton-transporting ATP synthase complex, coupling factor F(o))|GO:0005739(mitochondrion)|GO:0005743(mitochondrial inner membrane)|GO:0005753(mitochondrial proton-transporting ATP synthase complex)|GO:0006200(ATP catabolic process)|GO:0006811(ion transport)|GO:0015078(hydrogen ion transmembrane transporter activity)|GO:0016020(membrane)|GO:0016887(ATPase activity)|GO:0022…
ATP5S	M28	ATP synthase, H+ transporting, mitochondrial Fo complex, subunit s (factor B)	Homo sapiens ATP synthase, H+ transporting, mitochondrial Fo complex, subunit s (factor B) (ATP5S), nuclear gene encoding mitochondrial protein, transcript variant 1, mRNA [NM_001003803]	GO:0005739(mitochondrion)|GO:0005743(mitochondrial inner membrane)|GO:0006754(ATP biosynthetic process)|GO:0006811(ion transport)|GO:0015078(hydrogen ion transmembrane transporter activity)|GO:0015992(proton transport)|GO:0016020(membrane)|GO:0045263(proton-transporting ATP synthase complex, coupling factor F(o))
ATP5SL	M11	ATP5S-like	Homo sapiens ATP5S-like (ATP5SL), transcript variant 4, mRNA [NM_018035]
ATP6	M30	ATP synthase F0 subunit 6	mitochondrially encoded ATP synthase 6 [Source:HGNC Symbol;Acc:7414] [ENST00000361899]	GO:0000276(mitochondrial proton-transporting ATP synthase complex, coupling factor F(o))|GO:0005739(mitochondrion)|GO:0005743(mitochondrial inner membrane)|GO:0005753(mitochondrial proton-transporting ATP synthase complex)|GO:0006200(ATP catabolic process)|GO:0006811(ion transport)|GO:0015078(hydrogen ion transmembrane transporter activity)|GO:0015986(ATP synthesis coupled proton transport)|GO:00…
ATP6AP1	M16	ATPase, H+ transporting, lysosomal accessory protein 1	Homo sapiens ATPase, H+ transporting, lysosomal accessory protein 1 (ATP6AP1), mRNA [NM_001183]	GO:0000166(nucleotide binding)|GO:0005215(transporter activity)|GO:0005524(ATP binding)|GO:0005773(vacuole)|GO:0005774(vacuolar membrane)|GO:0006811(ion transport)|GO:0007568(aging)|GO:0008219(cell death)|GO:0015991(ATP hydrolysis coupled proton transport)|GO:0015992(proton transport)|GO:0016020(membrane)|GO:0016021(integral to membrane)|GO:0016469(proton-transporting two-sector ATPase complex)|G…
ATP6AP2	M25	ATPase, H+ transporting, lysosomal accessory protein 2	Homo sapiens ATPase, H+ transporting, lysosomal accessory protein 2 (ATP6AP2), mRNA [NM_005765]	GO:0002003(angiotensin maturation)|GO:0004872(receptor activity)|GO:0005515(protein binding)|GO:0009897(external side of plasma membrane)|GO:0016020(membrane)|GO:0016021(integral to membrane)|GO:0032914(positive regulation of transforming growth factor-beta1 production)|GO:0043408(regulation of MAPKKK cascade)
ATP6V0A1	M11	ATPase, H+ transporting, lysosomal V0 subunit a1	Homo sapiens ATPase, H+ transporting, lysosomal V0 subunit a1 (ATP6V0A1), transcript variant 3, mRNA [NM_005177]	GO:0005515(protein binding)|GO:0005634(nucleus)|GO:0005730(nucleolus)|GO:0005737(cytoplasm)|GO:0005794(Golgi apparatus)|GO:0005886(plasma membrane)|GO:0006811(ion transport)|GO:0006879(cellular iron ion homeostasis)|GO:0008286(insulin receptor signaling pathway)|GO:0010008(endosome membrane)|GO:0015078(hydrogen ion transmembrane transporter activity)|GO:0015991(ATP hydrolysis coupled proton trans…
ATP6V0B	M17	ATPase, H+ transporting, lysosomal 21kDa, V0 subunit b	Homo sapiens ATPase, H+ transporting, lysosomal 21kDa, V0 subunit b (ATP6V0B), transcript variant 1, mRNA [NM_004047]	GO:0005215(transporter activity)|GO:0005773(vacuole)|GO:0005774(vacuolar membrane)|GO:0006811(ion transport)|GO:0006879(cellular iron ion homeostasis)|GO:0008286(insulin receptor signaling pathway)|GO:0010008(endosome membrane)|GO:0015078(hydrogen ion transmembrane transporter activity)|GO:0015991(ATP hydrolysis coupled proton transport)|GO:0015992(proton transport)|GO:0016020(membrane)|GO:001602…
ATP6V0C	M11	ATPase, H+ transporting, lysosomal 16kDa, V0 subunit c	Homo sapiens ATPase, H+ transporting, lysosomal 16kDa, V0 subunit c (ATP6V0C), transcript variant 1, mRNA [NM_001694]	GO:0005515(protein binding)|GO:0005773(vacuole)|GO:0005774(vacuolar membrane)|GO:0006811(ion transport)|GO:0006879(cellular iron ion homeostasis)|GO:0008286(insulin receptor signaling pathway)|GO:0010008(endosome membrane)|GO:0015991(ATP hydrolysis coupled proton transport)|GO:0015992(proton transport)|GO:0016020(membrane)|GO:0016021(integral to membrane)|GO:0031625(ubiquitin protein ligase bindi…
ATP6V0E1	M10	ATPase, H+ transporting, lysosomal 9kDa, V0 subunit e1	Homo sapiens ATPase, H+ transporting, lysosomal 9kDa, V0 subunit e1 (ATP6V0E1), mRNA [NM_003945]	GO:0005215(transporter activity)|GO:0005624(membrane fraction)|GO:0005773(vacuole)|GO:0006810(transport)|GO:0006811(ion transport)|GO:0006879(cellular iron ion homeostasis)|GO:0007035(vacuolar acidification)|GO:0008286(insulin receptor signaling pathway)|GO:0010008(endosome membrane)|GO:0015991(ATP hydrolysis coupled proton transport)|GO:0015992(proton transport)|GO:0016020(membrane)|GO:0016021(i…
ATP6V1A	M30	ATPase, H+ transporting, lysosomal 70kDa, V1 subunit A	Homo sapiens ATPase, H+ transporting, lysosomal 70kDa, V1 subunit A (ATP6V1A), mRNA [NM_001690]	GO:0000166(nucleotide binding)|GO:0005524(ATP binding)|GO:0005739(mitochondrion)|GO:0005829(cytosol)|GO:0005886(plasma membrane)|GO:0005887(integral to plasma membrane)|GO:0005902(microvillus)|GO:0006810(transport)|GO:0006811(ion transport)|GO:0006879(cellular iron ion homeostasis)|GO:0008286(insulin receptor signaling pathway)|GO:0015991(ATP hydrolysis coupled proton transport)|GO:0015992(proton…
ATP6V1B2	M24	ATPase, H+ transporting, lysosomal 56/58kDa, V1 subunit B2	Homo sapiens ATPase, H+ transporting, lysosomal 56/58kDa, V1 subunit B2 (ATP6V1B2), mRNA [NM_001693]	GO:0005524(ATP binding)|GO:0005737(cytoplasm)|GO:0005794(Golgi apparatus)|GO:0005829(cytosol)|GO:0005886(plasma membrane)|GO:0005902(microvillus)|GO:0006811(ion transport)|GO:0006879(cellular iron ion homeostasis)|GO:0008286(insulin receptor signaling pathway)|GO:0012505(endomembrane system)|GO:0015078(hydrogen ion transmembrane transporter activity)|GO:0015991(ATP hydrolysis coupled proton trans…
ATP6V1C1	M9	ATPase, H+ transporting, lysosomal 42kDa, V1 subunit C1	Homo sapiens ATPase, H+ transporting, lysosomal 42kDa, V1 subunit C1 (ATP6V1C1), mRNA [NM_001695]	GO:0005215(transporter activity)|GO:0005515(protein binding)|GO:0005737(cytoplasm)|GO:0005829(cytosol)|GO:0005886(plasma membrane)|GO:0006810(transport)|GO:0006811(ion transport)|GO:0006879(cellular iron ion homeostasis)|GO:0008286(insulin receptor signaling pathway)|GO:0008553(hydrogen-exporting ATPase activity, phosphorylative mechanism)|GO:0015991(ATP hydrolysis coupled proton transport)|GO:00…
ATP6V1E1	M9	ATPase, H+ transporting, lysosomal 31kDa, V1 subunit E1	Homo sapiens ATPase, H+ transporting, lysosomal 31kDa, V1 subunit E1 (ATP6V1E1), transcript variant 1, mRNA [NM_001696]	GO:0005515(protein binding)|GO:0005737(cytoplasm)|GO:0005739(mitochondrion)|GO:0005768(endosome)|GO:0005829(cytosol)|GO:0005902(microvillus)|GO:0006811(ion transport)|GO:0006879(cellular iron ion homeostasis)|GO:0008286(insulin receptor signaling pathway)|GO:0008553(hydrogen-exporting ATPase activity, phosphorylative mechanism)|GO:0015991(ATP hydrolysis coupled proton transport)|GO:0015992(proton…
ATP6V1E2	M9	ATPase, H+ transporting, lysosomal 31kDa, V1 subunit E2	Homo sapiens ATPase, H+ transporting, lysosomal 31kDa, V1 subunit E2 (ATP6V1E2), mRNA [NM_080653]	GO:0001669(acrosomal vesicle)|GO:0005829(cytosol)|GO:0006811(ion transport)|GO:0006879(cellular iron ion homeostasis)|GO:0008286(insulin receptor signaling pathway)|GO:0008553(hydrogen-exporting ATPase activity, phosphorylative mechanism)|GO:0015991(ATP hydrolysis coupled proton transport)|GO:0015992(proton transport)|GO:0033178(proton-transporting two-sector ATPase complex, catalytic domain)|GO:…
ATP6V1H	M10	ATPase, H+ transporting, lysosomal 50/57kDa, V1 subunit H	Homo sapiens ATPase, H+ transporting, lysosomal 50/57kDa, V1 subunit H (ATP6V1H), transcript variant 1, mRNA [NM_015941]	GO:0000221(vacuolar proton-transporting V-type ATPase, V1 domain)|GO:0005515(protein binding)|GO:0005829(cytosol)|GO:0005886(plasma membrane)|GO:0006200(ATP catabolic process)|GO:0006811(ion transport)|GO:0006879(cellular iron ion homeostasis)|GO:0006897(endocytosis)|GO:0007035(vacuolar acidification)|GO:0008286(insulin receptor signaling pathway)|GO:0015991(ATP hydrolysis coupled proton transpor…
ATP8	M4	ATP synthase F0 subunit 8	ATP synthase protein 8 [Source:UniProtKB/Swiss-Prot;Acc:P03928] [ENST00000361851]	GO:0000276(mitochondrial proton-transporting ATP synthase complex, coupling factor F(o))|GO:0005739(mitochondrion)|GO:0005743(mitochondrial inner membrane)|GO:0005753(mitochondrial proton-transporting ATP synthase complex)|GO:0006200(ATP catabolic process)|GO:0006811(ion transport)|GO:0015078(hydrogen ion transmembrane transporter activity)|GO:0015986(ATP synthesis coupled proton transport)|GO:00…
ATP8A1	M28	ATPase, aminophospholipid transporter (APLT), class I, type 8A, member 1	Homo sapiens ATPase, aminophospholipid transporter (APLT), class I, type 8A, member 1 (ATP8A1), transcript variant 1, mRNA [NM_006095]	GO:0000166(nucleotide binding)|GO:0000287(magnesium ion binding)|GO:0004012(phospholipid-translocating ATPase activity)|GO:0005515(protein binding)|GO:0005524(ATP binding)|GO:0005783(endoplasmic reticulum)|GO:0005886(plasma membrane)|GO:0006812(cation transport)|GO:0015247(aminophospholipid transporter activity)|GO:0015662(ATPase activity, coupled to transmembrane movement of ions, phosphorylativ…
ATP8B1	M29	ATPase, aminophospholipid transporter, class I, type 8B, member 1	Homo sapiens ATPase, aminophospholipid transporter, class I, type 8B, member 1 (ATP8B1), mRNA [NM_005603]	GO:0000166(nucleotide binding)|GO:0000287(magnesium ion binding)|GO:0004012(phospholipid-translocating ATPase activity)|GO:0005515(protein binding)|GO:0005524(ATP binding)|GO:0005624(membrane fraction)|GO:0005783(endoplasmic reticulum)|GO:0005886(plasma membrane)|GO:0005887(integral to plasma membrane)|GO:0006200(ATP catabolic process)|GO:0006812(cation transport)|GO:0008206(bile acid metabolic p…
ATP8B2	M17	ATPase, class I, type 8B, member 2	Homo sapiens ATPase, class I, type 8B, member 2 (ATP8B2), transcript variant 2, mRNA [NM_001005855]	GO:0000166(nucleotide binding)|GO:0000287(magnesium ion binding)|GO:0004012(phospholipid-translocating ATPase activity)|GO:0005524(ATP binding)|GO:0005886(plasma membrane)|GO:0006200(ATP catabolic process)|GO:0006812(cation transport)|GO:0015662(ATPase activity, coupled to transmembrane movement of ions, phosphorylative mechanism)|GO:0015914(phospholipid transport)|GO:0016021(integral to membrane…
ATP9A	M17	ATPase, class II, type 9A	Homo sapiens ATPase, class II, type 9A (ATP9A), mRNA [NM_006045]	GO:0000166(nucleotide binding)|GO:0000287(magnesium ion binding)|GO:0004012(phospholipid-translocating ATPase activity)|GO:0005524(ATP binding)|GO:0005769(early endosome)|GO:0005802(trans-Golgi network)|GO:0006812(cation transport)|GO:0015662(ATPase activity, coupled to transmembrane movement of ions, phosphorylative mechanism)|GO:0016020(membrane)|GO:0016021(integral to membrane)|GO:0016787(hydr…
ATPAF2	M18	ATP synthase mitochondrial F1 complex assembly factor 2	Homo sapiens ATP synthase mitochondrial F1 complex assembly factor 2 (ATPAF2), nuclear gene encoding mitochondrial protein, mRNA [NM_145691]	GO:0005515(protein binding)|GO:0005739(mitochondrion)|GO:0016607(nuclear speck)|GO:0043461(proton-transporting ATP synthase complex assembly)
ATPBD4	M26	ATP binding domain 4	Homo sapiens ATP binding domain 4 (ATPBD4), transcript variant 1, mRNA [NM_080650]
ATPIF1	M25	ATPase inhibitory factor 1	Homo sapiens ATPase inhibitory factor 1 (ATPIF1), nuclear gene encoding mitochondrial protein, transcript variant 3, mRNA [NM_178191]	GO:0001525(angiogenesis)|GO:0001937(negative regulation of endothelial cell proliferation)|GO:0004857(enzyme inhibitor activity)|GO:0005516(calmodulin binding)|GO:0005739(mitochondrion)|GO:0005753(mitochondrial proton-transporting ATP synthase complex)|GO:0006091(generation of precursor metabolites and energy)|GO:0009986(cell surface)|GO:0042030(ATPase inhibitor activity)|GO:0042803(protein homod…
ATRIP	M17	ATR interacting protein	Homo sapiens ATR interacting protein (ATRIP), transcript variant 2, mRNA [NM_032166]	GO:0000075(cell cycle checkpoint)|GO:0000077(DNA damage checkpoint)|GO:0005515(protein binding)|GO:0005634(nucleus)|GO:0005654(nucleoplasm)|GO:0006260(DNA replication)|GO:0006281(DNA repair)
ATRN	M20	attractin	Homo sapiens attractin (ATRN), transcript variant 2, mRNA [NM_139322]	GO:0004872(receptor activity)|GO:0005488(binding)|GO:0005529(sugar binding)|GO:0005576(extracellular region)|GO:0005615(extracellular space)|GO:0005737(cytoplasm)|GO:0005886(plasma membrane)|GO:0005887(integral to plasma membrane)|GO:0006954(inflammatory response)|GO:0006979(response to oxidative stress)|GO:0040014(regulation of multicellular organism growth)
ATRNL1	M3	attractin-like 1	Homo sapiens attractin-like 1 (ATRNL1), mRNA [NM_207303]	GO:0005488(binding)|GO:0005529(sugar binding)|GO:0007186(G-protein coupled receptor protein signaling pathway)|GO:0016020(membrane)|GO:0016021(integral to membrane)
ATRX	M2	alpha thalassemia/mental retardation syndrome X-linked	Homo sapiens alpha thalassemia/mental retardation syndrome X-linked (ATRX), transcript variant 1, mRNA [NM_000489]	GO:0000166(nucleotide binding)|GO:0000228(nuclear chromosome)|GO:0003677(DNA binding)|GO:0003678(DNA helicase activity)|GO:0003682(chromatin binding)|GO:0004386(helicase activity)|GO:0005515(protein binding)|GO:0005524(ATP binding)|GO:0005634(nucleus)|GO:0005720(nuclear heterochromatin)|GO:0006281(DNA repair)|GO:0006306(DNA methylation)|GO:0006310(DNA recombination)|GO:0006355(regulation of trans…
ATXN1	M10	ataxin 1	Homo sapiens ataxin 1 (ATXN1), transcript variant 1, mRNA [NM_000332]	GO:0003723(RNA binding)|GO:0005515(protein binding)|GO:0005634(nucleus)|GO:0005654(nucleoplasm)|GO:0005730(nucleolus)|GO:0005737(cytoplasm)|GO:0006396(RNA processing)|GO:0008022(protein C-terminus binding)|GO:0008219(cell death)|GO:0008266(poly(U) RNA binding)|GO:0008344(adult locomotory behavior)|GO:0008542(visual learning)|GO:0016363(nuclear matrix)|GO:0034046(poly(G) RNA binding)|GO:0042272(nu…
ATXN10	M22	ataxin 10	Homo sapiens ataxin 10 (ATXN10), transcript variant 1, mRNA [NM_013236]	GO:0005515(protein binding)|GO:0005737(cytoplasm)|GO:0005829(cytosol)|GO:0007399(nervous system development)|GO:0008219(cell death)|GO:0030425(dendrite)|GO:0031175(neuron projection development)|GO:0042802(identical protein binding)|GO:0043025(neuronal cell body)|GO:0048471(perinuclear region of cytoplasm)
ATXN1L	M15	ataxin 1-like	Homo sapiens ataxin 1-like (ATXN1L), transcript variant 2, non-coding RNA [NR_024612]	GO:0005488(binding)|GO:0005634(nucleus)|GO:0030425(dendrite)|GO:0042995(cell projection)
ATXN2L	M4	ataxin 2-like	Homo sapiens ataxin 2-like (ATXN2L), transcript variant E, mRNA [NM_148416]	GO:0003674(molecular_function)|GO:0008150(biological_process)|GO:0016020(membrane)
ATXN3	M25	ataxin 3	Homo sapiens ataxin 3 (ATXN3), transcript variant reference, mRNA [NM_004993]	GO:0005515(protein binding)|GO:0005634(nucleus)|GO:0005654(nucleoplasm)|GO:0005737(cytoplasm)|GO:0006289(nucleotide-excision repair)|GO:0006355(regulation of transcription, DNA-dependent)|GO:0006508(proteolysis)|GO:0007268(synaptic transmission)|GO:0007399(nervous system development)|GO:0008219(cell death)|GO:0008233(peptidase activity)|GO:0008234(cysteine-type peptidase activity)|GO:0008242(omeg…
ATXN3L	M6	ataxin 3-like	Homo sapiens ataxin 3-like (ATXN3L), mRNA [NM_001135995]	GO:0004843(ubiquitin-specific protease activity)|GO:0005634(nucleus)|GO:0005737(cytoplasm)|GO:0006355(regulation of transcription, DNA-dependent)|GO:0006508(proteolysis)|GO:0008233(peptidase activity)|GO:0008234(cysteine-type peptidase activity)|GO:0008242(omega peptidase activity)|GO:0016579(protein deubiquitination)|GO:0042405(nuclear inclusion body)
ATXN7L2	M4	ataxin 7-like 2	Homo sapiens ataxin 7-like 2 (ATXN7L2), mRNA [NM_153340]
ATXN7L3B	M18	ataxin 7-like 3B	Homo sapiens ataxin 7-like 3B (ATXN7L3B), mRNA [NM_001136262]
ATXN8	M3	ataxin 8	Homo sapiens ataxin 8 (ATXN8) mRNA, partial cds. [DQ641254]	GO:0005634(nucleus)|GO:0008219(cell death)
AUP1	M12	ancient ubiquitous protein 1	Homo sapiens ancient ubiquitous protein 1 (AUP1), mRNA [NM_181575]	GO:0005634(nucleus)|GO:0005730(nucleolus)|GO:0005783(endoplasmic reticulum)|GO:0005789(endoplasmic reticulum membrane)|GO:0016020(membrane)|GO:0016021(integral to membrane)|GO:0043231(intracellular membrane-bounded organelle)
AVEN	M15	apoptosis, caspase activation inhibitor	Homo sapiens apoptosis, caspase activation inhibitor (AVEN), mRNA [NM_020371]	GO:0005515(protein binding)|GO:0005622(intracellular)|GO:0005624(membrane fraction)|GO:0006915(apoptosis)|GO:0006916(anti-apoptosis)|GO:0012505(endomembrane system)|GO:0016020(membrane)
AVIL	M4	advillin	Homo sapiens advillin (AVIL), mRNA [NM_006576]	GO:0003779(actin binding)|GO:0005737(cytoplasm)|GO:0006950(response to stress)|GO:0007010(cytoskeleton organization)|GO:0007399(nervous system development)|GO:0010976(positive regulation of neuron projection development)|GO:0015629(actin cytoskeleton)|GO:0030424(axon)|GO:0042995(cell projection)|GO:0043005(neuron projection)|GO:0051693(actin filament capping)|GO:0060271(cilium morphogenesis)
AVL9	M6	AVL9 homolog (S. cerevisiase)	Homo sapiens AVL9 homolog (S. cerevisiase) (AVL9), mRNA [NM_015060]	GO:0016020(membrane)|GO:0016021(integral to membrane)
AVPI1	M21	arginine vasopressin-induced 1	Homo sapiens arginine vasopressin-induced 1 (AVPI1), mRNA [NM_021732]	GO:0000187(activation of MAPK activity)|GO:0007049(cell cycle)
AXIN1	M14	axin 1	Homo sapiens axin 1 (AXIN1), transcript variant 1, mRNA [NM_003502]	GO:0000209(protein polyubiquitination)|GO:0001701(in utero embryonic development)|GO:0001743(optic placode formation)|GO:0001934(positive regulation of protein phosphorylation)|GO:0002039(p53 binding)|GO:0004871(signal transducer activity)|GO:0005096(GTPase activator activity)|GO:0005515(protein binding)|GO:0005622(intracellular)|GO:0005625(soluble fraction)|GO:0005634(nucleus)|GO:0005737(cytopla…
AXIN2	M6	axin 2	Homo sapiens axin 2 (AXIN2), mRNA [NM_004655]	GO:0001934(positive regulation of protein phosphorylation)|GO:0001957(intramembranous ossification)|GO:0003413(chondrocyte differentiation involved in endochondral bone morphogenesis)|GO:0004871(signal transducer activity)|GO:0005096(GTPase activator activity)|GO:0005622(intracellular)|GO:0005634(nucleus)|GO:0005737(cytoplasm)|GO:0005813(centrosome)|GO:0005881(cytoplasmic microtubule)|GO:0005886(…
AXL	M27	AXL receptor tyrosine kinase	Homo sapiens AXL receptor tyrosine kinase (AXL), transcript variant 1, mRNA [NM_021913]	GO:0000166(nucleotide binding)|GO:0001764(neuron migration)|GO:0001974(blood vessel remodeling)|GO:0004714(transmembrane receptor protein tyrosine kinase activity)|GO:0004872(receptor activity)|GO:0005524(ATP binding)|GO:0005886(plasma membrane)|GO:0005887(integral to plasma membrane)|GO:0006954(inflammatory response)|GO:0007165(signal transduction)|GO:0007167(enzyme linked receptor protein signa…
AZI1	M15	5-azacytidine induced 1	Homo sapiens 5-azacytidine induced 1 (AZI1), transcript variant 1, mRNA [NM_014984]	GO:0000086(G2/M transition of mitotic cell cycle)|GO:0000278(mitotic cell cycle)|GO:0003674(molecular_function)|GO:0005737(cytoplasm)|GO:0005813(centrosome)|GO:0005829(cytosol)|GO:0007275(multicellular organismal development)|GO:0007283(spermatogenesis)|GO:0008150(biological_process)|GO:0015630(microtubule cytoskeleton)|GO:0030154(cell differentiation)|GO:0043231(intracellular membrane-bounded or…
AZI2	M29	5-azacytidine induced 2	Homo sapiens 5-azacytidine induced 2 (AZI2), transcript variant 1, mRNA [NM_022461]	GO:0005737(cytoplasm)|GO:0005739(mitochondrion)|GO:0005886(plasma membrane)|GO:0007249(I-kappaB kinase/NF-kappaB cascade)
AZIN1	M24	antizyme inhibitor 1	Homo sapiens antizyme inhibitor 1 (AZIN1), transcript variant 1, mRNA [NM_015878]	GO:0004857(enzyme inhibitor activity)|GO:0005829(cytosol)|GO:0006521(regulation of cellular amino acid metabolic process)|GO:0006596(polyamine biosynthetic process)|GO:0008073(ornithine decarboxylase inhibitor activity)|GO:0034641(cellular nitrogen compound metabolic process)|GO:0043086(negative regulation of catalytic activity)
B2M	M25	beta-2-microglobulin	Homo sapiens beta-2-microglobulin (B2M), mRNA [NM_004048]	GO:0000139(Golgi membrane)|GO:0002474(antigen processing and presentation of peptide antigen via MHC class I)|GO:0005515(protein binding)|GO:0005576(extracellular region)|GO:0005615(extracellular space)|GO:0005788(endoplasmic reticulum lumen)|GO:0005886(plasma membrane)|GO:0012507(ER to Golgi transport vesicle membrane)|GO:0016032(viral reproduction)|GO:0019221(cytokine-mediated signaling pathway…
B3GALNT2	M7	beta-1,3-N-acetylgalactosaminyltransferase 2	Homo sapiens beta-1,3-N-acetylgalactosaminyltransferase 2 (B3GALNT2), mRNA [NM_152490]	GO:0000139(Golgi membrane)|GO:0005794(Golgi apparatus)|GO:0006486(protein glycosylation)|GO:0008378(galactosyltransferase activity)|GO:0016020(membrane)|GO:0016021(integral to membrane)|GO:0016757(transferase activity, transferring glycosyl groups)
B3GALT2	M7	UDP-Gal:betaGlcNAc beta 1,3-galactosyltransferase, polypeptide 2	Homo sapiens UDP-Gal:betaGlcNAc beta 1,3-galactosyltransferase, polypeptide 2 (B3GALT2), mRNA [NM_003783]	GO:0000139(Golgi membrane)|GO:0005794(Golgi apparatus)|GO:0006486(protein glycosylation)|GO:0008378(galactosyltransferase activity)|GO:0008499(UDP-galactose:beta-N-acetylglucosamine beta-1,3-galactosyltransferase activity)|GO:0009312(oligosaccharide biosynthetic process)|GO:0016020(membrane)|GO:0016021(integral to membrane)|GO:0016757(transferase activity, transferring glycosyl groups)
B3GALT6	M14	UDP-Gal:betaGal beta 1,3-galactosyltransferase polypeptide 6	Homo sapiens UDP-Gal:betaGal beta 1,3-galactosyltransferase polypeptide 6 (B3GALT6), mRNA [NM_080605]	GO:0005794(Golgi apparatus)|GO:0005797(Golgi medial cisterna)|GO:0006024(glycosaminoglycan biosynthetic process)|GO:0006486(protein glycosylation)|GO:0008499(UDP-galactose:beta-N-acetylglucosamine beta-1,3-galactosyltransferase activity)|GO:0016020(membrane)|GO:0016021(integral to membrane)|GO:0016757(transferase activity, transferring glycosyl groups)|GO:0032580(Golgi cisterna membrane)|GO:00352…
B3GAT3	M14	beta-1,3-glucuronyltransferase 3 (glucuronosyltransferase I)	Homo sapiens beta-1,3-glucuronyltransferase 3 (glucuronosyltransferase I) (B3GAT3), mRNA [NM_012200]	GO:0000139(Golgi membrane)|GO:0005794(Golgi apparatus)|GO:0006024(glycosaminoglycan biosynthetic process)|GO:0015018(galactosylgalactosylxylosylprotein 3-beta-glucuronosyltransferase activity)|GO:0016020(membrane)|GO:0016021(integral to membrane)|GO:0016740(transferase activity)|GO:0030145(manganese ion binding)|GO:0046872(metal ion binding)
B3GNT1	M20	UDP-GlcNAc:betaGal beta-1,3-N-acetylglucosaminyltransferase 1	Homo sapiens UDP-GlcNAc:betaGal beta-1,3-N-acetylglucosaminyltransferase 1 (B3GNT1), mRNA [NM_006876]	GO:0000139(Golgi membrane)|GO:0005794(Golgi apparatus)|GO:0008532(N-acetyllactosaminide beta-1,3-N-acetylglucosaminyltransferase activity)|GO:0016020(membrane)|GO:0016021(integral to membrane)|GO:0016757(transferase activity, transferring glycosyl groups)|GO:0030173(integral to Golgi membrane)|GO:0030311(poly-N-acetyllactosamine biosynthetic process)
B3GNT2	M10	UDP-GlcNAc:betaGal beta-1,3-N-acetylglucosaminyltransferase 2	Homo sapiens UDP-GlcNAc:betaGal beta-1,3-N-acetylglucosaminyltransferase 2 (B3GNT2), mRNA [NM_006577]	GO:0000139(Golgi membrane)|GO:0005794(Golgi apparatus)|GO:0006486(protein glycosylation)|GO:0007411(axon guidance)|GO:0007608(sensory perception of smell)|GO:0008150(biological_process)|GO:0008378(galactosyltransferase activity)|GO:0008499(UDP-galactose:beta-N-acetylglucosamine beta-1,3-galactosyltransferase activity)|GO:0016020(membrane)|GO:0016021(integral to membrane)|GO:0016757(transferase ac…
B3GNT3	M1	UDP-GlcNAc:betaGal beta-1,3-N-acetylglucosaminyltransferase 3	Homo sapiens UDP-GlcNAc:betaGal beta-1,3-N-acetylglucosaminyltransferase 3 (B3GNT3), mRNA [NM_014256]	GO:0000139(Golgi membrane)|GO:0005794(Golgi apparatus)|GO:0005887(integral to plasma membrane)|GO:0006486(protein glycosylation)|GO:0008378(galactosyltransferase activity)|GO:0016020(membrane)|GO:0016757(transferase activity, transferring glycosyl groups)
B3GNT5	M9	UDP-GlcNAc:betaGal beta-1,3-N-acetylglucosaminyltransferase 5	Homo sapiens UDP-GlcNAc:betaGal beta-1,3-N-acetylglucosaminyltransferase 5 (B3GNT5), mRNA [NM_032047]	GO:0000139(Golgi membrane)|GO:0005622(intracellular)|GO:0005794(Golgi apparatus)|GO:0006486(protein glycosylation)|GO:0007275(multicellular organismal development)|GO:0007417(central nervous system development)|GO:0008378(galactosyltransferase activity)|GO:0008457(beta-galactosyl-N-acetylglucosaminylgalactosylglucosyl-ceramide beta-1,3-acetylglucosaminyltransferase activity)|GO:0008917(lipopolysa…
B3GNT8	M14	UDP-GlcNAc:betaGal beta-1,3-N-acetylglucosaminyltransferase 8	Homo sapiens UDP-GlcNAc:betaGal beta-1,3-N-acetylglucosaminyltransferase 8 (B3GNT8), mRNA [NM_198540]	GO:0000139(Golgi membrane)|GO:0005794(Golgi apparatus)|GO:0006486(protein glycosylation)|GO:0008378(galactosyltransferase activity)|GO:0016020(membrane)|GO:0016021(integral to membrane)|GO:0016262(protein N-acetylglucosaminyltransferase activity)|GO:0016757(transferase activity, transferring glycosyl groups)|GO:0030311(poly-N-acetyllactosamine biosynthetic process)
B4GALNT1	M16	beta-1,4-N-acetyl-galactosaminyl transferase 1	Homo sapiens beta-1,4-N-acetyl-galactosaminyl transferase 1 (B4GALNT1), mRNA [NM_001478]	GO:0000139(Golgi membrane)|GO:0001574(ganglioside biosynthetic process)|GO:0003947((N-acetylneuraminyl)-galactosylglucosylceramide N-acetylgalactosaminyltransferase activity)|GO:0005624(membrane fraction)|GO:0005794(Golgi apparatus)|GO:0005886(plasma membrane)|GO:0005975(carbohydrate metabolic process)|GO:0006687(glycosphingolipid metabolic process)|GO:0007283(spermatogenesis)|GO:0016021(integral…
B4GALT2	M12	UDP-Gal:betaGlcNAc beta 1,4- galactosyltransferase, polypeptide 2	Homo sapiens UDP-Gal:betaGlcNAc beta 1,4- galactosyltransferase, polypeptide 2 (B4GALT2), transcript variant 2, mRNA [NM_003780]	GO:0000139(Golgi membrane)|GO:0003831(beta-N-acetylglucosaminylglycopeptide beta-1,4-galactosyltransferase activity)|GO:0003945(N-acetyllactosamine synthase activity)|GO:0004461(lactose synthase activity)|GO:0005794(Golgi apparatus)|GO:0005975(carbohydrate metabolic process)|GO:0008378(galactosyltransferase activity)|GO:0016020(membrane)|GO:0016021(integral to membrane)|GO:0016757(transferase act…
B4GALT3	M17	UDP-Gal:betaGlcNAc beta 1,4- galactosyltransferase, polypeptide 3	Homo sapiens UDP-Gal:betaGlcNAc beta 1,4- galactosyltransferase, polypeptide 3 (B4GALT3), transcript variant 2, mRNA [NM_003779]	GO:0000139(Golgi membrane)|GO:0003831(beta-N-acetylglucosaminylglycopeptide beta-1,4-galactosyltransferase activity)|GO:0003945(N-acetyllactosamine synthase activity)|GO:0005737(cytoplasm)|GO:0005794(Golgi apparatus)|GO:0005975(carbohydrate metabolic process)|GO:0008378(galactosyltransferase activity)|GO:0016020(membrane)|GO:0016021(integral to membrane)|GO:0016757(transferase activity, transferr…
B4GALT5	M7	UDP-Gal:betaGlcNAc beta 1,4- galactosyltransferase, polypeptide 5	Homo sapiens UDP-Gal:betaGlcNAc beta 1,4- galactosyltransferase, polypeptide 5 (B4GALT5), mRNA [NM_004776]	GO:0000139(Golgi membrane)|GO:0005794(Golgi apparatus)|GO:0005975(carbohydrate metabolic process)|GO:0008378(galactosyltransferase activity)|GO:0016020(membrane)|GO:0016021(integral to membrane)|GO:0016757(transferase activity, transferring glycosyl groups)|GO:0018279(protein N-linked glycosylation via asparagine)|GO:0032580(Golgi cisterna membrane)|GO:0043687(post-translational protein modificat…
B7H6	M9	B7 homolog 6	Homo sapiens B7 homolog 6 (B7H6), mRNA [NM_001202439]	GO:0005198(structural molecule activity)|GO:0005886(plasma membrane)|GO:0016021(integral to membrane)|GO:0019028(viral capsid)
B9D1	M20	B9 protein domain 1	Homo sapiens B9 protein domain 1 (B9D1), transcript variant 2, mRNA [NM_015681]	GO:0005813(centrosome)|GO:0005932(microtubule basal body)|GO:0008158(hedgehog receptor activity)|GO:0042384(cilium assembly)|GO:0060271(cilium morphogenesis)
B9D2	M8	B9 protein domain 2	Homo sapiens B9 protein domain 2 (B9D2), mRNA [NM_030578]	GO:0000087(M phase of mitotic cell cycle)|GO:0000236(mitotic prometaphase)|GO:0000278(mitotic cell cycle)|GO:0005634(nucleus)|GO:0005737(cytoplasm)|GO:0005813(centrosome)|GO:0005829(cytosol)|GO:0005856(cytoskeleton)|GO:0005929(cilium)|GO:0005932(microtubule basal body)|GO:0030030(cell projection organization)|GO:0035085(cilium axoneme)|GO:0042384(cilium assembly)|GO:0043015(gamma-tubulin binding)
BAALC	M1	brain and acute leukemia, cytoplasmic	Homo sapiens brain and acute leukemia, cytoplasmic (BAALC), transcript variant 1, mRNA [NM_024812]	GO:0005634(nucleus)|GO:0005730(nucleolus)|GO:0005737(cytoplasm)|GO:0005813(centrosome)|GO:0016020(membrane)
BABAM1	M15	BRISC and BRCA1 A complex member 1	Homo sapiens BRISC and BRCA1 A complex member 1 (BABAM1), transcript variant 1, mRNA [NM_001033549]	GO:0005515(protein binding)|GO:0005634(nucleus)|GO:0005737(cytoplasm)|GO:0006302(double-strand break repair)|GO:0010212(response to ionizing radiation)|GO:0016568(chromatin modification)|GO:0031572(G2/M transition DNA damage checkpoint)|GO:0045739(positive regulation of DNA repair)|GO:0070531(BRCA1-A complex)|GO:0070536(protein K63-linked deubiquitination)|GO:0070552(BRISC complex)
BACE1	M22	beta-site APP-cleaving enzyme 1	Homo sapiens beta-site APP-cleaving enzyme 1 (BACE1), transcript variant a, mRNA [NM_012104]	GO:0004190(aspartic-type endopeptidase activity)|GO:0005624(membrane fraction)|GO:0005768(endosome)|GO:0005783(endoplasmic reticulum)|GO:0005794(Golgi apparatus)|GO:0005802(trans-Golgi network)|GO:0005887(integral to plasma membrane)|GO:0006508(proteolysis)|GO:0006509(membrane protein ectodomain proteolysis)|GO:0008233(peptidase activity)|GO:0008798(beta-aspartyl-peptidase activity)|GO:0009986(ce…
BACH2	M11	BTB and CNC homology 1, basic leucine zipper transcription factor 2	Homo sapiens BTB and CNC homology 1, basic leucine zipper transcription factor 2 (BACH2), transcript variant 1, mRNA [NM_021813]	GO:0003700(sequence-specific DNA binding transcription factor activity)|GO:0005634(nucleus)|GO:0043565(sequence-specific DNA binding)|GO:0046983(protein dimerization activity)
BAD	M23	BCL2-associated agonist of cell death	Homo sapiens BCL2-associated agonist of cell death (BAD), transcript variant 1, mRNA [NM_004322]	GO:0005515(protein binding)|GO:0005543(phospholipid binding)|GO:0005737(cytoplasm)|GO:0005739(mitochondrion)|GO:0005741(mitochondrial outer membrane)|GO:0005829(cytosol)|GO:0006007(glucose catabolic process)|GO:0006915(apoptosis)|GO:0006917(induction of apoptosis)|GO:0006919(activation of caspase activity)|GO:0008289(lipid binding)|GO:0008543(fibroblast growth factor receptor signaling pathway)|G…
BAG3	M11	BCL2-associated athanogene 3	Homo sapiens BCL2-associated athanogene 3 (BAG3), mRNA [NM_004281]	GO:0005737(cytoplasm)|GO:0005829(cytosol)|GO:0005886(plasma membrane)|GO:0006457(protein folding)|GO:0006916(anti-apoptosis)|GO:0007420(brain development)|GO:0019717(synaptosome)|GO:0021510(spinal cord development)|GO:0051087(chaperone binding)
BAG4	M27	BCL2-associated athanogene 4	Homo sapiens BCL2-associated athanogene 4 (BAG4), transcript variant 1, mRNA [NM_004874]	GO:0005057(receptor signaling protein activity)|GO:0005634(nucleus)|GO:0005730(nucleolus)|GO:0005737(cytoplasm)|GO:0005829(cytosol)|GO:0005886(plasma membrane)|GO:0006457(protein folding)|GO:0006916(anti-apoptosis)|GO:0051087(chaperone binding)|GO:0071356(cellular response to tumor necrosis factor)
BAG6	M17	BCL2-associated athanogene 6	Homo sapiens BCL2-associated athanogene 6 (BAG6), transcript variant 1, mRNA [NM_004639]	GO:0001822(kidney development)|GO:0005515(protein binding)|GO:0005634(nucleus)|GO:0005737(cytoplasm)|GO:0005829(cytosol)|GO:0006511(ubiquitin-dependent protein catabolic process)|GO:0006810(transport)|GO:0007130(synaptonemal complex assembly)|GO:0007283(spermatogenesis)|GO:0007420(brain development)|GO:0009790(embryo development)|GO:0016568(chromatin modification)|GO:0018393(internal peptidyl-lys…
BAGE	M26	B melanoma antigen	Homo sapiens B melanoma antigen (BAGE), mRNA [NM_001187]	GO:0005576(extracellular region)
BAGE4	M25	B melanoma antigen family, member 4	Homo sapiens B melanoma antigen family, member 4 (BAGE4), mRNA [NM_181704]	GO:0005576(extracellular region)
BAHD1	M14	bromo adjacent homology domain containing 1	Homo sapiens bromo adjacent homology domain containing 1 (BAHD1), mRNA [NM_014952]	GO:0003677(DNA binding)|GO:0003682(chromatin binding)|GO:0005515(protein binding)|GO:0005634(nucleus)|GO:0005677(chromatin silencing complex)|GO:0005694(chromosome)|GO:0016568(chromatin modification)|GO:0031507(heterochromatin formation)|GO:0045892(negative regulation of transcription, DNA-dependent)
BAIAP2	M11	BAI1-associated protein 2	Homo sapiens BAI1-associated protein 2 (BAIAP2), transcript variant 2, mRNA [NM_017451]	GO:0001726(ruffle)|GO:0005515(protein binding)|GO:0005634(nucleus)|GO:0005730(nucleolus)|GO:0005737(cytoplasm)|GO:0005829(cytosol)|GO:0005886(plasma membrane)|GO:0007165(signal transduction)|GO:0007409(axonogenesis)|GO:0008022(protein C-terminus binding)|GO:0008093(cytoskeletal adaptor activity)|GO:0008286(insulin receptor signaling pathway)|GO:0009617(response to bacterium)|GO:0015629(actin cyto…
BAIAP2L1	M7	BAI1-associated protein 2-like 1	Homo sapiens BAI1-associated protein 2-like 1 (BAIAP2L1), mRNA [NM_018842]	GO:0003779(actin binding)|GO:0005634(nucleus)|GO:0005730(nucleolus)|GO:0005737(cytoplasm)|GO:0005829(cytosol)|GO:0005886(plasma membrane)|GO:0007165(signal transduction)|GO:0008093(cytoskeletal adaptor activity)|GO:0009617(response to bacterium)|GO:0015629(actin cytoskeleton)|GO:0017124(SH3 domain binding)|GO:0030054(cell junction)|GO:0030838(positive regulation of actin filament polymerization)|…
BAK1	M17	BCL2-antagonist/killer 1	Homo sapiens BCL2-antagonist/killer 1 (BAK1), mRNA [NM_001188]	GO:0001836(release of cytochrome c from mitochondria)|GO:0005515(protein binding)|GO:0005624(membrane fraction)|GO:0005739(mitochondrion)|GO:0005741(mitochondrial outer membrane)|GO:0005829(cytosol)|GO:0006915(apoptosis)|GO:0007420(brain development)|GO:0007568(aging)|GO:0008285(negative regulation of cell proliferation)|GO:0008624(induction of apoptosis by extracellular signals)|GO:0008629(induc…
BAMBI	M14	BMP and activin membrane-bound inhibitor homolog (Xenopus laevis)	Homo sapiens BMP and activin membrane-bound inhibitor homolog (Xenopus laevis) (BAMBI), mRNA [NM_012342]	GO:0005109(frizzled binding)|GO:0005114(type II transforming growth factor beta receptor binding)|GO:0005737(cytoplasm)|GO:0005886(plasma membrane)|GO:0008284(positive regulation of cell proliferation)|GO:0008360(regulation of cell shape)|GO:0010718(positive regulation of epithelial to mesenchymal transition)|GO:0016021(integral to membrane)|GO:0016477(cell migration)|GO:0030512(negative regulati…
BANF1	M18	barrier to autointegration factor 1	Homo sapiens barrier to autointegration factor 1 (BANF1), transcript variant 1, mRNA [NM_003860]	GO:0003677(DNA binding)|GO:0005634(nucleus)|GO:0005654(nucleoplasm)|GO:0005694(chromosome)|GO:0005737(cytoplasm)|GO:0005829(cytosol)|GO:0009615(response to virus)|GO:0016032(viral reproduction)|GO:0019047(provirus integration)|GO:0019059(initiation of viral infection)|GO:0044419(interspecies interaction between organisms)
BANK1	M10	B-cell scaffold protein with ankyrin repeats 1	Homo sapiens B-cell scaffold protein with ankyrin repeats 1 (BANK1), transcript variant 1, mRNA [NM_017935]	GO:0042113(B cell activation)
BANP	M17	BTG3 associated nuclear protein	Homo sapiens BTG3 associated nuclear protein (BANP), transcript variant 2, mRNA [NM_079837]	GO:0003677(DNA binding)|GO:0005634(nucleus)|GO:0006355(regulation of transcription, DNA-dependent)|GO:0007049(cell cycle)|GO:0007275(multicellular organismal development)|GO:0016568(chromatin modification)
BAP1	M17	BRCA1 associated protein-1 (ubiquitin carboxy-terminal hydrolase)	Homo sapiens BRCA1 associated protein-1 (ubiquitin carboxy-terminal hydrolase) (BAP1), mRNA [NM_004656]	GO:0001558(regulation of cell growth)|GO:0003682(chromatin binding)|GO:0004221(ubiquitin thiolesterase activity)|GO:0004843(ubiquitin-specific protease activity)|GO:0005515(protein binding)|GO:0005622(intracellular)|GO:0005634(nucleus)|GO:0005730(nucleolus)|GO:0005737(cytoplasm)|GO:0006464(protein modification process)|GO:0006508(proteolysis)|GO:0006511(ubiquitin-dependent protein catabolic proce…
BARD1	M22	BRCA1 associated RING domain 1	Homo sapiens BRCA1 associated RING domain 1 (BARD1), mRNA [NM_000465]	GO:0000151(ubiquitin ligase complex)|GO:0001894(tissue homeostasis)|GO:0003723(RNA binding)|GO:0004842(ubiquitin-protein ligase activity)|GO:0005515(protein binding)|GO:0005622(intracellular)|GO:0005634(nucleus)|GO:0005737(cytoplasm)|GO:0006281(DNA repair)|GO:0006974(response to DNA damage stimulus)|GO:0007050(cell cycle arrest)|GO:0007283(spermatogenesis)|GO:0008270(zinc ion binding)|GO:0016567(…
BARHL1	M19	BarH-like homeobox 1	Homo sapiens BarH-like homeobox 1 (BARHL1), mRNA [NM_020064]	GO:0001764(neuron migration)|GO:0003700(sequence-specific DNA binding transcription factor activity)|GO:0005634(nucleus)|GO:0007605(sensory perception of sound)|GO:0030901(midbrain development)|GO:0043524(negative regulation of neuron apoptosis)|GO:0043565(sequence-specific DNA binding)
BASP1	M4	brain abundant, membrane attached signal protein 1	Homo sapiens brain abundant, membrane attached signal protein 1 (BASP1), mRNA [NM_006317]	GO:0003714(transcription corepressor activity)|GO:0005515(protein binding)|GO:0005634(nucleus)|GO:0005737(cytoplasm)|GO:0005856(cytoskeleton)|GO:0005886(plasma membrane)|GO:0007356(thorax and anterior abdomen determination)|GO:0008180(signalosome)|GO:0008406(gonad development)|GO:0016607(nuclear speck)|GO:0019904(protein domain specific binding)|GO:0030426(growth cone)|GO:0042995(cell projection)…
BATF	M7	basic leucine zipper transcription factor, ATF-like	Homo sapiens basic leucine zipper transcription factor, ATF-like (BATF), mRNA [NM_006399]	GO:0003700(sequence-specific DNA binding transcription factor activity)|GO:0005515(protein binding)|GO:0005634(nucleus)|GO:0006355(regulation of transcription, DNA-dependent)|GO:0043565(sequence-specific DNA binding)|GO:0046983(protein dimerization activity)
BATF3	M15	basic leucine zipper transcription factor, ATF-like 3	Homo sapiens basic leucine zipper transcription factor, ATF-like 3 (BATF3), mRNA [NM_018664]	GO:0003700(sequence-specific DNA binding transcription factor activity)|GO:0003714(transcription corepressor activity)|GO:0005634(nucleus)|GO:0006355(regulation of transcription, DNA-dependent)|GO:0006366(transcription from RNA polymerase II promoter)|GO:0043565(sequence-specific DNA binding)|GO:0046983(protein dimerization activity)
BAZ1A	M7	bromodomain adjacent to zinc finger domain, 1A	Homo sapiens bromodomain adjacent to zinc finger domain, 1A (BAZ1A), transcript variant 1, mRNA [NM_013448]	GO:0000228(nuclear chromosome)|GO:0004402(histone acetyltransferase activity)|GO:0005515(protein binding)|GO:0005634(nucleus)|GO:0006261(DNA-dependent DNA replication)|GO:0006338(chromatin remodeling)|GO:0006351(transcription, DNA-dependent)|GO:0006355(regulation of transcription, DNA-dependent)|GO:0008270(zinc ion binding)|GO:0008623(chromatin accessibility complex)|GO:0016590(ACF complex)|GO:00…
BAZ1B	M17	bromodomain adjacent to zinc finger domain, 1B	Homo sapiens bromodomain adjacent to zinc finger domain, 1B (BAZ1B), mRNA [NM_032408]	GO:0000166(nucleotide binding)|GO:0000793(condensed chromosome)|GO:0003007(heart morphogenesis)|GO:0003682(chromatin binding)|GO:0004713(protein tyrosine kinase activity)|GO:0004715(non-membrane spanning protein tyrosine kinase activity)|GO:0005515(protein binding)|GO:0005524(ATP binding)|GO:0005634(nucleus)|GO:0005721(centromeric heterochromatin)|GO:0006302(double-strand break repair)|GO:0006333…
BAZ2A	M11	bromodomain adjacent to zinc finger domain, 2A	Homo sapiens bromodomain adjacent to zinc finger domain, 2A (BAZ2A), mRNA [NM_013449]	GO:0000183(chromatin silencing at rDNA)|GO:0003677(DNA binding)|GO:0003723(RNA binding)|GO:0005515(protein binding)|GO:0005634(nucleus)|GO:0005677(chromatin silencing complex)|GO:0005730(nucleolus)|GO:0006306(DNA methylation)|GO:0006338(chromatin remodeling)|GO:0006351(transcription, DNA-dependent)|GO:0006355(regulation of transcription, DNA-dependent)|GO:0008270(zinc ion binding)|GO:0016575(hist…
BAZ2B	M9	bromodomain adjacent to zinc finger domain, 2B	Homo sapiens bromodomain adjacent to zinc finger domain, 2B (BAZ2B), mRNA [NM_013450]	GO:0003677(DNA binding)|GO:0005515(protein binding)|GO:0005634(nucleus)|GO:0006351(transcription, DNA-dependent)|GO:0006355(regulation of transcription, DNA-dependent)|GO:0008270(zinc ion binding)|GO:0046872(metal ion binding)
BBC3	M9	BCL2 binding component 3	Homo sapiens BCL2 binding component 3 (BBC3), transcript variant 4, mRNA [NM_014417]	GO:0001836(release of cytochrome c from mitochondria)|GO:0001844(protein insertion into mitochondrial membrane involved in induction of apoptosis)|GO:0005515(protein binding)|GO:0005739(mitochondrion)|GO:0005741(mitochondrial outer membrane)|GO:0005829(cytosol)|GO:0006915(apoptosis)|GO:0006917(induction of apoptosis)|GO:0006919(activation of caspase activity)|GO:0008340(determination of adult lif…
BBS10	M26	Bardet-Biedl syndrome 10	Homo sapiens Bardet-Biedl syndrome 10 (BBS10), mRNA [NM_024685]	GO:0000166(nucleotide binding)|GO:0001895(retina homeostasis)|GO:0005524(ATP binding)|GO:0005929(cilium)|GO:0035058(nonmotile primary cilium assembly)|GO:0044267(cellular protein metabolic process)|GO:0045494(photoreceptor cell maintenance)|GO:0050896(response to stimulus)
BBS12	M29	Bardet-Biedl syndrome 12	Homo sapiens Bardet-Biedl syndrome 12 (BBS12), transcript variant 2, mRNA [NM_152618]	GO:0005524(ATP binding)|GO:0005929(cilium)|GO:0044267(cellular protein metabolic process)
BBS2	M28	Bardet-Biedl syndrome 2	Homo sapiens Bardet-Biedl syndrome 2 (BBS2), mRNA [NM_031885]	GO:0005515(protein binding)|GO:0005737(cytoplasm)|GO:0005886(plasma membrane)|GO:0005932(microtubule basal body)|GO:0007288(sperm axoneme assembly)|GO:0008104(protein localization)|GO:0021756(striatum development)|GO:0021766(hippocampus development)|GO:0021987(cerebral cortex development)|GO:0030534(adult behavior)|GO:0031514(motile cilium)|GO:0032402(melanosome transport)|GO:0033365(protein loca…
BBS4	M29	Bardet-Biedl syndrome 4	Homo sapiens Bardet-Biedl syndrome 4 (BBS4), mRNA [NM_033028]	GO:0000226(microtubule cytoskeleton organization)|GO:0000242(pericentriolar material)|GO:0001843(neural tube closure)|GO:0001895(retina homeostasis)|GO:0001947(heart looping)|GO:0003777(microtubule motor activity)|GO:0005515(protein binding)|GO:0005622(intracellular)|GO:0005634(nucleus)|GO:0005737(cytoplasm)|GO:0005813(centrosome)|GO:0005814(centriole)|GO:0005856(cytoskeleton)|GO:0005886(plasma m…
BBS5	M18	Bardet-Biedl syndrome 5	Homo sapiens Bardet-Biedl syndrome 5 (BBS5), mRNA [NM_152384]	GO:0001947(heart looping)|GO:0005515(protein binding)|GO:0005622(intracellular)|GO:0005737(cytoplasm)|GO:0005856(cytoskeleton)|GO:0005886(plasma membrane)|GO:0005929(cilium)|GO:0005932(microtubule basal body)|GO:0007601(visual perception)|GO:0009296(flagellum assembly)|GO:0032266(phosphatidylinositol-3-phosphate binding)|GO:0032402(melanosome transport)|GO:0034464(BBSome)|GO:0042384(cilium assemb…
BBS7	M10	Bardet-Biedl syndrome 7	Homo sapiens Bardet-Biedl syndrome 7 (BBS7), transcript variant 2, mRNA [NM_018190]	GO:0001947(heart looping)|GO:0005515(protein binding)|GO:0005737(cytoplasm)|GO:0005813(centrosome)|GO:0005886(plasma membrane)|GO:0005929(cilium)|GO:0007368(determination of left/right symmetry)|GO:0007601(visual perception)|GO:0032402(melanosome transport)|GO:0034464(BBSome)|GO:0045444(fat cell differentiation)|GO:0048546(digestive tract morphogenesis)|GO:0050896(response to stimulus)|GO:0051877…
BBX	M28	bobby sox homolog (Drosophila)	Homo sapiens bobby sox homolog (Drosophila) (BBX), transcript variant 2, mRNA [NM_020235]	GO:0003677(DNA binding)|GO:0005634(nucleus)|GO:0006355(regulation of transcription, DNA-dependent)
BCAP29	M29	B-cell receptor-associated protein 29	Homo sapiens B-cell receptor-associated protein 29 (BCAP29), transcript variant 2, mRNA [NM_018844]	GO:0005783(endoplasmic reticulum)|GO:0005789(endoplasmic reticulum membrane)|GO:0006886(intracellular protein transport)|GO:0006915(apoptosis)|GO:0016020(membrane)|GO:0016021(integral to membrane)|GO:0016192(vesicle-mediated transport)
BCAR1	M5	breast cancer anti-estrogen resistance 1	Homo sapiens breast cancer anti-estrogen resistance 1 (BCAR1), transcript variant 6, mRNA [NM_014567]	GO:0001558(regulation of cell growth)|GO:0001726(ruffle)|GO:0004871(signal transducer activity)|GO:0005515(protein binding)|GO:0005624(membrane fraction)|GO:0005737(cytoplasm)|GO:0005829(cytosol)|GO:0005886(plasma membrane)|GO:0005925(focal adhesion)|GO:0007015(actin filament organization)|GO:0007155(cell adhesion)|GO:0007165(signal transduction)|GO:0007173(epidermal growth factor receptor signal…
BCAS3	M19	breast carcinoma amplified sequence 3	Homo sapiens breast carcinoma amplified sequence 3 (BCAS3), transcript variant 2, mRNA [NM_017679]	GO:0005634(nucleus)
BCAS4	M14	breast carcinoma amplified sequence 4	Homo sapiens breast carcinoma amplified sequence 4 (BCAS4), transcript variant 3, mRNA [NM_001010974]	GO:0005737(cytoplasm)
BCAT1	M25	branched chain amino-acid transaminase 1, cytosolic	Homo sapiens branched chain amino-acid transaminase 1, cytosolic (BCAT1), transcript variant 1, mRNA [NM_005504]	GO:0000082(G1/S transition of mitotic cell cycle)|GO:0004084(branched-chain-amino-acid transaminase activity)|GO:0005737(cytoplasm)|GO:0005829(cytosol)|GO:0008283(cell proliferation)|GO:0009082(branched chain family amino acid biosynthetic process)|GO:0009083(branched chain family amino acid catabolic process)|GO:0016740(transferase activity)|GO:0034641(cellular nitrogen compound metabolic proces…
BCAT2	M18	branched chain amino-acid transaminase 2, mitochondrial	Homo sapiens branched chain amino-acid transaminase 2, mitochondrial (BCAT2), nuclear gene encoding mitochondrial protein, transcript variant a, mRNA [NM_001190]	GO:0004084(branched-chain-amino-acid transaminase activity)|GO:0005634(nucleus)|GO:0005737(cytoplasm)|GO:0005739(mitochondrion)|GO:0005759(mitochondrial matrix)|GO:0006550(isoleucine catabolic process)|GO:0006573(valine metabolic process)|GO:0007595(lactation)|GO:0009082(branched chain family amino acid biosynthetic process)|GO:0009083(branched chain family amino acid catabolic process)|GO:000909…
BCCIP	M27	BRCA2 and CDKN1A interacting protein	Homo sapiens BRCA2 and CDKN1A interacting protein (BCCIP), transcript variant C, mRNA [NM_078469]	GO:0000079(regulation of cyclin-dependent protein kinase activity)|GO:0005515(protein binding)|GO:0005634(nucleus)|GO:0006281(DNA repair)|GO:0007049(cell cycle)|GO:0019207(kinase regulator activity)|GO:0019908(nuclear cyclin-dependent protein kinase holoenzyme complex)|GO:0061101(neuroendocrine cell differentiation)
BCKDHA	M18	branched chain keto acid dehydrogenase E1, alpha polypeptide	branched chain keto acid dehydrogenase E1, alpha polypeptide [Source:HGNC Symbol;Acc:986] [ENST00000378196]	GO:0003826(alpha-ketoacid dehydrogenase activity)|GO:0003863(3-methyl-2-oxobutanoate dehydrogenase (2-methylpropanoyl-transferring) activity)|GO:0005515(protein binding)|GO:0005739(mitochondrion)|GO:0005759(mitochondrial matrix)|GO:0005947(mitochondrial alpha-ketoglutarate dehydrogenase complex)|GO:0009083(branched chain family amino acid catabolic process)|GO:0016831(carboxy-lyase activity)|GO:0…
BCKDHB	M26	branched chain keto acid dehydrogenase E1, beta polypeptide	Homo sapiens branched chain keto acid dehydrogenase E1, beta polypeptide (BCKDHB), nuclear gene encoding mitochondrial protein, transcript variant 2, mRNA [NM_000056]	GO:0003826(alpha-ketoacid dehydrogenase activity)|GO:0003863(3-methyl-2-oxobutanoate dehydrogenase (2-methylpropanoyl-transferring) activity)|GO:0005515(protein binding)|GO:0005739(mitochondrion)|GO:0005759(mitochondrial matrix)|GO:0005947(mitochondrial alpha-ketoglutarate dehydrogenase complex)|GO:0007584(response to nutrient)|GO:0009083(branched chain family amino acid catabolic process)|GO:001…
BCKDK	M18	branched chain ketoacid dehydrogenase kinase	Homo sapiens branched chain ketoacid dehydrogenase kinase (BCKDK), nuclear gene encoding mitochondrial protein, transcript variant 1, mRNA [NM_005881]	GO:0000155(two-component sensor activity)|GO:0000166(nucleotide binding)|GO:0004674(protein serine/threonine kinase activity)|GO:0005524(ATP binding)|GO:0005739(mitochondrion)|GO:0005759(mitochondrial matrix)|GO:0005947(mitochondrial alpha-ketoglutarate dehydrogenase complex)|GO:0009063(cellular amino acid catabolic process)|GO:0009083(branched chain family amino acid catabolic process)|GO:001630…
BCL10	M9	B-cell CLL/lymphoma 10	Homo sapiens B-cell CLL/lymphoma 10 (BCL10), mRNA [NM_003921]	GO:0001772(immunological synapse)|GO:0001843(neural tube closure)|GO:0002020(protease binding)|GO:0002224(toll-like receptor signaling pathway)|GO:0002237(response to molecule of bacterial origin)|GO:0002250(adaptive immune response)|GO:0002906(negative regulation of mature B cell apoptosis)|GO:0003713(transcription coactivator activity)|GO:0005515(protein binding)|GO:0005622(intracellular)|GO:00…
BCL2L1	M17	BCL2-like 1	Homo sapiens BCL2-like 1 (BCL2L1), nuclear gene encoding mitochondrial protein, transcript variant 1, mRNA [NM_138578]	GO:0000910(cytokinesis)|GO:0001541(ovarian follicle development)|GO:0001701(in utero embryonic development)|GO:0001836(release of cytochrome c from mitochondria)|GO:0002218(activation of innate immune response)|GO:0005515(protein binding)|GO:0005622(intracellular)|GO:0005634(nucleus)|GO:0005737(cytoplasm)|GO:0005739(mitochondrion)|GO:0005741(mitochondrial outer membrane)|GO:0005813(centrosome)|GO…
BCL2L13	M5	BCL2-like 13 (apoptosis facilitator)	Homo sapiens BCL2-like 13 (apoptosis facilitator) (BCL2L13), nuclear gene encoding mitochondrial protein, mRNA [NM_015367]	GO:0005634(nucleus)|GO:0005739(mitochondrion)|GO:0006917(induction of apoptosis)|GO:0006919(activation of caspase activity)|GO:0008656(caspase activator activity)|GO:0016020(membrane)|GO:0016021(integral to membrane)|GO:0031966(mitochondrial membrane)|GO:0042981(regulation of apoptosis)
BCL2L15	M3	BCL2-like 15	Homo sapiens BCL2-like 15 (BCL2L15), mRNA [NM_001010922]	GO:0005634(nucleus)|GO:0005829(cytosol)|GO:0006915(apoptosis)
BCL2L2	M8	BCL2-like 2	Homo sapiens BCL2-like 2 (BCL2L2), transcript variant 1, mRNA [NM_004050]	GO:0005515(protein binding)|GO:0005739(mitochondrion)|GO:0005829(cytosol)|GO:0006916(anti-apoptosis)|GO:0007283(spermatogenesis)|GO:0016020(membrane)|GO:0031966(mitochondrial membrane)|GO:0042981(regulation of apoptosis)
BCL3	M7	B-cell CLL/lymphoma 3	Homo sapiens B-cell CLL/lymphoma 3 (BCL3), mRNA [NM_005178]	GO:0000060(protein import into nucleus, translocation)|GO:0002268(follicular dendritic cell differentiation)|GO:0002315(marginal zone B cell differentiation)|GO:0002455(humoral immune response mediated by circulating immunoglobulin)|GO:0002467(germinal center formation)|GO:0003700(sequence-specific DNA binding transcription factor activity)|GO:0005515(protein binding)|GO:0005634(nucleus)|GO:00057…
BCL6	M6	B-cell CLL/lymphoma 6	Homo sapiens B-cell CLL/lymphoma 6 (BCL6), transcript variant 2, mRNA [NM_001130845]	GO:0000060(protein import into nucleus, translocation)|GO:0000122(negative regulation of transcription from RNA polymerase II promoter)|GO:0000902(cell morphogenesis)|GO:0001953(negative regulation of cell-matrix adhesion)|GO:0002634(regulation of germinal center formation)|GO:0002829(negative regulation of type 2 immune response)|GO:0002903(negative regulation of B cell apoptosis)|GO:0003682(chr…
BCL7A	M17	B-cell CLL/lymphoma 7A	Homo sapiens B-cell CLL/lymphoma 7A (BCL7A), transcript variant 1, mRNA [NM_020993]	GO:0003674(molecular_function)|GO:0005575(cellular_component)|GO:0045892(negative regulation of transcription, DNA-dependent)
BCL7C	M18	B-cell CLL/lymphoma 7C	Homo sapiens B-cell CLL/lymphoma 7C (BCL7C), mRNA [NM_004765]	GO:0006915(apoptosis)
BCL9L	M17	B-cell CLL/lymphoma 9-like	Homo sapiens B-cell CLL/lymphoma 9-like (BCL9L), mRNA [NM_182557]	GO:0003713(transcription coactivator activity)|GO:0005634(nucleus)|GO:0006355(regulation of transcription, DNA-dependent)|GO:0010718(positive regulation of epithelial to mesenchymal transition)|GO:0022604(regulation of cell morphogenesis)|GO:0030512(negative regulation of transforming growth factor beta receptor signaling pathway)|GO:0045944(positive regulation of transcription from RNA polymeras…
BCO2	M6	beta-carotene oxygenase 2	Homo sapiens beta-carotene oxygenase 2 (BCO2), transcript variant 1, mRNA [NM_031938]	GO:0005622(intracellular)|GO:0016119(carotene metabolic process)|GO:0016491(oxidoreductase activity)|GO:0016702(oxidoreductase activity, acting on single donors with incorporation of molecular oxygen, incorporation of two atoms of oxygen)|GO:0042573(retinoic acid metabolic process)|GO:0042574(retinal metabolic process)|GO:0046872(metal ion binding)
BCOR	M14	BCL6 corepressor	Homo sapiens BCL6 corepressor (BCOR), transcript variant 1, mRNA [NM_017745]	GO:0000122(negative regulation of transcription from RNA polymerase II promoter)|GO:0000415(negative regulation of histone H3-K36 methylation)|GO:0003714(transcription corepressor activity)|GO:0004842(ubiquitin-protein ligase activity)|GO:0005515(protein binding)|GO:0005634(nucleus)|GO:0007507(heart development)|GO:0008134(transcription factor binding)|GO:0016568(chromatin modification)|GO:003050…
BCORL1	M5	BCL6 corepressor-like 1	Homo sapiens BCL6 corepressor-like 1 (BCORL1), mRNA [NM_021946]	GO:0005634(nucleus)|GO:0005730(nucleolus)|GO:0005737(cytoplasm)|GO:0005886(plasma membrane)|GO:0006355(regulation of transcription, DNA-dependent)|GO:0016568(chromatin modification)
BCR	M17	breakpoint cluster region	Homo sapiens breakpoint cluster region (BCR), transcript variant 1, mRNA [NM_004327]	GO:0000166(nucleotide binding)|GO:0004674(protein serine/threonine kinase activity)|GO:0005085(guanyl-nucleotide exchange factor activity)|GO:0005089(Rho guanyl-nucleotide exchange factor activity)|GO:0005096(GTPase activator activity)|GO:0005524(ATP binding)|GO:0005829(cytosol)|GO:0005886(plasma membrane)|GO:0006468(protein phosphorylation)|GO:0007165(signal transduction)|GO:0007264(small GTPase…
BCRP2	M17	breakpoint cluster region pseudogene 2	Homo sapiens breakpoint cluster region pseudogene 2 (BCRP2), non-coding RNA [NR_037566]
BDH2	M29	3-hydroxybutyrate dehydrogenase, type 2	Homo sapiens 3-hydroxybutyrate dehydrogenase, type 2 (BDH2), mRNA [NM_020139]	GO:0003858(3-hydroxybutyrate dehydrogenase activity)|GO:0005737(cytoplasm)|GO:0005739(mitochondrion)|GO:0006635(fatty acid beta-oxidation)|GO:0016491(oxidoreductase activity)|GO:0016628(oxidoreductase activity, acting on the CH-CH group of donors, NAD or NADP as acceptor)|GO:0019290(siderophore biosynthetic process)|GO:0042168(heme metabolic process)|GO:0051287(NAD binding)|GO:0055072(iron ion ho…
BDNF-AS1	M29	BDNF antisense RNA 1 (non-protein coding)	Homo sapiens BDNF antisense RNA 1 (non-protein coding) (BDNF-AS1), transcript variant BT2B, non-coding RNA [NR_002832]
BECN1	M10	beclin 1, autophagy related	Homo sapiens beclin 1, autophagy related (BECN1), mRNA [NM_003766]	GO:0000045(autophagic vacuole assembly)|GO:0000910(cytokinesis)|GO:0005515(protein binding)|GO:0005737(cytoplasm)|GO:0005794(Golgi apparatus)|GO:0005802(trans-Golgi network)|GO:0006914(autophagy)|GO:0006916(anti-apoptosis)|GO:0006968(cellular defense response)|GO:0007049(cell cycle)|GO:0008285(negative regulation of cell proliferation)|GO:0009615(response to virus)|GO:0016020(membrane)|GO:0016023…
BEST1	M15	bestrophin 1	Homo sapiens bestrophin 1 (BEST1), transcript variant 1, mRNA [NM_004183]	GO:0005216(ion channel activity)|GO:0005254(chloride channel activity)|GO:0005624(membrane fraction)|GO:0005829(cytosol)|GO:0005886(plasma membrane)|GO:0006811(ion transport)|GO:0007601(visual perception)|GO:0016021(integral to membrane)|GO:0016323(basolateral plasma membrane)|GO:0030321(transepithelial chloride transport)|GO:0034707(chloride channel complex)|GO:0050896(response to stimulus)
BEST4	M6	bestrophin 4	Homo sapiens bestrophin 4 (BEST4), mRNA [NM_153274]	GO:0003674(molecular_function)|GO:0005216(ion channel activity)|GO:0005254(chloride channel activity)|GO:0005886(plasma membrane)|GO:0006811(ion transport)|GO:0008150(biological_process)|GO:0016021(integral to membrane)|GO:0034707(chloride channel complex)
BET1	M25	blocked early in transport 1 homolog (S. cerevisiae)	Homo sapiens blocked early in transport 1 homolog (S. cerevisiae) (BET1), mRNA [NM_005868]	GO:0000139(Golgi membrane)|GO:0005515(protein binding)|GO:0005783(endoplasmic reticulum)|GO:0005789(endoplasmic reticulum membrane)|GO:0005794(Golgi apparatus)|GO:0005801(cis-Golgi network)|GO:0006888(ER to Golgi vesicle-mediated transport)|GO:0015031(protein transport)|GO:0016020(membrane)|GO:0016021(integral to membrane)|GO:0016192(vesicle-mediated transport)|GO:0031985(Golgi cisterna)|GO:00482…
BET3L	M1	BET3 like (S. cerevisiae)	Homo sapiens BET3 like (S. cerevisiae) (BET3L), mRNA [NM_001139444]	GO:0005488(binding)|GO:0005783(endoplasmic reticulum)|GO:0005794(Golgi apparatus)|GO:0016192(vesicle-mediated transport)
BEX1	M11	brain expressed, X-linked 1	Homo sapiens brain expressed, X-linked 1 (BEX1), mRNA [NM_018476]	GO:0005634(nucleus)|GO:0005737(cytoplasm)|GO:0007275(multicellular organismal development)|GO:0007399(nervous system development)|GO:0030154(cell differentiation)
BEX2	M9	brain expressed X-linked 2	Homo sapiens brain expressed X-linked 2 (BEX2), transcript variant 1, mRNA [NM_001168399]	GO:0005634(nucleus)|GO:0005737(cytoplasm)|GO:0042981(regulation of apoptosis)|GO:0051726(regulation of cell cycle)
BEX4	M24	brain expressed, X-linked 4	Homo sapiens brain expressed, X-linked 4 (BEX4), transcript variant 2, mRNA [NM_001080425]	GO:0005634(nucleus)|GO:0005737(cytoplasm)
BFSP1	M15	beaded filament structural protein 1, filensin	Homo sapiens beaded filament structural protein 1, filensin (BFSP1), transcript variant 1, mRNA [NM_001195]	GO:0005200(structural constituent of cytoskeleton)|GO:0005212(structural constituent of eye lens)|GO:0005737(cytoplasm)|GO:0005739(mitochondrion)|GO:0005882(intermediate filament)|GO:0005886(plasma membrane)|GO:0008150(biological_process)|GO:0015629(actin cytoskeleton)|GO:0048469(cell maturation)|GO:0070307(lens fiber cell development)
BHLHE40	M11	basic helix-loop-helix family, member e40	Homo sapiens basic helix-loop-helix family, member e40 (BHLHE40), mRNA [NM_003670]	GO:0000122(negative regulation of transcription from RNA polymerase II promoter)|GO:0001078(RNA polymerase II core promoter proximal region sequence-specific DNA binding transcription factor activity involved in negative regulation of transcription)|GO:0003677(DNA binding)|GO:0003700(sequence-specific DNA binding transcription factor activity)|GO:0003705(sequence-specific enhancer binding RNA pol…
BHLHE41	M7	basic helix-loop-helix family, member e41	Homo sapiens basic helix-loop-helix family, member e41 (BHLHE41), mRNA [NM_030762]	GO:0000122(negative regulation of transcription from RNA polymerase II promoter)|GO:0000978(RNA polymerase II core promoter proximal region sequence-specific DNA binding)|GO:0001078(RNA polymerase II core promoter proximal region sequence-specific DNA binding transcription factor activity involved in negative regulation of transcription)|GO:0001102(RNA polymerase II activating transcription facto…
BHMT	M27	betaine--homocysteine S-methyltransferase	Homo sapiens betaine--homocysteine S-methyltransferase (BHMT), mRNA [NM_001713]	GO:0005737(cytoplasm)|GO:0006479(protein methylation)|GO:0008168(methyltransferase activity)|GO:0008270(zinc ion binding)|GO:0008898(homocysteine S-methyltransferase activity)|GO:0009086(methionine biosynthetic process)|GO:0016740(transferase activity)|GO:0032403(protein complex binding)|GO:0043234(protein complex)|GO:0046872(metal ion binding)|GO:0047150(betaine-homocysteine S-methyltransferase …
BHMT2	M12	betaine--homocysteine S-methyltransferase 2	Homo sapiens betaine--homocysteine S-methyltransferase 2 (BHMT2), transcript variant 1, mRNA [NM_017614]	GO:0005737(cytoplasm)|GO:0008168(methyltransferase activity)|GO:0008270(zinc ion binding)|GO:0008898(homocysteine S-methyltransferase activity)|GO:0009086(methionine biosynthetic process)|GO:0016740(transferase activity)|GO:0046872(metal ion binding)|GO:0047150(betaine-homocysteine S-methyltransferase activity)
BICC1	M6	bicaudal C homolog 1 (Drosophila)	bicaudal C homolog 1 (Drosophila) [Source:HGNC Symbol;Acc:19351] [ENST00000263103]	GO:0003723(RNA binding)|GO:0007275(multicellular organismal development)
BICD2	M14	bicaudal D homolog 2 (Drosophila)	Homo sapiens bicaudal D homolog 2 (Drosophila) (BICD2), transcript variant 2, mRNA [NM_015250]	GO:0005515(protein binding)|GO:0005737(cytoplasm)|GO:0005794(Golgi apparatus)|GO:0005856(cytoskeleton)|GO:0005886(plasma membrane)|GO:0006810(transport)|GO:0017137(Rab GTPase binding)|GO:0031410(cytoplasmic vesicle)|GO:0072385(minus-end-directed organelle transport along microtubule)|GO:0072393(microtubule anchoring at microtubule organizing center)
BIK	M13	BCL2-interacting killer (apoptosis-inducing)	Homo sapiens BCL2-interacting killer (apoptosis-inducing) (BIK), mRNA [NM_001197]	GO:0005515(protein binding)|GO:0005740(mitochondrial envelope)|GO:0006917(induction of apoptosis)|GO:0007283(spermatogenesis)|GO:0008584(male gonad development)|GO:0012505(endomembrane system)|GO:0016020(membrane)|GO:0016021(integral to membrane)|GO:0032464(positive regulation of protein homooligomerization)|GO:0042981(regulation of apoptosis)|GO:0046982(protein heterodimerization activity)|GO:00…
BIRC2	M25	baculoviral IAP repeat containing 2	Homo sapiens baculoviral IAP repeat containing 2 (BIRC2), mRNA [NM_001166]	GO:0000209(protein polyubiquitination)|GO:0001890(placenta development)|GO:0004842(ubiquitin-protein ligase activity)|GO:0005515(protein binding)|GO:0005622(intracellular)|GO:0005737(cytoplasm)|GO:0005829(cytosol)|GO:0006915(apoptosis)|GO:0006921(cellular component disassembly involved in apoptosis)|GO:0007166(cell surface receptor linked signaling pathway)|GO:0008270(zinc ion binding)|GO:0009898…
BIRC3	M7	baculoviral IAP repeat containing 3	Homo sapiens baculoviral IAP repeat containing 3 (BIRC3), transcript variant 1, mRNA [NM_001165]	GO:0004842(ubiquitin-protein ligase activity)|GO:0005515(protein binding)|GO:0005622(intracellular)|GO:0005634(nucleus)|GO:0005737(cytoplasm)|GO:0006916(anti-apoptosis)|GO:0007166(cell surface receptor linked signaling pathway)|GO:0008270(zinc ion binding)|GO:0042981(regulation of apoptosis)|GO:0046872(metal ion binding)
BIRC6	M29	baculoviral IAP repeat containing 6	Homo sapiens baculoviral IAP repeat containing 6 (BIRC6), mRNA [NM_016252]	GO:0004842(ubiquitin-protein ligase activity)|GO:0004869(cysteine-type endopeptidase inhibitor activity)|GO:0005515(protein binding)|GO:0005575(cellular_component)|GO:0005622(intracellular)|GO:0005624(membrane fraction)|GO:0006915(apoptosis)|GO:0006916(anti-apoptosis)|GO:0008284(positive regulation of cell proliferation)|GO:0016874(ligase activity)|GO:0016881(acid-amino acid ligase activity)|GO:0…
BIVM	M22	basic, immunoglobulin-like variable motif containing	Homo sapiens basic, immunoglobulin-like variable motif containing (BIVM), transcript variant 1, mRNA [NM_017693]	GO:0005634(nucleus)|GO:0005737(cytoplasm)
BLCAP	M16	bladder cancer associated protein	Homo sapiens bladder cancer associated protein (BLCAP), transcript variant 1, mRNA [NM_006698]	GO:0005515(protein binding)|GO:0006915(apoptosis)|GO:0007049(cell cycle)|GO:0016020(membrane)|GO:0016021(integral to membrane)
BLM	M21	Bloom syndrome, RecQ helicase-like	Homo sapiens Bloom syndrome, RecQ helicase-like (BLM), mRNA [NM_000057]	GO:0000079(regulation of cyclin-dependent protein kinase activity)|GO:0000085(G2 phase of mitotic cell cycle)|GO:0000166(nucleotide binding)|GO:0000405(bubble DNA binding)|GO:0000724(double-strand break repair via homologous recombination)|GO:0000733(DNA strand renaturation)|GO:0000739(DNA strand annealing activity)|GO:0000781(chromosome, telomeric region)|GO:0000800(lateral element)|GO:0001673(m…
BLOC1S1	M22	biogenesis of lysosomal organelles complex-1, subunit 1	Homo sapiens biogenesis of lysosomal organelles complex-1, subunit 1 (BLOC1S1), transcript variant 1, mRNA [NM_001487]	GO:0005515(protein binding)|GO:0005765(lysosomal membrane)|GO:0006892(post-Golgi vesicle-mediated transport)|GO:0016044(cellular membrane organization)|GO:0031083(BLOC-1 complex)|GO:0032438(melanosome organization)|GO:0060155(platelet dense granule organization)
BLOC1S3	M7	biogenesis of lysosomal organelles complex-1, subunit 3	Homo sapiens biogenesis of lysosomal organelles complex-1, subunit 3 (BLOC1S3), mRNA [NM_212550]	GO:0001654(eye development)|GO:0003674(molecular_function)|GO:0005515(protein binding)|GO:0005737(cytoplasm)|GO:0005829(cytosol)|GO:0006892(post-Golgi vesicle-mediated transport)|GO:0016044(cellular membrane organization)|GO:0030168(platelet activation)|GO:0031083(BLOC-1 complex)|GO:0032438(melanosome organization)|GO:0032816(positive regulation of natural killer cell activation)|GO:0033299(secre…
BMF	M11	Bcl2 modifying factor	Homo sapiens Bcl2 modifying factor (BMF), transcript variant 1, mRNA [NM_001003940]	GO:0001669(acrosomal vesicle)|GO:0005515(protein binding)|GO:0005737(cytoplasm)|GO:0005741(mitochondrial outer membrane)|GO:0005829(cytosol)|GO:0005886(plasma membrane)|GO:0006915(apoptosis)|GO:0008629(induction of apoptosis by intracellular signals)|GO:0008633(activation of pro-apoptotic gene products)|GO:0016459(myosin complex)|GO:0032464(positive regulation of protein homooligomerization)|GO:0…
BMP2	M14	bone morphogenetic protein 2	Homo sapiens bone morphogenetic protein 2 (BMP2), mRNA [NM_001200]	GO:0000122(negative regulation of transcription from RNA polymerase II promoter)|GO:0001501(skeletal system development)|GO:0001649(osteoblast differentiation)|GO:0001658(branching involved in ureteric bud morphogenesis)|GO:0001666(response to hypoxia)|GO:0001701(in utero embryonic development)|GO:0001837(epithelial to mesenchymal transition)|GO:0001934(positive regulation of protein phosphorylat…
BMP4	M18	bone morphogenetic protein 4	Homo sapiens bone morphogenetic protein 4 (BMP4), transcript variant 1, mRNA [NM_001202]	GO:0000122(negative regulation of transcription from RNA polymerase II promoter)|GO:0000186(activation of MAPKK activity)|GO:0001525(angiogenesis)|GO:0001541(ovarian follicle development)|GO:0001568(blood vessel development)|GO:0001649(osteoblast differentiation)|GO:0001657(ureteric bud development)|GO:0001658(branching involved in ureteric bud morphogenesis)|GO:0001759(organ induction)|GO:000182…
BMP8B	M4	bone morphogenetic protein 8b	Homo sapiens bone morphogenetic protein 8b (BMP8B), mRNA [NM_001720]	GO:0001501(skeletal system development)|GO:0001503(ossification)|GO:0005125(cytokine activity)|GO:0005576(extracellular region)|GO:0005615(extracellular space)|GO:0007275(multicellular organismal development)|GO:0008083(growth factor activity)|GO:0030154(cell differentiation)|GO:0040007(growth)|GO:0051216(cartilage development)
BMS1P1	M12	BMS1 pseudogene 1	Homo sapiens BMS1 pseudogene 1 (BMS1P1), non-coding RNA [NR_026566]
BMX	M22	BMX non-receptor tyrosine kinase	Homo sapiens BMX non-receptor tyrosine kinase (BMX), transcript variant 2, mRNA [NM_001721]	GO:0000166(nucleotide binding)|GO:0004713(protein tyrosine kinase activity)|GO:0004715(non-membrane spanning protein tyrosine kinase activity)|GO:0004871(signal transducer activity)|GO:0005515(protein binding)|GO:0005524(ATP binding)|GO:0005737(cytoplasm)|GO:0005829(cytosol)|GO:0006468(protein phosphorylation)|GO:0006915(apoptosis)|GO:0006921(cellular component disassembly involved in apoptosis)|…
BNIP3	M26	BCL2/adenovirus E1B 19kDa interacting protein 3	Homo sapiens BCL2/adenovirus E1B 19kDa interacting protein 3 (BNIP3), nuclear gene encoding mitochondrial protein, mRNA [NM_004052]	GO:0001666(response to hypoxia)|GO:0005515(protein binding)|GO:0005634(nucleus)|GO:0005635(nuclear envelope)|GO:0005654(nucleoplasm)|GO:0005737(cytoplasm)|GO:0005739(mitochondrion)|GO:0006309(DNA fragmentation involved in apoptotic nuclear change)|GO:0006338(chromatin remodeling)|GO:0006915(apoptosis)|GO:0006916(anti-apoptosis)|GO:0006917(induction of apoptosis)|GO:0008219(cell death)|GO:0008629(…
BNIP3L	M25	BCL2/adenovirus E1B 19kDa interacting protein 3-like	Homo sapiens BCL2/adenovirus E1B 19kDa interacting protein 3-like (BNIP3L), mRNA [NM_004331]	GO:0005515(protein binding)|GO:0005521(lamin binding)|GO:0005634(nucleus)|GO:0005635(nuclear envelope)|GO:0005739(mitochondrion)|GO:0005740(mitochondrial envelope)|GO:0005741(mitochondrial outer membrane)|GO:0005783(endoplasmic reticulum)|GO:0006917(induction of apoptosis)|GO:0008634(negative regulation of survival gene product expression)|GO:0016020(membrane)|GO:0016021(integral to membrane)|GO:…
BNIPL	M28	BCL2/adenovirus E1B 19kD interacting protein like	Homo sapiens BCL2/adenovirus E1B 19kD interacting protein like (BNIPL), transcript variant 1, mRNA [NM_138278]	GO:0005515(protein binding)|GO:0005634(nucleus)|GO:0005829(cytosol)|GO:0006915(apoptosis)|GO:0006917(induction of apoptosis)|GO:0008285(negative regulation of cell proliferation)|GO:0040009(regulation of growth rate)|GO:0042802(identical protein binding)
BOD1P	M4	biorientation of chromosomes in cell division 1 pseudogene	AGENCOURT_6565391 NIH_MGC_119 Homo sapiens cDNA clone IMAGE:5744262 5', mRNA sequence [BM559531]
BOK	M11	BCL2-related ovarian killer	Homo sapiens BCL2-related ovarian killer (BOK), mRNA [NM_032515]	GO:0005515(protein binding)|GO:0005634(nucleus)|GO:0005737(cytoplasm)|GO:0005739(mitochondrion)|GO:0006915(apoptosis)|GO:0006917(induction of apoptosis)|GO:0006919(activation of caspase activity)|GO:0007420(brain development)|GO:0008283(cell proliferation)|GO:0008584(male gonad development)|GO:0031966(mitochondrial membrane)|GO:0046982(protein heterodimerization activity)|GO:0048709(oligodendrocy…
BOLA3	M22	bolA homolog 3 (E. coli)	Homo sapiens bolA homolog 3 (E. coli) (BOLA3), transcript variant 1, mRNA [NM_212552]	GO:0003674(molecular_function)|GO:0005575(cellular_component)|GO:0005576(extracellular region)|GO:0008150(biological_process)
BOP1	M17	block of proliferation 1	Homo sapiens block of proliferation 1 (BOP1), mRNA [NM_015201]	GO:0000463(maturation of LSU-rRNA from tricistronic rRNA transcript (SSU-rRNA, 5.8S rRNA, LSU-rRNA))|GO:0005515(protein binding)|GO:0005634(nucleus)|GO:0005654(nucleoplasm)|GO:0005730(nucleolus)|GO:0006364(rRNA processing)|GO:0008283(cell proliferation)|GO:0030529(ribonucleoprotein complex)|GO:0042254(ribosome biogenesis)|GO:0051726(regulation of cell cycle)|GO:0070545(PeBoW complex)
BORA	M22	bora, aurora kinase A activator	Homo sapiens bora, aurora kinase A activator (BORA), mRNA [NM_024808]	GO:0005515(protein binding)|GO:0007049(cell cycle)|GO:0007088(regulation of mitosis)|GO:0019901(protein kinase binding)|GO:0032880(regulation of protein localization)|GO:0051301(cell division)|GO:0060236(regulation of mitotic spindle organization)
BPHL	M21	biphenyl hydrolase-like (serine hydrolase)	Homo sapiens biphenyl hydrolase-like (serine hydrolase) (BPHL), transcript variant 1, mRNA [NM_004332]	GO:0005739(mitochondrion)|GO:0006520(cellular amino acid metabolic process)|GO:0009636(response to toxin)|GO:0016787(hydrolase activity)
BPIFA3	M30	BPI fold containing family A, member 3	Homo sapiens BPI fold containing family A, member 3 (BPIFA3), transcript variant 1, mRNA [NM_178466]	GO:0005576(extracellular region)|GO:0008289(lipid binding)
BPIFB2	M18	BPI fold containing family B, member 2	Homo sapiens BPI fold containing family B, member 2 (BPIFB2), mRNA [NM_025227]	GO:0005576(extracellular region)|GO:0008289(lipid binding)
BPIFC	M2	BPI fold containing family C	Homo sapiens BPI fold containing family C (BPIFC), mRNA [NM_174932]	GO:0001530(lipopolysaccharide binding)|GO:0005543(phospholipid binding)|GO:0005576(extracellular region)|GO:0008289(lipid binding)
BPNT1	M2	3'(2'), 5'-bisphosphate nucleotidase 1	Homo sapiens 3'(2'), 5'-bisphosphate nucleotidase 1 (BPNT1), mRNA [NM_006085]	GO:0000287(magnesium ion binding)|GO:0005829(cytosol)|GO:0006139(nucleobase, nucleoside, nucleotide and nucleic acid metabolic process)|GO:0006805(xenobiotic metabolic process)|GO:0007399(nervous system development)|GO:0008441(3'(2'),5'-bisphosphate nucleotidase activity)|GO:0016787(hydrolase activity)|GO:0050427(3'-phosphoadenosine 5'-phosphosulfate metabolic process)
BPTF	M9	bromodomain PHD finger transcription factor	bromodomain PHD finger transcription factor [Source:HGNC Symbol;Acc:3581] [ENST00000342579]	GO:0000122(negative regulation of transcription from RNA polymerase II promoter)|GO:0005515(protein binding)|GO:0005634(nucleus)|GO:0005730(nucleolus)|GO:0005737(cytoplasm)|GO:0006338(chromatin remodeling)|GO:0006351(transcription, DNA-dependent)|GO:0006355(regulation of transcription, DNA-dependent)|GO:0007420(brain development)|GO:0008094(DNA-dependent ATPase activity)|GO:0008134(transcription …
BRAP	M13	BRCA1 associated protein	Homo sapiens BRCA1 associated protein (BRAP), mRNA [NM_006768]	GO:0000151(ubiquitin ligase complex)|GO:0000165(MAPKKK cascade)|GO:0000166(nucleotide binding)|GO:0004842(ubiquitin-protein ligase activity)|GO:0005515(protein binding)|GO:0005737(cytoplasm)|GO:0007265(Ras protein signal transduction)|GO:0008139(nuclear localization sequence binding)|GO:0008270(zinc ion binding)|GO:0009968(negative regulation of signal transduction)|GO:0016567(protein ubiquitinat…
BRAT1	M17	BRCA1-associated ATM activator 1	Homo sapiens BRCA1-associated ATM activator 1 (BRAT1), mRNA [NM_152743]	GO:0005515(protein binding)|GO:0005634(nucleus)|GO:0010212(response to ionizing radiation)
BRCA1	M22	breast cancer 1, early onset	Homo sapiens breast cancer 1, early onset (BRCA1), transcript variant 2, mRNA [NM_007300]	GO:0000151(ubiquitin ligase complex)|GO:0000724(double-strand break repair via homologous recombination)|GO:0000794(condensed nuclear chromosome)|GO:0001726(ruffle)|GO:0003677(DNA binding)|GO:0003684(damaged DNA binding)|GO:0003713(transcription coactivator activity)|GO:0003723(RNA binding)|GO:0004842(ubiquitin-protein ligase activity)|GO:0005515(protein binding)|GO:0005622(intracellular)|GO:0005…
BRCA2	M21	breast cancer 2, early onset	Homo sapiens breast cancer 2, early onset (BRCA2), mRNA [NM_000059]	GO:0000724(double-strand break repair via homologous recombination)|GO:0002020(protease binding)|GO:0003677(DNA binding)|GO:0003697(single-stranded DNA binding)|GO:0004402(histone acetyltransferase activity)|GO:0005515(protein binding)|GO:0005634(nucleus)|GO:0005654(nucleoplasm)|GO:0005730(nucleolus)|GO:0005737(cytoplasm)|GO:0005813(centrosome)|GO:0006281(DNA repair)|GO:0006289(nucleotide-excisio…
BRCC3	M22	BRCA1/BRCA2-containing complex, subunit 3	Homo sapiens BRCA1/BRCA2-containing complex, subunit 3 (BRCC3), transcript variant 2, mRNA [NM_001018055]	GO:0000151(ubiquitin ligase complex)|GO:0000152(nuclear ubiquitin ligase complex)|GO:0004221(ubiquitin thiolesterase activity)|GO:0004843(ubiquitin-specific protease activity)|GO:0005515(protein binding)|GO:0005634(nucleus)|GO:0006302(double-strand break repair)|GO:0006508(proteolysis)|GO:0008233(peptidase activity)|GO:0008237(metallopeptidase activity)|GO:0010165(response to X-ray)|GO:0010212(re…
BRD1	M8	bromodomain containing 1	Homo sapiens bromodomain containing 1 (BRD1), mRNA [NM_014577]	GO:0005634(nucleus)|GO:0008270(zinc ion binding)|GO:0016568(chromatin modification)|GO:0043966(histone H3 acetylation)|GO:0046872(metal ion binding)|GO:0070776(MOZ/MORF histone acetyltransferase complex)
BRD2	M10	bromodomain containing 2	Homo sapiens bromodomain containing 2 (BRD2), transcript variant 1, mRNA [NM_005104]	GO:0004674(protein serine/threonine kinase activity)|GO:0005634(nucleus)|GO:0005737(cytoplasm)|GO:0007283(spermatogenesis)
BRD3	M17	bromodomain containing 3	Homo sapiens bromodomain containing 3 (BRD3), mRNA [NM_007371]	GO:0003674(molecular_function)|GO:0005515(protein binding)|GO:0005634(nucleus)|GO:0008150(biological_process)
BRD4	M17	bromodomain containing 4	Homo sapiens bromodomain containing 4 (BRD4), transcript variant long, mRNA [NM_058243]	GO:0000114(regulation of transcription involved in G1 phase of mitotic cell cycle)|GO:0000790(nuclear chromatin)|GO:0000794(condensed nuclear chromosome)|GO:0001833(inner cell mass cell proliferation)|GO:0005515(protein binding)|GO:0005634(nucleus)|GO:0005730(nucleolus)|GO:0005737(cytoplasm)|GO:0006468(protein phosphorylation)|GO:0007059(chromosome segregation)|GO:0010971(positive regulation of G…
BRD7P3	M1	bromodomain containing 7 pseudogene 3	Homo sapiens bromodomain containing 7 pseudogene 3 (BRD7P3), non-coding RNA [NR_002730]
BRDT	M3	bromodomain, testis-specific	Homo sapiens bromodomain, testis-specific (BRDT), transcript variant 1, mRNA [NM_207189]	GO:0003713(transcription coactivator activity)|GO:0004674(protein serine/threonine kinase activity)|GO:0005634(nucleus)|GO:0006355(regulation of transcription, DNA-dependent)
BRE	M18	brain and reproductive organ-expressed (TNFRSF1A modulator)	Homo sapiens brain and reproductive organ-expressed (TNFRSF1A modulator) (BRE), transcript variant 2, mRNA [NM_199194]	GO:0000152(nuclear ubiquitin ligase complex)|GO:0000268(peroxisome targeting sequence binding)|GO:0005164(tumor necrosis factor receptor binding)|GO:0005515(protein binding)|GO:0005634(nucleus)|GO:0005737(cytoplasm)|GO:0006302(double-strand break repair)|GO:0006915(apoptosis)|GO:0006974(response to DNA damage stimulus)|GO:0007165(signal transduction)|GO:0010212(response to ionizing radiation)|GO:…
BRF2	M13	BRF2, subunit of RNA polymerase III transcription initiation factor, BRF1-like	Homo sapiens BRF2, subunit of RNA polymerase III transcription initiation factor, BRF1-like (BRF2), mRNA [NM_018310]	GO:0005634(nucleus)|GO:0005654(nucleoplasm)|GO:0006352(transcription initiation, DNA-dependent)|GO:0006355(regulation of transcription, DNA-dependent)|GO:0006383(transcription from RNA polymerase III promoter)|GO:0008270(zinc ion binding)|GO:0046872(metal ion binding)
BRI3	M7	brain protein I3	Homo sapiens brain protein I3 (BRI3), transcript variant 1, mRNA [NM_015379]	GO:0016020(membrane)|GO:0016021(integral to membrane)
BRI3BP	M12	BRI3 binding protein	Homo sapiens BRI3 binding protein (BRI3BP), mRNA [NM_080626]	GO:0005739(mitochondrion)|GO:0005741(mitochondrial outer membrane)|GO:0016020(membrane)|GO:0016021(integral to membrane)
BRIP1	M21	BRCA1 interacting protein C-terminal helicase 1	Homo sapiens BRCA1 interacting protein C-terminal helicase 1 (BRIP1), mRNA [NM_032043]	GO:0000077(DNA damage checkpoint)|GO:0000166(nucleotide binding)|GO:0003677(DNA binding)|GO:0004003(ATP-dependent DNA helicase activity)|GO:0004386(helicase activity)|GO:0005515(protein binding)|GO:0005524(ATP binding)|GO:0005634(nucleus)|GO:0005737(cytoplasm)|GO:0006139(nucleobase, nucleoside, nucleotide and nucleic acid metabolic process)|GO:0006302(double-strand break repair)|GO:0006357(regula…
BRMS1	M17	breast cancer metastasis suppressor 1	Homo sapiens breast cancer metastasis suppressor 1 (BRMS1), transcript variant 2, mRNA [NM_001024957]	GO:0005515(protein binding)|GO:0005634(nucleus)|GO:0005737(cytoplasm)|GO:0006915(apoptosis)|GO:0019987(negative regulation of anti-apoptosis)|GO:0032088(negative regulation of NF-kappaB transcription factor activity)|GO:0045892(negative regulation of transcription, DNA-dependent)|GO:0051059(NF-kappaB binding)|GO:0090312(positive regulation of protein deacetylation)|GO:2000210(positive regulation …
BRMS1L	M26	breast cancer metastasis-suppressor 1-like	Homo sapiens breast cancer metastasis-suppressor 1-like (BRMS1L), mRNA [NM_032352]	GO:0005634(nucleus)|GO:0006355(regulation of transcription, DNA-dependent)|GO:0040008(regulation of growth)
BROX	M6	BRO1 domain and CAAX motif containing	Homo sapiens BRO1 domain and CAAX motif containing (BROX), mRNA [NM_144695]	GO:0016020(membrane)
BRP44	M21	brain protein 44	Homo sapiens brain protein 44 (BRP44), transcript variant 2, mRNA [NM_015415]	GO:0005739(mitochondrion)
BRP44L	M21	brain protein 44-like	Homo sapiens brain protein 44-like (BRP44L), mRNA [NM_016098]	GO:0003674(molecular_function)|GO:0005575(cellular_component)|GO:0005739(mitochondrion)|GO:0008150(biological_process)
BRPF1	M14	bromodomain and PHD finger containing, 1	Homo sapiens bromodomain and PHD finger containing, 1 (BRPF1), transcript variant 1, mRNA [NM_001003694]	GO:0003677(DNA binding)|GO:0005622(intracellular)|GO:0005634(nucleus)|GO:0005737(cytoplasm)|GO:0005886(plasma membrane)|GO:0008270(zinc ion binding)|GO:0016568(chromatin modification)|GO:0043966(histone H3 acetylation)|GO:0045893(positive regulation of transcription, DNA-dependent)|GO:0046872(metal ion binding)|GO:0070776(MOZ/MORF histone acetyltransferase complex)
BRPF3	M17	bromodomain and PHD finger containing, 3	Homo sapiens bromodomain and PHD finger containing, 3 (BRPF3), mRNA [NM_015695]	GO:0002576(platelet degranulation)|GO:0005515(protein binding)|GO:0005576(extracellular region)|GO:0005829(cytosol)|GO:0007596(blood coagulation)|GO:0008270(zinc ion binding)|GO:0016568(chromatin modification)|GO:0030168(platelet activation)|GO:0043966(histone H3 acetylation)|GO:0046872(metal ion binding)|GO:0070776(MOZ/MORF histone acetyltransferase complex)
BRWD1	M9	bromodomain and WD repeat domain containing 1	Homo sapiens bromodomain and WD repeat domain containing 1 (BRWD1), transcript variant 1, mRNA [NM_018963]	GO:0003674(molecular_function)|GO:0005634(nucleus)|GO:0005730(nucleolus)|GO:0005737(cytoplasm)|GO:0006357(regulation of transcription from RNA polymerase II promoter)|GO:0007010(cytoskeleton organization)|GO:0008360(regulation of cell shape)
BRWD1-IT2	M4	BRWD1 intronic transcript 2 (non-protein coding)	Homo sapiens BRWD1 intronic transcript 2 (non-protein coding) (BRWD1-IT2), non-coding RNA [NR_033800]
BSDC1	M11	BSD domain containing 1	Homo sapiens BSD domain containing 1 (BSDC1), transcript variant 2, mRNA [NM_018045]
BSG	M12	basigin (Ok blood group)	Homo sapiens basigin (Ok blood group) (BSG), transcript variant 1, mRNA [NM_001728]	GO:0000139(Golgi membrane)|GO:0002080(acrosomal membrane)|GO:0005529(sugar binding)|GO:0005537(mannose binding)|GO:0005739(mitochondrion)|GO:0005886(plasma membrane)|GO:0006090(pyruvate metabolic process)|GO:0007166(cell surface receptor linked signaling pathway)|GO:0007566(embryo implantation)|GO:0007596(blood coagulation)|GO:0015129(lactate transmembrane transporter activity)|GO:0016021(integra…
BSPRY	M7	B-box and SPRY domain containing	Homo sapiens B-box and SPRY domain containing (BSPRY), mRNA [NM_017688]	GO:0005622(intracellular)|GO:0005634(nucleus)|GO:0005730(nucleolus)|GO:0005737(cytoplasm)|GO:0005925(focal adhesion)|GO:0006811(ion transport)|GO:0006816(calcium ion transport)|GO:0008270(zinc ion binding)|GO:0016020(membrane)|GO:0031252(cell leading edge)|GO:0046872(metal ion binding)|GO:0048471(perinuclear region of cytoplasm)
BST1	M29	bone marrow stromal cell antigen 1	Homo sapiens bone marrow stromal cell antigen 1 (BST1), mRNA [NM_004334]	GO:0000166(nucleotide binding)|GO:0003953(NAD+ nucleosidase activity)|GO:0005886(plasma membrane)|GO:0006959(humoral immune response)|GO:0007275(multicellular organismal development)|GO:0016787(hydrolase activity)|GO:0019898(extrinsic to membrane)|GO:0031225(anchored to membrane)
BTBD16	M26	BTB (POZ) domain containing 16	Homo sapiens BTB (POZ) domain containing 16 (BTBD16), mRNA [NM_144587]
BTBD3	M9	BTB (POZ) domain containing 3	Homo sapiens BTB (POZ) domain containing 3 (BTBD3), transcript variant 1, mRNA [NM_014962]
BTBD6	M16	BTB (POZ) domain containing 6	Homo sapiens BTB (POZ) domain containing 6 (BTBD6), mRNA [NM_033271]	GO:0000932(cytoplasmic mRNA processing body)|GO:0005737(cytoplasm)
BTC	M6	betacellulin	Homo sapiens betacellulin (BTC), mRNA [NM_001729]	GO:0005154(epidermal growth factor receptor binding)|GO:0005576(extracellular region)|GO:0005615(extracellular space)|GO:0005625(soluble fraction)|GO:0005886(plasma membrane)|GO:0008083(growth factor activity)|GO:0008284(positive regulation of cell proliferation)|GO:0016021(integral to membrane)|GO:0043066(negative regulation of apoptosis)|GO:0051781(positive regulation of cell division)
BTD	M19	biotinidase	Homo sapiens biotinidase (BTD), mRNA [NM_000060]	GO:0004075(biotin carboxylase activity)|GO:0005576(extracellular region)|GO:0005615(extracellular space)|GO:0005730(nucleolus)|GO:0006807(nitrogen compound metabolic process)|GO:0007417(central nervous system development)|GO:0008544(epidermis development)|GO:0043204(perikaryon)|GO:0045177(apical part of cell)|GO:0047708(biotinidase activity)
BTF3L4	M26	basic transcription factor 3-like 4	Homo sapiens basic transcription factor 3-like 4 (BTF3L4), transcript variant 1, mRNA [NM_152265]
BTG2	M7	BTG family, member 2	Homo sapiens BTG family, member 2 (BTG2), mRNA [NM_006763]	GO:0001077(RNA polymerase II core promoter proximal region sequence-specific DNA binding transcription factor activity involved in positive regulation of transcription)|GO:0006281(DNA repair)|GO:0006355(regulation of transcription, DNA-dependent)|GO:0006479(protein methylation)|GO:0006974(response to DNA damage stimulus)|GO:0008285(negative regulation of cell proliferation)|GO:0008306(associative…
BTG3	M9	BTG family, member 3	Homo sapiens BTG family, member 3 (BTG3), transcript variant 2, mRNA [NM_006806]	GO:0005737(cytoplasm)|GO:0008285(negative regulation of cell proliferation)|GO:0045930(negative regulation of mitotic cell cycle)
BTK	M1	Bruton agammaglobulinemia tyrosine kinase	Homo sapiens Bruton agammaglobulinemia tyrosine kinase (BTK), mRNA [NM_000061]	GO:0000166(nucleotide binding)|GO:0002250(adaptive immune response)|GO:0002721(regulation of B cell cytokine production)|GO:0002902(regulation of B cell apoptosis)|GO:0004713(protein tyrosine kinase activity)|GO:0004715(non-membrane spanning protein tyrosine kinase activity)|GO:0005515(protein binding)|GO:0005524(ATP binding)|GO:0005547(phosphatidylinositol-3,4,5-trisphosphate binding)|GO:0005634…
BTN2A1	M9	butyrophilin, subfamily 2, member A1	Homo sapiens butyrophilin, subfamily 2, member A1 (BTN2A1), transcript variant 2, mRNA [NM_078476]	GO:0003674(molecular_function)|GO:0005887(integral to plasma membrane)|GO:0006629(lipid metabolic process)|GO:0016020(membrane)|GO:0016021(integral to membrane)
BTN2A2	M9	butyrophilin, subfamily 2, member A2	Homo sapiens butyrophilin, subfamily 2, member A2 (BTN2A2), transcript variant 2, mRNA [NM_181531]	GO:0016020(membrane)|GO:0016021(integral to membrane)|GO:0031324(negative regulation of cellular metabolic process)|GO:0046007(negative regulation of activated T cell proliferation)|GO:0050710(negative regulation of cytokine secretion)
BTN3A1	M6	butyrophilin, subfamily 3, member A1	Homo sapiens butyrophilin, subfamily 3, member A1 (BTN3A1), transcript variant 1, mRNA [NM_007048]	GO:0005515(protein binding)|GO:0006629(lipid metabolic process)|GO:0016020(membrane)|GO:0016021(integral to membrane)
BTN3A2	M21	butyrophilin, subfamily 3, member A2	Homo sapiens butyrophilin, subfamily 3, member A2 (BTN3A2), transcript variant 1, mRNA [NM_007047]	GO:0008150(biological_process)|GO:0016020(membrane)|GO:0016021(integral to membrane)
BTNL8	M2	butyrophilin-like 8	Homo sapiens butyrophilin-like 8 (BTNL8), transcript variant 2, mRNA [NM_001040462]	GO:0005515(protein binding)|GO:0016020(membrane)|GO:0016021(integral to membrane)
BYSL	M16	bystin-like	Homo sapiens bystin-like (BYSL), mRNA [NM_004053]	GO:0005634(nucleus)|GO:0005730(nucleolus)|GO:0005737(cytoplasm)|GO:0007155(cell adhesion)|GO:0007565(female pregnancy)|GO:0042254(ribosome biogenesis)|GO:0043231(intracellular membrane-bounded organelle)
BZW1	M6	basic leucine zipper and W2 domains 1	Homo sapiens basic leucine zipper and W2 domains 1 (BZW1), transcript variant 4, mRNA [NM_014670]	GO:0005488(binding)|GO:0005737(cytoplasm)|GO:0006355(regulation of transcription, DNA-dependent)|GO:0016070(RNA metabolic process)
C10orf10	M11	chromosome 10 open reading frame 10	Homo sapiens chromosome 10 open reading frame 10 (C10orf10), mRNA [NM_007021]	GO:0005739(mitochondrion)
C10orf108	M13	chromosome 10 open reading frame 108	Homo sapiens chromosome 10 open reading frame 108 (C10orf108), transcript variant 2, non-coding RNA [NR_027151]
C10orf11	M20	chromosome 10 open reading frame 11	Homo sapiens chromosome 10 open reading frame 11 (C10orf11), mRNA [NM_032024]
C10orf112	M1	chromosome 10 open reading frame 112	PREDICTED: Homo sapiens chromosome 10 open reading frame 112 (C10orf112), mRNA [XM_003403619]	GO:0016020(membrane)|GO:0016021(integral to membrane)
C10orf114	M21	chromosome 10 open reading frame 114	Homo sapiens chromosome 10 open reading frame 114 (C10orf114), mRNA [NM_001010911]
C10orf118	M6	chromosome 10 open reading frame 118	chromosome 10 open reading frame 118 [Source:HGNC Symbol;Acc:24349] [ENST00000369285]
C10orf12	M7	chromosome 10 open reading frame 12	Homo sapiens chromosome 10 open reading frame 12 (C10orf12), mRNA [NM_015652]
C10orf125	M27	chromosome 10 open reading frame 125	Homo sapiens chromosome 10 open reading frame 125 (C10orf125), transcript variant 2, mRNA [NM_198472]	GO:0005996(monosaccharide metabolic process)|GO:0006004(fucose metabolic process)|GO:0016853(isomerase activity)|GO:0016857(racemase and epimerase activity, acting on carbohydrates and derivatives)|GO:0042806(fucose binding)
C10orf137	M20	chromosome 10 open reading frame 137	Homo sapiens chromosome 10 open reading frame 137 (C10orf137), transcript variant 2, mRNA [NM_015608]	GO:0005488(binding)|GO:0005634(nucleus)|GO:0006355(regulation of transcription, DNA-dependent)
C10orf140	M21	chromosome 10 open reading frame 140	Homo sapiens chromosome 10 open reading frame 140 (C10orf140), mRNA [NM_207371]	GO:0000166(nucleotide binding)|GO:0005634(nucleus)
C10orf2	M14	chromosome 10 open reading frame 2	Homo sapiens chromosome 10 open reading frame 2 (C10orf2), transcript variant 1, mRNA [NM_021830]	GO:0000166(nucleotide binding)|GO:0002020(protease binding)|GO:0003697(single-stranded DNA binding)|GO:0005524(ATP binding)|GO:0005739(mitochondrion)|GO:0006260(DNA replication)|GO:0006264(mitochondrial DNA replication)|GO:0006268(DNA unwinding involved in replication)|GO:0006390(transcription from mitochondrial promoter)|GO:0008219(cell death)|GO:0016787(hydrolase activity)|GO:0034214(protein he…
C10orf26	M17	chromosome 10 open reading frame 26	Homo sapiens chromosome 10 open reading frame 26 (C10orf26), transcript variant 2, mRNA [NM_017787]	GO:0016020(membrane)|GO:0016021(integral to membrane)
C10orf28	M9	chromosome 10 open reading frame 28	Homo sapiens chromosome 10 open reading frame 28 (C10orf28), mRNA [NM_014472]	GO:0000166(nucleotide binding)
C10orf35	M15	chromosome 10 open reading frame 35	Homo sapiens chromosome 10 open reading frame 35 (C10orf35), mRNA [NM_145306]	GO:0016020(membrane)|GO:0016021(integral to membrane)
C10orf46	M7	chromosome 10 open reading frame 46	Homo sapiens chromosome 10 open reading frame 46 (C10orf46), mRNA [NM_153810]	GO:0006511(ubiquitin-dependent protein catabolic process)|GO:0031461(cullin-RING ubiquitin ligase complex)|GO:0031625(ubiquitin protein ligase binding)
C10orf47	M7	chromosome 10 open reading frame 47	Homo sapiens chromosome 10 open reading frame 47 (C10orf47), mRNA [NM_153256]
C10orf54	M1	chromosome 10 open reading frame 54	Homo sapiens chromosome 10 open reading frame 54 (C10orf54), mRNA [NM_022153]	GO:0004872(receptor activity)|GO:0016020(membrane)|GO:0016021(integral to membrane)
C10orf58	M19	chromosome 10 open reading frame 58	Homo sapiens chromosome 10 open reading frame 58 (C10orf58), transcript variant 1, mRNA [NM_032333]	GO:0005737(cytoplasm)|GO:0005739(mitochondrion)|GO:0016209(antioxidant activity)|GO:0045670(regulation of osteoclast differentiation)|GO:0055114(oxidation-reduction process)
C10orf81	M5	chromosome 10 open reading frame 81	Homo sapiens chromosome 10 open reading frame 81 (C10orf81), transcript variant 4, mRNA [NM_024889]
C10orf91	M29	chromosome 10 open reading frame 91	Homo sapiens chromosome 10 open reading frame 91 (C10orf91), mRNA [NM_173541]
C10orf92	M29	chromosome 10 open reading frame 92	Homo sapiens chromosome 10 open reading frame 92 (C10orf92), mRNA [NM_001200049]
C10orf95	M1	chromosome 10 open reading frame 95	Homo sapiens chromosome 10 open reading frame 95 (C10orf95), mRNA [NM_024886]
C10orf96	M2	chromosome 10 open reading frame 96	Homo sapiens chromosome 10 open reading frame 96 (C10orf96), mRNA [NM_198515]
C11orf1	M28	chromosome 11 open reading frame 1	Homo sapiens chromosome 11 open reading frame 1 (C11orf1), mRNA [NM_022761]	GO:0003674(molecular_function)|GO:0005634(nucleus)|GO:0008150(biological_process)
C11orf10	M28	chromosome 11 open reading frame 10	Homo sapiens chromosome 11 open reading frame 10 (C11orf10), mRNA [NM_014206]	GO:0016020(membrane)|GO:0016021(integral to membrane)
C11orf2	M18	chromosome 11 open reading frame 2	Homo sapiens chromosome 11 open reading frame 2 (C11orf2), mRNA [NM_013265]	GO:0003674(molecular_function)|GO:0005794(Golgi apparatus)|GO:0006869(lipid transport)|GO:0008150(biological_process)|GO:0015031(protein transport)|GO:0016021(integral to membrane)
C11orf20	M29	chromosome 11 open reading frame 20	Homo sapiens chromosome 11 open reading frame 20 (C11orf20), mRNA [NM_001039496]	GO:0005737(cytoplasm)|GO:0007283(spermatogenesis)|GO:0030154(cell differentiation)
C11orf24	M16	chromosome 11 open reading frame 24	Homo sapiens chromosome 11 open reading frame 24 (C11orf24), mRNA [NM_022338]	GO:0016020(membrane)|GO:0016021(integral to membrane)
C11orf35	M19	chromosome 11 open reading frame 35	Homo sapiens chromosome 11 open reading frame 35 (C11orf35), mRNA [NM_173573]
C11orf40	M4	chromosome 11 open reading frame 40	Homo sapiens chromosome 11 open reading frame 40 (C11orf40), mRNA [NM_144663]
C11orf44	M30	chromosome 11 open reading frame 44	PREDICTED: Homo sapiens chromosome 11 open reading frame 44 (C11orf44), miscRNA [XR_110537]	GO:0005576(extracellular region)
C11orf46	M29	chromosome 11 open reading frame 46	Homo sapiens chromosome 11 open reading frame 46 (C11orf46), mRNA [NM_152316]	GO:0005515(protein binding)
C11orf48	M16	chromosome 11 open reading frame 48	Homo sapiens chromosome 11 open reading frame 48 (C11orf48), mRNA [NM_024099]
C11orf51	M22	chromosome 11 open reading frame 51	Homo sapiens chromosome 11 open reading frame 51 (C11orf51), mRNA [NM_014042]	GO:0005622(intracellular)
C11orf53	M2	chromosome 11 open reading frame 53	Homo sapiens chromosome 11 open reading frame 53 (C11orf53), mRNA [NM_198498]
C11orf54	M27	chromosome 11 open reading frame 54	Homo sapiens chromosome 11 open reading frame 54 (C11orf54), mRNA [NM_014039]	GO:0005515(protein binding)|GO:0005634(nucleus)|GO:0016787(hydrolase activity)|GO:0046872(metal ion binding)
C11orf57	M26	chromosome 11 open reading frame 57	Homo sapiens chromosome 11 open reading frame 57 (C11orf57), transcript variant 1, mRNA [NM_018195]
C11orf67	M28	chromosome 11 open reading frame 67	Homo sapiens chromosome 11 open reading frame 67 (C11orf67), mRNA [NM_024684]
C11orf68	M5	chromosome 11 open reading frame 68	Homo sapiens chromosome 11 open reading frame 68 (C11orf68), transcript variant 2, mRNA [NM_031450]
C11orf71	M19	chromosome 11 open reading frame 71	Homo sapiens chromosome 11 open reading frame 71 (C11orf71), mRNA [NM_019021]
C11orf73	M23	chromosome 11 open reading frame 73	Homo sapiens chromosome 11 open reading frame 73 (C11orf73), transcript variant 1, mRNA [NM_016401]	GO:0005737(cytoplasm)|GO:0007030(Golgi organization)|GO:0007275(multicellular organismal development)|GO:0030324(lung development)
C11orf74	M28	chromosome 11 open reading frame 74	Homo sapiens chromosome 11 open reading frame 74 (C11orf74), mRNA [NM_138787]
C11orf80	M12	chromosome 11 open reading frame 80	Homo sapiens chromosome 11 open reading frame 80 (C11orf80), mRNA [NM_024650]
C11orf87	M2	chromosome 11 open reading frame 87	Homo sapiens chromosome 11 open reading frame 87 (C11orf87), mRNA [NM_207645]	GO:0016020(membrane)|GO:0016021(integral to membrane)
C11orf92	M19	chromosome 11 open reading frame 92	Homo sapiens chromosome 11 open reading frame 92 (C11orf92), non-coding RNA [NR_034154]	GO:0016020(membrane)|GO:0016021(integral to membrane)
C11orf93	M21	chromosome 11 open reading frame 93	Homo sapiens chromosome 11 open reading frame 93 (C11orf93), mRNA [NM_001136105]
C11orf95	M8	chromosome 11 open reading frame 95	Homo sapiens chromosome 11 open reading frame 95 (C11orf95), mRNA [NM_001144936]	GO:0005622(intracellular)|GO:0008270(zinc ion binding)
C12orf10	M16	chromosome 12 open reading frame 10	Homo sapiens chromosome 12 open reading frame 10 (C12orf10), mRNA [NM_021640]	GO:0003674(molecular_function)|GO:0005575(cellular_component)|GO:0005634(nucleus)|GO:0005739(mitochondrion)|GO:0043473(pigmentation)
C12orf23	M29	chromosome 12 open reading frame 23	Homo sapiens chromosome 12 open reading frame 23 (C12orf23), mRNA [NM_152261]	GO:0016020(membrane)|GO:0016021(integral to membrane)
C12orf24	M9	chromosome 12 open reading frame 24	Homo sapiens chromosome 12 open reading frame 24 (C12orf24), mRNA [NM_013300]
C12orf28	M5	chromosome 12 open reading frame 28	chromosome 12 open reading frame 28 [Source:HGNC Symbol;Acc:26316] [ENST00000299350]	GO:0005576(extracellular region)
C12orf29	M29	chromosome 12 open reading frame 29	Homo sapiens chromosome 12 open reading frame 29 (C12orf29), mRNA [NM_001009894]
C12orf32	M22	chromosome 12 open reading frame 32	Homo sapiens chromosome 12 open reading frame 32 (C12orf32), transcript variant 1, non-coding RNA [NR_027363]	GO:0000077(DNA damage checkpoint)|GO:0000725(recombinational repair)|GO:0005515(protein binding)|GO:0005634(nucleus)|GO:0005694(chromosome)|GO:0007049(cell cycle)|GO:0034644(cellular response to UV)|GO:0070318(positive regulation of G0 to G1 transition)|GO:0071479(cellular response to ionizing radiation)
C12orf35	M9	chromosome 12 open reading frame 35	Homo sapiens chromosome 12 open reading frame 35 (C12orf35), mRNA [NM_018169]
C12orf36	M2	chromosome 12 open reading frame 36	Homo sapiens chromosome 12 open reading frame 36 (C12orf36), non-coding RNA [NR_036555]
C12orf4	M29	chromosome 12 open reading frame 4	Homo sapiens chromosome 12 open reading frame 4 (C12orf4), mRNA [NM_020374]
C12orf44	M11	chromosome 12 open reading frame 44	Homo sapiens chromosome 12 open reading frame 44 (C12orf44), transcript variant 1, mRNA [NM_021934]	GO:0000045(autophagic vacuole assembly)|GO:0000407(pre-autophagosomal structure)|GO:0005515(protein binding)|GO:0005737(cytoplasm)|GO:0006914(autophagy)|GO:0032403(protein complex binding)|GO:0042802(identical protein binding)
C12orf48	M29	chromosome 12 open reading frame 48	Homo sapiens chromosome 12 open reading frame 48 (C12orf48), mRNA [NM_017915]	GO:0003677(DNA binding)|GO:0005634(nucleus)|GO:0005730(nucleolus)|GO:0005737(cytoplasm)|GO:0006974(response to DNA damage stimulus)
C12orf49	M17	chromosome 12 open reading frame 49	Homo sapiens chromosome 12 open reading frame 49 (C12orf49), mRNA [NM_024738]	GO:0005576(extracellular region)
C12orf5	M14	chromosome 12 open reading frame 5	Homo sapiens chromosome 12 open reading frame 5 (C12orf5), mRNA [NM_020375]	GO:0004331(fructose-2,6-bisphosphate 2-phosphatase activity)|GO:0005622(intracellular)|GO:0016787(hydrolase activity)
C12orf50	M4	chromosome 12 open reading frame 50	Homo sapiens chromosome 12 open reading frame 50 (C12orf50), mRNA [NM_152589]
C12orf56	M25	chromosome 12 open reading frame 56	Homo sapiens chromosome 12 open reading frame 56 (C12orf56), transcript variant 1, mRNA [NM_001170633]
C12orf60	M29	chromosome 12 open reading frame 60	Homo sapiens chromosome 12 open reading frame 60 (C12orf60), mRNA [NM_175874]
C12orf73	M9	chromosome 12 open reading frame 73	Homo sapiens chromosome 12 open reading frame 73 (C12orf73), mRNA [NM_001135570]	GO:0005576(extracellular region)
C13orf15	M7	chromosome 13 open reading frame 15	Homo sapiens chromosome 13 open reading frame 15 (C13orf15), mRNA [NM_014059]	GO:0000079(regulation of cyclin-dependent protein kinase activity)|GO:0005634(nucleus)|GO:0005730(nucleolus)|GO:0005737(cytoplasm)|GO:0005815(microtubule organizing center)|GO:0005856(cytoskeleton)|GO:0007049(cell cycle)
C13orf30	M6	chromosome 13 open reading frame 30	Homo sapiens chromosome 13 open reading frame 30 (C13orf30), mRNA [NM_182508]
C13orf33	M30	chromosome 13 open reading frame 33	Homo sapiens chromosome 13 open reading frame 33 (C13orf33), mRNA [NM_032849]
C14orf1	M19	chromosome 14 open reading frame 1	Homo sapiens chromosome 14 open reading frame 1 (C14orf1), mRNA [NM_007176]	GO:0003674(molecular_function)|GO:0005783(endoplasmic reticulum)|GO:0005789(endoplasmic reticulum membrane)|GO:0008150(biological_process)|GO:0016020(membrane)|GO:0016021(integral to membrane)|GO:0016126(sterol biosynthetic process)|GO:0030133(transport vesicle)
C14orf101	M28	chromosome 14 open reading frame 101	Homo sapiens chromosome 14 open reading frame 101 (C14orf101), mRNA [NM_017799]	GO:0016020(membrane)|GO:0016021(integral to membrane)
C14orf102	M11	chromosome 14 open reading frame 102	Homo sapiens chromosome 14 open reading frame 102 (C14orf102), mRNA [NM_017970]	GO:0003674(molecular_function)|GO:0005488(binding)|GO:0005575(cellular_component)|GO:0008150(biological_process)
C14orf105	M15	chromosome 14 open reading frame 105	Homo sapiens chromosome 14 open reading frame 105 (C14orf105), mRNA [NM_018168]
C14orf118	M9	chromosome 14 open reading frame 118	Homo sapiens chromosome 14 open reading frame 118 (C14orf118), transcript variant 1, mRNA [NM_017926]
C14orf126	M22	chromosome 14 open reading frame 126	Homo sapiens chromosome 14 open reading frame 126 (C14orf126), mRNA [NM_080664]	GO:0005737(cytoplasm)|GO:0016788(hydrolase activity, acting on ester bonds)|GO:0019478(D-amino acid catabolic process)
C14orf128	M7	chromosome 14 open reading frame 128	Homo sapiens chromosome 14 open reading frame 128 (C14orf128), non-coding RNA [NR_027263]
C14orf135	M14	chromosome 14 open reading frame 135	Homo sapiens chromosome 14 open reading frame 135 (C14orf135), mRNA [NM_022495]	GO:0016020(membrane)|GO:0016021(integral to membrane)
C14orf142	M25	chromosome 14 open reading frame 142	Homo sapiens chromosome 14 open reading frame 142 (C14orf142), mRNA [NM_032490]
C14orf162	M4	chromosome 14 open reading frame 162	Homo sapiens chromosome 14 open reading frame 162 (C14orf162), non-coding RNA [NR_024630]
C14orf166	M22	chromosome 14 open reading frame 166	Homo sapiens chromosome 14 open reading frame 166 (C14orf166), mRNA [NM_016039]	GO:0005515(protein binding)|GO:0005634(nucleus)|GO:0005730(nucleolus)|GO:0005737(cytoplasm)|GO:0005815(microtubule organizing center)|GO:0005856(cytoskeleton)|GO:0042802(identical protein binding)|GO:0048471(perinuclear region of cytoplasm)|GO:0072669(tRNA-splicing ligase complex)
C14orf167	M1	chromosome 14 open reading frame 167	Homo sapiens chromosome 14 open reading frame 167 (C14orf167), transcript variant 1, non-coding RNA [NR_023921]
C14orf169	M8	chromosome 14 open reading frame 169	Homo sapiens chromosome 14 open reading frame 169 (C14orf169), mRNA [NM_024644]	GO:0005506(iron ion binding)|GO:0005634(nucleus)|GO:0005654(nucleoplasm)|GO:0005730(nucleolus)|GO:0016491(oxidoreductase activity)|GO:0016568(chromatin modification)|GO:0016702(oxidoreductase activity, acting on single donors with incorporation of molecular oxygen, incorporation of two atoms of oxygen)|GO:0016706(oxidoreductase activity, acting on paired donors, with incorporation or reduction of…
C14orf2	M28	chromosome 14 open reading frame 2	Homo sapiens chromosome 14 open reading frame 2 (C14orf2), transcript variant 2, mRNA [NM_001127393]	GO:0003674(molecular_function)|GO:0005575(cellular_component)|GO:0005739(mitochondrion)|GO:0008150(biological_process)
C14orf23	M30	chromosome 14 open reading frame 23	Homo sapiens chromosome 14 open reading frame 23 (C14orf23), transcript variant 1, non-coding RNA [NR_026731]
C14orf41	M28	chromosome 14 open reading frame 41	Homo sapiens cDNA FLJ31314 fis, clone LIVER1000278. [AK055876]
C14orf43	M17	chromosome 14 open reading frame 43	Homo sapiens chromosome 14 open reading frame 43 (C14orf43), transcript variant 1, mRNA [NM_194278]	GO:0003677(DNA binding)|GO:0005634(nucleus)|GO:0005730(nucleolus)|GO:0006355(regulation of transcription, DNA-dependent)
C14orf48	M3	chromosome 14 open reading frame 48	Homo sapiens chromosome 14 open reading frame 48 (C14orf48), transcript variant 3, non-coding RNA [NR_024184]
C14orf56	M2	chromosome 14 open reading frame 56	PREDICTED: Homo sapiens chromosome 14 open reading frame 56 (C14orf56), miscRNA [XR_133048]
C14orf80	M15	chromosome 14 open reading frame 80	Homo sapiens chromosome 14 open reading frame 80 (C14orf80), transcript variant 1, mRNA [NM_001134875]
C14orf93	M21	chromosome 14 open reading frame 93	Homo sapiens chromosome 14 open reading frame 93 (C14orf93), transcript variant 1, mRNA [NM_021944]	GO:0005576(extracellular region)
C15orf17	M10	chromosome 15 open reading frame 17	Homo sapiens chromosome 15 open reading frame 17 (C15orf17), mRNA [NM_020447]	GO:0004129(cytochrome-c oxidase activity)
C15orf24	M7	chromosome 15 open reading frame 24	Homo sapiens chromosome 15 open reading frame 24 (C15orf24), mRNA [NM_020154]	GO:0004180(carboxypeptidase activity)|GO:0005737(cytoplasm)|GO:0008150(biological_process)|GO:0016020(membrane)|GO:0016021(integral to membrane)|GO:0017076(purine nucleotide binding)|GO:0030246(carbohydrate binding)
C15orf27	M21	chromosome 15 open reading frame 27	Homo sapiens chromosome 15 open reading frame 27 (C15orf27), mRNA [NM_152335]	GO:0016020(membrane)|GO:0016021(integral to membrane)
C15orf33	M29	chromosome 15 open reading frame 33	Homo sapiens chromosome 15 open reading frame 33 (C15orf33), mRNA [NM_152647]
C15orf38	M20	chromosome 15 open reading frame 38	Homo sapiens chromosome 15 open reading frame 38 (C15orf38), mRNA [NM_182616]
C15orf39	M14	chromosome 15 open reading frame 39	Homo sapiens chromosome 15 open reading frame 39 (C15orf39), mRNA [NM_015492]
C15orf42	M18	chromosome 15 open reading frame 42	Homo sapiens chromosome 15 open reading frame 42 (C15orf42), mRNA [NM_152259]	GO:0001731(formation of translation preinitiation complex)|GO:0003682(chromatin binding)|GO:0005515(protein binding)|GO:0005634(nucleus)|GO:0006260(DNA replication)|GO:0006281(DNA repair)|GO:0007049(cell cycle)|GO:0010212(response to ionizing radiation)|GO:0030174(regulation of DNA-dependent DNA replication initiation)|GO:0031576(G2/M transition checkpoint)|GO:0033314(mitotic cell cycle DNA repli…
C15orf43	M21	chromosome 15 open reading frame 43	Homo sapiens chromosome 15 open reading frame 43 (C15orf43), mRNA [NM_152448]
C15orf52	M14	chromosome 15 open reading frame 52	Homo sapiens chromosome 15 open reading frame 52 (C15orf52), mRNA [NM_207380]
C15orf54	M3	chromosome 15 open reading frame 54	Homo sapiens chromosome 15 open reading frame 54 (C15orf54), mRNA [NM_207445]
C15orf59	M1	chromosome 15 open reading frame 59	Homo sapiens chromosome 15 open reading frame 59 (C15orf59), mRNA [NM_001039614]
C15orf60	M8	chromosome 15 open reading frame 60	Homo sapiens chromosome 15 open reading frame 60 (C15orf60), mRNA [NM_001042367]
C15orf62	M30	chromosome 15 open reading frame 62	Homo sapiens chromosome 15 open reading frame 62 (C15orf62), mRNA [NM_001130448]	GO:0005739(mitochondrion)
C16orf13	M18	chromosome 16 open reading frame 13	Homo sapiens chromosome 16 open reading frame 13 (C16orf13), transcript variant 1, mRNA [NM_032366]
C16orf42	M12	chromosome 16 open reading frame 42	Homo sapiens chromosome 16 open reading frame 42 (C16orf42), mRNA [NM_001001410]	GO:0006364(rRNA processing)
C16orf45	M14	chromosome 16 open reading frame 45	Homo sapiens chromosome 16 open reading frame 45 (C16orf45), transcript variant 1, mRNA [NM_033201]
C16orf5	M5	chromosome 16 open reading frame 5	Homo sapiens chromosome 16 open reading frame 5 (C16orf5), transcript variant 1, mRNA [NM_001199054]	GO:0003674(molecular_function)|GO:0005634(nucleus)|GO:0006915(apoptosis)|GO:0006917(induction of apoptosis)|GO:0033209(tumor necrosis factor-mediated signaling pathway)|GO:0042771(DNA damage response, signal transduction by p53 class mediator resulting in induction of apoptosis)
C16orf55	M18	chromosome 16 open reading frame 55	Homo sapiens chromosome 16 open reading frame 55 (C16orf55), mRNA [NM_153025]
C16orf57	M14	chromosome 16 open reading frame 57	Homo sapiens chromosome 16 open reading frame 57 (C16orf57), transcript variant 1, mRNA [NM_024598]	GO:0003674(molecular_function)|GO:0005575(cellular_component)|GO:0008150(biological_process)
C16orf58	M18	chromosome 16 open reading frame 58	Homo sapiens chromosome 16 open reading frame 58 (C16orf58), mRNA [NM_022744]	GO:0016020(membrane)|GO:0016021(integral to membrane)
C16orf59	M20	chromosome 16 open reading frame 59	Homo sapiens chromosome 16 open reading frame 59 (C16orf59), mRNA [NM_025108]
C16orf7	M20	chromosome 16 open reading frame 7	Homo sapiens chromosome 16 open reading frame 7 (C16orf7), mRNA [NM_004913]	GO:0005096(GTPase activator activity)|GO:0005215(transporter activity)|GO:0005634(nucleus)|GO:0005730(nucleolus)|GO:0005737(cytoplasm)|GO:0015986(ATP synthesis coupled proton transport)
C16orf70	M10	chromosome 16 open reading frame 70	Homo sapiens chromosome 16 open reading frame 70 (C16orf70), mRNA [NM_025187]	GO:0005515(protein binding)|GO:0005624(membrane fraction)|GO:0005802(trans-Golgi network)|GO:0030425(dendrite)|GO:0030672(synaptic vesicle membrane)|GO:0035254(glutamate receptor binding)|GO:0043001(Golgi to plasma membrane protein transport)
C16orf72	M9	chromosome 16 open reading frame 72	Homo sapiens chromosome 16 open reading frame 72 (C16orf72), mRNA [NM_014117]
C16orf73	M8	chromosome 16 open reading frame 73	Homo sapiens chromosome 16 open reading frame 73 (C16orf73), transcript variant 2, mRNA [NM_152764]	GO:0005737(cytoplasm)|GO:0007126(meiosis)
C16orf74	M28	chromosome 16 open reading frame 74	Homo sapiens chromosome 16 open reading frame 74 (C16orf74), mRNA [NM_206967]
C16orf79	M19	chromosome 16 open reading frame 79	Homo sapiens chromosome 16 open reading frame 79 (C16orf79), mRNA [NM_182563]	GO:0016020(membrane)|GO:0016021(integral to membrane)
C16orf89	M1	chromosome 16 open reading frame 89	Homo sapiens chromosome 16 open reading frame 89 (C16orf89), transcript variant 1, mRNA [NM_152459]	GO:0005576(extracellular region)
C16orf90	M1	chromosome 16 open reading frame 90	Homo sapiens chromosome 16 open reading frame 90 (C16orf90), mRNA [NM_001080524]
C16orf92	M18	chromosome 16 open reading frame 92	Homo sapiens chromosome 16 open reading frame 92 (C16orf92), transcript variant 2, mRNA [NM_001109660]	GO:0016020(membrane)|GO:0016021(integral to membrane)
C16orf95	M29	chromosome 16 open reading frame 95	Homo sapiens chromosome 16 open reading frame 95 (C16orf95), transcript variant 1, mRNA [NM_001195124]
C17orf101	M17	chromosome 17 open reading frame 101	Homo sapiens chromosome 17 open reading frame 101 (C17orf101), transcript variant 1, mRNA [NM_024648]	GO:0005506(iron ion binding)|GO:0016020(membrane)|GO:0016021(integral to membrane)|GO:0016702(oxidoreductase activity, acting on single donors with incorporation of molecular oxygen, incorporation of two atoms of oxygen)|GO:0016706(oxidoreductase activity, acting on paired donors, with incorporation or reduction of molecular oxygen, 2-oxoglutarate as one donor, and incorporation of one atom each …
C17orf103	M6	chromosome 17 open reading frame 103	Homo sapiens chromosome 17 open reading frame 103 (C17orf103), mRNA [NM_152914]
C17orf108	M29	chromosome 17 open reading frame 108	Homo sapiens chromosome 17 open reading frame 108 (C17orf108), mRNA [NM_001076680]
C17orf28	M17	chromosome 17 open reading frame 28	Homo sapiens chromosome 17 open reading frame 28 (C17orf28), mRNA [NM_030630]	GO:0005886(plasma membrane)|GO:0016021(integral to membrane)
C17orf39	M9	chromosome 17 open reading frame 39	chromosome 17 open reading frame 39 [Source:HGNC Symbol;Acc:28453] [ENST00000376345]
C17orf42	M25	chromosome 17 open reading frame 42	Homo sapiens chromosome 17 open reading frame 42 (C17orf42), mRNA [NM_024683]	GO:0003676(nucleic acid binding)|GO:0005515(protein binding)|GO:0005739(mitochondrion)|GO:0005759(mitochondrial matrix)|GO:0006119(oxidative phosphorylation)|GO:0006259(DNA metabolic process)|GO:0006264(mitochondrial DNA replication)|GO:0006355(regulation of transcription, DNA-dependent)|GO:0006390(transcription from mitochondrial promoter)|GO:0008821(crossover junction endodeoxyribonuclease acti…
C17orf49	M18	chromosome 17 open reading frame 49	Homo sapiens chromosome 17 open reading frame 49 (C17orf49), transcript variant 2, mRNA [NM_174893]	GO:0003677(DNA binding)|GO:0005634(nucleus)|GO:0016568(chromatin modification)|GO:0016589(NURF complex)|GO:0071339(MLL1 complex)
C17orf51	M8	chromosome 17 open reading frame 51	Homo sapiens chromosome 17 open reading frame 51 (C17orf51), mRNA [NM_001113434]
C17orf56	M11	chromosome 17 open reading frame 56	Homo sapiens chromosome 17 open reading frame 56 (C17orf56), mRNA [NM_144679]	GO:0016020(membrane)|GO:0016021(integral to membrane)
C17orf58	M9	chromosome 17 open reading frame 58	Homo sapiens chromosome 17 open reading frame 58 (C17orf58), transcript variant 1, mRNA [NM_181655]
C17orf61	M27	chromosome 17 open reading frame 61	Homo sapiens chromosome 17 open reading frame 61 (C17orf61), mRNA [NM_152766]	GO:0005743(mitochondrial inner membrane)|GO:0016020(membrane)|GO:0016021(integral to membrane)
C17orf62	M18	chromosome 17 open reading frame 62	Homo sapiens chromosome 17 open reading frame 62 (C17orf62), transcript variant 2, mRNA [NM_001033046]	GO:0005515(protein binding)|GO:0016020(membrane)|GO:0016021(integral to membrane)
C17orf63	M14	chromosome 17 open reading frame 63	Homo sapiens chromosome 17 open reading frame 63 (C17orf63), transcript variant 2, mRNA [NM_018182]
C17orf65	M4	chromosome 17 open reading frame 65	Homo sapiens chromosome 17 open reading frame 65 (C17orf65), mRNA [NM_178542]
C17orf67	M7	chromosome 17 open reading frame 67	chromosome 17 open reading frame 67 [Source:HGNC Symbol;Acc:27900] [ENST00000397861]	GO:0005576(extracellular region)
C17orf74	M1	chromosome 17 open reading frame 74	Homo sapiens chromosome 17 open reading frame 74 (C17orf74), mRNA [NM_175734]	GO:0016020(membrane)|GO:0016021(integral to membrane)
C17orf75	M24	chromosome 17 open reading frame 75	Homo sapiens chromosome 17 open reading frame 75 (C17orf75), mRNA [NM_022344]	GO:0003674(molecular_function)|GO:0005575(cellular_component)|GO:0007283(spermatogenesis)
C17orf79	M8	chromosome 17 open reading frame 79	Homo sapiens chromosome 17 open reading frame 79 (C17orf79), mRNA [NM_018405]	GO:0005515(protein binding)|GO:0005634(nucleus)|GO:0006355(regulation of transcription, DNA-dependent)|GO:0016568(chromatin modification)|GO:0042393(histone binding)|GO:0043985(histone H4-R3 methylation)
C17orf80	M23	chromosome 17 open reading frame 80	Homo sapiens chromosome 17 open reading frame 80 (C17orf80), transcript variant 1, mRNA [NM_017941]	GO:0016020(membrane)|GO:0016021(integral to membrane)
C17orf82	M8	chromosome 17 open reading frame 82	Homo sapiens chromosome 17 open reading frame 82 (C17orf82), mRNA [NM_203425]
C17orf85	M13	chromosome 17 open reading frame 85	Homo sapiens chromosome 17 open reading frame 85 (C17orf85), transcript variant 2, mRNA [NM_018553]	GO:0000166(nucleotide binding)
C17orf90	M13	chromosome 17 open reading frame 90	Homo sapiens chromosome 17 open reading frame 90 (C17orf90), mRNA [NM_001039842]	GO:0005739(mitochondrion)
C17orf96	M6	chromosome 17 open reading frame 96	Homo sapiens chromosome 17 open reading frame 96 (C17orf96), mRNA [NM_001130677]
C17orf99	M27	chromosome 17 open reading frame 99	Homo sapiens chromosome 17 open reading frame 99 (C17orf99), mRNA [NM_001163075]	GO:0005576(extracellular region)
C18orf1	M2	chromosome 18 open reading frame 1	Homo sapiens chromosome 18 open reading frame 1 (C18orf1), transcript variant a2, mRNA [NM_181482]	GO:0003674(molecular_function)|GO:0005886(plasma membrane)|GO:0008150(biological_process)|GO:0016021(integral to membrane)
C18orf19	M8	chromosome 18 open reading frame 19	Homo sapiens chromosome 18 open reading frame 19 (C18orf19), transcript variant 1, mRNA [NM_001098801]	GO:0005739(mitochondrion)|GO:0016020(membrane)|GO:0016021(integral to membrane)
C18orf32	M3	chromosome 18 open reading frame 32	Homo sapiens chromosome 18 open reading frame 32 (C18orf32), transcript variant 2, mRNA [NM_001035005]	GO:0004871(signal transducer activity)|GO:0007165(signal transduction)|GO:0043123(positive regulation of I-kappaB kinase/NF-kappaB cascade)
C18orf34	M3	chromosome 18 open reading frame 34	Homo sapiens chromosome 18 open reading frame 34 (C18orf34), transcript variant 1, mRNA [NM_001105528]
C18orf54	M22	chromosome 18 open reading frame 54	Homo sapiens chromosome 18 open reading frame 54 (C18orf54), mRNA [NM_173529]	GO:0005576(extracellular region)
C18orf56	M29	chromosome 18 open reading frame 56	Homo sapiens chromosome 18 open reading frame 56 (C18orf56), mRNA [NM_001012716]
C18orf8	M11	chromosome 18 open reading frame 8	Homo sapiens chromosome 18 open reading frame 8 (C18orf8), mRNA [NM_013326]
C19orf10	M7	chromosome 19 open reading frame 10	Homo sapiens chromosome 19 open reading frame 10 (C19orf10), mRNA [NM_019107]	GO:0005576(extracellular region)|GO:0005788(endoplasmic reticulum lumen)|GO:0005793(ER-Golgi intermediate compartment)
C19orf18	M7	chromosome 19 open reading frame 18	Homo sapiens chromosome 19 open reading frame 18 (C19orf18), mRNA [NM_152474]	GO:0016020(membrane)|GO:0016021(integral to membrane)
C19orf20	M29	chromosome 19 open reading frame 20	Homo sapiens chromosome 19 open reading frame 20 (C19orf20), mRNA [NM_033513]	GO:0005737(cytoplasm)|GO:0005813(centrosome)|GO:0005856(cytoskeleton)|GO:0005874(microtubule)|GO:0005929(cilium)|GO:0005932(microtubule basal body)|GO:0007275(multicellular organismal development)|GO:0007283(spermatogenesis)|GO:0007288(sperm axoneme assembly)|GO:0019861(flagellum)|GO:0030154(cell differentiation)|GO:0030424(axon)|GO:0030425(dendrite)|GO:0030534(adult behavior)|GO:0035085(cilium a…
C19orf22	M12	chromosome 19 open reading frame 22	Homo sapiens chromosome 19 open reading frame 22 (C19orf22), mRNA [NM_138774]	GO:0003676(nucleic acid binding)|GO:0005634(nucleus)
C19orf23	M5	chromosome 19 open reading frame 23	Homo sapiens chromosome 19 open reading frame 23 (C19orf23), non-coding RNA [NR_027271]
C19orf24	M14	chromosome 19 open reading frame 24	Homo sapiens chromosome 19 open reading frame 24 (C19orf24), mRNA [NM_017914]	GO:0005737(cytoplasm)|GO:0016020(membrane)|GO:0016021(integral to membrane)|GO:0044421(extracellular region part)
C19orf28	M17	chromosome 19 open reading frame 28	Homo sapiens chromosome 19 open reading frame 28 (C19orf28), transcript variant 2, mRNA [NM_001042680]	GO:0016020(membrane)|GO:0016021(integral to membrane)|GO:0055085(transmembrane transport)
C19orf29	M17	chromosome 19 open reading frame 29	Homo sapiens chromosome 19 open reading frame 29 (C19orf29), transcript variant 2, mRNA [NM_021231]	GO:0000398(nuclear mRNA splicing, via spliceosome)|GO:0005634(nucleus)|GO:0008380(RNA splicing)|GO:0071013(catalytic step 2 spliceosome)
C19orf29-AS1	M1	C19orf29 antisense RNA 1 (non-protein coding)	Homo sapiens C19orf29 antisense RNA 1 (non-protein coding) (C19orf29-AS1), non-coding RNA [NR_038865]
C19orf40	M13	chromosome 19 open reading frame 40	Homo sapiens chromosome 19 open reading frame 40 (C19orf40), mRNA [NM_152266]	GO:0003677(DNA binding)|GO:0003682(chromatin binding)|GO:0005515(protein binding)|GO:0005634(nucleus)|GO:0005654(nucleoplasm)|GO:0005730(nucleolus)|GO:0006281(DNA repair)|GO:0043231(intracellular membrane-bounded organelle)|GO:0043240(Fanconi anaemia nuclear complex)
C19orf43	M18	chromosome 19 open reading frame 43	Homo sapiens chromosome 19 open reading frame 43 (C19orf43), mRNA [NM_024038]
C19orf46	M30	chromosome 19 open reading frame 46	Homo sapiens chromosome 19 open reading frame 46 (C19orf46), mRNA [NM_001039876]	GO:0003779(actin binding)|GO:0005634(nucleus)|GO:0005640(nuclear outer membrane)|GO:0016020(membrane)|GO:0016021(integral to membrane)|GO:0031309(integral to nuclear outer membrane)|GO:0045198(establishment of epithelial cell apical/basal polarity)
C19orf48	M22	chromosome 19 open reading frame 48	Homo sapiens chromosome 19 open reading frame 48 (C19orf48), mRNA [NM_199249]
C19orf50	M12	chromosome 19 open reading frame 50	Homo sapiens chromosome 19 open reading frame 50 (C19orf50), transcript variant 2, mRNA [NM_024069]	GO:0005515(protein binding)
C19orf52	M17	chromosome 19 open reading frame 52	Homo sapiens chromosome 19 open reading frame 52 (C19orf52), mRNA [NM_138358]
C19orf59	M4	chromosome 19 open reading frame 59	Homo sapiens chromosome 19 open reading frame 59 (C19orf59), mRNA [NM_174918]	GO:0016020(membrane)|GO:0016021(integral to membrane)
C19orf6	M11	chromosome 19 open reading frame 6	Homo sapiens chromosome 19 open reading frame 6 (C19orf6), transcript variant 1, mRNA [NM_001033026]	GO:0005737(cytoplasm)|GO:0016020(membrane)|GO:0016021(integral to membrane)
C19orf66	M21	chromosome 19 open reading frame 66	Homo sapiens chromosome 19 open reading frame 66 (C19orf66), mRNA [NM_018381]
C19orf67	M2	chromosome 19 open reading frame 67	PREDICTED: Homo sapiens chromosome 19 open reading frame 67 (C19orf67), mRNA [XM_003403704]
C19orf68	M8	chromosome 19 open reading frame 68	chromosome 19 open reading frame 68 [Source:HGNC Symbol;Acc:34495] [ENST00000328759]	GO:0005515(protein binding)
C19orf80	M28	chromosome 19 open reading frame 80	Homo sapiens chromosome 19 open reading frame 80 (C19orf80), mRNA [NM_018687]	GO:0005576(extracellular region)
C1D	M25	C1D nuclear receptor corepressor	Homo sapiens C1D nuclear receptor corepressor (C1D), transcript variant 1, mRNA [NM_006333]	GO:0000176(nuclear exosome (RNase complex))|GO:0000460(maturation of 5.8S rRNA)|GO:0003677(DNA binding)|GO:0003714(transcription corepressor activity)|GO:0003723(RNA binding)|GO:0005515(protein binding)|GO:0005634(nucleus)|GO:0005730(nucleolus)|GO:0005737(cytoplasm)|GO:0005739(mitochondrion)|GO:0006915(apoptosis)|GO:0016922(ligand-dependent nuclear receptor binding)|GO:0017053(transcriptional rep…
C1GALT1	M9	core 1 synthase, glycoprotein-N-acetylgalactosamine 3-beta-galactosyltransferase, 1	Homo sapiens core 1 synthase, glycoprotein-N-acetylgalactosamine 3-beta-galactosyltransferase, 1 (C1GALT1), mRNA [NM_020156]	GO:0001525(angiogenesis)|GO:0001822(kidney development)|GO:0007275(multicellular organismal development)|GO:0016020(membrane)|GO:0016021(integral to membrane)|GO:0016263(glycoprotein-N-acetylgalactosamine 3-beta-galactosyltransferase activity)|GO:0016757(transferase activity, transferring glycosyl groups)|GO:0030154(cell differentiation)|GO:0046872(metal ion binding)
C1orf105	M9	chromosome 1 open reading frame 105	Homo sapiens chromosome 1 open reading frame 105 (C1orf105), mRNA [NM_139240]
C1orf106	M16	chromosome 1 open reading frame 106	Homo sapiens chromosome 1 open reading frame 106 (C1orf106), transcript variant 1, mRNA [NM_018265]
C1orf112	M29	chromosome 1 open reading frame 112	Homo sapiens chromosome 1 open reading frame 112 (C1orf112), mRNA [NM_018186]
C1orf114	M8	chromosome 1 open reading frame 114	Homo sapiens chromosome 1 open reading frame 114 (C1orf114), mRNA [NM_021179]	GO:0005634(nucleus)|GO:0005730(nucleolus)
C1orf115	M19	chromosome 1 open reading frame 115	Homo sapiens chromosome 1 open reading frame 115 (C1orf115), mRNA [NM_024709]	GO:0016020(membrane)|GO:0016021(integral to membrane)
C1orf122	M7	chromosome 1 open reading frame 122	Homo sapiens chromosome 1 open reading frame 122 (C1orf122), transcript variant 1, mRNA [NM_198446]
C1orf123	M22	chromosome 1 open reading frame 123	Homo sapiens chromosome 1 open reading frame 123 (C1orf123), mRNA [NM_017887]	GO:0003674(molecular_function)|GO:0005575(cellular_component)|GO:0008150(biological_process)
C1orf127	M25	chromosome 1 open reading frame 127	Homo sapiens chromosome 1 open reading frame 127 (C1orf127), mRNA [NM_001170754]
C1orf130	M21	chromosome 1 open reading frame 130	Homo sapiens chromosome 1 open reading frame 130 (C1orf130), mRNA [NM_001010980]	GO:0016020(membrane)|GO:0016021(integral to membrane)
C1orf131	M28	chromosome 1 open reading frame 131	Homo sapiens chromosome 1 open reading frame 131 (C1orf131), mRNA [NM_152379]
C1orf135	M29	chromosome 1 open reading frame 135	Homo sapiens chromosome 1 open reading frame 135 (C1orf135), mRNA [NM_024037]
C1orf140	M10	uncharacterized LOC400804	Homo sapiens uncharacterized LOC400804 (C1orf140), non-coding RNA [NR_024236]
C1orf144	M15	chromosome 1 open reading frame 144	Homo sapiens chromosome 1 open reading frame 144 (C1orf144), transcript variant 2, mRNA [NM_015609]
C1orf158	M4	chromosome 1 open reading frame 158	Homo sapiens chromosome 1 open reading frame 158 (C1orf158), mRNA [NM_152290]
C1orf159	M17	chromosome 1 open reading frame 159	Homo sapiens chromosome 1 open reading frame 159 (C1orf159), mRNA [NM_017891]	GO:0016020(membrane)|GO:0016021(integral to membrane)
C1orf168	M28	chromosome 1 open reading frame 168	Homo sapiens chromosome 1 open reading frame 168 (C1orf168), mRNA [NM_001004303]
C1orf174	M22	chromosome 1 open reading frame 174	Homo sapiens chromosome 1 open reading frame 174 (C1orf174), mRNA [NM_207356]
C1orf183	M15	chromosome 1 open reading frame 183	Homo sapiens chromosome 1 open reading frame 183 (C1orf183), transcript variant 1, mRNA [NM_019099]
C1orf186	M2	chromosome 1 open reading frame 186	Homo sapiens chromosome 1 open reading frame 186 (C1orf186), mRNA [NM_001007544]	GO:0016020(membrane)|GO:0016021(integral to membrane)
C1orf187	M2	chromosome 1 open reading frame 187	Homo sapiens chromosome 1 open reading frame 187 (C1orf187), mRNA [NM_198545]	GO:0005576(extracellular region)|GO:0007275(multicellular organismal development)|GO:0007411(axon guidance)|GO:0016055(Wnt receptor signaling pathway)|GO:0021516(dorsal spinal cord development)|GO:0021528(commissural neuron differentiation in spinal cord)|GO:0030900(forebrain development)|GO:0090090(negative regulation of canonical Wnt receptor signaling pathway)
C1orf189	M30	chromosome 1 open reading frame 189	Homo sapiens chromosome 1 open reading frame 189 (C1orf189), mRNA [NM_001010979]
C1orf198	M30	chromosome 1 open reading frame 198	Homo sapiens chromosome 1 open reading frame 198 (C1orf198), transcript variant 1, mRNA [NM_032800]
C1orf21	M27	chromosome 1 open reading frame 21	Homo sapiens chromosome 1 open reading frame 21 (C1orf21), mRNA [NM_030806]
C1orf212	M8	chromosome 1 open reading frame 212	Homo sapiens chromosome 1 open reading frame 212 (C1orf212), transcript variant 1, mRNA [NM_001164824]	GO:0016020(membrane)|GO:0016021(integral to membrane)
C1orf216	M12	chromosome 1 open reading frame 216	Homo sapiens chromosome 1 open reading frame 216 (C1orf216), mRNA [NM_152374]
C1orf220	M23	chromosome 1 open reading frame 220	Homo sapiens chromosome 1 open reading frame 220 (C1orf220), non-coding RNA [NR_033186]
C1orf226	M1	chromosome 1 open reading frame 226	Homo sapiens chromosome 1 open reading frame 226 (C1orf226), transcript variant 2, mRNA [NM_001085375]
C1orf227	M22	chromosome 1 open reading frame 227	Homo sapiens chromosome 1 open reading frame 227 (C1orf227), mRNA [NM_001024601]
C1orf228	M27	chromosome 1 open reading frame 228	Homo sapiens chromosome 1 open reading frame 228 (C1orf228), mRNA [NM_001145636]	GO:0005488(binding)
C1orf35	M8	chromosome 1 open reading frame 35	Homo sapiens chromosome 1 open reading frame 35 (C1orf35), mRNA [NM_024319]
C1orf53	M20	chromosome 1 open reading frame 53	Homo sapiens chromosome 1 open reading frame 53 (C1orf53), mRNA [NM_001024594]
C1orf54	M8	chromosome 1 open reading frame 54	Homo sapiens chromosome 1 open reading frame 54 (C1orf54), mRNA [NM_024579]	GO:0005576(extracellular region)
C1orf56	M1	chromosome 1 open reading frame 56	Homo sapiens chromosome 1 open reading frame 56 (C1orf56), mRNA [NM_017860]	GO:0005576(extracellular region)
C1orf61	M2	chromosome 1 open reading frame 61	Homo sapiens chromosome 1 open reading frame 61 (C1orf61), mRNA [NM_006365]	GO:0005634(nucleus)
C1orf68	M3	chromosome 1 open reading frame 68	Homo sapiens chromosome 1 open reading frame 68 (C1orf68), mRNA [NM_001024679]	GO:0003674(molecular_function)|GO:0005575(cellular_component)|GO:0008544(epidermis development)
C1orf9	M10	chromosome 1 open reading frame 9	Homo sapiens chromosome 1 open reading frame 9 (C1orf9), transcript variant 2, mRNA [NM_016227]	GO:0001503(ossification)|GO:0005783(endoplasmic reticulum)|GO:0007275(multicellular organismal development)|GO:0016020(membrane)|GO:0016021(integral to membrane)|GO:0030867(rough endoplasmic reticulum membrane)
C1orf98	M25	chromosome 1 open reading frame 98	Homo sapiens chromosome 1 open reading frame 98 (C1orf98), non-coding RNA [NR_040064]	GO:0016020(membrane)|GO:0016021(integral to membrane)
C1QA	M16	complement component 1, q subcomponent, A chain	Homo sapiens complement component 1, q subcomponent, A chain (C1QA), mRNA [NM_015991]	GO:0005576(extracellular region)|GO:0005581(collagen)|GO:0005602(complement component C1 complex)|GO:0006956(complement activation)|GO:0006958(complement activation, classical pathway)|GO:0007267(cell-cell signaling)|GO:0045087(innate immune response)
C1QBP	M15	complement component 1, q subcomponent binding protein	Homo sapiens complement component 1, q subcomponent binding protein (C1QBP), nuclear gene encoding mitochondrial protein, mRNA [NM_001212]	GO:0001849(complement component C1q binding)|GO:0005080(protein kinase C binding)|GO:0005515(protein binding)|GO:0005615(extracellular space)|GO:0005634(nucleus)|GO:0005737(cytoplasm)|GO:0005739(mitochondrion)|GO:0005759(mitochondrial matrix)|GO:0005886(plasma membrane)|GO:0006955(immune response)|GO:0007596(blood coagulation)|GO:0007597(blood coagulation, intrinsic pathway)|GO:0016020(membrane)|…
C1RL	M21	complement component 1, r subcomponent-like	Homo sapiens complement component 1, r subcomponent-like (C1RL), mRNA [NM_016546]	GO:0004252(serine-type endopeptidase activity)|GO:0005576(extracellular region)|GO:0005615(extracellular space)|GO:0006508(proteolysis)|GO:0006958(complement activation, classical pathway)|GO:0008233(peptidase activity)|GO:0045087(innate immune response)
C1S	M20	complement component 1, s subcomponent	Homo sapiens complement component 1, s subcomponent (C1S), transcript variant 2, mRNA [NM_001734]	GO:0004252(serine-type endopeptidase activity)|GO:0005509(calcium ion binding)|GO:0005576(extracellular region)|GO:0006508(proteolysis)|GO:0006956(complement activation)|GO:0006958(complement activation, classical pathway)|GO:0008233(peptidase activity)|GO:0010001(glial cell differentiation)|GO:0045087(innate immune response)|GO:0051591(response to cAMP)
C2	M19	complement component 2	Homo sapiens complement component 2 (C2), transcript variant 1, mRNA [NM_000063]	GO:0004252(serine-type endopeptidase activity)|GO:0005576(extracellular region)|GO:0005615(extracellular space)|GO:0006508(proteolysis)|GO:0006956(complement activation)|GO:0006958(complement activation, classical pathway)|GO:0008233(peptidase activity)|GO:0045087(innate immune response)
C20orf106	M6	chromosome 20 open reading frame 106	Homo sapiens chromosome 20 open reading frame 106 (C20orf106), mRNA [NM_001012971]	GO:0016020(membrane)|GO:0016021(integral to membrane)
C20orf111	M6	chromosome 20 open reading frame 111	Homo sapiens chromosome 20 open reading frame 111 (C20orf111), mRNA [NM_016470]
C20orf132	M28	chromosome 20 open reading frame 132	Homo sapiens chromosome 20 open reading frame 132 (C20orf132), transcript variant 2, mRNA [NM_213631]
C20orf134	M14	chromosome 20 open reading frame 134	Homo sapiens chromosome 20 open reading frame 134 (C20orf134), mRNA [NM_001024675]
C20orf141	M29	chromosome 20 open reading frame 141	Homo sapiens chromosome 20 open reading frame 141 (C20orf141), mRNA [NM_080739]	GO:0016020(membrane)|GO:0016021(integral to membrane)
C20orf144	M4	chromosome 20 open reading frame 144	Homo sapiens chromosome 20 open reading frame 144 (C20orf144), mRNA [NM_080825]
C20orf151	M4	chromosome 20 open reading frame 151	Homo sapiens chromosome 20 open reading frame 151 (C20orf151), mRNA [NM_080833]
C20orf166-AS1	M1	C20orf166 antisense RNA 1 (non-protein coding)	Homo sapiens C20orf166 antisense RNA 1 (non-protein coding) (C20orf166-AS1), non-coding RNA [NR_033263]
C20orf177	M29	chromosome 20 open reading frame 177	Homo sapiens chromosome 20 open reading frame 177 (C20orf177), transcript variant 2, mRNA [NM_001190826]
C20orf194	M7	chromosome 20 open reading frame 194	Homo sapiens chromosome 20 open reading frame 194 (C20orf194), mRNA [NM_001009984]
C20orf24	M11	chromosome 20 open reading frame 24	Homo sapiens chromosome 20 open reading frame 24 (C20orf24), transcript variant 1, mRNA [NM_018840]	GO:0003674(molecular_function)|GO:0005575(cellular_component)|GO:0005739(mitochondrion)|GO:0008150(biological_process)
C20orf27	M17	chromosome 20 open reading frame 27	Homo sapiens chromosome 20 open reading frame 27 (C20orf27), mRNA [NM_001039140]
C20orf29	M15	chromosome 20 open reading frame 29	Homo sapiens chromosome 20 open reading frame 29 (C20orf29), transcript variant 2, mRNA [NM_018347]	GO:0000724(double-strand break repair via homologous recombination)|GO:0005515(protein binding)|GO:0006281(DNA repair)
C20orf72	M22	chromosome 20 open reading frame 72	Homo sapiens chromosome 20 open reading frame 72 (C20orf72), mRNA [NM_052865]	GO:0005739(mitochondrion)
C20orf85	M30	chromosome 20 open reading frame 85	Homo sapiens chromosome 20 open reading frame 85 (C20orf85), mRNA [NM_178456]
C21orf119	M26	chromosome 21 open reading frame 119	Homo sapiens chromosome 21 open reading frame 119 (C21orf119), non-coding RNA [NR_026845]
C21orf33	M21	chromosome 21 open reading frame 33	Homo sapiens chromosome 21 open reading frame 33 (C21orf33), nuclear gene encoding mitochondrial protein, transcript variant 1, mRNA [NM_004649]	GO:0005739(mitochondrion)
C21orf49	M25	chromosome 21 open reading frame 49	Homo sapiens chromosome 21 open reading frame 49 (C21orf49), transcript variant 1, non-coding RNA [NR_024622]
C21orf88	M4	chromosome 21 open reading frame 88	Homo sapiens chromosome 21 open reading frame 88 (C21orf88), transcript variant 2, non-coding RNA [NR_026543]
C22orf15	M4	chromosome 22 open reading frame 15	Homo sapiens chromosome 22 open reading frame 15 (C22orf15), mRNA [NM_182520]
C22orf25	M16	chromosome 22 open reading frame 25	Homo sapiens chromosome 22 open reading frame 25 (C22orf25), mRNA [NM_152906]
C22orf29	M29	chromosome 22 open reading frame 29	Homo sapiens chromosome 22 open reading frame 29 (C22orf29), mRNA [NM_024627]
C22orf36	M12	chromosome 22 open reading frame 36	Homo sapiens chromosome 22 open reading frame 36 (C22orf36), mRNA [NM_207644]
C22orf40	M29	chromosome 22 open reading frame 40	Homo sapiens chromosome 22 open reading frame 40 (C22orf40), mRNA [NM_207327]
C22orf46	M30	chromosome 22 open reading frame 46	Homo sapiens chromosome 22 open reading frame 46 (C22orf46), mRNA [NM_001142964]	GO:0005576(extracellular region)
C2CD2	M11	C2 calcium-dependent domain containing 2	Homo sapiens C2 calcium-dependent domain containing 2 (C2CD2), transcript variant 1, mRNA [NM_015500]	GO:0005576(extracellular region)|GO:0005634(nucleus)|GO:0005829(cytosol)
C2CD2L	M14	C2CD2-like	Homo sapiens C2CD2-like (C2CD2L), mRNA [NM_014807]	GO:0003674(molecular_function)|GO:0005575(cellular_component)|GO:0008150(biological_process)|GO:0016020(membrane)|GO:0016021(integral to membrane)
C2orf15	M22	chromosome 2 open reading frame 15	Homo sapiens chromosome 2 open reading frame 15 (C2orf15), mRNA [NM_144706]
C2orf18	M16	chromosome 2 open reading frame 18	Homo sapiens chromosome 2 open reading frame 18 (C2orf18), mRNA [NM_017877]	GO:0005634(nucleus)|GO:0005730(nucleolus)|GO:0005737(cytoplasm)|GO:0005765(lysosomal membrane)|GO:0005794(Golgi apparatus)|GO:0016020(membrane)|GO:0016021(integral to membrane)|GO:0043231(intracellular membrane-bounded organelle)
C2orf28	M19	chromosome 2 open reading frame 28	Homo sapiens chromosome 2 open reading frame 28 (C2orf28), transcript variant 1, mRNA [NM_016085]	GO:0003674(molecular_function)|GO:0005575(cellular_component)|GO:0005886(plasma membrane)|GO:0008150(biological_process)|GO:0016021(integral to membrane)
C2orf29	M11	chromosome 2 open reading frame 29	Homo sapiens chromosome 2 open reading frame 29 (C2orf29), mRNA [NM_017546]	GO:0000288(nuclear-transcribed mRNA catabolic process, deadenylation-dependent decay)|GO:0000289(nuclear-transcribed mRNA poly(A) tail shortening)|GO:0003674(molecular_function)|GO:0005575(cellular_component)|GO:0005829(cytosol)|GO:0008283(cell proliferation)|GO:0016070(RNA metabolic process)|GO:0016071(mRNA metabolic process)
C2orf3	M30	chromosome 2 open reading frame 3	Homo sapiens chromosome 2 open reading frame 3 (C2orf3), transcript variant 1, mRNA [NM_003203]	GO:0003677(DNA binding)|GO:0003700(sequence-specific DNA binding transcription factor activity)|GO:0005634(nucleus)|GO:0006355(regulation of transcription, DNA-dependent)|GO:0045892(negative regulation of transcription, DNA-dependent)
C2orf49	M4	chromosome 2 open reading frame 49	Homo sapiens chromosome 2 open reading frame 49 (C2orf49), mRNA [NM_024093]	GO:0003674(molecular_function)|GO:0008150(biological_process)|GO:0072669(tRNA-splicing ligase complex)
C2orf50	M28	chromosome 2 open reading frame 50	chromosome 2 open reading frame 50 [Source:HGNC Symbol;Acc:26324] [ENST00000381585]
C2orf54	M21	chromosome 2 open reading frame 54	Homo sapiens chromosome 2 open reading frame 54 (C2orf54), transcript variant 2, mRNA [NM_024861]
C2orf55	M20	chromosome 2 open reading frame 55	Homo sapiens chromosome 2 open reading frame 55 (C2orf55), mRNA [NM_207362]
C2orf62	M4	chromosome 2 open reading frame 62	Homo sapiens chromosome 2 open reading frame 62 (C2orf62), mRNA [NM_198559]
C2orf68	M29	chromosome 2 open reading frame 68	Homo sapiens chromosome 2 open reading frame 68 (C2orf68), mRNA [NM_001013649]
C2orf70	M2	chromosome 2 open reading frame 70	Homo sapiens chromosome 2 open reading frame 70 (C2orf70), mRNA [NM_001105519]
C2orf72	M20	chromosome 2 open reading frame 72	Homo sapiens chromosome 2 open reading frame 72 (C2orf72), mRNA [NM_001144994]
C2orf74	M25	chromosome 2 open reading frame 74	Homo sapiens chromosome 2 open reading frame 74 (C2orf74), transcript variant 1, mRNA [NM_001143959]	GO:0016020(membrane)|GO:0016021(integral to membrane)
C2orf82	M27	chromosome 2 open reading frame 82	Homo sapiens chromosome 2 open reading frame 82 (C2orf82), mRNA [NM_206895]	GO:0016020(membrane)|GO:0016021(integral to membrane)
C2orf85	M30	chromosome 2 open reading frame 85	Homo sapiens chromosome 2 open reading frame 85 (C2orf85), mRNA [NM_173821]	GO:0016020(membrane)|GO:0016021(integral to membrane)
C2orf88	M6	chromosome 2 open reading frame 88	Homo sapiens chromosome 2 open reading frame 88 (C2orf88), transcript variant 1, mRNA [NM_001042519]	GO:0005576(extracellular region)
C3	M18	complement component 3	Homo sapiens complement component 3 (C3), mRNA [NM_000064]	GO:0001798(positive regulation of type IIa hypersensitivity)|GO:0001970(positive regulation of activation of membrane attack complex)|GO:0004866(endopeptidase inhibitor activity)|GO:0005102(receptor binding)|GO:0005515(protein binding)|GO:0005576(extracellular region)|GO:0005615(extracellular space)|GO:0006954(inflammatory response)|GO:0006955(immune response)|GO:0006956(complement activation)|GO…
C3AR1	M5	complement component 3a receptor 1	Homo sapiens complement component 3a receptor 1 (C3AR1), mRNA [NM_004054]	GO:0001850(complement component C3a binding)|GO:0002430(complement receptor mediated signaling pathway)|GO:0002462(tolerance induction to nonself antigen)|GO:0004435(phosphatidylinositol phospholipase C activity)|GO:0004871(signal transducer activity)|GO:0004872(receptor activity)|GO:0004876(complement component C3a receptor activity)|GO:0004930(G-protein coupled receptor activity)|GO:0004943(C3a…
C3orf19	M9	chromosome 3 open reading frame 19	Homo sapiens chromosome 3 open reading frame 19 (C3orf19), mRNA [NM_016474]
C3orf25	M4	chromosome 3 open reading frame 25	Homo sapiens chromosome 3 open reading frame 25 (C3orf25), mRNA [NM_207307]	GO:0005509(calcium ion binding)
C3orf26	M29	chromosome 3 open reading frame 26	Homo sapiens chromosome 3 open reading frame 26 (C3orf26), transcript variant 1, mRNA [NM_032359]	GO:0003676(nucleic acid binding)|GO:0005524(ATP binding)|GO:0008026(ATP-dependent helicase activity)
C3orf32	M7	chromosome 3 open reading frame 32	Homo sapiens chromosome 3 open reading frame 32 (C3orf32), mRNA [NM_015931]
C3orf33	M29	chromosome 3 open reading frame 33	Homo sapiens chromosome 3 open reading frame 33 (C3orf33), mRNA [NM_173657]	GO:0003676(nucleic acid binding)|GO:0016020(membrane)|GO:0016021(integral to membrane)|GO:0016788(hydrolase activity, acting on ester bonds)
C3orf38	M29	chromosome 3 open reading frame 38	Homo sapiens chromosome 3 open reading frame 38 (C3orf38), mRNA [NM_173824]	GO:0006915(apoptosis)
C3orf43	M1	chromosome 3 open reading frame 43	Homo sapiens chromosome 3 open reading frame 43 (C3orf43), mRNA [NM_001077657]	GO:0016020(membrane)|GO:0016021(integral to membrane)
C3orf51	M4	chromosome 3 open reading frame 51	Homo sapiens chromosome 3 open reading frame 51 (C3orf51), non-coding RNA [NR_024615]
[truncated: 8,048 more rows]
