# Supplementary material for: Temporal transcriptomics identifies early-response and infection-condition-specific modules guiding host-directed anti-EBOV therapeutics
Source: Microbiol Spectr. 2026 Apr 30;14(6):e03608-25. doi: 10.1128/spectrum.03608-25 (PMC13228025; doi:10.1128/spectrum.03608-25)
Supplement: Table S5 — Initial drug screening concentrations and minimum cytotoxic concentrations. [file spectrum.03608-25-s0009.xlsx]

## Sheet: Sheet1
Drugs	Initial drug screening concentrations	CC50 or minimum cytotoxic concentrations.
Calcitriol	2 μM	15.436 μM
Sorafenib	1 μM	2.171 μM
Resveratrol	5 μM	<200μM
Methylprednisolone	50 μM	<200μM
Thioguanine	0.2 μM	<20 μM
Verapamil	10 μM	<50μM
Favipiravir (T-705)	50 μM	<100μM
