# Supplementary material for: Temporal transcriptomics identifies early-response and infection-condition-specific modules guiding host-directed anti-EBOV therapeutics
Source: Microbiol Spectr. 2026 Apr 30;14(6):e03608-25. doi: 10.1128/spectrum.03608-25 (PMC13228025; doi:10.1128/spectrum.03608-25)
Supplement: Table S6 — Details of double-stranded siRNAs employed in this study. [file spectrum.03608-25-s0010.xlsx]

## Sheet: siRNA_sequences
Gene	siRNA_ID	Sense (5'->3')	Antisense (5'->3')
QKI	siQKI-1	GAGCAGAAAUCAAAUUGAA	UUCAAUUUGAUUUCUGCUC
QKI	siQKI-2	GGAAAGACAUGUACAAUGA	UCAUUGUACAUGUCUUUCC
QKI	siQKI-3	GAAGCUGGUUUAAUCUAUA	UAUAGAUUAAACCAGCUUC
MYC	siMYC-1	GGAACUAUGACCUCGACUA	UAGUCGAGGUCAUAGUUCC
MYC	siMYC-2	GCGAGGAUAUCUGGAAGAA	UUCUUCCAGAUAUCCUCGC
MYC	siMYC-3	CGGACGACGAGACCUUCAU	AUGAAGGUCUCGUCGUCCG
AHR	siAHR-1	CAGACAGUAGUCUGUUAUA	UAUAACAGACUACUGUCUG
AHR	siAHR-2	GCUGAAGGAAUCAAGUCAA	UUGACUUGAUUCCUUCAGC
AHR	siAHR-3	GCUUCAAGUACUUCAAGUA	UACUUGAAGUACUUGAAGC
LDLR	siLDLR-1	CAGCGAAGAUGCGAAGAUA	UAUCUUCGCAUCUUCGCUG
LDLR	siLDLR-2	CGGUGGAGAUAGUGACAAU	AUUGUCACUAUCUCCACCG
LDLR	siLDLR-3	GGACAGAUAUCAUCAACGA	UCGUUGAUGAUAUCUGUCC
RELB	siRELB-1	GCGACAAGGUGCAGAAAGA	UCUUUCUGCACCUUGUCGC
RELB	siRELB-2	GCUACGGCGUGGACAAGAA	UUCUUGUCCACGCCGUAGC
RELB	siRELB-3	GGUGCAGAAAGAGGACAUA	UAUGUCCUCUUUCUGCACC
